# Supplementary material for: Contrasting patterns of molecular evolution in metazoan germ line genes
Source: BMC Evol Biol. 2019 Feb 11;19:53. doi: 10.1186/s12862-019-1363-x (PMC6371493; doi:10.1186/s12862-019-1363-x)
Supplement: Supplementary file 2 — Alignments. (ZIP 213 kb) [file 12862_2019_1363_MOESM2_ESM.zip]

Archive with 180 entries (177 files):
- Alignments_avail_on_request/
- Alignments_avail_on_request/Dros_gbb_final.fas
- __MACOSX/
- __MACOSX/Alignments_avail_on_request/
- __MACOSX/Alignments_avail_on_request/._Dros_gbb_final.fas
- Alignments_avail_on_request/Caen_stau1_final.fas
- __MACOSX/Alignments_avail_on_request/._Caen_stau1_final.fas
- Alignments_avail_on_request/Caen_tig2_final.fas
- __MACOSX/Alignments_avail_on_request/._Caen_tig2_final.fas
- Alignments_avail_on_request/Caen_cpb3_fasta.fas
- __MACOSX/Alignments_avail_on_request/._Caen_cpb3_fasta.fas
- Alignments_avail_on_request/Apis_piwi_final.fas
- __MACOSX/Alignments_avail_on_request/._Apis_piwi_final.fas
- Alignments_avail_on_request/Caen_blmp1_final.fas
- __MACOSX/Alignments_avail_on_request/._Caen_blmp1_final.fas
- Alignments_avail_on_request/Apis_tud_final.fas
- __MACOSX/Alignments_avail_on_request/._Apis_tud_final.fas
- Alignments_avail_on_request/Apis_bru1_final.fas
- __MACOSX/Alignments_avail_on_request/._Apis_bru1_final.fas
- Alignments_avail_on_request/Apis_par1_final.fas
- __MACOSX/Alignments_avail_on_request/._Apis_par1_final.fas
- Alignments_avail_on_request/Caen_gcl1_final.fas
- __MACOSX/Alignments_avail_on_request/._Caen_gcl1_final.fas
- Alignments_avail_on_request/Dros_vasa_final.fas
- __MACOSX/Alignments_avail_on_request/._Dros_vasa_final.fas
- Alignments_avail_on_request/Caen_pgl1_final.fas
- __MACOSX/Alignments_avail_on_request/._Caen_pgl1_final.fas
- Alignments_avail_on_request/Apis_pum_final.fas
- __MACOSX/Alignments_avail_on_request/._Apis_pum_final.fas
- Alignments_avail_on_request/Apis_vls_final.fas
- __MACOSX/Alignments_avail_on_request/._Apis_vls_final.fas
- Alignments_avail_on_request/Dros_sog_final.fas
- __MACOSX/Alignments_avail_on_request/._Dros_sog_final.fas
- Alignments_avail_on_request/Apis_smox_final.fas
- __MACOSX/Alignments_avail_on_request/._Apis_smox_final.fas
- Alignments_avail_on_request/Apis_dpp_final.fas
- __MACOSX/Alignments_avail_on_request/._Apis_dpp_final.fas
- Alignments_avail_on_request/Apis_sax_final.fas
- __MACOSX/Alignments_avail_on_request/._Apis_sax_final.fas
- Alignments_avail_on_request/Apis_capu_final.fas
- __MACOSX/Alignments_avail_on_request/._Apis_capu_final.fas
- Alignments_avail_on_request/Apis_nos_final.fas
- __MACOSX/Alignments_avail_on_request/._Apis_nos_final.fas
- Alignments_avail_on_request/Dros_med_final.fas
- __MACOSX/Alignments_avail_on_request/._Dros_med_final.fas
- Alignments_avail_on_request/Apis_wg_final.fas
- __MACOSX/Alignments_avail_on_request/._Apis_wg_final.fas
- Alignments_avail_on_request/Apis_mad_final.fas
- __MACOSX/Alignments_avail_on_request/._Apis_mad_final.fas
- Alignments_avail_on_request/Dros_punt_final.fas
- __MACOSX/Alignments_avail_on_request/._Dros_punt_final.fas
- Alignments_avail_on_request/Dros_mago_final.fas
- __MACOSX/Alignments_avail_on_request/._Dros_mago_final.fas
- Alignments_avail_on_request/Caen_pie1_final.fas
- __MACOSX/Alignments_avail_on_request/._Caen_pie1_final.fas
- Alignments_avail_on_request/Apis_spir_final.fas
- __MACOSX/Alignments_avail_on_request/._Apis_spir_final.fas
- Alignments_avail_on_request/Apis_psq_final.fas
- __MACOSX/Alignments_avail_on_request/._Apis_psq_final.fas
- Alignments_avail_on_request/Dros_osk_final.fas
- __MACOSX/Alignments_avail_on_request/._Dros_osk_final.fas
- Alignments_avail_on_request/Caen_mag1_final.fas
- __MACOSX/Alignments_avail_on_request/._Caen_mag1_final.fas
- Alignments_avail_on_request/Dros_stau_final.fas
- __MACOSX/Alignments_avail_on_request/._Dros_stau_final.fas
- Alignments_avail_on_request/Dros_wit_final.fas
- __MACOSX/Alignments_avail_on_request/._Dros_wit_final.fas
- Alignments_avail_on_request/Apis_cycB_final.fas
- __MACOSX/Alignments_avail_on_request/._Apis_cycB_final.fas
- Alignments_avail_on_request/Dros_bnl_final.fas
- __MACOSX/Alignments_avail_on_request/._Dros_bnl_final.fas
- Alignments_avail_on_request/Dros_byn_final.fas
- __MACOSX/Alignments_avail_on_request/._Dros_byn_final.fas
- Alignments_avail_on_request/Caen_sma2_final.fas
- __MACOSX/Alignments_avail_on_request/._Caen_sma2_final.fas
- Alignments_avail_on_request/Dros_orb_final.fas
- __MACOSX/Alignments_avail_on_request/._Dros_orb_final.fas
- Alignments_avail_on_request/Caen_cwn_final.fas
- __MACOSX/Alignments_avail_on_request/._Caen_cwn_final.fas
- Alignments_avail_on_request/Caen_par1_final.fas
- __MACOSX/Alignments_avail_on_request/._Caen_par1_final.fas
- Alignments_avail_on_request/Dros_cup_final.fas
- __MACOSX/Alignments_avail_on_request/._Dros_cup_final.fas
- Alignments_avail_on_request/Caen_etr1_final.fas
- __MACOSX/Alignments_avail_on_request/._Caen_etr1_final.fas
- Alignments_avail_on_request/Dros_wg_final.fas
- __MACOSX/Alignments_avail_on_request/._Dros_wg_final.fas
- Alignments_avail_on_request/Apis_tkv_final.fas
- __MACOSX/Alignments_avail_on_request/._Apis_tkv_final.fas
- Alignments_avail_on_request/Caen_ifet_final.fas
- __MACOSX/Alignments_avail_on_request/._Caen_ifet_final.fas
- Alignments_avail_on_request/Caen_sma4_final.fas
- __MACOSX/Alignments_avail_on_request/._Caen_sma4_final.fas
- Alignments_avail_on_request/Dros_gcl_final.fas
- __MACOSX/Alignments_avail_on_request/._Dros_gcl_final.fas
- Alignments_avail_on_request/Dros_armi_final.fas
- __MACOSX/Alignments_avail_on_request/._Dros_armi_final.fas
- Alignments_avail_on_request/Apis_stau_final.fas
- __MACOSX/Alignments_avail_on_request/._Apis_stau_final.fas
- Alignments_avail_on_request/Dros_tud_final.fas
- __MACOSX/Alignments_avail_on_request/._Dros_tud_final.fas
- Alignments_avail_on_request/Caen_prg1_final.fas
- __MACOSX/Alignments_avail_on_request/._Caen_prg1_final.fas
- Alignments_avail_on_request/Dros_cycb_final.fas
- __MACOSX/Alignments_avail_on_request/._Dros_cycb_final.fas
- Alignments_avail_on_request/Dros_spir_final.fas
- __MACOSX/Alignments_avail_on_request/._Dros_spir_final.fas
- Alignments_avail_on_request/Apis_gbb_final.fas
- __MACOSX/Alignments_avail_on_request/._Apis_gbb_final.fas
- Alignments_avail_on_request/Apis_mago_final.fas
- __MACOSX/Alignments_avail_on_request/._Apis_mago_final.fas
- Alignments_avail_on_request/Caen_crm_final.fas
- __MACOSX/Alignments_avail_on_request/._Caen_crm_final.fas
- Alignments_avail_on_request/Dros_sax_final.fas
- __MACOSX/Alignments_avail_on_request/._Dros_sax_final.fas
- Alignments_avail_on_request/Dros_DPP_final.fas
- __MACOSX/Alignments_avail_on_request/._Dros_DPP_final.fas
- Alignments_avail_on_request/Dros_mad_final.fas
- __MACOSX/Alignments_avail_on_request/._Dros_mad_final.fas
- Alignments_avail_on_request/Apis_armi_final.fas
- __MACOSX/Alignments_avail_on_request/._Apis_armi_final.fas
- Alignments_avail_on_request/Dros_nos_final.fas
- __MACOSX/Alignments_avail_on_request/._Dros_nos_final.fas
- Alignments_avail_on_request/Apis_med_final.fas
- __MACOSX/Alignments_avail_on_request/._Apis_med_final.fas
- Alignments_avail_on_request/Dros_pum_final.fas
- __MACOSX/Alignments_avail_on_request/._Dros_pum_final.fas
- Alignments_avail_on_request/Dros_vls_final.fas
- __MACOSX/Alignments_avail_on_request/._Dros_vls_final.fas
- Alignments_avail_on_request/Apis_sog_final.fas
- __MACOSX/Alignments_avail_on_request/._Apis_sog_final.fas
- Alignments_avail_on_request/Dros_btl_final.fas
- __MACOSX/Alignments_avail_on_request/._Dros_btl_final.fas
- Alignments_avail_on_request/Dros_piwi_final.fas
- __MACOSX/Alignments_avail_on_request/._Dros_piwi_final.fas
- Alignments_avail_on_request/Caen_egl15_final.fas
- __MACOSX/Alignments_avail_on_request/._Caen_egl15_final.fas
- Alignments_avail_on_request/Apis_orb_final.fas
- __MACOSX/Alignments_avail_on_request/._Apis_orb_final.fas
- Alignments_avail_on_request/Dros_bru1_final.fas
- __MACOSX/Alignments_avail_on_request/._Dros_bru1_final.fas
- Alignments_avail_on_request/Apis_wit_final.fas
- __MACOSX/Alignments_avail_on_request/._Apis_wit_final.fas
- Alignments_avail_on_request/Apis_byn_final.fas
- __MACOSX/Alignments_avail_on_request/._Apis_byn_final.fas
- Alignments_avail_on_request/Dros_pgc_final.fas
- __MACOSX/Alignments_avail_on_request/._Dros_pgc_final.fas
- Alignments_avail_on_request/Dros_psq_final.fas
- __MACOSX/Alignments_avail_on_request/._Dros_psq_final.fas
- Alignments_avail_on_request/Caen_let756_final.fas
- __MACOSX/Alignments_avail_on_request/._Caen_let756_final.fas
- Alignments_avail_on_request/Caen_dbl_final.fas
- __MACOSX/Alignments_avail_on_request/._Caen_dbl_final.fas
- Alignments_avail_on_request/Apis_Blimp1_final.fas
- __MACOSX/Alignments_avail_on_request/._Apis_Blimp1_final.fas
- Alignments_avail_on_request/Dros_tkv_final.fas
- __MACOSX/Alignments_avail_on_request/._Dros_tkv_final.fas
- Alignments_avail_on_request/Caen_cyb2_final.fas
- __MACOSX/Alignments_avail_on_request/._Caen_cyb2_final.fas
- Alignments_avail_on_request/Apis_punt_final.fas
- __MACOSX/Alignments_avail_on_request/._Apis_punt_final.fas
- Alignments_avail_on_request/Apis_gcl_final.fas
- __MACOSX/Alignments_avail_on_request/._Apis_gcl_final.fas
- Alignments_avail_on_request/Dros_capu_final.fas
- __MACOSX/Alignments_avail_on_request/._Dros_capu_final.fas
- Alignments_avail_on_request/Caen_puf_final.fas
- __MACOSX/Alignments_avail_on_request/._Caen_puf_final.fas
- Alignments_avail_on_request/Dros_par1_final.fas
- __MACOSX/Alignments_avail_on_request/._Dros_par1_final.fas
- Alignments_avail_on_request/Apis_vasa_final.fas
- __MACOSX/Alignments_avail_on_request/._Apis_vasa_final.fas
- Alignments_avail_on_request/Dros_smox_final.fas
- __MACOSX/Alignments_avail_on_request/._Dros_smox_final.fas
- Alignments_avail_on_request/Dros_blimp-1_final.fas
- __MACOSX/Alignments_avail_on_request/._Dros_blimp-1_final.fas
- Alignments_avail_on_request/Caen_sma6_final.fas
- __MACOSX/Alignments_avail_on_request/._Caen_sma6_final.fas
- Alignments_avail_on_request/Caen_glh_final.fas
- __MACOSX/Alignments_avail_on_request/._Caen_glh_final.fas
- __MACOSX/._Alignments_avail_on_request
