# Supplementary material for: Contrasting patterns of molecular evolution in metazoan germ line genes
Source: BMC Evol Biol. 2019 Feb 11;19:53. doi: 10.1186/s12862-019-1363-x (PMC6371493; doi:10.1186/s12862-019-1363-x)
Supplement: Supplementary file 2 — Alignments. (ZIP 213 kb) [file 12862_2019_1363_MOESM2_ESM.zip › Alignments_avail_on_request/Dros_gbb_final.fas]

>FBpp0115703_Dana
ATGTCGCATCTGCGAAATACATCCGAGGCCGTTGCGGTTCTGGCTTCCCTGGGCCTTGGA
TTGGTTCTGCTCGTTTTTATGGCTACGACGCCGATCGCCATCGAAGCCACCCAGTCCGGC
ATTTACGTGGACAACGGCAGGGATCAAACGATCATGCAACGAGTCCTGAGTGATGACGAC
AAGCTAGACGTGTCCTATGAGATACTCGAGTTCCTGGGCATCGCCGACCGGCCCACGCGC
CTTAGCAGTCACCAACTGTCGCTAAGGAAGTCTGCCCCGAAGTTCCTGCTTGACGTTTAC
CATCGCATTACGGCGGAGGAGGGATTGGCCGGTGACCAGCACGGGGATGGGGGTAGCCAT
CGCTCCAAGCGCAGTCTCGATCTCGAGGAGGAAAACGGCGAGTCTAAAAACCTCATCACC
GATCTTGACAAGCGAGCCATCGATGAGAGCGACATCATTATGACATTCCTCAACAAGCGC
AACCACAACGTAGACGAGCTCCGCCACGAGCACGGACGACGTCTCTGGTTCGACGTCTCT
AACGTGCCGGTGGACGATTACCTGGTGATGGCCGAACTGCGCCTGTACCAAAACTCCAAC
GAGGGCAAGTGGCTGACCACGAACAAGGAATTTACCATAACGGTGTACGCCATTGGAACC
GGTACTCTGGGTCAGCGCACCATGGAGCCACTGTCCTCGGTGAACACTACCGGCGACTAC
GTGGGTTGGTTGGAGATGAACGTAACGGAGGGGCTTCACGAGTGGCTTATCAAATCCAAG
GAAAACCACGGCATCTACATCGGGGCCCATGCTGTCAACCGTCCGGATCGGGAGGTAAAG
CTGGACGATATCGGTCTGATCCACCGCAAGGCGGACGACGAGTTCCAGCCCTTCATGATC
GGCTTCTTCCGGGGCCCCGAGCTGATCAAGACCAACGCCCACAGTACCCACCACAGGAGT
AAGCGCAGCGCCACCCACCAACCTAAGCGCAAGAAGCCGGTGTCTACGAACATGAATCCT
CTGCAAAACCCCATTGAGAGCACGCGCAGCTGCCGATGCACACCCTGTACAGACTTTAAG
GATCTGCTTTGGCACGACTGGATCATCGCCCCGGAAGGGTATGGAGCGTTCTATTGCAGC
GGCGAGTGCAACTTTCCGCTAAACGCCCATATGAACGCCACCAACCATGCAATCGTCCAG
ACCCTGGTGCACCTGATGGAACCGAAGAAGGTGCCAAAGCCCTGCTGTGCACCCACCCGT
CTGGGTGCCCTGCCAGTGCTGTATCATTTGAACGACGAGAACGTAAACCTGAAAAAGTAT
AGAAACATGATTGTTAAATCATGCGGGTGCCAT
>FBpp0141439_Dere
ATGTCGGGTCTGCAAAACACCTCGGAGGCCGTTGCAGTGCTCGCTTCCCTGGGACTCGGA
CTGGTTCTGCTCATGTTCGTGGCCACCACGCCGCCGGCAGTTGAGGCCACCCAGTCTGGG
ATTTACATAGACAACGGCAAGGACCAGACGATCATGCACCGGGTGCTGAGCGAGGACGAC
AAGCTGGACGTCTCATACGAGATCCTCGAGTTCCTGGGCATCGCCGAACGGCCGACGCAC
CTGAGCAGCCACCAGCTGTCGCTGAGGAAATCGGCTCCCAAGTTCCTGCTGGACGTCTAC
CACCGCATCACGGCGGAGGAGGGCCTTAGCGAACAGGATGAGGACGACTCCCATGGTCAT
CGGTCCAGGAGGAGCGTTGACCTCGAGGAGGAGGAGGGCGACCAGAAGAACTTTATCACC
GACCTGGACAAGGAGGCCATCGACCAGAGCGACATCATCATGACCTTCCTAAACAAGCGC
CACCACAACGTGGACGAACTGCGTCACGAGCACGGCCGGCGTCTATGGTTCGAAGTATCC
AATGTGCCGAGCGACAACTACCTGGTGATGGCCGAGTTGCGCATCTACCAGAACGCCAAC
GAGGGCAAGTGGCTGACCGCCAACAGGGAGTTCACCATCACGGTCTACGCCATAGGCACC
GGCACGCTGGGCCAGCACACCATGGAGCCGCTGTCCTCGGTGAACACCACCGGGGATTAC
GTGGGCTGGTTGGAGCTCAACGTGACCGAGGGCCTTCACGAGTGGCTGGTCAAGTCGAAG
GACAATCATGGCATCTACATAGGAGCACACGCTGTTAACCGACCCGATCGGGAGGTGAAG
CTGGACGACATTGGACTGATCCACCGCAAGGTAGACGATGAGTTCCAGCCCTTCATGATC
GGCTTCTTCCGCGGACCGGAGCTGATCAAGGCCACGGCTCACAGCAGCCACCATAGGAGC
AAGCGGAGCGCCAGCCATCCTCGCAAGCGCAAGAAGTCGGTGTCGCCCAACAACGTTCCG
CTTCTGGAACCCCTGGAGAACACGCGCAGCTGTCAGATGACCCTGTACATAGACTTCAAG
GATCTGGGCTGGCACGACTGGATCATCGCCCCAGAGGGATACGGCGCCTTCTACTGCAGC
GGCGAGTGCAATTTCCCGCTCAACGCGCACATGAACGCCACGAACCATGCGATCGTCCAG
ACTCTGGTCCACCTGCTGGAGCCCAAGAAGGTGCCCAAGCCCTGCTGCGCTCCTACCAGG
TTGGGAGCACTCCCCGTTCTGTACCACCTGAACGACGAGAATGTGAACCTGAAAAAGTAT
AAAAACATGATTGTGAAATCCTGCGGGTGCCAT
>FBpp0197529_Dsec
ATGTCGGGACTGCGAAACACCTCGGAGGCCGTTGCAGTGCTCGCTTCCCTGGGACTCGGA
ATGGTTCTGCTCATGTTCGTGGCTACCACGCCGCCGGCCGTTGAGGCCACCCAGTCGGGG
ATTTACATAGACAACGGCAAGGACCAAACAATCATGCACCGGGTGCTGAGCGAGGACGAC
AAGCTGGACGTTTCGTACGAGATCCTCGAGTTCCTGGGCATCGCCGAACGGCCGACGCAC
CTGAGCAGCCACCAGTTATCGCTGAGGAAGTCGGCTCCCAAGTTCCTGCTGGACGTCTAC
CACCGCATCACGGCGGAGGAGGGTCTCAGCGATCAGGATGAGGACGACGCCCATGGCCAT
CGGTCTAGGAGAAGCGCCGACCTCGAGGAGGATGAGGGCGAGCAGAAGAACTTCATCACC
GACCTGGACAAGCGGGCCATCGACGAGAGCGACATCATCATGACCTTCCTGAACAAGCGC
CACCACAACGTGGACGAACTGCGTCACGAGCACGGCCGGCGACTGTGGTTCGACGTCTCC
AATGTGCCCAACGACAACTACCTGGTGATGGCCGAGCTGCGCATCTACCAGAACGCCAAC
GAGGGCAAGTGGCTGACCGCCAACAGGGAGTTCACCATCACGGTCTACGCCATTGGCACC
GGCACCCTGGGCCAGCACACCATGGAGCCGCTGTCCTCGGTGAACACCACCGGCGACTAC
GTGGGCTGGTTGGAGCTCAACGTAACCGAGGGCCTGCACGAGTGGCTGGTCAAGTCGAAG
GACAATCATGGCATCTACATTGGGGCACACGCTGTCAACCGACCCGACCGCGAGGTGAAG
CTAGACGACATTGGGCTGATCCACCGCAAGGTGGACGACGAGTTCCAACCCTTCATGATC
GGCTTCTTCCGCGGACCGGAGCTGATCAAGGCGACGGCCCACAGCAGCCACCACAGGAGC
AAGCGAAGCGCCAGCCATCCCCGCAAGCGCAAGAAGTCGGTGTCGCCCAACAACGTGCCG
CTGCTGGAACCCATGGAGAGCACGCGCAGCTGCCAGATGACCCTGTACATAGACTTCAAG
GATCTGGGCTGGCACGACTGGATCATCGCCCCAGAGGGCTACGGCGCCTTCTACTGCAGC
GGCGAGTGCAATTTCCCGCTCAACGCGCACATGAACGCCACGAACCACGCGATCGTCCAG
ACTCTGGTCCACCTGCTGGAGCCCAAGAAGGTACCCAAGCCCTGCTGCGCTCCGACCAGG
CTGGGAGCACTACCCGTTCTGTATCACCTGAACGACGAGAATGTGAACCTGAAAAAGTAT
AGAAACATGATTGTGAAATCCTGCGGGTGCCAT
>FBpp0210204_Dsim
ATGTCGGGACTGCGAAACACCTCGGAGGCCGTTGCAGTGCTCGCTTCCCTGGGACTCGGA
ATGGTTCTGCTCATGTTCGTGGCTACCACGCCGCCGGCCGTTGAGGCCACCCAGTCGGGG
ATTTACATAGACAACGGCAAGGACCAGACGATCATGCACCGGGTGCTGAGCGAGGACGAC
AAGCTGGACGTTTCTTACGAGATCCTCGAGTTCCTGGGCATCGCCGAGCGGCCGACGCAC
CTGAGCAGCCATCAATTATCGCTGAGGAAGTCGGCTCCCAAGTTCCTGCTGGACGTCTAC
CACCGCATCACGGCGGAGGAGGGTCTCAGCGATCAGGATGAGGACGACGCCCATGGCCAT
CGGTCTAGGAGAAGCGCCGACCTCGAGGAGGATGAGGGCGAGCAGAAGAACTTCATCACC
GACCTGGACAAGCGGGCCATCGACGAGAGCGACATCATCATGACCTTCCTGAACAAGCGC
CACCACAACGTGGACGAACTGCGTCACGAGCACGGACGGCGACTGTGGTTCGACGTCTCC
AATGTGCCCAACGACAACTACCTGGTGATGGCCGAGCTCCGCATCTACCAGAACGCCAAC
GAGGGCAAGTGGCTGACCGCCAACAGGGAGTTCACCATCACGGTCTACGCCATTGGCACC
GGCACGCTGGGCCAGCACACCATGGAGCCGCTGTCCTCGGTGAACACCACCGGGGACTAC
GTGGGCTGGTTGGAGCTCAACGTGACCGAGGGCCTGCACGAGTGGCTGGTCAAGTCGAAG
GACAATCATGGCATCTACATTGGAGCACACGCTGTCAACCGGCCCGACCGCGAGGTGAAG
CTGGACGACATTGGGCTGATCCACCGCAAGGTGGACGACGAGTTCCAGCCCTTCATGATC
GGCTTCTTCCGCGGACCGGAGCTGATCAAGGCGACGGCCCACAGCAGCCACCACAGGAGC
AAGCGAAGCGCCAGCCATCCCCGCAAGCGCAAGAAGTCGGTGTCGCCCAACAACGTGCCG
CTGCTGGAACCCATGGAGAGCACGCGCAGCTGCCAGATGACCCTGTACATAGACTTCAAG
GATCTGGGCTGGCACGACTGGATCATCGCCCCAGAGGGCTACGGCGCCTTCTACTGCAGC
GGCGAGTGCAATTTCCCGCTCAACGCTCACATGAACGCCACGAACCATGCGATCGTCCAG
ACCCTGGTCCACCTGCTGGAGCCCAAGAAGGTGCCCAAGCCCTGCTGCGCTCCGACCAGG
CTGGGAGCACTACCCGTTCTGTATCACCTGAACGACGAGAATGTGAACCTGAAAAAGTAT
AGAAACATGATTGTGAAATCCTGCGGGTGCCAT
>FBpp0259341_Dyak
ATGTCGGGCCTGCGAAACACCTCGGAGGCCGTTGCAGTGCTCGCTTCCCTGGGACTCGGA
CTGGTTCTGCTCATGTTCGTGGCGACCACGCCGCCGGCCGTTGAGGCCACTCAGTCGGGT
ATTTACATAGACAACGGCAAGGACCAGACGATCATGCACCGGGTGCTGAGCGAGGACGAC
AAGCTGGACGTCTCTTACGAGATCCTCGAGTTCCTGGGCATTGCCGAGCGGCCGACGCAC
CTGAGCAGCCACCAGTTGTCGCTGCGAAAGTCGGCGCCCAAGTTCCTCCTGGACGTCTAC
CACCGCATCACGGCCGAGGAAGGTCTCAGCGATCAGGATGAGGACGACTCCCGGGGTCAT
CGAGCCAGGAGAAGCGCCGACCTCGAGGATGATGAGGATGAGCAGAAGAACTTCATCACC
GACCTGGACAAGCGGGCCATCGACGAGAGCGATATCATCATGACCTTCCTAAACAAGCGC
CACCACAACGTGGACGAACTGCGTCACGAGCACGGCCGGCGCCTGTGGTTCGACGTCTCC
AATGTGCCGAACGACAACTACCTGGTGATGGCCGAGCTGCGCATCTACCAGAACGCCAAT
GAGGGCAAGTGGCTGACCGCCAACAGGGAATTCACCATCACCGTCTACTCAATAGGCACC
GGCACGCTCGGCCAGCACACCATGGAGCCGCTGTCCTCGGTGAACACCACCGGCGACTAC
GTGGGCTGGTTGGAGCTTAACGTGACCGAGGGCCTGCACGAGTGGCTGGTCAAGTCGAAG
GACAATCATGGCATCTACATAGGAGCACACGCTGTTAACCGACCGGATCGCGAGGTCAAG
CTGGATGACATTGGCTTGATCCACCGCAAGGTGGACGACGAGTTCCAGCCCTTCATGATC
GGCTTCTTCCGCGGACCGGAGCTGATCAAGGCGACGGCCCACAGCAGCCATCACAGGAGC
AAGCGAAGCGCCAGCCATCCTCGCAAGCGCAAGAAGTCGGTGTCGCCCAACAACGTTCCA
CTGCTGGAACCAATGGAGAGCACGCGCAGCTGCCAGATGACCCTGTACATAGACTTCAAG
GATCTGGGCTGGCACGACTGGATCATCGCCCCAGAGGGCTACGGCGCCTTCTACTGCAGC
GGCGAGTGCAATTTCCCGCTCAATGCGCACATGAACGCCACGAACCATGCGATCGTCCAG
ACACTGGTCCACCTGCTGGAGCCCAAGAAGGTGCCCAAGCCCTGCTGCGCTCCGACCAGG
CTGGGAGCACTACCCGTTCTGTACCATCTGAACGACGAGAATGTGAACCTGAAAAAGTAT
AGAAACATGATTGTGAAATCCTGCGGGTGCCAT
>Dmel_gbb
ATGTCGGGACTGCGAAACACCTCGGAGGCCGTTGCAGTGCTCGCCTCCCTGGGACTCGGA
ATGGTTCTGCTCATGTTCGTGGCGACCACGCCGCCGGCCGTTGAGGCCACCCAGTCGGGG
ATTTACATAGACAACGGCAAGGACCAGACGATCATGCACAGAGTGCTGAGCGAGGACGAC
AAGCTGGACGTCTCGTACGAGATCCTCGAGTTCCTGGGCATCGCCGAACGGCCGACGCAC
CTGAGCAGCCACCAGTTGTCGCTGAGGAAGTCGGCTCCCAAGTTCCTGCTGGACGTCTAC
CACCGCATCACGGCGGAGGAGGGTCTCAGCGATCAGGATGAGGACGACGACCGCGGCCAT
CGGTCCAGGAGGAGCGCCGACCTCGAGGAGGATGAGGGCGAGCAGAAGAACTTCATCACC
GACCTGGACAAGCGGGCCATCGACGAGAGCGACATCATCATGACCTTCCTGAACAAGCGC
CACCACAATGTGGACGAACTGCGTCACGAGCACGGCCGTCGCCTGTGGTTCGACGTCTCC
AACGTGCCCAACGACAACTACCTGGTGATGGCCGAGCTGCGCATCTATCAGAACGCCAAC
GAGGGCAAGTGGCTGACCGCCAACAGGGAGTTCACCATCACGGTATACGCCATTGGCACC
GGCACGCTGGGCCAGCACACCATGGAGCCGCTGTCCTCGGTGAACACCACCGGGGACTAC
GTGGGCTGGTTGGAGCTCAACGTGACCGAGGGCCTGCACGAGTGGCTGGTCAAGTCGAAG
GACAATCATGGCATCTACATTGGAGCACACGCTGTCAACCGACCCGACCGCGAGGTGAAG
CTGGACGACATTGGACTGATCCACCGCAAGGTGGACGACGAGTTCCAGCCCTTCATGATC
GGCTTCTTCCGCGGACCGGAGCTGATCAAGGCGACGGCCCACAGCAGCCACCACAGGAGC
AAGCGAAGCGCCAGCCATCCACGCAAGCGCAAGAAGTCGGTGTCGCCCAACAACGTGCCG
CTGCTGGAACCGATGGAGAGCACGCGCAGCTGCCAGATGACCCTGTACATAGACTTCAAG
GATCTGGGCTGGCATGACTGGATCATCGCACCAGAGGGCTATGGCGCCTTCTACTGCAGC
GGCGAGTGCAATTTCCCGCTCAATGCGCACATGAACGCCACGAACCATGCGATCGTCCAG
ACCCTGGTCCACCTGCTGGAGCCGAAGAAGGTGCCCAAGCCCTGCTGCGCTCCGACCAGG
CTGGGAGCACTACCCGTTCTGTACCACCTGAACGACGAGAATGTGAACCTGAAAAAGTAT
AGAAACATGATTGTGAAATCCTGCGGGTGCCAT
