# Supplementary material for: Contrasting patterns of molecular evolution in metazoan germ line genes
Source: BMC Evol Biol. 2019 Feb 11;19:53. doi: 10.1186/s12862-019-1363-x (PMC6371493; doi:10.1186/s12862-019-1363-x)
Supplement: Supplementary file 2 — Alignments. (ZIP 213 kb) [file 12862_2019_1363_MOESM2_ESM.zip › Alignments_avail_on_request/Caen_stau1_final.fas]

>CE_stau-1
atgctgcatccccaacattggtgcggtcaacacaaattcgaggcagactcgccgacgaat
ttctatgactacacaaatgcaaaagagaaggagaagtcggcaatgtgtagagtggcagag
atagctcgattcaacaagctgcggcacgtttacaatttgcaagacgaaagtgggccggct
cacaagaaattgttcacggtgaagctagttttgactgaagctgagacatttgagggaagc
ggaacatcaatcaaaagagcacaacaagcgtccgctgaagcagcactcaagggcacgaaa
cttccacttccaactgagaaacccactaaaaagaggataaacgataccaccaaaccccac
cgcgttcttcaaaacgtctgtcgaaccttacaataccaaatgcctaactacatctcctgc
aatccgccggtttatcccccggagcacattctattggctctctatgcaccacctttccca
actctgcaaggaccgaaattgcaagcggtcatcgttaacatcaatggaaaatcaattgca
actggaatcggtgaaacctatccactagcaaaacaggatgcaaaagcccttgcagttttg
agtccactgctccgcgagcaccaaggctctgataatggatttggagaaaatatcccagtt
cacaaacaaaaatctgtgataagtgatatccacgagaaggcctaccagctgaaggtaaac
gtggtttttgaagttctgaaagaagaaggccctccacacgataggcaatatgttgtaagg
tgtgcttttgtgaccagcggtaatgtggtgaaggcggaagcggtgggcaagggcaaaaag
aagaagagtgctcagcaggaagcatgtacacagcttttggctacggtggagcatcttact
cctgaaaacaatccggtcgcccttgccaccaacgtgtgcaaaactcaaaaaaagctggct
gcaatgaaccgtgaaccaaagcgaaaaacaattgtcaaagacaagaagatggatcccctg
tatggacatcaaatcaatccagtgtcacgattgattcaagtgactcaggcaaaaagcaag
gaacatccgacgttcgagttggtcgccgaacatggtgtgagcaagtacaaagaattcatc
attcaagtcaagtatggagacgacgttcaagaaggcaaaggtccaaacaagcgtttagca
aaacgagccgccgctgaagcgatgttggagtctataggattcgttaaaccattaccacca
cccggtaaaagtttgcttaagaaaatgatagacgatccttccctgccagaaatttctcac
tggactggtacggcagtttcggtttcgacgtctgaagcagcacaactatcaccggagcag
acggatatcagtgagaagagagaactttcaccggatacagaaaaacgaagagttactttt
aactctcaagtacatgcttgtcctcctccaggcgatcaagactacccgaattcaattgtt
caatcactcaagaaagatgcaattgtcgaaggcaaaatccgccggctcaagaggtccaaa
gaaaaccgaagagctttaactgctgagcaaattgtggaactttccgaaagagctcaatcc
tacctgcaaacaaaacaaagttcacaatcatcatccgcccatcaccatctggagcagctg
tccgacttcttcaagttcagcttacaatacacaagctttccacaagttggcatttttaca
atcgtgtcaataggacttgaagcaccactggttggacatggtaccggttgcagcaccact
gaagctgatgagaatgcagcgcttgacgctattgctaagctcaaggagctc
>WBGene00140665_CBN01940_cbre
ATGGTACATCCCCATCATTGGTGTGGTCAACACAAGTTTGAAGCAGATTCTCCCACAAAT
GTCTATGATTATACCACCACAAAGATTAGAGAGAAATCGGCAATGTGCAAAGTAGCAGAA
ATCGCTCGTTTCAACAAAATAAAGCACTACTACGATTTGCAAGATGAGAGTGGACCAGCA
CATAAGAAACTGTTTACGGTTAAATTAGTTTTGACTCCTAATGAAACATATGAAGGCAGT
GGCCCATCGATCAAAAGAGCTCAACAAGCATCGGCGGAAGAAGCTGTTAAACATACACAA
CTTCCAATTCCGTCAGACAAAAATGCAAGAAGAAAAGGCAGTGAGATTGCAAAACCATAT
CGCGTCCTCCAAAATGTTTGTCGAGCTCTTCGTTACTCTGCGCCGACGTATATCACATGT
AATCCCCCGATGTATCCACCACAACATATAATTCTTCCTCCTTTCCAACACCCATTGCCA
TACATGCACGGACCACATTTGATAGCGGTGATAGTCAACATCGATGGGAAATCTATTGCG
ACAGGATTAGGAGACTCTTTTCTCAGTGCCAAACAAGACGCCAAAGCTCTGGCAGTTTTG
ACCCCTTTGATGCGCGAACAACAAGTTAACAATGAAAACATTTCTGACGTTGTACCAGTT
CACAAGCAAAAGTCAGTTATTAGTGATATCCATGAAAGAGCACACCAATTGAAGCTCAGT
GTAATTTTCGAGATACTGAAAGAAGAAGGACCACCTCATGATCGTCAATATGTTGTCCGA
TGTGCATTTGTCACCAGCACAAAAGAAGTGCAAGCAGAAGCTATCGGCAAAGGAAAAAAG
AAGAAGTTTGCGCAACAAGAAGCATGTACGCAGTTGTTGAAAACTGTTGAGCATCTTAGA
CCTCTACCAAATCCTGTCACGCTGGCCACCACTGTTTGTAAGACACAAAAGAAACTTGCA
TCAATTAACAAAGAGCCAAAACGGAAAACGATTGTGAAAGATAAGAAAATGGATCCACTA
TACGGCCATCAAATCAACCCAGTTTCCCGATTGATCCAAGTAACACAGGCAAAAAGTCGT
GAACATCCAACGTTTGAGTTGGTAGGTGAGCATGGTGTAAGCAAATACAAAGAGTTTGTG
ATCCGTGTTCAATATGGAGATGAAACCCGTGAGGGTAAGGGACCCAACAAACGACTAGCA
AAAAGAGCGGCTGCTGAAGCAATGCTGGAAACAATTGGTTTTGTAAAACCTCTACCACCA
CCAGGAAAAAGTTTACTGAAGAAAAACTTGGATGATTCTACAATGGCAGTTATATCTCAT
TGGACCGGTGAGCCAGTCAAAGAGATTAAAGTGGATGCGGCTCAACAATCACCGAAAAAA
GATGTGGAGGATACAAATCGAGGAACATCACCAGATAACGAAAAAAGACGTGTCACTTTC
AACTCTGAAGTTCATGCTTGTCCTCCCCCAGGAGATCAGGACTACCCGACTTCCATCATT
CAATCACTCAAAAAAGACGCTATCGTAGAAGGCAAATTTAGGAAATTGAAGCGATCGAAG
GAAAATCGTCGGTCTTTAACGATGGAACAGCTACTGGAGCTATCTGAAAAAGCAGAACAC
TTTTTGAATTCGAAAGCGACGGAAAATGGAGACACTGCACGTCATCAATTGGATCAGCTG
TCGGAAACATTCAAATTCAGCGTGGGGTATACCGCTTTCCCCCCGGTTGGACCGTTCACA
ATTGTGTCGATAGGATTAGATACACCATTGGTTGGCCACGGAGCTGGTCTATCGACAGCT
GACGCAGATGAGAAAGCTGCTTACGACGCCATAATTAAACTGAGGCAGTTA
>WBGene00029936_CBG08071_cbri
ATGGTCCATCCACAACACTGGTGTGGCCAGCACAAATTTGAAGCGGACTCTCCGACAAAT
TTTTATGATTACACGACAAGTAAAAATAAAAACAAATCGGCGATGTGTCGTGTTGCCGAG
ATCGCAAGATTCAACAAATTGCGTCACTTCTATGATCTACAAGACGAAAGTGGACCTGCT
CATAAAAAGTTATTCACTGTTAGATTAGTATTGAACAACGAGGAAACGTTCGAAGGAAGT
GGTACGTCTATCAAACGAGCTCAACAAGCAGCTGCAGAAACTGCATTGGAGAAAACCAGC
CTTCCACAGCCATCAGAAAGAAATGCTCGACGCAGATTGAACGAAATGTCCAAACCACAT
CGTGTGCTTCAGAATGTATGTCGAACGTTAAGTTATGTATCGCCCAATTATGTTTCTTGC
AACCCGCCTGTGTTTCCGCCTGAACACATTCTTCTATCTATGTACCAGCCACAGTTTCCA
TTAATGCTAGGACCAACATTGCAAGCGGTTATTGTGTACGTTGATGGAAAACCACTTGCC
ACAGGCGTAGCAGAAACGTTTCCATTAGCTAAACAGGACGCGAAAGCTCTCGCGATTCTC
GGACCGACGCTTCGAGAACACCAAGTGAATAACAATTCAAGCTCTGAAAACATTCCACTT
CACAGACAAAAGTCGGTGATAAGCGACATTCATGAGAAAGCTCACTTATTAAAACTAAAT
GTGGTATTCGAAACACTTAAAGAAGAAGGACCACCACATGACCGCGTCTATGTTGTGCGA
TGTGCATTCGTTTCTAGCAACAAGGAAGTTAAAGCTGAAGCAATAGGAAAAGGAAAAAAG
AAAAAAGTTGCACAACAAGAAGCATGCACACAACTTCTTAAGAACGCGGAACACCTTTCT
CCACAAACAAACCCAGTATCAGTTGCTACTAACGTGTGTAGGACTCAGAAGAAACTTGCC
TCTATTCATCGTGAACCAAAACGGAAAACAATCGTGAAAGACAAGAAAATGGATCCGCAT
TACGGGCATCAAATCAACCCAGTGTCTAGATTGATTCAAGTGACACAAGCCAAAAGCCGT
CACCACCCTACATTTGAACTTTTGTCTGAGAATGGAGTCAGCAAGTATAAAGAGTTTGTC
ATACAGGCAAAGTATGGTGAGATTGTTTGTGAAGGTAAAGGACCGAACAAGCGATTGGCT
AAACGGGCTGCGGCGGAGGAGATGTTGGACTTGATAGGATTTGTGAAACCGTTGCCTCCA
CCTGGAAAAAGTCTATTAAAAAAGAACCCTGATGACTATTCTCACACACAAATTACGCAT
TGGACAGGTAAAGGTGTGGAAGAAATTCCATCCGACATCCAAACAAAAATATCCATAGAA
ACAGGGCTAGAGGAAAAATCTGATGGTTCGCCCGACACCGAAAAACGACGAGTCACTTTC
AATTCTGAAGTTTATGCATGCCCACCTCCAGGTGATCAAAACTATCCTAACTCAATTGTG
CAATCTCTCAAAAAGGACACGATTGTCGAAGGAAAATTCCGAAAACTGAAAAGGTCAAAG
GAACACCGTCGAGTTTTAACAGCGGATCAAATGCAGGAATTGTCGGACAAAGCAGAACTG
TTTCTCGATTCCGCGTCAGCAGATCCTTTTGACACTGCTCACCATCAATTGGATCGACTT
TCGCAATGTTTCAAATTTAGTGTTCATTATACAGCGTTCCCTCAAACAGAAATGTTCACA
ATAGTGTCTCTGGGGTTGGATACTCCTTTGGTTGGCCACGGCACCGGAGATACAACTGAA
GAAGCCGACGAGAGAGCAGCTCTTGATGCAATAACCAAACTCAAGCAATTA
>WBGene00060185_CRE17085_crem
ATGGTTCATCCCCATCACTGGTGTGGACAGCACAAGTTTGAGGCGGACTCTCCCACCAAC
TTCTACGACTACACCACTGCGAAAAACAAGCAAAAGTCGGCAATGTGTCGTGTGGCAGAG
ATTGCGCGATTCAACAAACTGCGACACATCTACGACTTGCAAGATGAAAGTGGTCCTGCT
CACAAGAAGTTGTTTACTGTCAAACTAGTCTTGACACCTGAGGAGTCTTTTGAAGGAAGT
GGACCATCCATCAAGCGAGCACAGCAGGCGTCAGCAGAGGCAGCTTTGAAAGGCACCAAA
CTCCCACTTCCGACAGAAAAACCAGTTCGGAAAAAGGGCAACGAGCTGACTAAACCGCAT
CGTGTGCTTCAAAATGTCTGCCGGACTCTCCACTATCCAACACCCGACTACATTGTCTGC
AACCCACCCGTCTACCCGCCCGAACACATCCTCATATCGATGTATCACCCACAAAGCCCG
GTGGCACAAGGTCCAAAACTGCAAGCGGTTATGGTGCACATTGACGGGAAACCAGTTGCC
ACTGGAGTTGGGGAAACGTACCCGTTAGCAAAGCAGGATGCAAAAGCTCTGATCGCTCTT
AGCCCAAGATTGAAGGAACAACAGTCCTCGAAAGAAAACATCAATGAAAGAGTTCCGCTT
TACAAGCAGAAGTCTGTTATTAGTGACATCCACGAAAGAGCACATCTGCTGAAACTCAAT
GTGGTTTTTGAAGTTTTGAAGGAGGAAGGACCACCTCATGACCGTCAATACGTAGTGCGG
TGTGCATTCGTGACAAGTGCGCAGGTTGTGAAGGCGGAAGGAATTGGAAGAGGGAAAAAG
AAGAAGATCGCTCAACAAGAGGCATGCGCACAGTTGATAAAAACTATAGAGCAACTGACT
CCTGACAACAGTTCGGTGACTCTCGCCACCAATGTTTGCAAAACTCAAAAGAAACTTGCT
GCATTGAACCGAGAGCCAAAACGAAAAACGATTGTCAAGGACAAGAAAATGGATCCACTT
TATGGACATCAGATCAACCCAGTGTCCCGTCTGATCCAAGTCATTCAATCCAAGAACCAA
GAGCATCCGACATTTGAGTTGGTGGCCGAGCACGGGGCGAGTAAGTACAAAGAATTCGTG
ATCCGAGTGAAATGCGGTGACGAAATGAGAGAAGGAAGAGGACCAAACAAACGGTTGGCA
AAACGAGCGGCTGCAGAGGCTATGTTGGAGACTATTGGATATGTCAAACCTTTGCCAGCT
CCGGGAAAGAGCTTATTGAAGAAAAATATGGATCAAAGCTCTGAACCAATTATCTCTCAC
TGGACAGGAAAACCTGTTGAAGTCATACCAGTGGAAGCGACACCACTTTCACCGGATTCA
GCAGCAACTGATGAGAAAAGAGATGGGTCACCAGAGACAGAGAAACGACGTGTCACATTC
AATTCTCAAGTGCAGGCGTGCCCACCACCAGGAGATCAAAACTACCCCAATTCCATTGTG
CAGTCTCTCAAGATAGACGAGATTGTGGAAGGAAAGTTCAGGAAGATGAAACGGTCCAAG
GAAAATCGTCGTGCACTGACCGAGCAACAAATGCAGGAGCTATGCGAAAAAGCTCAATTG
TACCTGGATTCCAAACCAGTTGAAACGGACTGCACTGCACAACAACAGCTTGAACGATTC
TCTGAACAATACAAGTTTAGTGTGCACTACACTGCTTTTCCGCATGTTGGACCATTTACA
ATAGTGTCGCTGGGACTGGAAGCACCTCTCGTCGGTCATGGAACCGGGTGTACAACCAAA
GAAGCAGATGAAAGAGCTGCATTAGATGCAATATCGAAACTCAAAGAACTA
