# Supplementary material for: Contrasting patterns of molecular evolution in metazoan germ line genes
Source: BMC Evol Biol. 2019 Feb 11;19:53. doi: 10.1186/s12862-019-1363-x (PMC6371493; doi:10.1186/s12862-019-1363-x)
Supplement: Supplementary file 2 — Alignments. (ZIP 213 kb) [file 12862_2019_1363_MOESM2_ESM.zip › Alignments_avail_on_request/Caen_tig2_final.fas]

>CE_tig-2
ATGggaatttatttcgtcgaggaacgcaatggaaaaacgtatactcaaccgctgactcag
gccaccgacaaaatcggggaacaaatccgcgagctcttcaacatcgacataaatccaaat
gggccagctgtgaaggctaataattatgtctcaacttacatgaaacgcttatacaagcaa
ttggaaaactatgagcatggagaaaatcataacgaagaggaggtgaacgcgtggctcagt
gctgacagaatagtttcacatatggcacaggaagtatcccatcgccttgacgatggctcc
tacagtatccgattcgccaaggagcatgttccagcaaaagagggacaatccatagttcga
gctcaacttcgaatccatattcagggaattgtctcaccagtctttttttacattgaggac
accaatcttcctggagacacagttctcgtgtcatctgatgatccgacagtggtcactgat
gtcactacaatggtcgatagatggtcacacttgcaactctcaacactaccaattgtgacg
gctagagcttcaacaaatgatgagcttaaaatcgaggcatttctggtgatcgcgttgaaa
gacgaagacgcaggtccaccaaaaaaaagatcccgtagatccgcctccacaactccaatc
tccgcacctcccatgagacaaaaagtaaaacgaagtgaatccgcttactttgaaaaaccc
aacgaaaatgaacggtgccaacgtaaaggtctttatgtcgactttgacattctcggctgg
aaacaatgggttatcgcaccagaagggttcagtgcattttattgctccggtgattgctct
gcaccattttcaaaagaaatgaatgccacgtcacacgctattgtacagtcaactctgcac
agagtacgcccgaattcgacgactccggcgaaatgtgccccgtcgagtttgggatcctac
aagattctttttgtagatcaaaataagcaagtacagattaaaagatatcgagacatggtt
gtagatgagtgtgggtgtcat
>WBGene00150332_CBN11607_cbre
ATGGGAATTTATTTTGTGGAGGAACGAGATGGGAAAACTTATACACAACCTTTGACACAG
TCTCCTCAGAAAATTGGAGAACAGATCCGTGAACTTTTCAATATTGACATAAATCCATCT
GAAGCACCTGTCAAAACAAATCCATATGTTTCAACTTACATGAAGAGTTTGTACAAGCAA
CTAGACAGTTATGAACACGGAGAAACTCACGAAGAAGATGAAGCGAATGCATGGCTCAGT
GCAGATCGTATTGTCTCACATATGGCACAAGAAGTTTCCCATCGCCTTGATGATGGCTCC
TACCGTATTCGTTTCGCCAAAGAGCATGTACCATCAAAAGAAGGACAATCGATTCTTCGT
GCACAACTCAGAGTTCATATTAGTGGAATCATATCACCGATATTTTTCTATATAGAAGAC
ACAAATCTTGCTGGCGATACTGTTCTTGTTTCTTCGGAAGACCCTACAGTAGTCAGTGAT
GTTACAACAATGGTTGATAGATGGTCTCATCTTCAACTTTCAACTCTTCCAATTATCACT
GCAAGAGCTTCAACAGAAAATGAACTGAAAATTGAAGCTTTTCTTGTGATTGCACTGAAA
GATGAAGAAGCAGGACCTCCGAAACGAAGATCTCGTCGAGCAGCCACTGCTTCTCCCATC
TCCTCATCTCCCATGAGACAAAAAACCAAAAGAAGTGAATCCGCCTACTTTGAAAAACCC
GACGCAAATGCACTTTGTCAGCGAAAAGGTCTCTACGTGGATTTCGATACCCTTGGATGG
AAACAGTGGGTCATTGCTCCAGAAGGATTCAGTGCTTATTATTGCTCCGGTGCCTGCTCT
GCTCCATTCCACAAAACAATGAATGCGACGTCACATGCCATCGTACAGTCCACAATCCAT
CTAGTGCGACCCAATACTACTTCTCCTGCAAAATGTGCTCCATCTCATTTGACATCCATG
AAGATTCTATTCGTGGATCAAAAGAAAAATGTACAAATCAAACGGTATCGAGATATGGTT
GTGGATGAATGTGGGTGTCAT
>WBGene00030533_CBG08804_cbri
ATGGGAATCTATTTTGTGGAGGAGCGAGATGGAAAGACTTATACACAACCGTTGACTAAA
CAACAAATCAAAATCGGTGAACAGATTCGTGAGCTCTTCAACATTGATATAAATCCATCT
GACCCACCTGCTAAGACAAATACCCATGTGTCGTCTTATATGAAAACTCTGTATAAGCAA
CTGGAGAATTATGAACACGGAGACACCCATGACGAGGACGAGGTGAACGCGTGGCTCAGC
GCTGATCGCATTGTGTCCCATATGGCTCAAGAAGTCTCCCGTCGGCTTGTAGATGGTTCC
TACCGCATCCGATTTGCTAAAGAGCATGTTCCATCTAAAGAGGGTCAATCTATACTTCGC
GCCCAGTTGAGAATCCACATTCAGGGAATTGTGTCTCCTGTATTTTTCTATATTGAGGAC
ACCAACCTTGCCGGGGATACTGTACTTGTGTCTTCTGAAGACCCTACAGTAGTCAGTGAC
GTCACCACAATGGTGGATAGATGGTCCCATTTGCAACTGTCGACATTGCCAATTATCACT
GCTAGAGCTTCGACAGAAAATGATCTGAAAATTGAGGCGTTTTTGGTGATTGCGTTGAAG
GATGAAGAAGCGGGACCACCGAAGAAAAGATCCCGCCGTGCTGCATCGGCGGCTCCGATC
TCCTCCTCTCCCATGAGACAAAAAACCAAGAGAAGCGAATCTGCGTACTTTGAGAAACCC
GACGCAAATGCACTTTGCCAACGAAAAGGACTCTACGTGGATTTTGACATTCTCGGATGG
AAACAATGGGTCATTGCTCCAGAAGGATTCCCTGCGTACTATTGTTCTGGCGCATGCTCC
GCCCCTTTTCACAAGACCATGAATGCCACGTCGCACGCCATCGTGCAGTCTACAATTCAT
CTGGTTCGACCCAACACCACGATGCCTGCAAAATGCGCTCCATCGCACTTGACATCGATG
AAGATTCTATTTGTGGATCAGAAGAAGAATGTGCAGATTAAGAGATATCGAGATATGGTT
GTTGATGAATGTGGGTGTCAT
>WBGene00058009_CRE18919_crem
ATGGGAATCTACTTTGTGGAGGAAAGAGATGGAAAGACTTATACCCAGCCCCTGACTCAA
TCAACGAAAAAAGTCGGAGAACAAATTCGAGAGCTCTTTAATATTGATATAAACCCATCC
GAACCACCGGTCAAGACGAATTCTCATGTGTCTTCTTACATGAAAACATTGTACAAACAA
CTGGAAACTTACGAACATGGAGAAACCCACGAGGAAGATGAAGTGAACGCATGGTTGAGT
GCTGACAGAATTGTGTCCCATATGGCACAAGAAGTCTCTCATCGATTCGATGATGGATCA
TACCGCATTCGTTTCGCCAAAGAGCATGTTCCATCAAAAGAAGGTCAATCTATACTTCGT
GCTCAACTTAGAGTCCATATTCAAGGAATAGTCTCTCCCATATTCTTCTATATTGAAGAT
ACAAACCAAGCCGGAGACACTGTTCTTGTCTCATCCGAAGATCCTACAGTAGTCAGTGAT
GTCACCACAATGGTCGATAGATGGTCACATCTACAGCTGTCTACTCTTCCGATTATAACA
GCAAGAGCGTCTACCGAAAATGAGCTGAAAATCGAGGCATTCCTGGTGATTGCTCTGAAA
GATGAAGAAGCAGGACCACCAAAAAGAAGATCCCGCCGAGCTGCAGCAGCGTCTCCAATC
TCCTCATCTCCCATGAGACAAAAAACAAAACGGAGTGAATCTGCCTACTTTGAAAAACCC
GACGCAAATGCACTTTGTCAACGAAAAGGTCTCTACGTGGATTTCGATACTCTCGGATGG
AAACAATGGGTCATTGCTCCTGAAGGATTCAGTGCATTTTACTGTGCTGGTGCCTGTTCT
GCTCCATTCCACAAGACAATGAATGCCACGTCACATGCAATTGTTCAATCCACAATTCAT
TTGGTCCGACCGAATACAACTTCTCCTGCAAAATGTGCTCCATCTCATCTGACTTCGATG
AAAATTTTATTTGTGGACCAGAAGAAAAATGTTCAAATCAAACGGTATCGAGATATGGTT
GTGGATGAGTGTGGGTGTCAT
