# Supplementary material for: Contrasting patterns of molecular evolution in metazoan germ line genes
Source: BMC Evol Biol. 2019 Feb 11;19:53. doi: 10.1186/s12862-019-1363-x (PMC6371493; doi:10.1186/s12862-019-1363-x)
Supplement: Supplementary file 2 — Alignments. (ZIP 213 kb) [file 12862_2019_1363_MOESM2_ESM.zip › Alignments_avail_on_request/Caen_cpb3_fasta.fas]

>CE_cpb-3
atgtttggaagaactacaaagaagtctatcgactcggaaagatcacagcgtaagaaatct
gctcggcgactaaatttcgagagagacgagcaaaagaaggattcaacaaaaacaaataat
ttcgttgctgaaatgactagagaagttatctcgaagggtgctcccgttccaatcaataag
gcaaatcggcgtaatcctcgtggttcccttgagactcctacagattctccgcaaaaaacc
gaatcgtctccttctgacagtatgtctcgagagcacttcacatctgcaaatgaggaatct
ccgatgaaaagaaaaaacttccaacaacatggaaataaaaaccgtgacgcaacttggttt
ggagagcttccgcccagagattatacaagtccaacattctcacggaagatatttgttgga
ggagttccatgggatatcactgaggcagctttaaaagattcatttggagaatttggttcg
tgtgcagttgaatggcctggacaagaagcacgttatcgcagtggacaatcaaatttggct
ccgagtttgagagctcaaacgaagtatactggacaagctgctactgggtacgtctacatg
atatttgaagatgaacgcgctgttgcttctctacttcacgaatgttctcaagagattgga
ggagccggagaatggtactttaagattcgagctcaaagatcgaaatcgaccgagatacgg
caggtacaaatcattccatgggttacctcggactctatgttttgtgaggatgatacactt
ctcgaaacaggaatagagccaaaacgaactgtctttgttggagctttacatgggatgatg
acagctcaagtacttcattcaataatggaggactgttttggagccgttgaatgtgtgcaa
cttgatacggataagttcaaatatccgattggaagtggacgtgtcacatttcgtgaacat
ggcgcgtatttcaaagccatcgagatgggatatctgcacgtctataccagcaaattccgt
aaacgtgtccagatagatccattcctcgaaagtacatgctgtatggtatgtaattcgcag
tcagcacactgtttctgtcggaataagaattgcttcaagtactactgtcacaactgttgg
gcattggatcacggaaaagatgatgatcaagaagtccatattccagtgattgtaccatcg
tcggcttcgaaagcgtttccaggacgtcgttcgcaagtttcaagcagcttgtcgttgaaa
tctaacaattctcaagtcaataattcgattcctcattttccttcggcaggtttccctatc
atcgtcggcgcacctgcacaaacattgtcagctctctatggatatattcaaaatggtcaa
caactgttgaaagccgtttttgagccaccaatgacaccatcaccaagtaatagaagaagc
ttcacagagttttcgactccgacagtcttcttcaattcaactcctgtcatatctccacaa
aagagttctccattgccagcatacaactcggctgcattcctaactccaccaccaacatac
tacggttctccaaaccacccgagcaacattcaacctcagcaaccatactatggcgctaac
ctttattatggctttatt
>WBGene00184964_CBN26293_cbre
atgTTCGGAAAAAATTCAAAGAATGTTCAGGATTCGGAGAGACCACCTAGAAAGAAGTCA
GCACGGAGACTGAACTTTGGTAAAGAAGAGAAGAGACCTGAATCTGAACGACAAAATAAC
GTCGTCGCCGCAATGACTAGAGAAGTGGTGCAGAAAGCAGTTCCTGTTTCCATCAACCGG
CCAATACGTCATTGTTCTCGAGGATCTCTCGAAACACCAACAGATTCTCCTGCAAAAACG
ACTTCTTCTCCCACGTCCGCTATTAGTCGGGAACAATACACCAACACGTATGAAGATTCA
CCGAACAAAAAGAGGACTGGATCTCGTCAAGGGTTTTCCAATCGTAACGCGTCGTGGCAC
GGAGAACTCCCACCAAGAGACTACACGAGCCCAACATTTTCCCGAAAAATATTCGTTGGA
GGAGTACCATGGGACATAACGGAAGCAGCTCTTAAAGACTCATTTGGAGAATTCGGTGCA
TGTGCTGTTGAATGGCCTGGTCAGGAGGCTCGTTATCGCAGTGGACAAACGAATGGTTCA
GCTAATCTCAGAAGTCAATCCAAGTATGTCGGGCAAGCCGCAACTGGTTACGTCTATATG
ATATTTGAAGATGAACGAGCTGTTGCTTCGTTACTCCATGAATGTTCACAAGAGATTGGA
GGAGCCGGGGAATGGTATTTCAAGATCCGTGCTCAACGTTCAAAGTCAACTGAAATCCGA
CAAGTTCAAATTATTCCTTGGGTCACGTCGGATTCGATGTTTTGTGAGGACGAAACGCTT
CTTGAAACAGGAATTGAGCCTAAAAGAACTGTTTTCGTTGGAGCACTTCATGGGATGATG
ACAGCCCAAGTGCTTCATTCAATAATGGAGGACTGCTTTGGGACTGTTGAATGTGTACAA
CTGGATACGGATAAATTCAAGTATCCAATAGGGAGTGGACGGGTGACCTTCCTTGAACAC
GGTGCTTATTTCAAAGCAATAGAAATTGGTTATCTCCATGTTCACACAAGCAAATTCCGC
AAGCGTGTACAGATTGATCCATTTCTGGAGAGCACATGTTGCATGGTTTGTACTACGGAG
CCAGCTCACTGTTTCTGCCGAAACAGAAACTGTTTCAAGTATTACTGTCACAGCTGCTGG
GCTATCGACCATGGAAAAGAAAACGACACAGACGTTCACGTACCAGTCATTGTGCCATCT
TCGGCAACAAAAGCATATCCAGGACGTCGCTTACATTTGTCCAACAACTCTCCCTCGAAA
TGTCTTTCAAGTTCACAAAACTCACAAATGGCTCACGTCATTTCACCTGCGTTCCCGATG
ATTGTCGGAAGTCCAGCACAAACATTGTCGGCACTCTATGGATATATCCAAAATAATCAG
CAAATGATATCCGCAGTGTACGAAGCACCAATTACGCCATCACCAAGTAAAAGAAGAAGT
TTTACCGAGTTTCAAACTCCTACTATCTTCTTCAATTCAACTCCAGTTATGACACCACAG
AAAGCCACTCCACCGCCAACGTATAACTCGACAGCTTTCCTCACTCCACCGCCAACGTAT
TATAGTTCACCGAGTCATTCTAGTAACGTGCAGCAACAACAACCATACTATGGCCCAAAC
GTATACTATGGATATATG
>WBGene00026813_CBG04067_cbri
ATGTTCGGTAGATCGACGAAGAAGCTATCTGATTCAGACAGACTTCCAAAGAAGAAGTCT
GCCAGGCGATTACTCTTTGGTAAGGAAGAACAGAAGCCAGAACCGGAGGTCGTCAAGAAC
GTCTTGCCTGCTATGACTAGTCAACAGTCTGCAAAAGGTGCCCCGATTCCTATCAACAAA
CCTTACCGTCAAGGTCCACGAGGATCATTGGAGACTCCAACAGATTCGCCAGCTAAATCG
AGTTCCTCTCCGATTCCACCAGTGACCCGTAATCATTTCACTTCGATGAATGAAGAGTCG
CCAAGTAAGAAAAGAACATTCTCTCGTCAAGGATTATCGAATCGGAACGGATCCTGGCAT
GGAGAGCTCCCACCTAGAGATTATACCAGTCCCACATTCTCGCGAAAAATCTTTGTCGGT
GGAGTTCCATGGGACATTACTGAAGCTGCACTGAAAGATTCGTTTGGTGAGTTTGGATCC
TGTGCCGTGGAATGGCCAGGACAGGAAGCTCGTTATCGTAGCGGGCAATCGAATATCGCT
CCGAACCTAAGGAACCAATCCAAGTACGCTGGACAAGCTGCAACTGGCTATGTCTACATG
ATATTTGAGGACGAGCGTGCTGTCGCTTCGCTGCTTCATGAGTGTTCACAAGAAATCGGG
GGCGCCGGTGAATGGTACTTCAAGATTAGAGCCCAGCGATCAAAGTCAACTGAAATTCGT
CAAGTGCAAATCATACCGTGGGTAACATCCGATTCGATGTTTTGCGAAGATGAGTCTCTA
TTAGAAACTGGGATAGAACCAAAACGAACCGTCTTTGTCGGCGCTCTTCACGGGATGATG
ACAGCCCAAGTTCTCCATTGGATAATGGAGGACTGCTTCGGAAGCGTCGAGTGCGTTCAA
TTGGATACGGATAAGTTCAAATATCCGATTGGTAGTGGCCGTGTAACTTTCCGCGAACAT
GGGGCCTATTTCAAAGCGATAGAGATGGGATACCTTCATGTACACACCAGCAAGTTCCGA
AAACGTGTTCAGATCGACCCGTTTCTTGAAAGCACAAGTTGTATGGTGTGCACTACAGAA
TCTGCTCAATGTTTCTGTCGAAATCGTAACTGTTTCAAATACTACTGTCACACTTGTTGG
GCGATTGATCATGGAAAAGACAATGCTGATGATGTCCACGTCCCAGTTATCGTACCGTCC
TCCGCTTCTAAAGCCTATGCAGGGCGTCGACCACACTTAACAAGCAACTCTCTATCTAAA
AGTCATGGCTGTTCGACCAACAATCAACTGTCCCACGTCTTGTCTCCAGGGTTCCCAATG
ATAGTAGGCGGTCCATCTCAAACGCTATCTGCGCTTTATGGTTACATCCAAAACAATCAA
CAAATGCTTACTGCCGTGTATGAGACACCAATGACGCCGCCATCAAATAAAAGAAGAAGT
TTCACGGAGTTTCAGAATCCGGCCATTTTCTTCAACCCTAGTTCGATGATGACTCCTCAA
AAAAGTACCCCTGTTCCTGCATTCAACTCTGCAGCTTTCCTCACACCAAATTCTAATTAC
TACGGTTCTCCGAATCATTCTAGCAACATCCAGTCCCCTCAGCAGTACTATGGCGCTAAC
CTGTATTATGGCTACATG
>WBGene00066597_CRE03781_crem
ATGTTCGGAAAATCCAATAAGAAGGCTCCTGAATTGGAAAGACAGCCAAGGAAGAAGTCA
GCTCGACGGCTCAACTTCGGAAAAGAAGAAGAAAGAACTGAGACAGATTTTCAAAATAAC
GTTGTAGCTGCGATGACTCGAGAAGTGACGTTGAAGGGTGTCCCTGTTCCAATAAACAAG
CCGCCACGTCAAGGCCCTCGTGGATCACTCGAGACTCCAACTGACTCGCCAGCGAAGACC
GAAACTTCATCGATCTCTAAATCGAGTCGCGATCGCTACACTTCGATCAACGAAGATTCA
TTGACCAAGAAAAGAACTCCAAATCGTCAAGGACTTTCAAACCGCAATGCGACGTGGCAC
GGGGAACTTCCACCGAGAGACTACACAAGTCCAACTTTTTCGAGAAAGATTTTTGTTGGT
GGTGTTCCATGGGATATCACCGAAGCTGCACTTAAGGATTCGTTTGGAGAATTCGGATCG
TGTGCAGTTGAATGGCCGGGACATGAGGCACGTTATCGTAACGCGCAATCGAACACTGCT
TCTAATTTGAGAAATCAATCCAAGTATACCGGACAAGCTGCAACTGGGTACGTCTACATG
ATATTCGAAGATGAACGTGCTGTCGCATCACTGCTTCACGAGTGTTCACAAGAGATAGGA
GGTGCTGGTGAATGGTATTTCAAGATAAGGGCTCAACGCTCGAAGTCGACTGAAATTCGC
CAGGTACAAATAATTCCATGGGTAACATCGGACTCTATGTTCTGCGAGGATGAATCTCTT
CTCGAGGTTGGAATCGAGCCAAAACGAACCGTGTTTGTCGGTGCTCTACATGGGATGATG
ACTGCCCAAGTTCTTCATTCAATCATGGAAGACTGCTTCGGAAGTGTCGAATGTGTTCAG
TTGGACACAGATAAGTTCAAGTATCCAATAGGAAGTGGACGTGTTACTTTCCGTGAACAT
GGCGCTTATTTCAAAGCTATAGAAATGGGATATCTGCATGTACATACCAGCAAGTTCCGC
AAACGTGTCCAGATAGATCCGTTCCTTGAGAGTACCAACTGTATGGTGTGCACTACTGAG
TTGGCTCACTGTTTCTGTCGCAACCGCAATTGTTTCAAGTATTACTGTCACACTTGTTGG
GCTGTCGACCATGGCCATGGCCATGACGGCGAAGTTCACGTTCCAGTCATTGTACCATCA
TCGGCTTCGAAAGCTTTCTCAGGACGTCGATCGCACTTGTCAAGCAACTCGCCTTCAAAA
TCTCTCATGAGCTCATCAAATTCTCAAGTGGCGCACATGGTTTCTCCAGCTTATCCAGTA
TTGGTTGGAGCTCCAGCTCAAAATTTATCCGCACTCTATGGCTACATCCAAAATAGCCAA
CAGATGATTACTGCTGTTTACGAGCCACCGATGACTCCATCTCCGAATAAGAGAAGAAGC
TTCCCCGAGTTTCAGCCACAGACTGTGTTCTTCAATTCGACTCCAATGATGACGCCACAG
AAGGGTAGTGCTGTTCCTGCCTACAACTCAGCAGCCTTTCTGACTCCACCATCCTCATAT
TACAATTCTCCAAGTCACTCGAGCAACCTCCAGCAACCGCAACAATATTACGGCGCTAAC
CTCTACTATGGCTATATG
