# Supplementary material for: Contrasting patterns of molecular evolution in metazoan germ line genes
Source: BMC Evol Biol. 2019 Feb 11;19:53. doi: 10.1186/s12862-019-1363-x (PMC6371493; doi:10.1186/s12862-019-1363-x)
Supplement: Supplementary file 2 — Alignments. (ZIP 213 kb) [file 12862_2019_1363_MOESM2_ESM.zip › Alignments_avail_on_request/Apis_piwi_final.fas]

>Amel_NM_001165906.1_piwi
ATGAGTGCTGGAAGAGCTACTCAAAGACTAGGTCCTAAAGGAGATGGTGGTCCAGGGCAT
AAAGAAGAAAGTATTCCTGAAGCAATGGAAGTTAGTGGGGAAGGAGATGCAGCAGCACAA
TTGGGAAGAGGTGCTATGCGAGGTAGACGTATGATACCATCAACTCCAGAAAATATACAA
ACTAGACCAGAGAATTTAATAACTAAACAAGGTAGTACTGGAAGTAATGTAATGCTACAA
GCAAACTATTTTAAATTGCTTGCTACAACTGATTGGTGTTTATATCAATATCGAGTTGAT
TTTGCACCGGAAGAAGATCGCACTGCGGTTCGTAAAGGATTACTTAAACTTCATAGAGAA
ATTTTAGGAGCATATGTTTTTGATGGAACTGTTATGTATTCTAGTAGACGTTTACAAGAT
AAAATGGAAATTTGGTCTCGAAGGACATCAGATGAACACAAAATCAGAATTACCATACGT
CTTGTTGGAGAAATGGAAAAAGTAGACCAACGTTATCTTCAATTTTTCAATATAATTATG
CGAAAATGTTTGGCTCTATTGAATCTTCAGCTTGTAGGACGCGATTACTTTGATGCACAT
AGTAAAGTAGAAGTACGTGATTTTAGATTGGAACTTTGGCCTGGTTATCTCACATCTATA
AGACAACATGAGAAAAGTATTCTTATGTGTGCTGAAATCATACATAAAGTCATGCGTCAG
CAAACTTTATTAGATATATTAAATGATTGTTATAAGCAAGATAAGCTTGATTATGAGACT
TCATTTGAAAATCAAGTTATTGGTTTAGTTGTACTTACTGATTACAACAATAATACATAT
TGTATATCAGATGTGGATTTTGATTCAAGTCCTGATTCAACTTTTCAATTAAGAACCGGT
GAAAAAATAAGTTATAGGGAATATTATAGAAATAAATATCAAATTTCTATTACCAACGCC
TCTCAACCAATGCTTGTAACGAGATTAAAACCAAGAGAACGTCGTGCTGGTCAAGCCGAA
TTGGTATATCTTGTTCCAGAACTTTGTCGTGCAACAGGTTTAACTGATGCTATAAGAGAT
AATTTTCATTTAATGCGTACATTGGCAGAATATACACGTGTATCTCCTGCGGCGCGTATA
GATAAATTAATGGTTTTTAATAGAAGACTTCGCGGTAATCCATCTATAGTAAGAGAATTA
GATGAATGGAATTTACATCTTGATGAAAAACTGGTTGATGTACCAGCACGATTTTTACAA
CCAGAAAAAATTGTATTGGGAAGTGGACGAACAGTTTCTGCGGGTCAATTTGCTGATTGG
ACCCGCGAATTACATAATAAGCCATTGTATAATATTGCTCGATTGACTAACTGGGTAGTA
ATTTGCGTGGGTCGTATGAGACGCGATGTCGAAAGATTCATACAAACGCTTAAAGAATCT
GCATCTGGAATGGGTTTTAGAATTGACAATCCAAGACTTTGGGATATTGTTGATGATCGA
TCCAACACTTATTCTGATACTCTCGAAAGAGTAATGAGTACTAGTAATCCAGAATTAATC
TTTTGCGTAGTATCGAATAATCGAGCCGATAGATATAGTGCAATAAAAAAGAAGTGTACT
CATGATAGACCAGTAGCTTCACAAGTTTTCCTTGCAAAAAATCTCACGAATAAAGGTATA
AGATCGATTGCTACAAAAGTAGCAATTCAATTAAATTGTAAATTGGGTGGTGCTCCATGG
AGTGTTGAATTACCACCGATTAATTTAATGGTAGTTGGTTATGACGTGTGTCATGATCCT
GCTGATAAAAGCCGTGATTTTGGTGCAATGGTAGCATCATTGGATAGAAGCTTGACAAGA
TATTATAGTGCAGTAGCTGCTCATACTACAGGAGAAGAACTTTCAGATGAGTTTGGAGAA
AGTCTCGAAAAAGCTGTGCTATGCTACAGACAAGTGAACAAAATTTTACCCTCGCATATT
GTGATATATCGTGATGGCGTAGGTGAGGGTCAGGTACCATATGTATATAAACATGAAGTA
GATGATATAAAGGCCAAATTAAACAAACTTTATGGTGATCCTAGTACTATTAAATTGGCA
TTTGTAATAGTTACGAAACGAATTAATACTCGCTTATTTTATAATCAAAATAATCCTCCG
CCTGGTACAGTAGTCGATGATATTGTTACTAATCCATTAAGATATGATTTCTTTATTGTA
TCTCAAAGTGTAAGACAGGGTACAGTGACACCATGCGCATACAATGTAATAGCTGATTCT
ACTGGTTGGAAAGCTGATCAGATGCAAAGAATGACTTACAAGTTATGTCATATGTATTAT
AATTGGTCTGGTACCGTTAGAGTACCTGCGCCTTGCCAATATGCTCATAAACTTGCTTTT
TTGGTTGCACAGTTTGTGCGTCGTCCACCATCTGCAAGGATGCAGAGTTTATTATATTAT
TTG
>Acer_XM_017061210.1
ATGAGTGCTGGAAGAGCCACTCAAAGATTAGGCCCTAAAGGAGATGGTGGTCCAGGACAT
AAAGAAGAAAGTGCTCCTGAAGCAATGGAAGTTAGTGGCGAAGGAGATGCAGGAGTACAA
TTGGGAAGAGGTGCTATGCGAGGTAGACGTTTGATACCATCAACTCCAGAAAATATACAA
ACTAGACCAGAGAATTTAATAACTAAGCAAGGTACTACTGGAACTAGTGTAATGCTACAA
GCAAACTATTTTAAATTGCTTGCCACGACTGATTGGTGTTTATACCAATATCGAGTTGAT
TTTGCACCCGATGAAGATCGCACTGCGGTTCGTAAAGGATTACTTAAACTTCATAGAGAA
GCTTTAGGAGCATATGTTTTTGATGGAACTGTTATGTATTCTAGTAGACGTTTACCAGAT
AAAATGGAAATTTGGTCTCTGAGGACATCAGATGATACCAAAATCAGAATTACCATACGT
CTTGTTGGAGAAATGGAAAGAGTAGATCAACGTTATCTTCAATTTTTCAATATAATTATG
CGAAAATGTTTGGCTCTATTGAATCTTCAGCTTGTAGGACGCGATTACTTTGATGCACAT
AGTAAAGTAGAAGTACGTGATTTTAGATTGGAACTTTGGCCTGGTTATCTCACATCTATA
AGACAACATGAGAATAGTATTCTTATGTGTGCTGAAATCATACATAAAGTCATGCGTCAG
CAAACTTTATTAGATATATTAAATGATTGTTATAATCAAGATAAACTTGATTATAAGACT
TTATTTGAAAATCAAGTTATTGGTTTAGTTGTACTTACTGATTACAACAATAATACATAT
CGTATATCAGATGTGGATTTTGATTCAAGTCCTATTTCAACTTTTCAATTAAGAACCGGT
GAAAAAGTAACTTATAGAGACTATTATAAAAATAAATATCAAATCCCTATTGACAATGTC
TCTCAACCAATGCTTGTAACGAGATTGAAACCAAGAGAACGTCGTGCTGGTCAAGCCGAA
TTGGTATATCTTGTTCCGGAACTTTGTCGTGCAACAGGTTTAACTGATGCTATGAGAGAC
AATTTCCATTTAATGCGTACATTGGCAGAATATACACGTGTATCTCCCGCGGCACGTATA
GATAAATTAATGGTTTTTAATAGAAGACTTCGCGATAAACCATCTATAGTAAGAGAATTG
AATGAATGGAATTTACATCTTGATGAAAAACTGGTCGATGTACCAGCACGATTTTTACAA
CCAGAAAAAATTGTATTGGGAAGTGGACGAACGGTTTCTGCAGGTCAATATGCTGATTGG
ACCCGCGAATTACATAATAAGCCATTGTATAATATTGCTCGATTGACTAACTGGGTAGTA
ATTTGCATGGGTCGTATGAGACGCGATGTCGAAAGATTCATACAAACGCTTAAAGAATCT
GCATCTGGAATGGGTTTTAGAATTGACAATCCAAGACTTTGGGATATTGCTGATGATCGA
TCCAACACTTATTCTGATACCCTTGAAAGAGTAATGAGTACTAGTAATCCAGAATTAATC
TTTTGCGTAGTATCGAATAATCGAGCTGATAGATATAGTGCAATAAAAAAGAAATGTACT
CATGATAGACCAGTAGCTTCACAAGTTTTCCTTGCAAAAAATCTCTCGAATAAAGGTATA
AGATCGATTGCTACAAAAGTAGCAATTCAATTAAATTGTAAATTGGGTGGTGCTCCATGG
AGCGTTGAATTACCACCGATTAATTTAATGGTAGTTGGTTATGACGTATGTCATGATCCT
GCTGATAAAAGCCGTGATTTTGGTGCAATGGTAGCATCATTGGATAGAAGCTTGACAAGA
TATTATAGTGCAGTAGCTGCTCATACTACAGGAGAAGAACTTTCAGACGAGTTTGGAGAA
AGTCTCGAAAAAGCTGTGCTATGCTATAGACAAGTGAACAAAATTTTACCCTCGCACATT
CTGATATATCGTGATGGCGTAGGTGAAGGTCAGGTACCATATGTATATAAACATGAAGTA
GATGATATAAAAGCTAAATTAAACAAACTTTATGGTGATCCTAGTACCATTAAATTGGCA
TTTGTAATAGTTACGAAACGAATTAATACTCGCTTATTCTATAATCAAAATAATCCTCCG
CCTGGTACAGTAGTCGATGATGTTGTTACTAATCCATTAAGATATGATTTCTTTATTGTA
TCTCAAAGTGTACGACAAGGTACGGTGACACCATGCGCATATAATGTAATAGCTGATTCT
ACTGGTTGGAAAGCCGATCAGATGCAAAGAATGACTTACAAGTTATGTCATATGTATTAT
AATTGGTCTGGTACCGTTAGAGTACCTGCGCCTTGCCAATATGCTCACAAACTTGCTTTT
TTGGTTGCACAGTTTGTGCGTCGTCCACCATCTGCAAGGATGCAGAGTTTATTATATTAC
TTG
>Ador_XM_006616680.1
ATGAGTGCTGGAAGAGCCACTCAAAGATTAGGCCCTAAAGGAGATGGTGGTCCAGGGCAT
AAAGAAGAAAGTGCTCCTGAAGCAATGGAAGTTAGTGGGGAAGGAGATGCAGCAGCACAG
TTGGGAAGAGGTGCTATGCGAGGTAGACGTATGATACCATCAACTCCAGAAAATATACAA
ACTAGACCAGAGAATTTAATAACTAAACAAGGTACTACTGGAAGTAGTGTAATGCTACAA
GCAAACTATTTTAAATTGCTTGCCACAACTGATTGGTGTTTATATCAATATCGAATTGAT
TTTGCACCGGATGAAGATCGCACTGCGGTTCGTAAAGGATTACTTAAACTTCATAAAGAA
GCTTTAGGAGCATATGTTTTTGATGGAACTGTTATGTATTCTAGTAGACGTTTACAAGAT
AAAATGGAAATTTGGTCTAGGAGGACATCAGATGATGCCACAATCAGAATTACCATACGT
CTTGTTGGAGAAATGGAAAGAGTAGACCAACGTTATCTTCAATTTTTCAATATAATTATG
CGAAAATGTTTAGCTCTATTAAATCTTCAGCTTGTAGGACGCGATTATTTTGATGCACAT
AGTAAAGTAGAAGTACGTGATTTTAGATTGGAACTTTGGCCTGGTTATCTCACATCTATA
AGACAACATGAGAATAGTATTCTTATGTGTGCTGAAATCATACATAAAGTCATGCGTCAG
CAAACTTTATTAGATATATTAAATGAATGTTACGATCATGATAAGAATGATTATAAGACT
TTATTTGAAAATCAAGTTATTGGTTTAGTTGTACTTACTGATTACAACAATAATACATAT
CGTATATCAGATGTGGATTTTGATTCAAGTCCTAATTCAACTTTTCAATTAAGAACCGGT
GAAAAAATAACTTATAGAGACTATTATAGAAATAAATATCAAATCCCTATTGATAACATC
TCTCAACCAATGCTTGTAACGAGATTAAAACCAAGAGAACGTCGTGCTGGTCAAGCCGAA
TTAGTATATCTTGTTCCGGAACTTTGTCGTGCAACAGGTTTAACTGATGCTATGAGAGAC
AATTTCCATTTAATGCGTACATTGGCAGAATATACACGTGTATCTCCCGCGGCACGTATA
GATAAATTAATGGTCTTTAATAGGAGACTTCGCGATAAACCATCTATAGTAAAAGAATTA
AATGAATGGAATTTACATCTTGATGAAAGACTAGTTGATGTACCAGCACGATTTTTACAA
CCAGAAAAAATTGTATTGGGAAGTGGACGAACGGTTTCTGCGGGCCAATTTGCCGATTGG
ACCCGTGAATTACATAATAAGCCATTGTATAACATTGCTCGATTGACTAATTGGGTAGTA
ATTTGCATGACTCGTATGAGACGCGATGTCGAGAGATTCATACAAACGCTTAAAGAATCT
GCATCTGGAATGGGTTTTAGAATTGACAATCCAAGACTTTGGGATGTTGCTGATGATCGA
TCCAACACTTATTCTGATACTCTCGAAAGAGTAATGAGTACTAGTAATCCAGAATTAATC
TTTTGTGTAGTATCGAATAATCGAGCCGATAGATATAGTGCAATAAAAAAGAAATGTACT
CATGATAGACCAGTAGCTTCACAAGTTTTCCTTGCAAAAAATCTCTCGAATAAAGGTATA
AGATCGATTGCTACAAAAGTAGCAATTCAATTAAATTGTAAATTGGGTGGTGCTCCATGG
AGCGTTGAATTACCACCGATTAATTTAATGGTAGTTGGTTATGACGTATGTCATGATCCT
GCTGATAAAAGCCGTGATTTTGGTGCAATGGTAGCATCATTGGATAGAAGTTTGACAAGA
TATTATAGTTCAGTAGCTGCTCATACTACAGGAGAAGAACTTTCAGACGAGTTTGGAGAA
AGTCTCGAAAAAGCTGTGCTATGCTACAGACAAGTGAACAAAATTTTACCCTCACACATT
GTGATATATCGTGATGGTGTAGGTGAGGGTCAGGTACCATATGTATATAAACATGAAGTA
GATGATATAAGGGCCAAATTAAACAAACTTTATGGTGATCCTAGTACCATTAAATTGGCA
TTTGTAATAGTTACGAAACGAATTAATACTCGCTTATTCTATAATCAAAATAATCCTCCG
CCTGGTACAGTGGTCGATGATGTTGTTACTAATCCATTAAGATACGATTTCTTTATTGTA
TCTCAAAGTGTACGACAGGGTACGGTAACACCATGCGCATACAATGTAATAGCTGATTCT
ACTGGTTGGAGAGCCGATCAGATGCAAAGAATGACTTACAAGTTATGTCATATGTATTAT
AATTGGTCTGGTACCGTTAGAGTACCTGCGCCTTGCCAATATGCTCACAAACTTGCTTTT
TTGGTTGCACAGTTTGTGCGTCGTCCACCATCTTCAAGGATGCAGAGTTTATTATATTAC
TTG
>Aflo_XM_003694412.2
ATGAGTGCTGGAAGAGCCACTCAGAGACTAGGTCCTAAAGGAGATGGTGGACCAGGACAT
AAAGAAGAAAGTGCTCCTGAAGCAATGGAAGTTAGTGGAGGGGGAGATGCAGCAGCACAG
ATAGGAAGAGGTGCTATGCGAGGTAGACGTGTGATACCATCAACTCCAGAAAATATACAA
ACTAGACCAGAGAATTTAATAACTAAACAAGGCAATACTGGAATTAGTGTAATGCTACAA
GCAAACTATTTTAGATTGCTTGCCACAACTGATTGGTGTTTATATCAATATCGAGTTGAT
TTTGCACCGGACGAAGATCGTACTGCGGTTCGTAAAGGATTACTTAAACTTCATAGAGAA
GCTTTAGGAGCATATGTTTTTGATGGAACTGTTATGTATTCTAGTAGACGTTTACCAGAT
AAAATGGAAATTTGGTCTCGCAGAACATCAGATGATACCAAAATCAGAATTACCATACGT
CTTGTTGGAGAAATGGAAAGAGTAGATCAACGTTATCTTCAATTTTTTAATATAATTATG
CGAAAATGTTTGGCTCTATTGAATCTTCAACTTGTAGGACGCGATTATTTTGATGCACAT
AGTAAAGTAGAAGTACGTGATTTTAGATTGGAACTTTGGCCTGGTTATCTTACATCTATA
AGACAACATGAAAATAGTATTCTTATGTGTGCTGAAATCATACATAAAGTCATGCGTCAA
CAAACTTTATTAGATATATTACATGATTGTTATAATCAAGATAAACTTGATTATAAGACG
TTATTTGAAAATCAAGTTATTGGTTTAGTTGTACTTACTGATTACAACAATAATACATAT
CGTATATCAGATGTGGATTTTGATTCAAGTCCTAATTCAACTTTTCAATTAAGAACCGGT
GAAAAAGTAACTTATAAAGAGTATTATAAAAATAAATATCAAATCCCTATTAACAACAAT
TCTCAACCAATGCTTGTAACAAGATTAAAACCAAGAGAACGTCGTGCTGGTCAAGCCGAA
TTGGTATATCTTGTTCCGGAACTTTGTCGTGCAACAGGTTTAACTGATGCTATGAGAGAT
AATTTCCATTTAATGCGTACATTGGCAGAATATACACGTGTATCTCCTGCGGCGCGTATA
GAGAAATTAATGGTTTTTAATAGGAGACTTCGCGATAAACCATCTATAGTAGGAGAATTA
AATGAATGGAATTTACAACTTGATGAAAAACTGGTTGATGTACCAGCACGATTTTTACAA
CCAGAAAAGATTGTATTAGGAAGTGGACGAACGGTTTCTGCAGGTCAATTTGCCGACTGG
ACTCGCGAATTACATAATAAGCCATTGTATAATATTGCTCGATTGAGTAACTGGGTAGTA
ATTTGCATGAGTCGTATGAGACGCGAAGTCGAGAGATTCATACAAACGCTTAAAGAATCT
GCATCTGGAATGGGTTTTAGAATTGACAGTCCAAGACTTTGGGATATTGTTGATGATCGA
TCCAATACTTATTCTGATACTCTCGAAAGAGTAATGAGTACTAGTAATCCAGAATTAATC
TTTTGCGTAGTATCGAATAATCGAGCTGATAGATATAGTGCAATAAAAAAGAAGTGTACT
CATGATAGACCAGTAGCTTCACAAGTTTTCCTTGCAAAAAATCTTTCGAATAAAGGTATA
AGGTCGATTGCTACAAAAGTAGCAATTCAATTAAATTGTAAATTGGGTGGTGCTCCATGG
AGCGTTGAATTACCACCGATTAATTTAATGGTGGTTGGTTATGATGTATGTCATGATCCT
GCTGATAAAAGCCGTGATTTTGGTGCAATGGTGGCATCATTGGATAGAAGCTTGACAAGA
TATTATAGTGCAGTAGCTGCTCACACTACAGGAGAAGAACTTTCAGATGAGTTTGGAGAA
AGTCTTGAAAAAGCTGTGCTATGTTATAGATCAGTGAACAAAGTTTTACCCTCACACATT
TTGATATATCGTGATGGCGTAGGTGAGGGTCAGGTACCATATGTATATAAACATGAAGTA
GATGATATAAAGGCCAAATTAAACAAACTTTATGGTGATCCTAATACCATTAAATTGGCA
TTTGTAATAGTTACGAAACGAATTAATACTCGCTTATTCTACAATCAAAATAATCCTCCG
CCTGGTACAGTAGTCGATGATGTTGTTACTAATCCATTAAGATATGATTTCTTTATTGTA
TCTCAAAGTGTACGACAGGGTACGGTGACACCATGCGCATATAATGTAATAGCTGATAGT
ACTGGTTGGAGAGCCGATCAGATGCAAAGAATGACTTACAAGTTATGTCATATGTATTAT
AATTGGTCTGGTACCGTTAGAGTACCTGCACCTTGCCAATATGCTCACAAACTTGCTTTT
TTGGTTGCACAGTTTGTGCGTCGTCCACCATCTGCAAGGATGCAGAGTTTATTATATTAC
TTG
