# Supplementary material for: Contrasting patterns of molecular evolution in metazoan germ line genes
Source: BMC Evol Biol. 2019 Feb 11;19:53. doi: 10.1186/s12862-019-1363-x (PMC6371493; doi:10.1186/s12862-019-1363-x)
Supplement: Supplementary file 2 — Alignments. (ZIP 213 kb) [file 12862_2019_1363_MOESM2_ESM.zip › Alignments_avail_on_request/Caen_blmp1_final.fas]

>CE_blmp-1
atgggtcaaggaagtggggatgacggtgttccgccggcaccgttctcttcggctcactca
ccacctcattctcccctttctgtcggcgtttcttctgcttcatctgccacgtcatcatct
tccacaccgccatcatccacgtcacctgccggagttgcgtcaggtgcgagaaacgttgaa
actgattggaagcagtcgggagatgagaatcttgccgaattatgtatatttcatgttcca
gacaaatctgttagtttgccaaatccaaagcgagcagaatgcacacttcctatgaaccta
attctcaagtcctcaaaaaatcgaaagaaatcgtcaatatggtcatctgatcatattccg
agaggagtccgatttggcccgctcgttggagaaattcgtttggtagatgttgacacagca
cttgtatgtcctgctgaagcatcaatggctggaggtggtccagctcaagaagatgttcca
tttgatgaagctccggaagagtggaagatctattctccatcaggtggcagattgaataaa
acgatttgtgtgaaagatgatgcgagatcaaattggatgaaatacgtggcagctgctgaa
gaggaagattttcagaatcttgttgctgcacaaattggaaatgatatctacttttacaca
gttaaaaagattgaagcaaatactgaattatcattttggttcagcagggactacgcaagg
aaattaaattattcaacaagaccatacgtaagagttcgaccagctactcaactgattcca
tctgcaccaccagcttctgcatcaactgcaattgcgagtttagcagaaacaattgtggca
attgattattcagttaaaaaactcattgaacccattgatacactctctactgatgcttct
tctgcaagtgacgaagaaatgattgatgttgaagagagctgtacacggcctgttgcagaa
gtcacacggcctaatgttatccagaatccagttgtgaggcctgttgcaaccaaagtcaat
aatttcagtccgttggtggattttaaagagttcatgaggaaatcccttcaaaaactagtt
gatacctcaatgtttgtgtcccctgttgctcaaacaacagccgcaataactgccactggt
ggaagatccggccagccgattgatgtgcagccagtacttgcagcaactgcaggagctcat
tttggaaactatgcagcaatttatgggagtcaagatttccagcatgagctaaaacctctg
tacacatctgcgtctccagcattcggtggtggtatgggtggaggatttggaatgggtgga
agtgcccatacttcttcatttcatcaacttccatttgttaatcattcgtcttcatcacac
aatgattcatcatttaatggagttccaaattacgtgcaacaacaggaaaatggaaaaacg
agatacgcttgcaaagactgcaacaaaacattcggacagctttcgaatcttaaagttcat
gtcagaacgcacaccggcgaacgtccattcaaatgtgaaatttgcacaaaagagttcaca
cagcttgctcatcttcagaagcatcatcttgttcataccggagaacgtcctcatcgctgt
gatatttgtgataagcgattctcgtcgacttctaatttaaaaactcatcttcgacttcac
aatggtcagaagccgtatacgtgtgatgtttgtgatgccaagttcactcaatacgttcat
ctaagacttcataaacgtctgcatgcaaacgaaagaccgtatagttgtggaacatgtgga
aagaaatatatttcaccgagtggattgagaactcattggaaaacaactacatgtaaagaa
gaggatatgaaagactcgatgagggatgatttaatggatatcaaaggcgaaatcgatggg
tcgggttatggaaatctgggaatctttgaaaatacactgaactccgaactcaagcggcca
cttatgccaatcgaaaccatttatagtaaatacaatcttcccaacgcctccctcctcggt
caaggtccaagtggaatgcaagaacaacagccaccaccaacatctcaacagcagcacatg
atgtatggaaacacaatgggacatatgggacaaggatcccatcttcagcctccacaacat
ttccaaatggatcatagtggaatgcagaatggaggaggtccacatcaacatcaacttatt
caatcatctggatctggtcaacataatgggattcataggcttcctgatttgaaaaatccc
ctacttccaagcctcggattgccgcattatcca
>WBGene00157718_CBN18993_cbre
ATGGGTCAAGGAAGTGCGGATGACGGTATTCCACCGGCTCCGTTTGCTTCTGCTCATACA
CCGGCTCATTCTCCATTATCTGTCGGTGTTTCCTCTTCCTCTTCATCCACATCATCAACC
TCAACACCTCTTCCAACAACTTCTCCAAGTGCATCAGCTCCAGGTGTACGAGCAAATGAA
AATGATTGGAAACAAATTGGAGATGATAGTCTTGCCGAACTTTGTATATTTCATGTTCCA
GATAAAGTCACATCCTCGTCAAATTCGAAACGAGCAGAGTGTACACTTCCGATGAATCTC
ATTCTCAAATCGTCAAAAAACCGCAAAAAATCATCAATTTGGTCATCTGATCAAATCCCA
AGAGGTGTTCGTTTTGGTCCCCTTGTCGGTGAAATACGATTAACTGATGTTGAATCTGCA
ATTGTTTGTCCAGCAGAAGCAACAATGGCTGGTGGAACGACGACTCAAGAAGAAGTGCCA
TTTGATGAATCTCCAGAAGAATGGAAAATATTTTCTCCATCCGGAGGAAGGTTAACAAAA
AAGATAAATGTAAAAGATGATGGAAAATCGAATTGGATGAAATATGTGGTAGCTGCAGAA
GAAGAAAGTAATCAGAATCTTGTTGCTGCACAAATTGGAGATGATATCTACTTTTATACA
GTCAAAAAGATTGAATCAAACACGGAACTATCATTTTGGTTCAGTAGGGATTATGCCAGA
AAACTAAATTATTCAACAACTCCATATGTAAGAACAAGACCTTCAGTACCTTCAATACCA
TCAGCTCAACCAATTTCATCCACAACAGCGATTGCTAGTTTAGCAGAAACAGTTGTGGCA
ATCGATTATTCAGTAAAGAAACTTGTTGAACCAGTCGATACACTTTCAACAGATGCATCA
TCAACAAGTGATGAAGAAATGATTGATGTGGAAGAGAGCTGCACAAGGCCTGCACCTGAA
GTATCAAGGCCCAATGTTATCCAGAATCCAGTTGTGAGGCCTGTACCAACTAGAGTGTCT
GGCTTCGATCCGTTGGCTATATACAAAGATTACTTGCGGAAATCTTTTCAAAAATTGGCT
GAAACATCAATGTTCGCCCCTCCAGTCGCTCAAACAGCCGCCACGATAACAGCGACAGGA
GCACGATCTGGACAACCAATCGACGTTCAGCCAGTACTTGCAGCAACTGCTGGTGCTCAT
TTTGGAAACTATGCAGCTATTTATGGAAGTCAAGATTTCCAACATGAACTGAAACCTCTT
TTTACAACTGCAACACCGGGATTTGGAGGTGGAATGGGAGGAGGATTTGGAATGGGTGGA
AGTGGACATGCTTCTTCATTTCATCAACTTCCTTTTGTTAATCATTCGGCAGCATCACAC
AATGATTCATCTTTCAATGGAGTTCCAAATTATGTGCAGCAACAAGAGAATGGTAAAACA
AGATATGCTTGTAAGGACTGTAATAAGACGTTTGGTCAGCTTTCAAATCTGAAAGTTCAT
GTCAGAACTCACACCGGAGAACGACCATTCAAATGTGAAATCTGTACAAAAGAGTTCACT
CAGCTTGCTCATCTCCAAAAACATCATCTCGTTCACACTGGTGAACGTCCACATCGATGT
GATATCTGTGATAAACGGTTCTCCTCAACATCAAACTTGAAAACTCATTTGCGTCTTCAC
AACGGACAGAAACCATACACGTGCGATGTTTGTGATGCGAAATTCACTCAATATGTTCAT
TTGAGATTGCACAAACGACTCCATGCGAATGAGCGACCGTACAGCTGTGGGACATGTGGA
AAGAAGTACATATCACCAAGTGGATTGAGAACTCATTGGAAGACAACCACGTGTAAAGAA
GAAGATACAAAAGATGTTATGAAAGATGATTTGATGGATATAAAGGGAGAAATTGATGGA
GGAGGAAACAGTTATATGGATATCTTTGAAAATCCATTGAATTCCGATCTCAAACGTCCA
CTTCTGCCTATCGAGACTATTTATAATAAATACACTCTTCCAAATCCATCACTTTTGGGT
CAGGGACCAAGTGGAATGCAAGAACAACAACCCCCTCCAACACCTCAACAGCAACATATG
ATGTACGGAAACTCGATGGGGCATATGGGACAACCACAACATCTACAACCACCACAACAT
TTCCAAATGGATCACAACGGAATGCAGAATGGAGGTCATCCACATCCACATCAATTGATT
CAACAACAAGGACCACCATCACATGATAGTATTCATAGACTTCCTGACTTGAAATCATCA
CTCATTCCATCTCTCGGTCTTCCTCATTATCAA
>WBGene00025288_CBG02201_cbri
ATGGGTCAAGGATGTGGGGATGAAGACGTCCCCCCGGCACCATTCTCTTCTGCTCACTCT
CCAGCTCACTCCCCATTATCAGTTGGAGTCTTTTCTACTTCATCTGCCACGTCATCATCT
TCAACACCTCCTCCGTCAACGTCTCCCAGTGCATCTACAACAGGTGTCCGATCGACAGAA
AATGATTGGAAACAGGCAGCAGATGAGAATCTGGCCGAGTTGTGTATATTTCATGTCCCG
GATAAAGCTATTACCTTGCCGAACCCGAAGCGAGCCGAGTGTACGTTGCCTATGAATTTG
ATTCTGAAATCTTCAAAAAACCGTAAAAAATCATCGATTTGGTCATCTGATCAAATTCCA
CGAGGTGTTCGATTCGGTCCTCTTGTTGGAGAAATTCGATTGGTTGACGTCGAATCAGCA
CTCGTGTTTCCTGCTGAAGCTTCAATGGCTGGTGGAACGACGGCACAAGAAGAGGTTCCA
TTTGATGAAACTCCGGAAGAATGGAAAGTTTTCTCGCCTTCTGGAGGTCGGCTAACAAAA
ACAATAAGTGTGAAGGACGATGGAAAATCAAATTGGATGAAGTATGTGGTGGCAGCAGAA
GATGAAAGTAATCAGAATCTGGTCGCTGCTCAAATTGGAAATGATATTTATTTCTACACC
GTCAAAAAGATTGAATCGAATACAGAACTGTCATTTTGGTTCAGCAGAGATTATGCCAGA
AAATTGAATTATTCAACAACTCCGTCCGTGAGGACAAGACCATCAATTCCATCGATTCCA
TCTGCAGCACCAATTTCGTCTTCAACTGCAATCGCAAGCCTAGCAGAGACAATAATTGCC
ATCGATTATTCCGTAAAGAAACTTGTCGAACCTGCAGATGTTCCATCAACTGATGCCTCG
TCAACCAGTGATGAGGAAATGGTCGATGTGGAAGAGAGTTGCACAAAGCCAGTTGCAGAA
GTCTCAAGGCCTAATGTTATCCAAAATCCAGTAGTACGACCTGTTCCTACAAGATTAACA
AGCTTCGATCCTTTGGCAATGTATAAAGATTATCTGAGGAAAACAATTCAGAAGCTCACC
GAAACGTCTATATTTGTCCCTCCAGTGGTTCAAACAGCTGCTACGATAACTGCGACGGGC
GGAAGATCCGGTCAGCCAATTGACGTACAGCCGGTACTCGCAGCCACTGCTGGAGCTCAT
TTCGGAAATTACGCCGCCATTTATGGAAGTCAAGATTTCCAAAACGAACTGAAGCCATTA
TTCACGACTGCAACACCCGCATTTGGTGGAGGCATGGGAGGAGGATTCGGAATGGGTGGA
AGTGGACATGGATCGTCTTTCCACCAACTTCCATTCGTGAATCATTCAGCTGCCTCACAC
AATGATTCGTCGTTTAATGGGGTTCCAAACTACGTCCAACAGCAAGAGAATGGAAAAACC
AGATACGCTTGCAAAGACTGTAATAAAACATTTGGACAACTCTCAAACTTAAAGGTTCAT
GTCAGAACACACACAGGAGAACGACCCTTCAAATGTGAGATCTGCACAAAAGAGTTCACC
CAGCTTGCTCATCTTCAAAAGCATCATCTAGTACACACTGGAGAACGACCTCATCGTTGT
GATATCTGTGATAAGAGATTTTCGTCTACATCAAATTTGAAAACTCATTTACGCCTTCAT
AACGGACAAAAACCGTATACTTGCGACGTTTGCGATGCCAAGTTCACTCAATACGTTCAT
CTGAGACTTCACAAAAGATTGCATGCAAATGAAAGACCGTACAGCTGTGGAACCTGTGGA
AAGAAGTACATTTCTCCAAGTGGATTGAGAACTCATTGGAAGACAACCACGTGTAAGGAG
GAGGATACAAAAGACATGTTGAAGGATGATTTGATGGAGATTAAGGGAGAAATTGATGGA
TCTCCGTCAAACTACATGGATATTTTTGAAAATCCATTGAATTCCGAAATCAAACGCCCA
CTCCTGCCTATCGACACTATTTATACTAAGTATAACATTTCCAATCCATCTCTTCTCGGT
CAAGGACCAAGTGGAATGCAAGAGCAACAGCCACCACCGACTCCACAGCAACAACACATG
ATGTATGGAAATGGAATGGGACATATGGGACAGCCACAACACCTTCAACCACCTCAACAC
TTCCAAATGGATCATAATGGAATGCAAAATGGAGGACATCCACACCAACATCAACTTCTT
CAGCAATCTGTGCAGCCATCCCATGATAGTGTTCATAGACTTCCTGATCTGAAACCATCT
CTTCTCCCAACTCTCGGTCTACCACATTATCAG
>WBGene00059855_CRE29848_crem
ATGGGTCAAGGATGTGGGGATGATGGTGTACCGCCGGCACCGTTCTCTTCTGCTCACTCA
CCGGCTCACTCCCCTCTGTCCGTTGGTGTTTCATCGGCTTCATCCGCCACGTCGTCTTCT
TCAACACCTCCTCCTTCAACGTCTCCAACTGCTTCTGCTCCAGGTGTGCAGGCAACGGAA
ACTGACTGGAAACGGTTTAGTGATGAGCGACTCGCCGAGTTATGTATATTTCATGTTCCC
GATAAAGTTATCTCGTTGCCGAACCCAAAACGATCGGAATGCACTCTCCCAATGAATGTA
ATTCTGAAATCCTCGAAAAATCGAAAGAAATCCTCAATTTGGTCATCGGATCAGATTCCA
AGAGGTGTTCGATTTGGTCCTCTCGTTGGAGAAATTCGATTAGTCGATGTGGAATCAGCA
CTCGTTTGTCCTGCAGAAGCATCAATGGCTGGTGGAACAACAGCCCAAGAAGAAATTCCA
TTTGATGATTGTCCAGAGGAATGGAAGATTTTCTCACCTTCTGGAGGTCGATTAACAAAA
AAAATAAGTGTAAAAGATGATGGTAGATCAAATTGGATGAAGAATGTAGTTGCTGCAGAA
GACGAGAATAACCAGAATATTGTTGCGGCACAAGTTGGGAATGATATATATTTCTATGCA
GTCAAACCGATTGATTCAAGTACTGAATTATCCTTTTGGTTTAGCAGAGATTACGCAAGA
AAATTAAATTATTCAACGACACCGCAAGTAAGGACAAGACCTTCAATACCTTCAATCCCA
TCTGCACCGCCTGTTTCTTCCTCCACAGCCATTGCAAGCCTAGCTGAAACAGTTGTAGCA
ATTGATTATTCAGTGAAGAAACTTGTTGAACCAGTCGATACTCTCTCAACGGATGCATCC
TCAATAAGTGATGAAGAAATGATCGATGTTGAAGAGAGTTGCACGCGGCCTGCACCAGAA
GTATCAAGACCCAATGTTATTCAGAACCCGGTGGTTCGACCAGTTCCAACGAGAATCACA
AACTTTGATCCATTGGCAATTTATAAGGATTATTTGAGGAAAACGATTCAGAAACTCACT
GAAACGGGAATGTTCGCTAGTCCTGTAGTCCAAACTGCTGCAACAATCACAGCGACTGGA
GGACGATCCGGACAACCGATAGATGTTCAACCAGTTCTCGCAGCGACCGCTGGAGCTCAT
TTCGGAAATTACGCAGCCATTTATGGAAGTCAGGATTTCCAGCATGAGTTGAAACCATTG
TTCACGACTGCCACGCCGACGTTTGGTGGAGGTATGGGCGGAGGATTCGGAATGGGAGGA
AGTGGACATGCTTCTTCATTTCATCAACTTCCTTTTGTTAATCATTCTGCTTCATCTCAT
AATGATTCTTCGTTCAATGGAGTTCCAAATTATGTACAACAACAAGAGAATGGAAAAACG
AGATATGCGTGTAAAGACTGCAATAAGACATTTGGACAGTTATCAAATCTGAAAGTCCAC
GTCAGAACGCACACCGGCGAGCGACCATTCAAATGTGAAATCTGCACAAAAGAGTTCACT
CAACTCGCCCATCTCCAAAAACATCATTTAGTTCATACCGGAGAACGGCCACATCGATGT
GATATCTGTGACAAAAGATTCTCTTCCACCTCAAATCTCAAAACCCATCTACGTCTTCAC
AATGGCCAGAAACCGTACACTTGTGACGTGTGTGACGCGAAGTTTACTCAATATGTTCAT
TTAAGACTACACAAAAGACTGCATGCAAATGAAAGACCATTCAGTTGTAGTACTTGCGGG
AAGAAGTATATTTCACCGAGTGGATTGAGGACTCACTGGAAAACGACGACGTGCAAAGAA
GAAGATACAAAGGAGATGCAGAAAGATGATTTGATGGATATTAAAGGAGAAATTGATGGA
AATGGAAACAGTTATATGGATATTTTTGAGAATCCATTGAATTCCGATCTCAAACGCCCA
CTCCTTCCTATCGAAACTATCTATAGTAAATACAACATATCCAACCCCTCACTACTCGGA
CAGGGTCCAAGTGGAATGCAAGAACAACAGCCTCCACCGACACCCCAGCAACAACACATG
ATGTATGGAAACTCAATGGGACACATGGGACAACCACAACATCTACAACCTCCTCAACAC
TTCCGAATGGATCATAATGGAATGCAGAATGGAGGACATCCACACCCGCATCAACTGATT
CAACAACAAGGACCTCAATCACATGATAGCATTCATAGACTTCCTGATCTGAAATCTTCA
CTTCTTCCAACTCTCGGTCTTCCACACTATCAA
