# Supplementary material for: Contrasting patterns of molecular evolution in metazoan germ line genes
Source: BMC Evol Biol. 2019 Feb 11;19:53. doi: 10.1186/s12862-019-1363-x (PMC6371493; doi:10.1186/s12862-019-1363-x)
Supplement: Supplementary file 2 — Alignments. (ZIP 213 kb) [file 12862_2019_1363_MOESM2_ESM.zip › Alignments_avail_on_request/Apis_tud_final.fas]

>Amel_XM_016916602.1_tud
ATGAGTATACAACAAAGTACTGAATTGGTTATTTTTGTGACCCATGTTGAAGCAGAAAAT
TCATTTCTTAAAATCTGGGGTCAAGTTGATAAAAATTCTGCAACATGTGTAGAGCGTATG
ATCTTACCCTTGGTTGAACAATTTGCTAGAAGTCAAGGTTGTGTTGGATCTCAATCAGCT
AATTTACGCATCAATGCTCTATGTTGTGCTAGATTCCAAAATGAAGGATATTATCGAGCA
AAAGTTATAAATATACGTGCTGATGGCATGGTAGTTCTGCAATTCATAGACTATGGTAAT
ATTGAAGTGTTACCACCTCAAGAAATACATTTACTTGAAAGTATACCTGGTTCTGAATCT
CTGCAATCTTTTCCACCTGTGGCATTTGATTTTACATTAATGCATGTATTACCTATAAAT
GGTATTTGGGAAAATAATATAATCGAGTCAATTAAAAAGACCCTATGGTATAACGAATAT
AAAATCTTGATCCATACTGTGGTCAATAATCATCGTTTTATTAAACTTTGGTATAATAAT
GAAGATTTCAGTGAATTATTAATCAATAAACATATGGCAATGAGAGCAACATTGCAAGAA
ATGTTTAGGCCAAAATGTATACAACAATCTCAAGTACCAATTTATCAACCACCGAATAAA
CGTCTTATTAGTAATAATTGTACTACAATGACATCAATGCAAAATATGGATCCATTACAT
GATGGAAATGAAATACATGGATTTCAAAGAAATGTTCCTTTGTGTTGTGCAGTTCAACAG
AAACATATGATGCAAACTTCCATTCAAGAAGCTCTTGTATTTAAATCTCGTGTTTTGGAT
GTTCCATCAAAACATGATGTATATGTTTCATTTGTAGAAGATGGTCCACATAAGTTTTCT
GTACAACTTCAAAGTACTTCTCAAATATTAAGTATGCTCATGAGAGAAATTAATAGTCAT
CCTATAGAACCATTACAAGAACCTCCTTTGCCTGGATCAGTATGTTTAGGTCGTTATACA
CAAGATAAAGTTTTATGTAGAGCTGTTGTAATGTCTGTTATGGAAAATAAGTGTAAACTT
TACTATGTTGATTTTGGTCATACAGAAGTATTACCATACACAGATATTTTTCAATTACCA
CCTCATTTTATTAATCCAAGAGTACTTTCAATTCGATTTACATTAAGTGGTGTACATGAA
TTAAATGTTACTGATAAAATGAAAGAATATTTTAAACAAATAGTATCAGGAAAACTACTT
GTATTGCATGTTCGACCACCAGAAGGACCACCTTTAGTACAATATGGTGATTTATATGAT
GATGGAAAAAATATAAAAGATATCTTAAGACAAGCATTTCCAACACCAGTTATAGTGACA
TCCATCAATTTATCTTTTGCATATCAAAAACCCAAAAAATTATCAAAAGGTGTTGTAGAA
ATTGTACTTGTTTCATTTGTGGAATCTTTTAGAAAATTTTTTGTACAAATAGAGGATTAT
ATTACATCTTTAGAATTAACAATGAATAATTTAGCAGATTTTTGTAAGACTGCACCTACT
TTGAGCCTAACACAATTAAAAATTGGTCTTCCTTGTGCTGCTTTATATGATAATCAATGG
TATAGAGCACAAATTCTAAGTATAAATGGAGATAATATAAAGGTTTTATATATTGATTAC
GGTAATGAAGAAACTGTAAGTTTAACATCTCTCCGTTTAATTCGCGATGATTTAATCAAA
AAATTGCCAGCTCAAGCTATAAAATGTGCTTTAAATGGCTGGGAACTTTTACCATGTACC
CAGGAAATTCATAATCAGTTTGAGTTATTAATTTTAGAAAAACGTTTACGTTTAAGAGTT
GTAGATGTGAATTTAGATGGCATTATAGTAGATTTATATGGAGCAGAACAAAATGATAAT
ATTAAATCTCAAATGCTAGATATAATTAAAAATCAAGAAAAAATAATAAATGAAAATTAT
CAAGATACAGAAAGTCATTCTACTAAAATGACTTCAAAAATTGATCAAAGTGAGGATAAA
TGGCATAAAAGAAATCAGTCGGATTCATGGCATCAAGAAAAGAACAAGTTTAAAACTTGG
AAAGATGAATCAAATGAAGAAAAAATACAAGAAAATAAAAATGAAAAAAGTAGTTTTCAT
CGTAATGATGTACGAAATGAAAGATTCAATAGAGATGATTTTTCTAATAATAGGAATACA
AAAGATAAATGGAACAATAGACATGAACATAATGATTCATTTAAAAATGGAAAAAGTACT
AGAGGTGGTAGAAATAGAACTTCAGGATATATACCTAAAAATTCTTCTGATAAAAGTTGG
AGTGATAAAGATTCTGATACATCATCCAGAGGTAGTAGTAGACGTGGAAGAAGTAATAAT
AGTCGTGGTAGTTATTCTAGACGTGAAAATGTTTCTGGAAAACTGCAAAATAATAAATTT
AATGATAGAAATAATGATGGAAATTTTAAAGGAAAAACGAATAGTGATTCTTATCATGGA
AATAGAGACCGATTTAAAGAAAGAAAAGGACAAGGATATAGATTAACACAAAACAAGTTA
AATGATAATTTTGCATCTGATGAAGAAGGACGAAAATATAGTCCTATGCGAAATAAAAAT
GAATTTGGGNGAATTATGAAAGAATCTGATATATTAAATGGAACATATTGTATTGCTCAA
TACTCAGAAGATCTGAAATGGTATAGAGCCGTGATCAAGTCCACTATAAAAAATAATGCA
ATTGTACAATTCATAGATTATGGTAATACAGAAACAGTTAAATTTGATAAAATAGAATCT
ATTCAAAAAGAGTTTTTGAAACTTCCAATACAAGCTGTACATTGTAAATTATTTGGTGTA
AAAGATAATCTTGATAAAGATAAAATAAAAAATTTTGAAGACGCAGTTATAGGTAAAACA
TTAAAAGCAGAATTTATAAATGAAGAAAATGGCATATATAATATCTTATTGGAACAAAAT
ATTGATAATTGTTCAACAAATACTTTTATAAACCAAGAATTTTGCGAAAATATAGATTTG
CCAAAAGCAAAAGAAGACAAAATATCCAATAAAATATTTATTTCTAGTATAAGACAATTT
AATGAACCTGATTATGTATCTTTGGATGCTGTATGGAATACAGTTTTATATACACCTGAA
ACTAAAAAAGATGTGATTATTACATGGTTTACAAATCCCAATAATTTTTATTGTCAAATA
CTTGATAAAGAAAATCAATTTAGAATTATGATGAATCAAATTCAGAAAATATATGTTGGG
AGAGAACCAGTTTCGCATACGTTACAGGTTGGATCTCCTATAATAGCAAGATTTTCTGAT
GATGGAGCTCTTTATCGTGCAGAAGTCATTGAATTAAACAAATTAAATGGTCATCTGATT
CAATATATAGATTTTGGAAATAATGCTGTAGTTAATCCTCGAAAAATTTATCCAGTAGAA
AAAAATTTAATGTATCTTCCTAAACAAGCTGTTCAGTGTTCCTTATTAAATATTGCTCCA
TTAGATGGTATTAGTTGGTCTAAAGTTAATACAAAAGCAATTGATAATTGTTTTAATGCT
GACAAATATAAGTGTATTTTCCATGATATAAAAAATAATAAATATTCAATATCATTAATT
AATGAGGAAACTGATGTAGGTAATATGTTAGTTGAACAAAATCTTGCATCTTTTAATTCA
AAAACTAAATCACATATTACTGCTGAAGTGATGCAACGATTATCAACCCATGAGATATGC
CTAGGCACAGGTTGTTTGGTTTATTCAAATGGAATTTGGAGACGAGCGGTAATCAGTAAC
CATTCACAGTCCACAGGCTTTAATGTAAAATTCATTGATACTGGAGCATATGATGAAATT
TTCTCAGATAGTGTGTTAGCTTTACCAGGAGAACTTTCAGTAATGCAGAATCAAGCAGTG
GAATGTTCTCTTGTAAATACTATATCTAGTTCTGAAAAAGATATTACATTGAAAGATCTT
ATTGAAGGAAAAGAAGTAATTATATATGTGGATGAAATTGATGATAACAGACTTATTGTA
AAATTATTTGATTTGAATGGTAATAAAATAAATATTTCTGGAGATATAGATGAAAAAATA
TCACCAATATGTCCAATGCCTATTTTAAGTTCTACTCATAAAGTATCTGTATCATATGCA
GATCATTCTGCTAGCATTTGGTTACAACGTAATGCAGAATATAATTTAGATAAAAATTTA
GTTGAAGCACTTGATCAGTATTATTCTACTTCTGGAAAATTATTGGAACCAAAAGTTGAT
CTTTTATGTGCTGTTAAAAGTATAGATGGTCACTGGTACCGAGCTAAAATTATAAAATGT
ACAGAAAATGGAGTTTATGTAAATTTTATTGATTATGGCAATAATGAAGAAGTTACTCCT
TGTGTAGTAATGGTTTTAGATTCACATTTTTATATACCACATCAATTAGCTATTAATGTA
TCATTACCGGTAATGCTTAATGGTACCATAGCTGAACAATTAAATATATTACAAAATTAT
TTATCAAACAAAGAACTTACTGCCGTTTTTCATAATTTAAATAAAAAATGGACAGTGGAA
TTGCTATATAATGGAGAAAAAATTAGTGATAAATTTCGTTCTCTTAATTTAGAACAACAA
GGAATATCTGAAATGAAAAAACCTCAAATTCATAATATAACAATGGGTTGTAAATATAAT
GTATATGTATCTCATGTTGATTCACCTAGTCAGTTCTGGCTTCAACTTGTAGATGATGCA
ACAAATCTTTCTAATAAACAAAAGCAACTTCAAATTCAAGCTCCTACATTTTCAGAAATA
AATGGAATATTAGAAGAAGGAAGTTTATGTGTTGCTGTGTACACTATAGATAATTTATGG
TATAGAGCACAGGTTCTCGATGCTGACGAAGATATTACAACTGTTCGATTTATTGATTAT
GGAAATACAGATGTTATTGATAATAAATCAGGAAATATTCGGCAAATACCAGATTCGTGG
AAGGAAATAGAAGAATATGCAATTAAATGTAGATTAGATATCATTCCTATAGAGTCAGAA
GATTGGAATATTACAACTTGTGAAAAATTTGAGAATTTAATTTCTGTTGAGTCTTTACAA
GCTATAGTAGTAGCAAATAGTGTTCCAAAACGAATAGATTTATTAATAAATGACAAAAGT
GTTAGTGAATCATTAGTTGAAGATCACCATGCTATAAAAATTCATACTGAAGAAGAATTG
ATAGATGAAATAATTGATCTCGAATTGGATCCCCATTCTGCTTTTGTAAGTCATATTAAT
TCTCCAAATGAGTTTTGGGTTCAAGAAGAAAAATCTGTTGGTGATTTAGAAATTATGACT
GATAGATTTATTGTAGCACACATGTTTGCTAAAGTCGATGAAATTAAAGAAAATTTATTG
TGTGTTGCTAAATATCCTGAAGATGAATGTTGGTATAGAGCACGTGTTATATCACACAGT
GATAATGCTACACGAGTTATATATATTGATTATGGAAACTCAGCTACCTCAACTGAAATA
CGTGCTATACCGGCAGATCTTGCGGAAATACCTCCTCTATCAAGAAAATGTTGTTTAGTT
ATGCCGGAAGAAATTACAGAATGGTCAGAAAAGGCTTGTGAAGAATTTATAGCATTAGCA
GCTGATGGAGCAACTATATTTTTATTAGATGTAATCAAAGAAGATGAAACATCATTGGTG
AAATTAACATTAGATGATAAGAATGTAACAGATATACTTGCAAATTTCTGTCAACGTTAC
CCATCAATCATAGAAGAACGATTACCTCCTTTAGGTGAAGAAAATTCACCAAATGTATTT
ATTAGTCGTATCAATACACCAGATGAATTTTGGATTCAAACTGAAAGTAATACTACAGAT
TTAAATATGATGATAGATAGATTAAAAACAGCATCTACTTTTCTTCCATTGAATACATTT
GAAATTGGTACTATTTGTGCTGCAAATTATTCAGAAGATAATCAGTGGTATAGGGCAAAA
ATTCTTTCACATTCTGAAAATGGTACTGAAGTTTTATATATAGATTATGGTAATACAGCA
ATTACAAACGAAACACGAATGTTACCAGTAGATATTATAAATATTCCTCCTTTAGCAAAA
CGTTGCACTTTACAAAAACCAGATATTATAAATTTTTGGCCTTTGGATGCTTATAAAATA
TTTGAAGATCTTGCTGCAAATGGAGAAACAATGTTTCAATTTGAAATTCTTGATAATACT
AGTGATCCT
>Acer_XM_017063316.1
ATGAGCATACAACAAAGTACTGAATTAGTTATTTTTGTGACCCATGTTGAAGCAGAGAAT
TCATTTCTTAAAATCTGGGGTCAAGTTGATAAAAATTCTGCAACATGTGTAGAACGTATG
ATCTTACCCTTGGTTGAACAATTTGCTAGAAGTCAAGGTTGTGTTGGATCTCAATCAGCC
AATTTACGCATCAATGCTCTATGTTGTGCTAGATTCCAAAATGAAGGATATTATCGAGCA
AAAGTTATTAATATACGTGCTGATAGCATGGTAGTTCTGCAATTCATAGACTATGGTAAT
ATTGAAGTGTTACCACCTCAAGAAATACATTTACTTGAAAGTATACCTGGTTCTGAATCT
CTGCAATCTTTTCCACCTGTGGCATTTGATTTTACATTAATGCATGTATTACCTATAAAT
GGTATTTGGGAAAATAATATAATCGAGTCAATTAAAAAGACCCTATGGTATAATGAATAT
AAAATCTTGATTCATACTGTAGTCAATAATCATCGTTTTATTAAACTTTGGTATAATAAT
GAAGATTTCAGTGAATTATTAATCAATAAACATATGGCAATGAGAGCAACATTGCAAGAA
ATGTTTAGGCCAAAATGTATACAACAATCTCAAGTACCAATTTATCAACCACCAAATAAA
CGTCTTATTAGTAATAATTGTACTACAATGACATCATTACAAAATATGGATACATTACAT
GATGGAAATGAAATGCACGGATTTCAAAGAAATGTTCCTTTGTGTTGTGCAGTTCAACAG
AAACATATGATGCAAACTTCCATTCAAGAAGCTCTTGTATTTAAATCTCGTGTTTTGGAT
GTTCCATCAAAACATGATGTATATGTTTCATTTGTAGAAGATGGTCCACATAAGTTTTCT
GTACAACTTCAAAGTACTTCTCAAATATTAAGTATGCTCATGAGAGAAATTAATAGTCAT
CCTATAGAACCATTACAAGAACCTCCTTTGCCTGGATCAGTATGTTTAGGTCGTTATACA
CAAGATAAAGTTTTATGTAGAGCTGTTGTAATGTCTGTTATGGAAAATAAGTGTAAACTT
TACTATGTTGATTTTGGTCATACAGAAGTGTTACCATATACAGATATTTTCCAATTACCA
CCTCATTTTATTAATCCAAGAGTACTTTCAATTCGATTTACATTAAGTGGTGTACACGAA
TTAAATGTTACTGATAAAATGAAAGAATATTTTAAACAAATAGTATCAGGAAAACTACTT
GTATTGCATGTTCGACCACCAGAAGGACCACCTTTGGTACAATATGGTGATTTATATGAT
GATGGAAAAAATATAAAAGATATTTTAAGACAAGCTTTTCCAACATCAGTTATAGTGACA
TCCATCAGTTCATCTTTTGCATATCAAAAACCAAAAAAATTATCAAAAGGTGTTGTAGAA
ATTGTACTTGTTTCATTTGTGGAATCTTTTAGAAAATTTTTTGTACAAGTGGAGGATTAT
ATTACATCTTTAGAATTAACAATGAATAATTTAGCAGATTTTTGTAAGACTGCACCTACT
TTGAGCCTAACACAATTAAAAATTGGTCTTCCTTGTGCTGCTTTATATGATAATCAATGG
TATAGAGCACAAATTCTAGGTATAAATGGAGATAATATAAAGGTTTTATATGTTGATTAT
GGTAATGAAGAAACTGTAAGTTTAACATCTCTCCGTTTAATTCGCGATGATTTAATAAAA
AAATTGCCAGCTCAAGCTATAAAATGTGCTTTAAATGGCTGGGAACTTTTACCATGTACC
CAGGAAATTCATAATCAGTTTGAGTTATTAATTTTAGAAAAACGTTTACGTTTAAGAGTT
GTAGATGTGAATTTAGATGGTATTATAGTAGATTTATATGGAGCAGAACAAAATGATAAT
ATTAAATCTCAAATGTTAGATATAATTAAAAATCAAGAAAAAATAATAAATGAAAATTAT
CAAGATGCAGAAAGTCATTCTACTAAAATGACTTCAAAAATTGATCAAAGTGAGGATAAA
TGGCATAAAAGAAATCAATCAGATTCGTGGCATCAAGAAAAGAACAAGTTTAAAACTTGG
AAAGATGAATCAAATGAAGAAAAAATACAAGAAAATAAAAATGAAAAAAGTAGTTTTCAT
CGTAATGATGTACGAAATGAAAGATTCAATAGAGATGATTTTTCTAATAACAGGAATACA
AAAGATAAATGGAACAATAGACATGAACATAATGATTCATTTAAAAATGGAAAGAGTACT
AGAGGTGGTAGAAATAGAACTTCAGGATATATACCTAAAAATTCTTCTGATAAAAGTTGG
AGTGATAAAGATTCTGATACATCATCCAGAGGTAGTAGTAGACGTGGAAGAAGTAATAAT
ACTCGTGGTTGTTATTCTAGACGTGAAAATATTTCTGGAAAACTGCAGAATAATAAATTT
AATGATAGAAATAATGATGGAAGTTTTAAAGGAAAAACGAATAGTGATTCTTATCATGGA
AATAGAGACAGATTTAAAGAAAAAAAAGGACAAGGATATAGGTTAACACAAAACAAGTTA
AATGATAATTTTGCATCTGATGAAGAAGGACGAAAATATAGTCCTATGCGAAATAAAAAT
GAATTTGGGGAGTTAATGAAAGAATCTGATATATTAAATGGAACATATTGTATTGCTCAA
TATTCAGAAGATCTGAAATGGTATAGAGCCGTGATCAAATCCACTATAAAAAACAATGCA
ATTGTACAATTCATAGATTATGGTAATACAGAAACAGTTAAATTTGATAAAATTAAATCT
ATTCAAAAAGAGTTTTTGAAACTTCCAATACAAGCTGTACATTGTAAATTATTTGGTGTA
AAGGATAATCTTGATAAAGATAAAATAAAAAATTTTGAAGATGCAGTTATAGGCAAAACA
TTAAAAGCAGAATTTATAAATGAAGAAAATGGCATATACAATATCTTATTGAAAGAAAAT
ATTGATAATTGTTCAACAAATACTTTTATAAACCAAAAATTTTGCGAAAATATAGATTTG
CCAAAAGCAAAAGAAGACAAAATATCCAATAAAATATTTATTTCTAGTATAAGACAATTT
AATGAACCTGATTATGTATCTTTAGATGCTGTATGGAATACAGTTTTATATACACCTGAA
ACTAAAAAAGATGTGATTATTACATGGTTTACGAATCCCAATAATTTTTATTGTCAAATA
CTTGATAAAGAAAATCAATTTAGAATTATGATGAATCAAATTCAGAAAATATATGTTGGA
AGAGAACCAGTTTCGCATACATTACAGGTTGGATCTCCTATAATAGCAAGATTCTCTGAT
GATGGAGCTCTTTACCGTGCAGAAGTCATTGAGCTAAACAAATTAAATGGTCATCTGATT
CAATATATAGATTTTGGAAACAATGCTGTAGTTAATCCTCGAAAAATTTATCCAGTAGAA
AAAAATTTGATGTATCTTCCTAAACAAGCTGTTCAGTGTTCCTTATTAAATATTGCTCCA
TTAGATGGTATTAGTTGGTCTAAAGTTAATACAAAAGCAATTGATAATTGTTTTAATGCT
GACAAATATAAGTGTATTTTCCATGATATAAAAAATAATAAATATTCAATATCATTAATT
AATGAGGAAACTGATGTAGGTAATATGTTAGTTGAACAAAATCTTGCATCTTTTAATTCA
AAAATTAAATCACATATTACTGAAGAGGTGATGCAACGATTATCAACCCATGAGATATGC
CTAGGCACAGGTTGCTTGGTTTATTCAAATGGAATTTGGAGACGAGCGGTAATCAGTAAC
CATTCACAGTCCACAGGCTTTAATGTAAAATTCATTGATACTGGAGCATATGATGAAATT
TTCTCAGATAGTGTGTTAGCTTTACCAGGAGAGCTTTCAGTAATGCAGAATCAAGCAGTG
GAATGTTCCCTTGTAAATACTATATCTATTCCTGAAAGAGATATTACATTGAAAGACCTT
ATTGAAGGAAAAGAAGTAATTATATATGTGGATGAAATTGATGATAATAGGCTTATTGTA
AAATTATTTGATTTGAATGGTAATAAAATAAATATTTCTGGAGATATAGATGAAAAAATA
TCACCAATATGTCCAATGCCCATTTTAAGTTCTACTCATAAAGTATCTGTATCATATGCA
GATCATTCTGCTAGTATTTGGTTACAACGTAATGCAGAATATAATTTAGATAAAAATTTA
GTTGAAGCACTTGATCAGTATTATTCTACTTCTGGAAAATTATTGGAACCAAAAGTTGAT
CTTTTATGCGCTGTTAAAAGTGTAGATGGTCACTGGTACCGAGCTAAAATTATAAAATGT
ACAGAAAATGGAGTTTATGTAAATTTCATTGATTATGGCAATAATGAAGAAGTTACTTCT
TGTGTAGTAATGGTTTTAGATTCACATTTTTATATACCACATCAATTAGCTATCAATGTA
TCATTACCGGTAACGCTTAATGGTACAATAACTGAACAATTAAATATATTACAAAATTAT
TTATCAAATAAAGAACTTACTGCCGTTTTTCATAATTTAAATAAAAAATGGACAGTGGAA
TTGCTATATAATGGAGAAAAAATTAGTGATAAATTTCGTTCTCTTAATTCAGAACAACAG
GGAATATCTGAAATGAAAAAACCTCAAATTCATAATATAACAATGGGTTGTAAATATAAT
GTATGTGTATCTCATGTTGATTCACCTAGTCAATTCTGGCTTCAACTTGTAGATGATGCG
ACAAATCTTTCTAATAAACAAAAGCAACTTCAAATTCAAGCTCCTACATTTTCAGAAATA
GATGGAATATTAGAAGAAGGAAGTTTGTGTGTTGCTGTGTATACTATAGATAATTTATGG
TATAGAGCACAGGTTCTCGATGCCGACGAAGATATCACAACTGTTCGATTTATTGATTAT
GGAAATACAGATGTTATTGATAATAAATCAGGAAATATTCGGCAAATACCAGATTCGTGG
AAAGAAATAGAAGAATATGCAATTAAATGTAGATTAGATATCATTCCTATAGAGTCAGAA
GATTGGAATATTACAACTTGTGAAAAATTTGAGAATTTAATTTCTGTTGAGTCTTTACAA
GCTATAGTAGTAGCAAATAGTGTTCCAAAACGAATAGACTTATTAATAAATGACAAAAGT
GTTAGTGAATCATTAGTTGAAGATCACCACGCTATAAAAATTCATACTGAAGAAGAATTG
ATAGATGAAATAATTGATCTCGAATTGGATCCCCATTCTGCTTTTGTAAGTCATATTAAT
TCTCCAAATGAGTTTTGGGTTCAGGAAGAAAAATCTGTTGGTGATTTAGAAATTATGACT
GATAGATTTATTGTAGCACACATGTTTGCTAAAGTCGATGAAATTAAAGAAAATTTATTG
TGTGTTGCTAAATATCCTGAAGATGAATGTTGGTATAGAGCACGCGTTATATCACACAGT
GATAATGCTACACGAGTTATATATATTGATTATGGAAACTCAGCTACCTCAACTGAAATA
CGTGCTATACCGGCAGATCTTGCGGAAATACCACCTCTATCAAGAAAATGTTGTTTAGTT
ATGCCAGAAGAAATTACAGAATGGTCAGAAAAGGCTTGTGAAGAATTTATAGCATTAGCA
GCTGATGGAGCAACTATATTTTTATTAGATGTAATCAAAGAAGATGAAACGTCATTGGTG
AAATTAACATTAGATGATAAGAATGTAACAGATATACTTGCAAATTTCTGCCAACGTTAC
CCATCAATTATAGAAGAACGATTACCTCCTTTAGGTGAAGAAAATTCACCAAATGTATTT
ATTAGTCGTATTAATACACCAGATGAATTTTGGATTCAAACTGAAAGTAATATTACAGAT
TTAAATATGATGATAGATAGATTAAAAGCAGCATCTACTTTTCTTCCATTAAATACATTT
GAAATTGGTACTATTTGTGCTGCAAATTATTCAGAAGATAATCAGTGGTATAGAGCAAAA
ATTCTTTCACATTCTGAAAATGGTACTGAAGTTTTATATATAGATTATGGTAATACAGCA
ATTACAAACGAAACACGAATGTTACCAGTAGATATAATAAATATTCCTCCTTTAGCAAAA
CGTTGCACTTTACAAAAACCAGATATCATAAATTTTTGGCCTTTGGATGCTTATAAAACA
TTTGAAGATCTTGCTGCAAGTGGAGAAACAATGTTTCAATTTGAAATTCTTGATAATACT
AGTGATCCT
>Ador_XM_006608291.1
ATGAGCATACAACAAAGTACTGAGTTGGTTATTTTTGTGACCCATGTTGAAGCAGAGAAT
TCATTTCTTAAAATCTGGGGTCAAGTTGATAAAAATTCTGCAACATGTGTAGAGCGTATG
ATCTTACCCTTAGTTGAACAATTTGCTAGAAGTCAAGGTTGTGTTGGATCTCAATCAGCC
AATTTACGCATCAATGCTCTATGTTGTGCTAGATTCCAAAATGAAGGATATTATCGAGCA
AAAGTTATTAATATACGTGCTGATAGCATGGTAGTTCTGCAATTCATAGACTATGGTAAT
ATTGAAGTGTTACCACCTCAAGAAATACATTTACTTGAAAGTATACCTGGTTCTGAATCT
CTGCAATCTTTTCCACCTGTGGCATTTGATTTTACATTAATGCATGTATTACCTATAAAT
GGTATTTGGGAAAATAATATAATCGAGTCAATTAAAAAGACCCTATGGTATAATGAATAT
AAAATCTTGATTCATACTGTGGTCAATAATCATCGTTTTATTAAACTTTGGTATAATAAT
GAAGATTTCAGTGAATTATTAATCAATAAACATATGGCAATGAGAGCAACATTGCAAGAA
ATGTTTAGGTCAAAATGTATACAACAATCTCAAGTACCAATTTATCAACCACCAAATAAA
CGTCTTATTAGTAATAATTGTACTACAATGCCATCAATGCAAAATATGGATCCATTACAT
GATGGAAATGAAATACATGGATTTCAAAGAAATGTTCCTTTGTGTTGTGCAGTTCAACAA
AAACATATGATGCAAACTTCCATTCAAGAAGCTCTTGTATTTAAATCTCGCGTTTTGGAT
GTTCCATCAAAACATGATGTATATGTTTCATTTGTAGAAGATGGTCCACATAAGTTTTCT
GTACAACTTCAAAGTACTTCTCAAATATTAAGTATGCTAATGAGAGAAATTAATAGTCAT
CCTATAGAACCATTACAAGAACCTCCTTTGCCTGGATCAGTATGTTTAGGTCGTTATACA
CAAGATAAAGTTTTATGTAGAGCTGTTGTAATGTCTGTTATGGAAAATAAGTGTAAACTT
TATTATGTTGATTTTGGTCATACAGAAGTGTTACCATACACAGATATTTTCCAGTTACCA
CCTCATTTTATTAATCCAAGAGTACTTTCAATTCGATTTACATTAAGTGGTGTACATGAA
TTAAATGTTACTGATAAAATGAAAGAATATTTTAAACAAATAGTATCAGGAAAACTACTT
GTATTGCATGTTCGACCACCAGAAGGACCACCTTTAGTACAATATGGTGATTTATATGAT
GATGGAAAAAATATAAAAGATATTTTAAGACAAGCATTTCCAACACCAGTTATAGTGACA
TCCATCAGTTCATCTTTTGCATATCAAAAACCAAAAAAGTTATCAAAAGGTGTTGTAGAA
ATTGTACTTGTTTCATTTGTGGAATCTTTTAGAAAATTTTTTGTACAAGTGGAGGATTAT
ATTACATCTTTAGAATTAACAATGAATAATTTAGCAGATTTTTGTAAGACTGCACCTACT
TTGAGCCTAACACAATTAAAAATTGGTCTTCCTTGTGCTGCTTTATATGATAATCAATGG
TATAGAGCACAAATTCTAGGTATAAATGGAGATAATATAAAAGTTTTATATATTGATTAT
GGTAATGAAGAAATTGTAAGTTTAACATCTCTGCGTTTAATTCGCGATGATTTAATAAAA
AAATTGCCAGCTCAAGCTATAAAATGTACTTTAAATGGCTGGGAACTTTTACCATGTACC
CAAGAAATTCATAATCAATTTGAGTTATTAATTTTAGAAAAACGTTTACGTTTAAGAGTT
ATAGATGTGAATTTAGATGGCATTATAGTAGATTTGTATGGAGTGGAACAAAATGATAAT
ATTAAATCTCAAATGCTAGATATAATTAAAAATCAAGAAAAAATAATAAATGAAAATTAT
CAAGATGCAGAAAGTCATTCTACTAAAATGACCTCAAAAATTGATCAAAGTGAGGATAAA
TGGCATAAAAGGAATCAATCAGATTCATGGCATCAAGAAAAGAATAAGTTTAAAACTTGG
AAAGATGAATCAAATGAAGAAAAAATACAAGAAAATAAAAATGAAAAAAGTAGTTTTCAT
CGTAATGATGTACGAAATGAAAGATTCAATAGAGATGACTTTTCTAATAACAGGAATACA
AAAGATAAATGGAACAATAGACATGAACATAATGATTCATTTAAAAATGGAAAGAATACT
AGAGGTGGTAGAAATAAAACTTCAGGATATACACCTAAAAATTCTTCTGATAAAAGTTGG
AGTGATAAAGATTCTGATACATCATCCAGAGGTAGTAGTAGACGTGGAAGAAGTAGTAAT
ACTCGTGGTAGTTATTCTAGACGTGAAAATATTTCTGGAAAACTGCAAAATAATAAATTT
AATGATAGAAATAATGATGGAAGTTTTAAAAGTAAAACGAATAGTGATTCTTATCATGGA
AATAGAGATCGATTTAAAGAAAGAAAAGGACAAGGATATAGATTAACACAAAACAAATTA
AATGATAGTTTTGCATCTGATGAAGAAGGACGAAAATATAGTCCTATGCGAAATAAAAAT
GAATTTGGGGAGTTAATGAAAGAATCCGATATATTAAATGGAACATATTGTATTGCTCAA
TACTCAGAAGATTTGAAATGGTATAGAGCTGTGATCAAATCCACTATAAAAAACAATGCA
ATTGTACAATTCATAGATTATGGTAATACAGAAACAGTTAAATTTGATAAAATTAAATCT
ATTCAAAAAGAGTTTTTAAAACTTCCAATACAAGCTGTACATTGTAAATTATTTGGTGTA
AAGGATAATCTTGACAAAGACAAAATAAAAAATTTTGAAGACGCAGTTATAGGTAAAACA
TTAAAAGCAGAATTTATAAATGAAGAAAATGGCATATACAATATCTTATTGGAAGAAAAT
ATTGATAATTGTTCAACAAATACTTTTATAAACCAAGAATTTTGTGAAAATATAGATTTG
CCAAAAACAAAAGAAGACAAAATATCCAATAAAATATTTATTTCTAATATAAGACAATTT
AATGAACCTGATTATGTATCTTTGGATGCTGTATGGAATACAGTTTTATATACACCTCAA
ACTAAAAAAGATGTGATTATTACATGGTTTACGAATCCCAATAATTTTTATTGTCAAATA
CTTGATAAAGAAAATCAATTTAGAATTATGATGAATCAAATTCAGAAAATATATGTTGGG
AGAGAACCAGTTTCGCATACATTACAGGTTGGATCTCCTATAATAGCAAGATTCTCTGAT
GATGGAGCTCTTTACCGTGCAGAAATCATTGAATTAAACAAATTAAATGGTCATTTGATT
CAATATATAGATTTTGGAAACAATGCTGTAGTTAATCCTCGGAAAATTTATCCAGTAGAA
AAAAACTTAATGTATCTTCCTAAACAAGCTGTTCAGTGTTCCTTATTAAATATTGCTCCA
TTAGATGGTATTAGTTGGTCTAAAATTAATACAAAAGCAATTGATAATTGTTTTAATGCT
GATAAATATAAGTGTATTTTTCATGATATAAAAAATAATAAATATTCAATATCATTAATT
AATGAGGAAACTGATGTAGGTAATATGTTAGTTGAACAAAATCTTGCATCTTTTAATTCA
AAAACTAAATCACATATTACTGCTGAAGTGATGCAACGATTATCAACCCATGAGATATGC
CTAGGCACAGGTTGTTTGGTTTATTCAAATGGAGTTTGGAGACGAGCGGTAATCAGTAAC
CATTCACAATCCACAGGCTTTAATGTAAAATTCATTGATACTGGAGCGTATGATGAAATT
TTCTCAGATAGTGTGTTAGCTTTACCAGGAGAGCTTTCAGTAATGCAGAATCAAGCAGTG
GAATGTTCCCTTGTAAATACTATATCAATTCCTGAAAGAGATATTACATTGAAAGAGCTT
ATTGAAGGAAAAGAAGTAATTATATATGTGGATGAAATTGATGATAACAGACTTATTGTA
AAATTATTTGATTTGAATGGCAATAAGATAAATATTTCTGGAGATATAGATGAAAAAATA
TCACCAATATGTCCAATGCCTATTTTAAGTTCTACTCATAAAGTATCTGTATCATATGCA
GATCATTCTGCTAGCATTTGGTTACAACGTAATGCAGAATATAATTTAGATAAAAATTTA
GTTGAAGCACTTGATCAATATTATTCTACTTCTGGAAAATTATTGGAACCAAAAGTTGAT
CTTTTATGTGCTGTTAAAAGTATAGATGGTCACTGGTATCGAGCTAAAATTATAAAATGT
ACAGAAAATGGAGTTTATGTAAATTTCATTGATTATGGCAATAATGAAGAAGTTACTCCT
TGTGTATTAATGGTTTTAGATTCACATTTTTATACACCACATCAATTAGCTATTAATGTA
TCATTACCGGTAGCGCTTAATGGTACAATAGCTGAACAATTAAATATATTACAAAATTAT
TTATCAAACAAAGAACTTACTGCCGTTTTTCATAATTTAAATAAAAAATGGACAGTGGAA
TTGCTATATAATGGAGAAAAAATTAGTGATAAATTTCGTTCTCTTAATTCAAAACAACAG
GGAATATCTGAAATGAAAAAACCTCAAATTCATAATATAACAATGGGTTGTAAATATAAT
GTATATGTATCTCATGTTGATTCACCTAGTCAGTTCTGGCTTCAACTTGTAGATGATGCG
ACAAATCTTTCTAATAAACAAAAGCAACTTCAAATTCAAGCTCCTACATTTTCAGAAATA
GATGGAATATTAGAAGAAGGAAGTTTGTGTGTTGCTGTGTATACTATAGATAATTTATGG
TATAGAGCACAAGTTCTCGATGCCGATGAAGATATTACAACTGTTCGATTTATTGATTAT
GGAAATACAGATGTTATTGATAATAAATCAGGAAATATTCGGCAAATACCAGATTCATGG
AAAGAAATAGAAGAATATGCAATTAAATGTAGATTAGATATCATTCCTATAGAGTCAGAA
GATTGGAATATTACAACTTGTGAAAAATTTGAGAATTTAATTTGTGTTGAGTCTTTACAA
GCTATAGTAGTAGCAAATAGTATTCCAAAACGAATAGATTTATTAATAAATGACAAAAGT
GTTAGTGAATCATTAGTTGAAAATCACCATGCTATAAAAATTCATACTGAAGAAGAATTG
ATAGATGAAATAATTGATCTCGAATTGGATCCCCATTCTGCTTTTGTAAGTCATATTAAT
TCTCCAAATGAGTTTTGGGTTCAGGAAGAAAAATCTGTTGGTGATTTAGAAATTATGACT
GATAGATTTATTGTAGCACATATGTTTGCTAAAGTCGATGAAATTAAAGAAAATTTATTG
TGTGTTGCTAAATATCCTGAAGATGAATGTTGGTATAGAGCACGCGTTATATCACACAAT
GATAATGCTACACGAGTTATATATATTGATTATGGAAACTCAGCTACCTCAACTGAAATA
CGTGCTATACCGGCAGATCTTGCGGAAATACCTCCTCTATCAAGAAAATGTCGTTTAGTT
ATGCCAGAAGAAATTACAGAATGGTCTGAAAAGGCTTGTGAAGAATTTATAGCATTAGCA
GCTGATGGAGCAACTATATTTTTATTAGATGTAATCAAAGAAGATGAAACATCATTGGTG
AAATTAACATTAGATGATAAGAATGTAACAGATATACTTGCAAATTTCTGCCAACATTAT
CCATCAATCATAGAAGAACGATTACCTCCTTTAGGTGAAGAAAATTCACCTAATGTATTT
ATTAGTCGTATCAATACACCAGATGAATTTTGGATTCAAACTGAAAGTAATACTACAGAT
TTAAATATGATGATAGATAGATTAAAAACAGCATCTACTTTTCTTCCATTAAATACATTT
GAAATTGGTACTATTTGTGCTGCAAATTATTCAGAAGATAGTCAATGGTATAGGGCAAAA
ATTCTTTCACATTCTGAAAATGGTACTGAAGTTTTATACATAGATTATGGTAATACAGCA
ATTACAAATGAAACACGAATATTACCAGTAGATATTATAAATATTCCTCCTTTAGCAAAA
CGCTGCACTTTACAAAAACCAGATATCATAAATTTTTGGCCTTTAGATGCTTATAAAACA
TTTGAAGATCTTGCTGCAGGTGGAGAAACAATGTTTCAATTTGAAATTCTTGATAATACC
AGTGATCCT
>Aflo_XM_012488977.1
ATGAGCATACAACAAAGTACTGAGTTGATTATTTTTGTGACCCATGTTGAAGCAGAGAAT
TCATTTCTTAAAATCTGGGGTCAAGTCGATAAAAATTCTGCAACATGTGTAGAGCGTATG
ATCTTACCCTTGGTTGAACAATTTGCTAGAAGTCAAGGTTGTGTTGGATCTCAATCAGCC
AATTTACGCATCAATGCTCTTTGTTGTGCTAGATTCCAAAATGAAGGATATTATCGAGCA
AAAGTTATTAATATACGTGCTGATGGGATGGTAGTTCTGCAATTCATAGACTATGGTAAT
ATTGAAGTGTTACCACCTCAAGAAATACATTTACTTGAAAGTATACCTGGTTCTGAATCT
CTGCAATCTTTTCCACCTGTGGCATTTGATTTTACATTAATGCATGTACTACCTATAAAT
GGTATTTGGGAAAATAATATAATCGAGTCAATTAAAAAGACCCTATGGTATAATGAATAT
AAAATCTTGATTCATACTGTAGTCAATAATCATCGTTTTATTAAACTTTGGTATAATAAT
GAAGATTTCAGTGAATTACTAATCAATAAACATATGGCAATGAGAGCAACATTGCAAGAA
ATGTTTAGGCCAAAATGTATACAACAATCTCAAGTACCAATTTATCAACCACCAAATAAA
CGTCTTATTAGTAATAATTGTACTACAATGACATCAATACAAAATATGGATCCATTACAT
GAAGGAAATGAAATACATGGATTTCAAAGAAATGTTCCTTTGTGTTGTGCAGTTCAACAG
AAACATATGATGCAAACTTCCATTCAAGAAGCTCTTGTATTTAAATCTCGTGTTTTAGAT
GTTCCATCAAAACATGATGTATATGTTTCATTTGTAGAAGATGGTCCACATAAGTTTTCT
GTACAACTTCAAAGTACTTCTCAAATATTAAGCATGCTCATGAGAGAAATTAATAGTCAT
CCTATAGAACCATTACAAGAACCTCCTTTACCTGGATCGGTATGTTTAGGTCGTTATACA
CAAGATAAAGTTTTATGTAGAGCTGTTGTAATGTCTGTTATGGAAAATAAGTGTAAACTT
TACTATGTTGATTTTGGTCATACAGAAGTGTTACCATACACAGATATTTTCCAATTACCA
CCTCATTTTATTAATCCAAGAGTACTTTCAATTCGATTTACATTAAGTGGTGTACATGAA
TTAAATGTTACTGATAAAATGAAAGAATATTTTAAGCAAATAGTATCAGGAAAACTACTT
GTATTGCATGTTCGGCCACCAGAAGGACCACCTTTAGTACAATATGGTGACTTATATGAT
GATGGAAAAAATATAAAAGATATCTTAAGACAAGCATTTCCAACACCAGTTATAGTGACA
TCCATCAGTTCATCTTTTGCATATCAAAAACCAAAAAAATTATCAAAAGGTGTTGTAGAA
ATTGTACTTGTTTCATTTGTGGAATCTTTTAGAAAGTTTTTTGTACAAGTGGAGGATTAT
ATTACATCTTTAGAATTAACAATGAATAATTTAGCAGATTTTTGTAAGACTGCACCTACT
TTGAGCCTAACACAATTAAAAATTGGTCTTCCGTGTGCTGCTTTATATGATAATCAATGG
TATAGAGCACAAATTTTAGGTATAAATGGAGATAATATAAAGGTTTTATATATTGATTAT
GGCAATGAAGAAACTGTAAGTTTAACGTCTCTCCGTTTAATTCGCGATGATTTAATAAAA
AAATTGCCAGCTCAAGCTATAAAATGCATTTTAAATGGCTGGGAACTTTTACCATGTACC
CAGGAAATTCATAATCAGTTTGAGTTATTAATTTTAGAAAAACGTTTACGTTTAAAAGTT
ATAGATGTGAATTTAGATGGCATTATAGTAGATTTGTATGGAGCGGAGCAAAATGATAAT
ATTAAATCTCAAATGTTAGATATAATTAAAAATCAAGAAAAAATAATAAATGAAAATTAT
CAAGATATAGAAAATCATTCTACTAAAATGACTTCAAAAATTGATCAAAGTGAGGATAAA
TGGCATAAAAGGAATCAATCAGATTCGTGGCATCAAGAAAAAAATAAGTTTAAAACTTGG
AAAGATGAATCAAATGAAGAAAAAATACAAGAAAATAAAAATGAAAAAAGTAGTTTTCAT
CGTAATGATATACGAAATGAAAGATTCAATAGAGATGATTTTTCTAACAACAGGAATACA
AAAGATAAGTGGAACAATAGACATGAACATAATGATTCATTTAAAAATGGGAAGAGTACT
AGAGGTGGTAGAAATAGAACTTCAGGATATACACCTAAAAATTCTTCTGATAAAAGTTGG
AGTGATAAAGATTCTGATACATCATCCAGAGGTAGTAGCAGACGTGGAAGAAGTAGTAAT
ACTCGTGGTAGTTATTCTAGACGTGAAAATATTTCTGGAAAACTGCAAAATAGTAAATTT
AATGATAAAAATAATGATGGAAGTTTTAAAGGAAAAATGAATAGTGATTCTTATCATGGA
AATAGAGACCGATTTAAAGAAAGAAAAGGACAAGGATATAGGTTAACACAAAATAAGATA
AATGATAGTTTTACATCTGATGAAGAAGGACGAAAATATAGTCCTATGCGAAATAAAAAT
GAATTTGGAGAATTAATGAAAGAATCTGATATATCAAATGGAACATATTGTATTGCTCAA
TACTCAGAAGATCTGAAATGGTATAGAGCTGTGATCAAATCCACTATAAAAAACAATGCA
ATTGTACAATTCATAGATTATGGTAATACAGAAACAGTTAAATTTGATAAAATTAAATCT
ATTCAAAAAGAGTTTTTGAAACTTCCAATACAAGCTGTACATTGTAAATTATTTGGTGTA
AAGGATAATCTTGACAAAGATAAAATAAAAAAATTTGAAGATGCAGTTATAGGTAAAACA
TTAAAAGCAGAATTTATAAATGAAGAAAATGGCATATACAATATCTTATTGGAAGAAAAT
ATTGATAATTGTTCAACAAATACTTTTATAAACCAAGAATTTTGCGAAAATATAGATTTG
CCAAAAGTAAAAGAAGATAAAATATCCAATAAAATATTTATTTCTAGTATAAGACAATTT
AATGAACCTGATTATGTATCTTTGGATGCTGTATGGAATACAGTTTTATATACACCTGAA
ACTAAAAAAGATGTGATTATTACATGGTTTACGAATCCTAATAATTTTTATTGTCAAATA
CTTGATAAAGAAAATCAATTTAGAATTATGATGAATCAAATTCAGAAAATATATGTTGGA
AGAGAACCAGTTTCGCATACATTACAGGTTGGATCTCCTATAATAGCAAGATTCTCTGAT
GATGGAGCTCTTTACCGTGCAGAAGTCATTGAATTAAATAAATTAAATGGTCATCTGATT
CAATATATAGATTTTGGAAACAATGCAGTAGTTAATCCTCGAAAAATTTATCCAGTAGAA
AAAAACTTAATGTATCTTCCTAAACAAGCTGTTCAATGTTCTTTATTAAATATTGCTCCA
TTGGACGGTATTAATTGGTCTAAAGTTAATACAAAAGCAATTGATAATTGTTTTAATGCT
GACAAATATAAGTGTATTTTCCATGATATAAAAAATAATAAATATTCAATATCGTTAATT
AATGAGGAAACTGATGTAGGTAATATGTTAGTTGAACAAAATCTTGCATCTTTTAATTCA
AAAACTAAATCAGATATTACTGCTGAAGTGATGCAACGATTATCAACCCATGAGATATGC
CTAGGCACAGGTTGTTTGGTTTATTCTAATGGAGTTTGGAGACGAGCGGTAATCAGTAAC
CATTCACAGTCCACAGGCTTTAATGTAAAATTCATTGATACTGGAGCATATGATGAAATT
TTCTCAGATAGTGTGTTAGCTTTACCAGGAGAGCTTTCAGTAATGCAGAATCAAGCAGTG
GAATGCTCCCTTGTAAATACTATATCAACTCCTGAAAGAGATATTACATTGAAAGAGCTT
ATTGAAGGAAAAGAAGTAATTATATATGTGGATGAAATTGATGATAACAGACTTCTTGTA
AAATTATTTGATTTGAATGGTAATAGAATAAATATTTTTGAAGATATAGATGAAAAAATA
TCACCAATATGTCCAATGCCCATTCTAAGTTCTACTCATAAAGTATCTGTATCATATGCA
GATCATTCTGCTAGCATTTGGTTACAACGTAATGCAGAATATAATTTAGATAAAAATTTA
GTTGAAGCACTTGATCAGTATTATTCTACTTCTGGAAAATTATTGGAACCAAAAGTTGAT
CTTTTATGCGCTGTTAAAAGTGTAGATGGTCACTGGTACAGAGCTAAAATCATAAAATGT
ACAGAAAATGGAGTTTATGTAAATTTCATTGATTATGGCAATAATGAAGAAGTTACTCCT
TGTGTACTAATGGTTTTAGATTCACATTTTTATACACCACATCAATTAGCTATTAATGTA
TCATTACCGGTAATGCTTAATGGTACAATAGCTGAACAATTAAATATATTACAAAATTAT
TTATCAAATAAAGAACTTACTGCCGTTTTTCATAATTTAAATAAAAAATGGACAGTGGAA
TTGCTATATAATGGAGAAAAAATTAGTGATAAATTTCGTTCTCTTAATTCAGAATTACAA
GGAATATCTGAAATGAAAAAACCTCAAATTCATAACATAACAGTGGGTTGTAAATATAAT
GTATATGTATCTCATGTTGATTCACCTAGTCAGTTCTGGCTTCAACTTGTAGATGATGCG
ACAAATCTTTCTAACAAACAAAAGCAACTTCAAATTCAAGCCCCTACATTTTCAGAAATA
GATGGAATATTAGAAGAAGGAAGTTTGTGTGTTGCTGTGTACACTATAGATAATTTATGG
TATAGAGCACAGGTTCTCGATGCTGATGAAGATATTACAACTGTTCGATTTATTGATTAT
GGAAATACGGATGTTATTGATAATAAATCAGGAAATATTCGGCAAATACCAGATTCGTGG
AAAGAAATAGAAGAATATGCAATTAAATGTAGATTAGATGTCATTCCTATAGAGTCAGAA
GATTGGAATATTACAACTTGTGAAAAATTTGAAAATTTAATTTCTGTTGAGTCTTTACAA
GCTATAGTAGTAACAAATAGTGTTCCAAAACGAATAGATNTATTAATAAATAACAAAAGT
GTTAGTGAATCATTAGTTGAAGATCACCATGCTATAAAAATTCACACTGAAGAAGAATTA
ATAGATGAAATAATTGATCTCGAATTGGATCCCCATTCTGCTTTTGTAAGTCATATTAAT
TCTCCAAATGAATTTTGGGTTCAGGAAGAAAAATCTGTTGGTGATTTAGAAATTATGACT
GATAGATTTATTATAGCTCACATGTTTGCTAAAGTCGATGAAATTAAAGAAAATTTATTA
TGTGTTGCTAAATATCCTGAAGATGAATGTTGGTATAGAGCACGCGTTATATCACACAGT
GATAATGCTACACGAGTTATATATATTGATTATGGAAATTCAGCTACCTCAACCGAAATA
CGTGCTATACCTGCAGATCTTGCGGAAATACCGCCTCTATCAAGAAAATGTCGTTTAGTT
ATGCCAGAAGAAATTACAGAATGGTCAGAAAAGGCTTGTGAAGAATTTATAGCATTAGCA
GCTGATGGAGCAACTATATTTTTATTAGATGTAATCAAAGAAGATGAAACGTCATTGGTA
AAATTAACATTAGATAATAAGAATGTAACAGATATACTTGCAAATTTCTGCCAACGTTAT
CCATCAATCATAGAAGAACGATTACCTCCTTTAGGTGAAGAAAATTCACCAAATGTATTT
ATTAGTCGTATCAATACACCAGATGAATTTTGGATTCAAACTGAAAGTAATACTACAGAT
TTAAATATGATGATAGATAGATTAAAAACAGCATCTACTTTCCTTCCATTAAATACATTT
GAAATTGGTACTATTTGTGCTGCAATTTATTCAGAAGATAGTCAGTGGTATAGAGCAAAA
ATTCTTTCACATTCTGAAAATGGTACTGAAGTTTTGTACATAGATTATGGTAATACAGCA
ATTACAAACGAAACACGAATGTTACCAGTAGATATTATAAATATTCCTCCTTTAGCAAAA
CGTTGCACTCTACAAAAACCAGACATCATAAATTTTTGGCCTTTAGATGCTTATAAAACA
TTTGAAGATCTTGCTGCAAGTGGAGAAACAATGTTTCAATTTGAAATTCTTGATAATACC
AGTGATCCT
