# Supplementary material for: Contrasting patterns of molecular evolution in metazoan germ line genes
Source: BMC Evol Biol. 2019 Feb 11;19:53. doi: 10.1186/s12862-019-1363-x (PMC6371493; doi:10.1186/s12862-019-1363-x)
Supplement: Supplementary file 2 — Alignments. (ZIP 213 kb) [file 12862_2019_1363_MOESM2_ESM.zip › Alignments_avail_on_request/Apis_bru1_final.fas]

>Amel_XM_016911026.1_bru1
ATGAACAACAATAGCGTGGAGCAACCAGATCCCGACAACATAAAGATGTTCGTCGGCCAG
GTACCACACGACATGGATGAGAACGATCTGAGGAAGTTGTTCGAGGAGTTCGGCCGGGTG
CATCAGATAAACATCTTGCGGGACAAGATCACCGGAAGTCATAGAGGATGTTGTTTCGTA
ACGTTCTACACGAGGAAAGCAGCCCTGGACGCTCAGAATGCTTTGCACAACGTGAAAACC
TTCAATGGGATGCGGCATCCGATCCAGATGAAGCCCGCGGACAGCGAGAACAGAAACGAA
CGTAAATTGTTCGTTGGTATGCTGTCCAAAAAGTTTACCGAGAACGACGTTAGAAACATG
TTCAGCGTGTATGGAACCATCGAGGAATGCTCGGTGCTGAGGGACAGCACCGGGAAAAGT
AAAGCCTGTGCCTTCGTTACCTTCGCTAGTAAACAATACGCCATCAACGCCATTAAAGCT
CTTCATCACTCGCAAACGATGGAGGGATGCTCGTCGCCGCTGGTTGTGAAATTTGCAGAC
ACGCAGAAGGAAAAGGACCAGAAGAGGATGCAACAACTTCAGACGAATCTTTGGAATATA
GCAGGAGTCAATATGGCGCCGCATTACCTGACCAACGATACGCCAGCTTTGGCTCCCGCC
TCGTTACAGCCGGAAATCAACCCTGCGAATCTGCAGGGACTGGCGACGCTCGCGTCTTTG
AGTAACACCGCCGCAAATGCGGGAGTATCGCCGATGAGTATGCAAAACCTGGTTACCCTG
GCTGCCATGACAGGCGGAAACGGCAACCTTCAAGTGTCGCCAAACACGTTAAGCGGACTG
GCGAATTCGACAGCAGTCCTTCTTGGAAAGAGCGGAAACACAGGGTCCACCGGAGGTAGC
CTGAGTCCTGTCACGTCCCTAGCGCTCAATTCCTTAACGGGGACACCTTTGAACGGGTTG
CAGGACTCGTTGAGCAACGCCTACTCGAGCTTACAACAGTACGCATTCACAGCGGCGGCG
GCGGCGGCGGCGGCCGCTCAAAAGGCGAAATTCACTAACACGGATAAGCAGATAGAGGGT
CCAGAAGGTTGCAATTTATTTATATATCATCTACCGCAGGAGTTCAGCGATACTGACCTT
GTCTCAACGTTTCTGCCGTTTGGAAATGTCATCTCGGCGAAGGTTTTCATCGATAAGCAG
ACGCAATTGAGTAAATGTTTTGGCTTCGTGTCGTATGACAATGTGGCGAGCGCACAAGCA
GCAATCCAAGCGATGAACGGCTTCCAGATCGGCATGAAGCGGCTGAAGGTCCAACTGAAA
CGATCCAAGGACGCATCGAAACCCTAC
>Acer_XM_017051831.1
ATGAACAACAACAGCGTGGAGCAACCAGATCCCGACAACATAAAAATGTTCGTCGGCCAG
GTGCCTCACGACATGGACGAAAACGATCTGAGGAAGTTGTTCGAGGAGTTCGGTCGGGTG
CATCAGATAAACATCTTGCGCGACAAGATCACCGGAAGTCATAGAGGATGTTGTTTCGTG
ACGTTCTACACGAGGAAAGCTGCCCTGGACGCCCAAAATGCTTTGCACAACGTGAAAACC
TTCAACGGGATGCGCCATCCGATCCAGATGAAGCCCGCGGACAGCGAGAACAGAAACGAA
CGTAAATTGTTCGTTGGTATGCTGTCCAAAAAGTTTACCGAGAACGACGTTAGAAACATG
TTCAGCGTCTATGGAACCATCGAGGAATGCTCGGTGCTGAGGGACAGCACCGGAAAAAGT
AAAGCCTGTGCCTTCGTTACCTTCGCTAGTAAACAATACGCCATCAACGCCATTAAAGCT
CTTCATCACTCGCAAACGATGGAGGGATGCTCGTCGCCGCTGGTTGTGAAATTTGCAGAT
ACGCAGAAGGAAAAGGACCAGAAGAGGATGCAACAACTTCAGACGAATCTTTGGAATATA
GCAGGAGTCAATATGGCGCCGCATTACCTGACCAACGATACGCCAGCTTTGGCTCCCGCC
TCGCTGCAGCCGGAAATCAACCCTGCGAATCTGCAGGGACTGGCGACGCTCGCGTCTTTG
AGTAACACCGCCGCAAATGCGGGAGTATCGCCGATGAGTATGCAAAACCTGGTTACCCTG
GCTGCCATGACAGGCGGAAACGGCAACCTTCAAGTGTCGCCAAACACGTTAAGCGGACTG
GCGAATTCGACAGCAGTCCTTCTTGGAAAGAGCGGAAACACAGGGTCCACCGGAGGTAGC
CTAAGTCCTGTCACGTCCCTAGCGCTCAATTCCTTAACGGGGACACCTTTGAACGGGTTG
CAGGACTCTTTGAGCAACGCCTACTCGAGCTTACAACAATACGCATTTACAGCGGCGGCG
GCGGCGGCGGCGGCGGCTCAAAAGGCGAAATTCACTAACACGGATAAGCAGATAGAGGGT
CCAGAAGGTTGCAATTTATTTATCTATCATCTACCGCAAGAGTTCAGCGATACTGACCTT
GTCTCAACGTTTCTGCCATTTGGAAATGTCATCTCGGCGAAGGTTTTCATCGATAAGCAG
ACGCAATTGAGTAAATGTTTTGGCTTCGTGTCGTATGACAATGTGGCGAGCGCACAAGCA
GCAATCCAAGCGATGAACGGCTTCCAGATCGGCATGAAGCGGCTGAAGGTCCAACTGAAA
CGATCCAAGGACGCATCGAAACCCTAC
>Ador_XM_006614013.1
ATGAACAACAATAGCGTGGAGCAACCAGATCCCGACAACATAAAAATGTTCGTCGGCCAG
GTGCCTCACGATATGGATGAAAACGATCTGAGGAAGTTGTTCGAGGAGTTCGGTCGGGTG
CATCAGATAAACATCTTGCGCGACAAGATCACCGGAAGTCATAGAGGATGTTGTTTCGTA
ACGTTCTACACGAGGAAAGCTGCCCTGGACGCCCAAAATGCTTTGCACAACGTGAAAACC
TTCAACGGGATGCGCCATCCGATCCAGATGAAGCCCGCGGACAGCGAGAACAGAAACGAA
CGTAAATTGTTCGTTGGTATGCTGTCCAAAAAGTTTACCGAGAACGACGTTAGAAACATG
TTCAGCGTCTATGGAACCATCGAGGAATGCTCGGTGCTGAGGGACAGCACCGGAAAAAGT
AAAGCCTGTGCCTTCGTTACCTTCGCTAGTAAACAATACGCCATCAACGCCATTAAAGCT
CTTCATCACTCGCAAACGATGGAGGGATGCTCGTCGCCGCTGGTTGTGAAATTTGCAGAT
ACGCAGAAGGAAAAGGACCAGAAGAGGATGCAACAACTTCAGACGAATCTTTGGAATATA
GCAGGAGTCAATATGGCGCCGCATTACCTGACCAACGATACGCCAGCTTTGGCTCCCGCC
TCGCTGCAGCCGGAAATCAACCCTGCGAATCTGCAGGGATTGGCGACGCTCGCGTCTTTG
AGTAACACCGCCGCAAATGCGGGAGTATCGCCGATGAGTATGCAAAACCTGGTTACCCTG
GCTGCCATGACAGGCGGAAACGGCAACCTTCAAGTGTCGCCAAACACGTTAAGCGGACTG
GCGAATTCGACAGCAGTCCTTCTTGGAAAGAGCGGAAACACAGGGTCCACCGGAGGTAGC
CTAAGTCCTGTCACGTCCCTAGCGCTCAATTCCTTAACGGGGACACCTTTGAACGGGTTG
CAGGATTCTTTGAGCAACGCCTACTCGAGCTTACAACAGTACGCATATTTTCAAAATGCT
TGTGCGGCGGCGGCGGCTCAAAAGGCGAAATTCACTAACACGGATAAGCAGATAGAGGGT
CCAGAGGGTTGCAATTTATTTATCTATCATCTACCGCAGGAGTTCAGCGATACTGACCTT
GTCTCAACGTTTCTGCCATTTGGAAATGTCATCTCGGCGAAGGTTTTCATCGATAAGCAG
ACGCAATTGAGTAAATGTTTTGGCTTCGTGTCGTATGACAACGTGGCGAGCGCACAAGCA
GCAATCCAAGCGATGAACGGCTTCCAGATCGGCATGAAGCGGCTGAAGGTCCAACTGAAA
CGATCCAAGGACGCATCGAAACCCTAC
>Aflo_XM_012494514.1
ATGAACAACAACAGCGTGGAGCAGCCAGATCCCGACAACATAAAAATGTTCGTCGGCCAG
GTGCCTCACGATATGGATGAAAACGATCTGAGGAAGTTGTTCGAGGAGTTCGGTCGGGTG
CATCAGATAAACATCTTGCGCGACAAGATCACCGGAAGTCATAGAGGATGTTGTTTCGTA
ACGTTCTACACGAGGAAAGCTGCCCTCGACGCCCAAAATGCTTTGCACAACGTGAAAACC
TTCAACGGGATGCGCCATCCGATCCAGATGAAGCCCGCGGACAGCGAGAACAGAAACGAA
CGTAAATTGTTCGTTGGTATGCTGTCGAAAAAGTTTACCGAGAACGACGTTAGGAACATG
TTCAGCGTCTATGGAACCATCGAGGAATGCTCGGTGCTGAGGGACAGCACCGGAAAAAGT
AAAGCCTGTGCCTTCGTTACCTTCGCTAGTAAACAATACGCCATCAACGCCATTAAAGCT
CTTCATCACTCGCAAACGATGGAGGGATGCTCGTCGCCGCTGGTTGTGAAATTTGCAGAT
ACGCAGAAGGAAAAGGACCAGAAGAGGATGCAACAACTTCAGACGAATCTTTGGAATATA
GCAGGAGTCAATATGGCGCCGCATTACCTGACCAACGATACGCCAGCTTTGGCTCCCGCC
TCGCTGCAGCCGGAAATCAACCCTGCGAATCTGCAGGGACTGGCGACGCTCGCGTCTTTG
AGTAACACCGCCGCAAATGCGGGAGTATCGCCGATGAGTATGCAAAACCTGGTTACTCTG
GCTGCCATGACAGGCGGAAACGGCAACCTTCAAGTGTCGCCAAACACGTTAAGCGGACTG
GCGAATTCGACAGCAGTCCTTCTTGGAAAGAGCGGAAACACAGGGTCCACCGGAGGTAGC
CTAAGTCCTGTCACGTCCCTAGCGCTCAATTCCTTAACGGGGACACCTCTGAACGGGTTG
CAGGACTCCTTGAGCAACGCCTACTCGAGTTTACAACAGTACGCATTCACAGCGGCGGCA
GCGGCGGCGGCGGCGGCTCAAAAGGCGAAATTCACTAACACGGATAAGCAGATAGAGGGT
CCAGAGGGTTGCAATTTATTTATCTATCATCTACCGCAGGAGTTCAGCGATACTGACCTT
GTCTCAACGTTTCTGCCATTTGGAAATGTGATCTCGGCGAAGGTTTTCATCGATAAGCAG
ACGCAACTGAGTAAATGTTTTGGCTTCGTGTCGTACGACAACGTGGCGAGCGCACAAGCA
GCGATCCAAGCGATGAACGGCTTCCAGATCGGTATGAAGCGGCTGAAGGTCCAACTGAAA
CGATCCAAGGACGCATCGAAACCCTAC
