# Supplementary material for: Contrasting patterns of molecular evolution in metazoan germ line genes
Source: BMC Evol Biol. 2019 Feb 11;19:53. doi: 10.1186/s12862-019-1363-x (PMC6371493; doi:10.1186/s12862-019-1363-x)
Supplement: Supplementary file 2 — Alignments. (ZIP 213 kb) [file 12862_2019_1363_MOESM2_ESM.zip › Alignments_avail_on_request/Apis_par1_final.fas]

>Amel_XM_006570585.2_par1
ATGACAGGGGATGGCGTGGGAGTGTCGAGTAGCGGTGGTCGACTCTCTTCTCGAAGTCGA
ACCTCGGAGGAACCCCACATCGGCAAGTACAAATTACTTAAAACAATTGGCAAAGGTAAT
TTTGCCAAGGTAAAACTTGCCAAACATGTACCTACCGGAAAAGAAGTGGCTATCAAAATT
ATTGACAAGACTCAACTAAATCCCGGTAGCCTTCAAAAATTATTCCGAGAAGTAAGAATA
ATGAAGATGCTCGATCATCCGAATATAGTGAAGCTTTTCCAAGTGATCGAGACTGAGAAA
ACATTGTACCTGGTAATGGAATACGCCAGTGGTGGCGAAGTTTTTGACTACTTGGTCCTG
CATGGTCGGATGAAAGAAAAGGAGGCTAGAGCAAAGTTCCGGCAAATTGTCTCTGCTGTG
CAATACTGCCATCAAAAAAAGATCATCCATAGGGATTTAAAGGCTGAAAATTTACTACTC
GATAGCGAGATGAACATCAAAATCGCCGATTTTGGTTTCAGCAATGAATTCACACCAGGC
AACAAGTTGGATACTTTCTGCGGATCACCTCCTTATGCAGCACCTGAACTTTTTCAAGGT
AAAAAGTACGATGGACCCGAAGTAGATGTGTGGTCGTTGGGAGTAATATTATACACTTTA
GTGTCTGGATCACTGCCCTTCGACGGTTCGACACTGAGAGAATTGAGGGAACGAGTATTA
CGAGGGAAATATCGAATTCCATTTTACATGTCCACGGATTGTGAGAATCTTTTGAAAAAG
TTTTTGGTGCTTAACCCGACGAAACGGGCATCCTTAGAGACTATTATGAAGGACAAATGG
ATGAACATGGGATACGATGACGACGAATTGAAACCGTACTTAGAACCTGAACCTGATTAT
AAAGACCACAAGAGGATAGAGGCCCTGGCTAGTATGGGATATACAAGAAGTGAAATAGAA
GATTCCTTAGGACAAGCAAAGTACGATGACGTGTTCGCCACGTACTTACTCTTAGGAAGA
AAGACAACTGATCCTGAATCAGATGGCTCGCGATCAGGCAGTTCGTTGTCATTGCGCAAC
ATTCCACCGCAAGCTGGTTCAGGTGGTGGTGGAAGTGGTGGTGGAGGAGGAAGTGGAGGA
GGCACTGGTGGTGCTGTGCAGAGTCCGTCGCATAGAGGTGTTCATAGAAGTATCTCTGCT
AGCAATCCAAAACCGAGTAGACGAGTTTCATCCGGTCTCGAAACGCTTCGAGCAGCGCCG
AGCCCAGGAAATGCAACGAACCATAATCACGCAACTCCTACGACTGGTGGAACTGTAACT
GGAAACACTGGTAGTAATTTTAAGAGACAAAATACCGTGGATGCGGCCACGATCAAAGAG
AATACTGCTCGCGTTTCTGCGAGCCGACCCTCGGCTCCTAAAAACAGTCCTGGCCAATTA
GATACTGGCGTGGGTACAAGTCCCGGTGGTAGAGCATGGGCAGGAAAGAGCAACACAATG
AATGCAGGGGTAGGTAGTGGTCGGCCTCTTACTTCACCTGCCCCTGGTTCTGTTGGTCGA
CGTAGTACCATCTCTTATGATCAAGCGAAAACGTCCTCTTCATCTACCGAAAGAACCAAC
GATACACCCAGTTTGGGTGTGTCTCCAAGTAATAGACTGGCAACACCTACAACACCAGCA
TTTCCTCGAAATGTTCCAAGCCGTAGTACGTTTCATTCTGGTCAGAATAGAGCTCAGCGA
AATCATACTCAGGGTCACACGCATACACAGGACACGAATGCAATTAGTCCGCTAGCGAGA
CCGTCCTTCTTCTCCAAATTGTCCTCAAGATTCTCCAAACGCCCCATGGACCCATCCGTA
CCTCCCAAGCACCCAGTAGTGAGTGGTGCAACTACTAACGATGAGCAAGTTAAGCCACGC
AGTCTACGTTTCACTTGGAGTATGAAAACTACGAGTAGTCGAGATCCAAATGAAATCATG
TCCGAAATTCGAAAGGTATTGGATGCCAATAAATGTCAGTACGAGCAACGTGAAAGGTTT
CTACTGCTATGCGCGCACGGTGATGCAGCGACAGATAGCCAAGTACAATGGGAAATCGAA
GTTTGTAAACTGCCACGACTTTCTTTGAACGGAGTACGTTTCAAACGGATCTCAGGCACT
TCAATTGGCTTCAAAAATATTGCTAGCAAGATAGCAAATGAGCTCAAGCTG
>Acer_XM_017065751.1
ATGACAGGGGATGGCGTGGGAGTGTCGAGTAGCGGTGGTCGACTCTCTTCTCGAAGTCGA
ACCTCGGAGGAACCCCACATCGGCAAGTACAAATTACTTAAAACGATTGGCAAAGGTAAT
TTTGCCAAGGTAAAACTTGCCAAACATGTACCTACCGGAAAAGAAGTGGCTATCAAAATT
ATTGACAAGACTCAACTAAATCCCGGTAGCCTTCAAAAATTGTTCCGAGAAGTAAGAATA
ATGAAGATGCTCGATCATCCGAATATAGTGAAACTTTTCCAAGTGATCGAGACTGAGAAA
ACATTGTACCTGGTAATGGAATACGCCAGTGGTGGCGAAGTTTTTGACTATTTGGTCCTA
CATGGTCGAATGAAAGAAAAGGAGGCTAGAGCGAAGTTCCGGCAAATTGTCTCTGCTGTG
CAATACTGCCATCAAAAAAAGATCATCCATAGGGATTTAAAGGCTGAAAATTTACTACTC
GATAGCGAGATGAACATCAAAATCGCCGATTTTGGTTTCAGCAATGAATTCACACCAGGC
AACAAGTTGGATACTTTCTGCGGATCACCTCCTTATGCAGCACCTGAACTTTTTCAAGGT
AAAAAGTACGATGGACCCGAAGTAGATGTGTGGTCGTTGGGAGTAATATTATACACTTTA
GTGTCTGGATCACTGCCCTTCGACGGTTCGACACTGAGAGAATTGAGGGAACGAGTATTA
CGAGGAAAATATCGAATTCCATTTTACATGTCCACGGATTGTGAAAATCTTTTGAAAAAG
TTTCTGGTGCTTAACCCGACAAAACGGGCATCCTTAGAGACTATTATGAAGGACAAATGG
ATGAACATGGGATATGATGACGACGAATTGAAACCGTACTTAGAACCTGAACCTGATTAT
AAAGACCACAAGAGGATAGAGGCCCTGGCTAGTATGGGATATACAAGAAGTGAAATAGAA
GATTCCTTAGGACAAGCAAAGTACGATGACGTATTCGCCACCTATTTACTCTTAGGAAGA
AAGACAACTGATCCTGAATCAGATGGCTCGCGATCAGGCAGTTCGTTGTCATTGCGCAAC
ATTCCACCGCAAGCTGGTTCAGGTGGTGGTGGAAGTGGTGGTGGAGGAGGAAGTGGAGGA
GGTACTGGTGGTGCTGTGCAGAGTCCGTCGCATAGAGGTGTTCATAGAAGTATCTCTGCT
AGCAATCCAAAACCGAGTAGACGAGTTTCATCCGGTCTCGAAACGCTTCGAGCAGCGCCG
AGCCCAGGAAATGCAACGAACCATAATCACGCAACTCCTACGACTGGTGGAACTGTAACT
GGAAACACTGGTAGTAATTTTAAGAGACAAAATACTGTGGATGCGGCCACGATCAAAGAG
AATACTGCTCGCGTTTCTGCGAGCCGACCTTCGGCTCCTAAAAACAGTCCTGGCCAATTA
GATACTAGCGTGGGTACAAGTCCCGGTGGTAGAGCATGGGCAGGAAAGAGCAACACAATG
AATGCAGGGGTAGGTAGTGGTCGGCCTCTTACTTCACCTGCCCCTGGTTCTGTTGGTCGA
CGTAGTACCATCTCTTATGATCAAGCGAAAACGTCCTCTTCATCTACCGAAAGAACCAAC
GATACACCCAGTTTGGGTGTGTCTCCAAGTAATAGACTGGCAACACCTACAACACCAGCA
TTTCCTCGAAATGTTCCAAGCCGTAGTACGTTTCATTCTGGTCAGAATAGAGCTCAGCGA
AATCATACTCAGGGTCACACGCATACACAGGACACGAATGCAATTAGTCCACTAGCGAGA
CCGTCCTTTTTCTCCAAATTGTCCTCAAGATTCTCCAAACGCCCCATGGACCCATCCGTA
CCTCCCAAGCACCCAGTAGTGAGTGGTGCAACAACTAACGATGAGCAAGTTAAGCCACGC
AGTCTACGTTTCACTTGGAGTATGAAAACTACGAGTAGTCGAGATCCAAATGAAATCATG
TCCGAAATTCGAAAGGTATTGGATGCCAATAAATGTCAGTACGAACAACGTGAAAGGTTT
CTACTGCTATGTGCGCATGGTGATGCAGCGACAGATAGCCAAGTACAATGGGAAATCGAA
GTTTGTAAACTGCCACGACTTTCTTTGAACGGAGTACGTTTCAAACGGATCTCAGGCACT
TCAATTGGCTTCAAAAATATTGCTAGCAAGATAGCAAATGAGCTCAAGCTG
>Ador_XM_006622460.1
ATGACAGGGGATGGCGTGGGAGTGTCGAGTAGCGGTGGTCGACTCTCTTCTCGAAGTCGA
ACCTCGGAGGAACCCCACATCGGCAAGTACAAATTACTTAAAACAATTGGCAAAGGTAAC
TTTGCCAAGGTAAAACTTGCCAAACATGTACCTACCGGAAAAGAAGTGGCTATCAAAATT
ATTGACAAGACTCAATTAAATCCCGGTAGCCTTCAAAAATTGTTCCGAGAAGTAAGAATA
ATGAAGATGCTCGATCATCCGAATATAGTGAAGCTTTTCCAAGTGATCGAGACTGAGAAA
ACATTGTACCTGGTAATGGAATACGCCAGCGGTGGCGAAGTTTTTGACTACTTGGTCCTA
CATGGTCGAATGAAAGAAAAGGAGGCTAGAGCAAAGTTCCGGCAAATTGTCTCTGCTGTG
CAATACTGCCATCAAAAAAAGATCATCCATAGGGATTTAAAGGCTGAAAATTTACTACTC
GATAGCGAGATGAACATCAAAATCGCCGATTTTGGTTTCAGCAATGAATTCACACCAGGC
AACAAGTTGGATACTTTCTGCGGATCACCTCCTTATGCAGCACCTGAACTTTTTCAAGGT
AAAAAGTATGATGGACCCGAAGTAGATGTGTGGTCGTTGGGAGTAATATTATACACTTTA
GTGTCTGGATCACTGCCCTTCGACGGTTCGACATTGAGAGAATTGAGGGAACGAGTATTA
CGAGGAAAATATCGAATTCCATTTTACATGTCCACGGATTGTGAAAATCTTTTGAAAAAG
TTTTTGGTGCTTAACCCGACAAAACGGGCATCCTTAGAGACTATTATGAAGGACAAATGG
ATGAACATGGGATATGATGACGACGAATTGAAACCGTACTTAGAACCTGAACCTGATTAT
AAAGACCACAAGAGGATAGAGGCCCTGGCTAGTATGGGATATACAAGAAGTGAAATAGAA
GATTCCTTAGGACAAGCAAAGTACGATGACGTGTTCGCCACGTACTTACTCTTAGGAAGA
AAGACAACTGATCCTGAATCAGATGGCTCACGATCAGGCAGTTCGTTGTCATTGCGCAAC
ATTCCACCGCAAGCTGGTTCAGGTGGTGGTGGAAGTGGAGGTGGAGGAGGAAGTGGAGGA
GGCACTGGTGGTGCTGTGCAGAGTCCGTCGCATAGAGGTGTTCATAGAAGTATCTCTGCT
AGCAATCCAAAACCGAGTAGACGAGTTTCATCCGGTCTCGAAACGCTTCGAGCAGCGCCG
AGCCCAGGAAATGCAACGAACCATAATCACGCAACTCCTACGACTGGTGGAACTGTAACT
GGAAACACTGGTAGTAATTTTAAGAGACAAAATACTGTGGATGCGGCCACGATCAAAGAG
AATACTGCTCGCGTTTCTGCGAGCCGACCTTCGGCTCCTAAAAACAGTCCTGGCCAATTA
GATACTGGCGTGGGTACAAGTCCCGGTGGTAGAGCATGGGCAGGAAAGAGCAACACAATG
AATGCAGGGGTAGGTAGTGGTCGGCCTCTTACTTCACCTGCCCCTGGTTCTGTTGGTCGA
CGTAGTACCATCTCTTATGATCAAGCGAAAACGTCCTCTTCATCTACCGAAAGAACCAAC
GATACACCCAGCTTGGGTGTGTCTCCAAGTAATAGACTGGCAACACCTACAACACCAGCA
TTTCCTCGAAATGTTCCAAGTCGTAGTACGTTTCATTCTGGTCAGAATAGAGCTCAGCGA
AATCATACTCAGGGTCACACGCATACACAGGACACGAATGCAATTAGTCCACTAGCGAGA
CCGTCCTTCTTCTCCAAATTGTCCTCAAGATTCTCCAAACGCCCCATGGACCCATCCGTA
CCTCCCAAGCACCCAGTAGTGAGTGGTGCAACTACTAACGATGAGCAAGTTAAGCCACGC
AGTCTACGTTTCACTTGGAGTATGAAAACTACAAGTAGTCGAGATCCAAATGAAATTATG
TCCGAAATTCGAAAGGTATTGGATGCCAATAAATGTCAGTACGAACAACGTGAAAGGTTT
CTACTGCTATGTGCGCATGGTGATGCAGCAACAGATAGCCAAGTACAGTGGGAAATCGAA
GTTTGTAAACTGCCACGACTTTCTTTGAACGGAGTACGTTTTAAACGGATCTCAGGCACT
TCAATTGGCTTCAAAAATATTGCTAGCAAGATAGCAAATGAGCTCAAGCTG
>Aflo_XM_012492612.1
ATGACAGGGGATGGCGTGGGAGTGTCGAGTAGCGGTGGTCGACTCTCTTCTCGAAGTCGA
ACCTCGGAGGAACCCCACATCGGCAAGTACAAATTACTTAAAACAATTGGCAAAGGTAAC
TTTGCCAAGGTAAAACTTGCCAAACATGTACCTACCGGAAAAGAAGTGGCTATCAAAATT
ATTGACAAGACTCAACTAAATCCCGGTAGCCTTCAAAAATTGTTCCGAGAAGTAAGAATA
ATGAAGATGCTCGATCATCCGAACATAGTGAAGCTTTTCCAAGTGATCGAGACTGAGAAA
ACATTGTACCTGGTAATGGAATACGCCAGTGGTGGCGAAGTTTTTGACTACTTGGTCCTA
CATGGTCGAATGAAAGAAAAGGAGGCTAGAGCAAAGTTCCGGCAAATTGTCTCTGCTGTG
CAATACTGCCATCAAAAAAAGATCATCCATAGGGATTTAAAGGCTGAAAATTTACTACTC
GATAGCGAGATGAACATCAAAATCGCTGATTTTGGTTTCAGCAATGAATTCACACCAGGC
AACAAGTTGGATACTTTCTGCGGATCACCTCCTTATGCAGCACCTGAGCTTTTTCAAGGT
AAAAAGTATGACGGACCCGAAGTAGATGTCTGGTCGTTGGGAGTAATATTATACACTTTA
GTGTCTGGATCACTGCCCTTCGACGGTTCGACACTGAGAGAATTGAGGGAACGAGTATTA
CGGGGAAAATATCGAATTCCATTTTACATGTCCACGGATTGTGAAAATCTTTTGAAAAAG
TTTTTGGTGCTTAACCCGACAAAACGGGCATCTTTAGAGACTATTATGAAGGATAAATGG
ATGAACATGGGATATGATGACGACGAATTGAAACCGTACTTAGAACCTGAACCTGATTAT
AAAGACCACAAGAGGATAGAGGCCCTGGCTAGTATGGGGTATACAAGAAGTGAAATAGAA
GATTCCTTAGGACAAGCAAAGTACGATGACGTGTTCGCCACGTACTTACTCTTAGGAAGA
AAGACAACTGATCCTGAATCAGATGGCTCGCGGTCAGGCAGTTCGTTGTCACTACGCAAC
ATTCCACCGCAAGCTGGTTCAGGTGGTGGTGGAAGTGGAGGTGGAGGAGGAAGTGGAGGA
GGCACTGGTGGTGCTGTGCAGAGTCCATCGCATAGAGGTGTTCACAGAAGTATCTCTGCT
AGCAATCCAAAACCGAGTAGACGAGTTTCATCCGGTCTCGAAACGCTTCGAGCAGCGCCG
AGCCCAGGAAATGCAACGAACCATAATCACGCAACTCCTACGACTGGTGGAACTGTAACT
GGAAACACTGGTAGTAATTTTAAGAGACAAAATACTGTGGATGCGGCCACGATCAAAGAG
AATACTGCTCGCGTTTCTGCGAGCCGACCTTCGGCTCCTAAAAACAGTCCTGGCCAATTA
GATACTGGCGTGGGTACAAGTCCCGGTGGTAGAGCATGGGCAGGAAAGAGCAACACAATG
AATGCAGGGGTAGGTAGTGGTCGGCCTCTTACTTCACCTGCCCCTGGTTCTGTTGGTCGA
CGTAGTACCATCTCTTATGATCAAGCGAAAACGTCCTCTTCATCTACCGAAAGAACCAAC
GATACACCCAGCTTGGGTGTGTCTCCAAGTAATAGACTGGCAACACCTACAACACCAGCA
TTTCCTCGAAATGTTCCAAGCCGTAGTACGTTTCATTCTGGTCAGAATAGAGCTCAGCGA
AATCATACTCAGGGTCACACGCATACACAGGACACAAATGCAATTAGTCCACTAGCGAGA
CCGTCCTTCTTCTCCAAATTGTCCTCAAGATTCTCCAAACGCCCCATGGACCCATCCGTA
CCTCCCAAGCACCCAGTAGTGAGTGGTGCAACTACTAACGATGAGCAAGTTAAGCCACGC
AGTCTACGTTTCACTTGGAGTATGAAAACTACGAGTAGTCGAGATCCAAACGAAATTATG
TCCGAAATTCGAAAGGTATTGGATGCCAATAAATGTCAGTACGAACAACGTGAAAGGTTT
CTGCTGCTATGTGCGCATGGTGACGCAGCGACAGATAGCCAAGTACAATGGGAAATCGAA
GTTTGCAAACTGCCACGACTTTCTTTGAACGGAGTACGTTTCAAACGGATCTCAGGCACT
TCAATTGGCTTCAAAAATATTGCTAGCAAGATAGCAAATGAGCTCAAGCTG
