# Supplementary material for: Contrasting patterns of molecular evolution in metazoan germ line genes
Source: BMC Evol Biol. 2019 Feb 11;19:53. doi: 10.1186/s12862-019-1363-x (PMC6371493; doi:10.1186/s12862-019-1363-x)
Supplement: Supplementary file 2 — Alignments. (ZIP 213 kb) [file 12862_2019_1363_MOESM2_ESM.zip › Alignments_avail_on_request/Caen_gcl1_final.fas]

>CE_gcl-1
atgggattagctcagtcccactcgcggacgccctctcgtgatccacttccaaatgaccat
caagtaatggatgtgtatgagtctggtccaagacggggaagaaaacgaaaagcggcaaaa
ggaagtgagattgagatgaagaaagtggcaaaactgaacacatgtgcatatgtatatcag
aaattgtttttacagggagaaaattcggacattgtcctggctgcgtgtggcagggaatgg
agggttcacaagctttatctaaagcagaccaaattttttgaatcaatgttcgatggttta
tggacagagtcgaatagtggaagagttcagatggaaataacagatccgaatattgacgca
gatggtctaaactcggtgctcggaagtctatatcacaatgagattgagatagatttggat
aaaatcgagggaactgtggcagcggcttcatatattgtacttgatagtgtcacagataga
tgttcagaaatgatgattgaagcattaagcacaaagaatgcagttcgattctacgatgtt
tcatatggtctggagaaggttcgagagaaatcgatggaagtattgttacaccaattttgg
aaaataatgactgatagggagaagctcaatgaagttgatcgacagctttttgtgacgctt
ctcaattcacccaatcttttgataattgaaggcgaatttgatctttataaagttgttaaa
tcttggatctacatgcgagaagtgcccgattgctgcaaggatgacagtccagagactttc
actcaaaatgcttccaaatttttcaaagaatcgaaaactttcataaaatatgcggatatc
tttgccagtctacgaatagaacagtttttgacatgttctgaaactataaaaacagtcaaa
tcagatgcattaattccgttgtcaattgttgatgaaatgacgtcagcactttggtcatca
cttttagaaaatgaagaaagtccaaaaacacttgaaatggatgatgatgagttttttaaa
cgatgtattaggcttggtagatcattggattcattcccgaaatgctggcgatggatagga
ttcaatttcggagttgatctacttcttcatgtaaacgactattctgtatgtataaaacga
aattgtctcaaccaaaaagctccgtattcggtgaacttaaagtctaaacatgttctacat
taccgactggtcatttgcgactcaaatggtcaaatcctctatgacagtggaaaaaccacg
tgggaaatgaagccagatgaagctagaacaatctatcgaatgagtgaagacttggcaact
cagatatcagttcactttcagtatctgattcatcaaccgatttgtagttatgtgaacaag
tatcta
>WBGene00140454_CBN01729_cbre
ATGGGTGCGGCACAATCAAACTCACGTTCGTCTTCGAGGGAGCTTCCGCCGGGCGATAAT
CAAGTGATGGATGTTCTTGAAAGCACCCCGAGACGTGGGCGGAAACGAAAATCGGTAAAG
CAGGCTGAAGTTGAGAAAAAGAAAATAGCGAAACTGGACACATGCGCTTACGTTTACAAT
AAACTATTCATACAGGGTGAAGAATCTGATATTACGATTGCGGCATGTGGAAAAGAATGG
AAGGTTCACAAACTATATCTGAAACAGACAAAGTTTTTCGAATCAATGTTTGATGGAGAC
TGGGCGGAAACACACAGTGATCGAGTTAATTTAGAAATTTCGGACCCTAACATTGATGTT
GAAGGGATAAATGCAGTCCTTGGAAGCCTGTATCATAATGAAATTGAAATCGACCTCGAC
AACATTCAAGGAACACTTGCAGCTGCTTCATATGTAGCTTTAGATAGTGTCACTGAGAAA
TGTGCTGAAATGATGATTGAAGCCTTGAGTATAGACAATGCTATCCAATTTCTTGATCTT
TCATATGGATTAATATGTGTTAAAGAGAAATCACTTCAACTGCTGCTTCGCAACTTTTGG
AAAATATCAAAGGATAAAGAAAAGTTGAGGCTTCTAGAGCACGACTTACTTTTAGCACTT
TTAAATTCACCGAATCTGTTCATCACTGAAGGTGAATACGACATCTATAAAGCAGTAAAA
ACTTGGATCTACATGCAAGAATGTGCCGATTTTAAAATAGAAGAGGCTCAAAATGAGTTT
AAATCGAATATGTCAGAATTTTTCCAAAAGGCTGATACAATTTCAAAATACTTGAAGCTG
TTGTGTTCAGTTCGATTTGATAAAATGCTGCTAACGACAGGAACATTGAAAGCAATGAGA
ACGGATCATTTGATCCCAAACTGTGTGATCAACGAAATCTCTTCAGATTTATGGATGTCA
TTTCTACAAAATGAAGAGAATACAACACCAGTGACAATAAGTGACGATGAATTTTTCGAA
AGATGCTTTAGACTCGGAAGATCATTGGAATCAATTCCAAAATGCTGGCGATGGGTTGGC
TTTAACTCTGGCGTAGATCTACTATTACATTTGAATGAAAATTCGATTTGCATAAAAAGA
AATTGTCTCAATCAAAAAGCGCCATATTCAGTCAATCTGAAATCAAGGCTTACTCTTCAT
TACAGATTAGCCATATGCGATTCAAATGGGCGGATAGTTCATGATACGGGAAAATCTTCA
TGGGAAATGTCACCGGATGAAACGAAAACTATTTTTAGAATGACAGAAGAAACTCAGGTT
CCAATTTCCGTACATTTTCAATATCTAATACACAACCCAATTGAAAGTTACTTTAACAAG
TATCTG
>WBGene00024958_CBG01771_cbri
ATGGGAACATCACAATCTCATTCGAGAACTCCTTCGCGGGAACCACTACCAAACGGACAT
CAAGTGATGGATGTTCTGGATAAAACTCCAAGACGAGGAAGAAAACGAAAAACTGGCAAA
GGAGATGAAATAGAAACAAAGAAAATAGCCAAGCTGAACACATGCGCCTATGTTTATCAG
AAGTTATTTCTTGAGGGAGAGGATTCTGATATCACAATTGCGGCATGTGGCAGGGAATGG
AAGGTTCATAAACTTTATCTCAAACAGACAAAATTTTTCGAAATGATGCTTGAAGGTTCT
TGGGCGGAATCAAAAAGTGGGAGAATCGATATGGAAATAACTGATCCGAACATTGATGCA
GACGGATTGAATGCAGTTTTCGGAAGTTTATATCATAACGAAATAGAAATTGATCTGGAA
AAAATAGAAGGAACTGTGGCAGCTGCTTCGTATATTGTGCTGGACAGTGTCCGTGAAAGA
TGTGCAGAGATGATGATATCAGCTTTGAGCACAGATAATGCGGTTCGATATTATGAACTA
TCCTATGGGTTGGATTACGTTCGCGAGAAGTCTATAGAGTTGATTCTTCATCAATTTTGG
AAAATCTTGTCTGTTCGTGAAAAATTAAGAGAAGTTAGCCACGACCTGCTCGAAACTATT
CTCACATCACCGAACATGTTTACACTGGAAGGTGAATACGATCTATACCAGCATGTTTTA
CAATGGATCTATATGAAGGAGAATCCCGATTGCAACCACGATGAACCTAATGAGCAGTTC
AATTCAAATATCAAGAACTTTTTCAAAACAGCGAATAGTCTCATGAAGTACGTTGATATC
ATTTCAAAAATTCGCATGGGACAAATCCTAATACGTTCTGACACGATAACTACGATCAAA
AACGATGGACTGATTCCGATCCAAATAGTAGACGGAATATCTTCACAGTTATGGTTTTCC
TTGCTACAAAATGAGGAAAACCCAAAACCGTTAGAGATGAGCGACGATGAATTTTTCGAA
ACATGCAACAGACTAGGCAGATCATTGGATTCTTTCCCGAAATGTTGGCGTTGGGTGGGA
TACAACTCGGGAGTTGATATAATGCTACATGTTAACGACTACTCGGTCTGTATCATAAGA
AACTGCCTAAATAGGAAAACACCATACTCAGTGAATTTGAAGTCGGCACACGTTCTGCAC
TTCAGATTGGTTATTTGTGATTTTAAAGGACAAATTTCGTTTGATACCGGAAGAACAAGC
TGGGCAATGAAACCCGATGAAACCAAAACAGTTTTTCGTCTAAATGAAGACATTTCGACA
CCAATTTCAGTTCACTTCCAATACTTAATTCATAAGCCAATCGACAGTTGTGTGAAAAAA
TATGTG
>WBGene00062773_CRE10103_crem
ATGGGTGTGTCACAATCTCATTCAAGGTCTCCTTCTCGGGAACCTTTGCCAAATGATCAT
CAAGTAATGGATGTTCTTGATAAATCTTCGAAGCGTGGTAGAAAGCGAAAAGTTGCAAAC
GTAAATGGAGTAGAGATGAAAAAAGTTGCGAAGCTAAACACATGCGCTTATGTGTATCAG
AAACTCTTTTTAGAGGGAGAAGATTCTGATATAACAATTGCTGCATGTGGTAGAGAATGG
AAAGTTCACAAGTTGTATCTCAAGCAAACGAAGTTTTTTGAATCAATGTTCGATGGCGCT
TGGGCAGAATCAAAGACAGGTCGAGTTGACATGGAAATCACAGATCCAAATATTGATGGG
GATGGATTGAATGCAGTACTCGGGTGTCTATATCATAACGAAATTGAAATTGATCTAGAG
AACATCGAAGCAACAGTTGCAGCTGCTTCGTATATTGTTCTAGAAAGTGTGACTGAGCGA
TGTGCTGAAATGATGATTGAGGCGTTGTCAACAAGCAATGCCGTTCGATACTATGAGCTG
TCGTACGGATTGGATGGTGTTCGAGTGAAGTCACTGGAATTATTGCTCCATCAGTTCTTC
AAGATAATGACAGATAAAGAAATGCTCCGGGAACTTGACCACGATCTTCTAGTAACACTT
CTTACTTCACCAAATCTTTTCATAATGGAGGGAGAATACGATCTTTACAAAACAGTGAGA
TTGTGGATCTATATGAAAGAGTGCCCGGATTGCGACATTGATCAAAAACCAGACACTTTC
TCTCAGAATGTTTCGAGATACTTCAGAGATGCTCCACAATTCTTAAAATACTCCGAAATT
TTCTCATTTCTAAGAATCGAGCAGTTTTTGAATTGCTCAGAGACGATCAAAGCAATAAAA
GCGGACTGTTTGATTCCATCGTCACTGATTACACTTATGACTTCAGACTTATGGATGTCA
TTATTAGAAAATGAAGAGACTCAGAAGGCATTAGAAATAGATGACGACGAGTTTTTCAGT
AGATGCATTCGTTTGGGAAGATCACTTGATGTTTTTCCGAAGTGTTGGCGATGGGTTGGA
TACAATTTTGGAATTGATCTTCTTCTTCATGTAAATGATTATTCTGTGAGCATCAAGAGG
AATTGTCTCAACCAAAAAGCCCCTTATTCTGTCAATTTGAAAACAAAACAAGTTCTTCAC
TATAGATTGGTAATTTGTGAATCCAGTGGACGAATTTGCTTCGATAGTGGTAGAACGACA
TGGGAGATGAAACCAGACGAAGCAAAAACAGTTTGCCGAATGAATGAAGATATATCAACA
CCAATATCAGTTCACTTTCAATATTTGATTCATAAACCAATCGATGGTTATGTCAACAAT
TTTGTT
