# Supplementary material for: Contrasting patterns of molecular evolution in metazoan germ line genes
Source: BMC Evol Biol. 2019 Feb 11;19:53. doi: 10.1186/s12862-019-1363-x (PMC6371493; doi:10.1186/s12862-019-1363-x)
Supplement: Supplementary file 2 — Alignments. (ZIP 213 kb) [file 12862_2019_1363_MOESM2_ESM.zip › Alignments_avail_on_request/Dros_vasa_final.fas]

>FBpp0347910_Dana
ATGTCCGACTGGGAGACTGAGCCCTCTGCCCCTACTAGTGGTGGTGAGTGGAGCGACGAG
GATCAGGCCCAGAGCCGTGGCGGAGGCGGACGAGGAGGTGGCGGCTATCATCGAGGCAGT
GGTGATGGCGGTGGCTACCGTGGAGGTCGTCGCGAAGGAGGCGGAGGCTATCGTGGACGT
CGGGATGACGGAGAGGAGCGTCGTGGTGGTCGCGGCGGCTACAACCGCGAACGCGGAGAG
CGCGGTGAACGTGGAGAAGGCGGTTACGAGAGACGTCGTCGCAACGATGACGACTTGAAC
AACAACAACGAGTATGGAGATGATGGCGACAAGAAGCGCGAGTTCTACATTCCGCCCGAG
CCCACCAACGACGAGACTGAGATCTTTAGCAGCGGAATCACTTCCGGCATAAATTTCTCC
AAATACGACAACATTCCCGTCAAGGTGAGCGGGGAGAATGTGCCCAAGCCCATTAAGAAG
TTCGAGGATGCTGGCCTCCGAACCATCGTAACTGAGAACGTCATCAAGTCTGGCTACAAG
GTGCCGACTCCCATCCAGAAGGTCTCCATTCCGGTCATCAACGAGGGACGCGACATGATG
GCCTGCGCCCAGACTGGGTCTGGCAAGACGGCTGCCTTTTTGCTGCCCATACTGAGCAAG
TTGCTGGAGGACCCCCAGGACCTGGAGATTGGCAAGCCCCAGGCTGTGGTGGTGTCTCCC
ACTCGTGAGCTGGCGATCCAGATCTTTAATGAGGCGCGGAAGTTTGGCTTCGAGTCGTAC
CTGAAGATCAGTATCGTGTACGGTGGCACCTCATTCAAGCACCAGAACGAGTGCATCACC
AAGGGCTGCCATGTGCTCATCGCCACTCCTGGCCGTCTCTTGGACTTCGTTGACCGAACT
TTCATCACCTTCAACGATACTCGTTTCGTTGTGCTCGATGAGGCCGATCGCATGCTCGAC
ATGGGGTTCTCGGAGAGCATGCGGAAGATCATGACTCACCGGACCATGCGATCGGAGCAC
CAGACCCTCATGTTCTCGGCCACCTTCCCGGAGGAGATCCAGCGCCTTGCCGGAGAATTC
CTCAACAATTATGTGTTTGTCACCATCGGCGTGGTGGGAGGAGCCTGCTCGGATGTCCAG
CAGACCATCTACGAGGTGAACAAGTTCAACAAGCGCTCCAAGCTGATGGAAATTCTGCGA
GAGGATGCCAACGGCACCATTGTTTTTGTGGAAACCAAGCGAGGCGCCGACTTCTTGGCT
TCGTTCTTGTCGGAGACCGAGTTCCCTACGACTTCCATCCACGGCGACCGTCTCCAGAGT
CAACGCGAGCAGGCCTTGCGCGACTTCAAGACTGGAAAGATGAAGGTTCTCATCGCCACC
TCGGTTGCCGCCCGTGGCTTGGATATCAAGAATGTCAAGCATGTGGTTAACTTTGATATG
CCCAACAACATTGCCGACTACGTACACCGCATTGGACGCACTGGCCGCGTCGGAAATAAC
GGCCGCGCTACTTCCTTCTTCGATGTTGATCAAGATCGCTCATTAGCAGGGGATCTAATT
AATACATTGGAGGGGTCAGGTCAAGAAGTTCCTGATTTCCTCCGAATGTTGGGCGGCGGC
GGCGGTGGCGGCTACTTGGAGTCCAAGTTTGGCGGCCTGGACGTTCGTGGTGGTGCCAAG
AACACCATTACTTCCAACGAGGACGAACAGGACTGG
>FBpp0143691_Dere
ATGTCAGACTGGGACGATGAGCCCTCTGCGCAAACTAGTGGCGGTGAATGGAGCGATGAT
GAGAAGGGCAAGAGCTTCGGCGGCGGAGGCAGAGGAGGAGCAGGCTATCGAGGAGGAAAT
CGAGATGGGGGGGGTTTCCGCGGAGGACGTCACGAAGGAGGCGGCGGATTTCGTGGTCGT
CGCGACGACGGTGAAGAACGTCGTGGAGGACGCGGAGGCTTCAATCGGGAGCGCGGTGAA
CGTGGCGAGAAAGGAGAAGGTGGTTTTGAGAGGCGCCGTCGAAATGATGATGATGTTAAC
AATAACAATGATATTATCGAAGACGGCGAGAAGAAGCGAGAATTTTACATTCCCCCAGAG
CCGACTAACGATGCAACTGAGATCTTCAGCAGTGGCATTACTTCAGGCATTAATTTTTCT
AAATATGACAACATTCCCGTTAAGGTGAGCGGCGAGAATGTTCCCAAAGCCATTAGGAAC
TTTGAACATGCTCAATTACGTGATATTATCAGAGAGAATGTTACGAAATCGGGCTACAAG
GTTCCGACTCCAATTCAGAAAGTTTCAATACCGGTGATTGTCGCTGGCCGTGATTTAATG
GCTTGTGCCCAGACTGGATCTGGAAAAACGGCTGCTTTCTTGGTGCCGATCCTGAGCAAA
TTGTTGGATGATCCACAAGATCTGGAAATCGGAAAACCGCAGGCGGTGATTGTATCCCCA
ACTAGGGAGCTGGCAATTCAGATCTTTAGCGAAGCGAGGAAGTTTGCTTTCGAGTCATAC
CTAAAGATCAATATTGTTTACGGTGGCACCTCGTTCAAACATCAAAACGAGTGCATTACC
AAAGGCTGCCATGTGCTAATCGCCACTCCGGGACGGCTTTTGGACTTTGTTGACCGCGCT
TTTATTACGTTTGAAGATACTCGTTTCGTTGTGTTGGACGAGGCCGATCGAATGCTAGAC
ATGGGCTTTTCGGAAAGCATGCGGAAATTTATGACCCATCCGACAATGCGTCCGGAACAC
CAAACATTGATGTTCTCTGCCACGTTTCCAGAGGAAATCCAGCGTCTGGCTGGTGAATTC
TTGAATAATTATGTCTTCGTTACTATTGGCGTAGTGGGCGGAGCTTGCTCGGATGTGCAG
CAGACCATTTACGAAGTTAATAAGTTCGCCAAGCGATCCAAGCTAATGGAAATCCTTCGC
GAGCAAGCAGATGGTACCATTGTCTTTGTAGAGACAAAGCGTGGCGCCGACTTTTTAGCT
TCGTTCCTGTCAGAAACAGAATTTCCAACGACCTCGATTCATGGCGATCGTCTCCAGAGT
CAACGCGAGCAGGCCTTGCGTGACTTCAAGAACGGCTCTATGAAGGTTATCATAGCTACT
TCGGTGGCGGCTCGTGGACTTGATATCAAGAACATCAATCATGTGGTCAACTTTGATATG
CCCAACAACATCGATGACTACGTGCATCGCATTGGACGCACAGGTCGTGTAGGCAACAAT
GGACGGGCCACATCATTCTTTGATCCTGACCACGATCAAGCTCTTGCAGGAGACTTGATA
AAAATCTTGGAGGGATCTGGCCAGACTGTTCCGGAGTTTCTACGTGACCTAGGTGGCGGC
GGCGGTGGAGGTTACTCCAACAAAAAGTTCGGTGGCGTGGATGTGCGTGGCAGGGGAAAT
GCCGAAGCTACCTACGCTGAGGCTGACGAGGAGTGG
>FBpp0197393_Dsec
ATGTCTGACTGGGAAGATGAGCCCTTTGTTGATACTAACGGTGGAGATTGGAGCGATGGT
GAGAAGGGCAAAAGCTTCGGTGGAGGCGGCAGGGGAGCTGGAGGTTATCGAGGAGGAAAT
CGAGATGGAGGTGGATTCCACGGTGGACGTCGCGAAGAAGAAGGCGGCTTCCGCGGTGAA
GAAGGCGGCGGTGATGAACGTCATGGAAGACGCGAAGGCTTTAATAAGGAGCGCGGTGAA
CGTAACGAAAGAGGAGAGGCTGGTTTTGAGAGGCGCCGTCGCAATGAAGACGATATAAAC
AACAACAACGATATCGTCGAAGACGTCCAGAAAAAGCGAGAATTTTACATTCCGCCCGCG
CCGTCTAACGACGAAACGGAGATCTTTAGCAGTGGCATTGCTTCCGGCATAAATTTCTCC
AAATATGACAACATACCGGTTAAGGTGACCGGCAACGACGTTCCACCAGGAATAAAAAAT
TTTACGAGTGCTGATTTGAGGGGCATTATTGTGGAAAATGTCAAGAAATCTGGTTACAAG
GTACCGACGCCGATACAAAAGCGTGCTATACCTGTAATTACCGCTGGCCGTGATTTAATG
GCTTGCGCACAGACTGGCTCAGGAAAAACTGCTAGTTTTTTGTTGCCAATTATCAGCAAA
TTGTTAGATGATCCTCAAGATCTGGAGTTTGGAAGACCGCAGGCAGTGATTGTATCCCCA
ACTAGAGAGCTGGCAATTCAGATCTTTGACGAGGCGAGGAAGTTTGCTTACGAGACATAT
CTAAAGATCGGCATTGTTTACGGAGGCACCTCGTTCAGGCATCAAAACGATTGCATTACC
AAAGGCTCTCACGTATTGATCGCCACTCTGGGACGACTTCTGGATTTCGTGGATCGGGCT
TTTGTCACGTTTGAAGACACTCGATTCGTTGTGCTGGATGAGGCCGATCGCATGCTAGAT
ATGGGCTTCTCAGAAGGCATGCGAAAACTCATGACGCATGTAACTATGCGTCCACAACAT
CAGACATTGATGTTTTCCGCCACGTTCCCCGAAGATATACAGCGATTGGCGGGAGAATTT
TTGAATAATTACGTTTTCGTGGCCATTGGCATGGTGGGCGGAGCTTGCTCTGATGTGAAG
CAGACCATATACGAAGTCAGTAAGTTCAACAAGCGAGCCAAGCTAATGGAAATCCTTCGC
GAGGAAGCAGATGGCACCATTGTGTTTGTGGAGACAAAGCGAGGCGCCGACTTTTTAGCT
TCCTACCTGTCAGAAACGGAGTTTCCGACTACCTCCATTCATGGCGATCGTCTCCAGAGT
CAACGCGAGCAGGCCTTGCGTGATTTCAAGAACGGCTCCATGAAAGTTCTCATAGCCACT
TCAGTTGCTTCTCGGGGACTAGATATTAAAAACATCAAGCATGTGATCAACTATGACATG
CCCAAAAATATCGATGACTACGTACATCGCATTGGACGTACAGGTCGTGTAGGCAACAAT
GGACGTGCAACAACCTTCTTTGATCCTGATCAGGACAGAGTTATTGCTGCGGACTTGATA
AAAATCTTGGATGGAGCTGGCCAGACTGTTCCGGAGTTTCTACGCAACTTGGGTGCGTGC
GGTGGTGGGGGTTATTCCACTGAAGACTTCGGTGGCGTGGATGTGCGTGGCAGGGGAAAT
AACGATGCCACCAATGTCGAGGCAGACGAGGACTGG
>FBpp0326439_Dsim
ATGTCTGACTGGGAAGATGAGCCCTTTGTTGATACTAACGGTGGAGATTGGAGCGATGAT
GAGAAGGGCAAAAGCTTCGGTGGAGGCGGCAGGGGAGCTGGAGGTTATCGAGGAGGAAAT
CGAGATGGAGGTGGATTCCGCGGTGGACGTCGCGAAGGAGAAGGCGGCTTCCGCGGTGAA
GAAGGCGGAGGTGATGAACGTCGTGGAAGACGCGAAGGCTTTAATCAGGAGCGCGGCGAA
CGTAACGAAAGAGGAGAGGCTGGTTTTGAGAGGCGCCGTCGCAATGAAGACGATATAAAC
AACAACAACGATATCGTCGAAGACGTCCAGAAAAAGCGAGAATTTTACATTCCGCCCGCG
CCGTCTAACGACGAAACAGAGATCTTTAGCAGTGGCATTGCTTCCGGCATAAATTTCTCC
AAATATGACAACATACCGGTTAAGGTGACCGGCAACGACGTTCCACCAGGAATAAAAAAC
TTTACGAGTGCTGATTTGAGGGGCATTATTGTGGAAAATGTGAAGAAATCTGGTTACAAG
GTACCGACGCCGATTCAAAAGCGTGCTATACCTGTAATTACCGCTGGCCGGGATTTAATG
GCTTGCGCACAGACTGGCTCAGGAAAAACTGCTAGTTTTTTGTTGCCAATTATCAGCAAA
TTGTTAGATGATCCTCAAGATCTGGAGTTTGGAAGGCCGCAGGCAGTGATTGTATCCCCA
ACTAGAGAGCTGGCAATTCAGATCTTTGACGAGGCGAGGAAGTTTGCTTACGAGACATAT
CTAAAGATCGGCATTGTTTACGGAGGCACCTCGTTCAGGCATCAAAACGATTGCATTACC
AAAGGCTCTCACGTATTGATCGCCACTCTGGGACGACTTCTGGATTTCGTGGATCGGACT
TTTGTCACCTTTGAAGACACTCGATTCGTTGTGCTGGATGAGGCCGATCGCATGCTGGAT
ATGGGCTTCTCAGAAGGCATGCGAAAACTCATGACGCATGTAACTATGCGTCCACAACAT
CAGACATTGATGTTTTCCGCCACGTTCCCCGAAGATATACAACGATTGGCTGGCGAATTC
TTGAATAATTACGTTTTCGTGGCCATTGGCATGGTGGGCGGAGCTTGCTCTGATGTTAAG
CAGACCATTTACGAAGTCAGTAAGTTCAACAAGCGAGCCAAGCTAATGGAAATCCTTCGC
GAGGAAGCGGATGGCACCATTGTGTTTGTGGAGACAAAGCGAGGCGCCGACTTTTTAGCT
TCCTACCTGTCAGAAACGGAGTTTCCGACTACCTCCATTCATGGCGATCGTCTCCAGAGT
CAACGCGAGCAGGCCTTGCGTGATTTCAAGAACGGCTCCATGAAAGTTCTCATAGCCACT
TCAGTTGCTTCTCGGGGACTAGATATTAAAAACATCAAGCATGTGATCAACTATGACATG
CCCAAAAATATCGATGACTACGTACATCGCATTGGACGTACAGGTCGTGTAGGCAACAAT
GGACGTGCCACAACCTTCTTTGATCCTGATCAGGACAGACTTATTGCTGCGGACTTGATA
AAAATCTTGGACGGAGCTGGCCAGACTGTTCCGGAGTTTCTACGCAACTTGGGTGCGTGC
GGTGGCGGGGGTTATTCCAGTCAAGACTTCGGTGGCGTGGATGTGCGTGGCAGGGGAAAT
AACGATGCCACCAATGTCGAGGCAGACGAGGACTGG
>FBpp0265846_Dyak
ATGTCGGACTGGGAGGATTTGCCCTCTGCCCAAACTAGCGGTGGAGGATGGAGCGATGAT
GAGAAGGGCAAGAGCTTTGGCGGCGGCGGCAGAGGAGGTGGAGGCTATCGAGGAGGAAAT
CGTGGTGGTTTTGGTTTCCGTGGAGGACGTCGCGAAGGAGGCGGCGGCTTTCGAGGTCGC
CGCGACGACGGTGAAGAACGTCGGGGCGGACGCGGAGGCTTCAATCGGGAGCGCGGTGAA
CGTGGCGAAAAAGCAGAGGGTGGTTTTGAAAGGCGCCGTCGAAATGATGACGATGTTAAC
AATAACAATGATATAGTCGAAGACGGCGAGAAGAAGCGAGAATTTTACATTCCGCCAGAG
CCTACTAACGATGCAACTGAGATCTTCAGCAGTGGCATTACTTCAGGCATTAACTTTTCA
AAATATGATAATATTCCCGTTAAGGTGAGCGGCGAGGATGTTCCCAAAGCCATTAGGAAC
TTTGAACATGCTGAATTGCGTGATATTATCAGAGAGAATGTTACCAAATCGGGCTACACG
GTTCCGACTCCAATTCAAAAAGTTTCTATACCGGTGATTGCCGCTGGCCGTGATTTAATG
GCTTGTGCCCAGACTGGCTCTGGAAAAACGGCTGCTTTTTTGGTGCCTATCCTCAGCAAA
CTGTTGGACGATCCCCAAGATCTGGAATTCGGAAAACCGCAGGCAGTGATTGTATCCCCA
ACTAGGGAGCTGGCAATTCAGATCTTTAGCGAAGCGAGGAAGTTTGCTTTCGAGTCATAT
CTGAAGATCAGTATTGTTTACGGAGGCACCTCTTTCAAGCATCAAAACGAGTGCATAACC
AAGGGTTGCCATGTGCTAATCGCGACTCCGGGACGACTGCTGGACTTTGTTGACCGCACT
TTCATTACTTTTGAAGATACTCGTTTTGTAGTATTGGACGAGGCCGATCGAATGCTGGAC
ATGGGCTTTTCGGAAAGCATGCGGAAATTTATGAATCATCAGACAATGCGTCCGGAACAC
CAAACATTGATGTTTTCCGCCACGTTTCCCGAGGAAATCCAGCGCCTGGCAGGCGAATTC
TTGAAGAGTTATGTCTTCGTTACTATTGGCGTAGTGGGAGGAGCTTGCTCAGATGTACAG
CAGACCATTTACGAAGTTAATAAATTCGCCAAGCGATCAAAGCTAATGGAAATCCTTCGC
GAACAAGCGGATGGTACCATTGTCTTCGTAGAGACAAAGCGTGGCGCAGACTTTTTAGCT
TCGTTCCTGTCGGAAACAGAATTTCCGACAACCTCTATTCATGGCGATCGTCTCCAGAGT
CAACGCGAGCAGGCCTTGCGTGACTTCAAGAACGGCTCTATGAAGGTTATCATAGCTACT
TCAGTTGCGGCTCGTGGTCTTGATATCAAGAACATCAAGCATGTGGTCAACTTTGACATG
CCCAATAACATCGATGACTACGTACATCGCATTGGACGTACAGGTCGAGTAGGCAACAAT
GGCCGGGCCACATCTTTCTTTGATCCTGACCAGGATCAAGCTCTTGCAGGAGACTTGATA
AAAATCTTGGAGGGATCTGGCCAGACCGTTCCGGAGTTTCTACGCGACTTAGGTGGGGGC
GGTGGTGGTGGTTACTCCAACAAGAAGTTCGGTGGCGTGGATGTGCGTGGTAGGGGAAAT
GTCGAGGCAACCTACGCTGAGGATAACGAGGAGTGG
>Dmel_vasa
ATGGACGACTGGGATGATGAGCCCATTGTTGATACTCGCGGTGGAGATTGGAGCGATGAT
GAGACGGCCAAGAGCTTCGGTGGAGGGGGCAGAGGAGCTGGAGGTTATCGAGGAGGAAAT
CGAGATGGAGGGGGCTTCCACGGTGGACGTCGCGAGGGAGAAAGGGACTTCCGCGGTGGA
GAAGGCGGCGGTGATGAACGTCGTGGAAGACGGGGCGGTCTAGATCGGGAGCGCGGTGAA
CGTGGTGAAAGAGGGGACGGTGGTTTTGCGAGGCGCCGTCGAAATGAAGATGATATAAAT
AATAATAATAATATCGTCGAAGATGTCGAAAGGAAGCGAGAGTTTTATATTCCTCCCGAG
CCGTCCAACGATGCAATTGAGATATTCAGCAGTGGCATAGCTTCCGGGATTCATTTTTCG
AAATACAACAACATACCGGTTAAGGTGACCGGCAGCGATGTTCCACAACCTATACAACAT
TTTACGAGCGCTGATTTGAGAGATATTATTATAGACAATGTAAACAAATCTGGATACAAA
ATACCGACACCAATTCAAAAGTGTTCCATACCAGTAATATCCTCTGGTCGAGACCTAATG
GCGTGTGCCCAGACGGGTTCTGGAAAAACGGCAGCTTTTTTGTTGCCCATTTTGAGCAAG
TTGTTGGAGGATCCCCATGAACTGGAGCTTGGAAGACCCCAGGTAGTGATTGTATCCCCA
ACAAGGGAGCTGGCAATTCAGATCTTTAACGAGGCGAGGAAGTTTGCTTTCGAGTCATAT
CTAAAGATCGGTATTGTTTACGGAGGCACCTCGTTCAGACATCAAAACGAGTGCATTACC
AGAGGCTGCCATGTAGTGATCGCCACTCCGGGACGACTTCTGGATTTCGTGGATCGGACC
TTTATCACGTTTGAAGACACTCGATTCGTTGTGCTGGATGAGGCCGATCGCATGCTAGAT
ATGGGTTTCTCAGAAGACATGCGAAGAATCATGACGCATGTAACTATGCGTCCAGAACAT
CAGACATTGATGTTTTCCGCCACGTTTCCAGAAGAAATCCAAAGAATGGCCGGCGAATTC
CTTAAAAATTACGTTTTCGTCGCCATTGGCATTGTAGGCGGAGCTTGCTCTGATGTGAAG
CAGACCATATACGAAGTTAATAAGTACGCCAAGCGATCCAAGCTAATAGAAATCCTTTCC
GAGCAAGCAGATGGCACCATTGTGTTTGTGGAGACAAAGCGTGGCGCCGACTTTTTAGCT
TCCTTCCTGTCAGAAAAGGAGTTTCCGACGACCTCCATTCATGGCGATCGTCTCCAGAGT
CAACGCGAGCAGGCCTTGCGTGATTTCAAGAACGGCTCTATGAAGGTTCTCATAGCCACT
TCAGTGGCTTCTCGTGGATTAGACATTAAAAACATCAAGCATGTGATCAACTATGACATG
CCCAGCAAGATCGATGACTACGTACATCGCATTGGACGTACAGGTCGTGTAGGCAATAAT
GGACGAGCCACAAGCTTCTTTGACCCTGAAAAGGATCGAGCTATTGCTGCGGACTTGGTA
AAAATCTTGGAGGGATCTGGCCAGACTGTTCCGGACTTTCTACGCACCTGTGGTGCCGGC
GGTGATGGGGGTTACTCCAATCAAAATTTCGGTGGGGTGGATGTGCGTGGCAGGGGAAAT
GGCGATGCCACCAATGTCGAGGAAGAAGAGCAATGG
