# Supplementary material for: Contrasting patterns of molecular evolution in metazoan germ line genes
Source: BMC Evol Biol. 2019 Feb 11;19:53. doi: 10.1186/s12862-019-1363-x (PMC6371493; doi:10.1186/s12862-019-1363-x)
Supplement: Supplementary file 2 — Alignments. (ZIP 213 kb) [file 12862_2019_1363_MOESM2_ESM.zip › Alignments_avail_on_request/Caen_pgl1_final.fas]

>CE_pgl-1
ATGGAGGCTAACAAGCGAGAAATTGTGGATTTCGGTGGGCTGAGATCCTACTTTTTCCCA
AATTTGGCCCACTACATCACGAAGAATGACGAAGAACTGTTCAACAATACATCTCAGGCC
AATAAGTTGGCTGCTTTCGTGTTGGGACCTGGAGACGACATTTTGGAGATGATCTTGCCG
AACGACGCTAACGCTGCCGTTATTGCTGCTGGCATGGACGTTTGTCTTCTTCTCGGAGAT
AAATTTCGTCCGAAATTTGATGCTGCTGCTGAGAAATTGTCAGGATTGGGACATGCTCAT
GATCTGGTTTCTGTCATCGATGACGACAAGAAGCTCGGAATGCTCGCCCGTAAGGCCAAG
CTGAAGAAGACTGAAGACGCTAAGATTCTTCAAGCTCTTCTCAAAGCAATCGATGAAAAG
TTTGTTGAGCTCACGGAACTTCTGGATCTGGACTTTGATGTTTATGTCCTAACTAAAATC
CTCGGACTTATCTCTGAGGAGACTAGCGACGAGGTCGACATTATCCGTGATAACGTCGTC
AACGCATTTGATAGCTGCAAGCCGTTGTTGAAACAGTTGATGTTGGATGGTCCGAAAGAA
CCTGCCGATCCATTCATTAGTCTCCTCATGGATCCAGAAGAGTCTGTTGGGAAAGTTGTG
AACCATATCGCTCAACTTTTCGAGGAAGCGAGTAAAAATGAAGGAGACGAGTCACTTGTC
TTGAGATCTCAACTCGGATATCAGCTCTTTTTCCTTATCGTTCGTTCACTTGCAGATGGA
AAGCGCGAGGTTTCCAAGAAAATCCTCTCTGGGATTCCTACGAGTGTCAGAGCGGAAGTC
TTTCCAGGATTGCAAAGAAGTGTCTACAAGAGTGCGGTGTTCCTCGGCAATCACATCATC
CAAGTTCTTTTAGGATCTAAGAAGTCTTTTGAGGATTGGGATGTTGTTGGAGTCGCGAAA
GACTTGGAGAGCGCCTGGAAAAGACGAGCCATTGCGGAACTTATCAAGAAGTTCCAAGTC
TCAATTCTAGAGCAATGCTTCGATAAGCCCGTTCCACTGATTCCTCAGAGTCCACTAAAC
AATGATGCGGTGATCGATAATGTGAATAAAGCTCTACAGTTTGCACTGTGGCTTACAGAG
TTTTACGGATCCGAGAATGAGACTGAAGCGCTGGGCGAGCTTCGTTTCTTGGATTCCACT
TCAAAAAATCTTCTCGTCGATAGCTTCAAGAAATTTGTTCAAGGAATCAACAAGACTCAT
GTCACTCGAATTGTTGAATCACTGGAGAAGTGTTGTTTGTCCGATGATTCCGCCTACACG
AAAGAGGAAATGACGCACAACACATACAGCGTAAATACTAAAGCTCAAGTTCTCAACGGT
CTCAGTGATACCAATTCTTCCGGGTTACTTGTCGATTCACTCAGTCTTCAGGAGATTTCT
TGTGACGAAGTGGATTCTTCGACTTTGCTAAGCTCATCAAGAAACATTGGAGAAGGTGTT
ACTGTAAAAGCGGTCGATCCTGTCCCAGAAAAGCAAACAGTTAACGCCAATCAAAGTGCT
TCGCCATCCACCGATGGCTGGGATTCTCCAACGAAATCAGTAGCTCTGCCACCGGGCATA
GATGAAGAAACCACAGTTGACAAAGATTCTACACCACAACCAGCTCGTGCTGAAACTGCA
TGGGGGTCAGGCGACGCTACTCCAATGCCTCTTCCTGCCCCGACTAATCAATACAAAGTC
AGTGGATTTGGGGAAGCCAAAGTTGCAAAAGGATTCGGTCAATTTGCTCCCACCAGTTCA
GCTTATGGTGGTCGCGGAGGCGGTGGAGACCGTGGAGGCAGAGGTGGAGGAGATCGTGGA
GGTGGAGGGGGAGACCGCGGAGGAGGCGGAGATCGTGGACGCGGAGGTTTC
>WBGene00163716_CBN24991_cbre
ATGGAGGCCAATAAGCGAGAAATCGTTGAAACCGGTGGGATTAAATCCTACCTATTCTCG
AACTTAGCTCAGTATGTCACGAAAAATGCTGAGCTTCTTCAGAAAACTCCGAAACAGGCA
AACAGCCTCGCCGCCTTCGTAATCGGACCAACTAAAGATATTCTGGAGATGATCATTCCA
AACGGCGCAAACGCTGCTGTTCTCGCAGCTGGAATGGACGTCTGCTTTTTGCTCGGAGAA
GAATATCGCACAAACTTCCAAACAGCTGGTGAACAATTAGCTCAACTCAACCATTCTCAC
GATATCCTTGCTGCCGTCGACGACAAGAAAAAATTGGAGTCACTTCTTCGTAAGACAAAG
ATCAGGAAAACGCCGGATGCGAAGATCCTGCAGAGAATTCTCACAGAAAGAGAAGAGAAG
TTCGAGGAACTCAGTGAGCTGTTGGACCTTGATTTCGATGCCTATGTCCTCATCAAGCTT
CTTGATATCGAGAATGAAGAAACTGCAGAAGAAATTGAAGTTGTTCGAGAGAATATTCAG
GAAATCTTCCAAAAAGCCAACCCACTTCTGAAACAGTTAATGGAACAAGGACCACAAGAG
CCAGCCGACGAATTCACCGAACTGCTTCGCGCCCCAGATGACTGTCTTACCAAGCTCGTC
GCTAAAATTGTGGAGAAGTTCGAAGGAGCTCTCAAGGATGAGTCAGATGAATCTCTAGTC
TTGAGAACTCAACTCGGATATCAACTCTGTTTCCTCATTTCACGCACACTCGCTGCTGAT
CTGGTTGACGCCGCCAAACTGGTGCAGAAGTTGATTCCAAAAAACATCAGACATGAAGTG
TTCCCTGGACTGCAAAAGAGCGTTTACAAGAGCTCGGTGTTCCTCGCGTTCCACGTCATC
CAAATCTTCCTTGGATCAAAGAAGTCATTGCAAGATTGGACGCTGGTAGGACTCACTAGT
GACTTAACATGCGTTTGGAGAAGAAACGCAATTGCTGAACTTGTGAAGAAGTTCAGCGTC
GCTGTCACCGAGAAATGCTTCGATTTGGATGTGCCACTTATCCCACAAAGTCAAGAGGAC
AACAACGCAACTATCGACAAAGTGACGGATGCTCTTCGCTTCGCTCTCTGGATTCTCGAA
CACTATGGGTGCGAGAACGACAAGAAGTCACTCAAAGAGCTGTCATATTTGGATAATGCC
ACCAAGAATCGTATCGTGGATAGCTTCAAGAAATTCGTGCAAGGAATCGATAAAGTGCAC
AGCAACCGAATCATTGAGTCCGTGGCGCTATCCTGCAAGCAGGAAGATATAAGCTACACG
AGAGAAGAACTCAAGCATAAGACAAGTAATGAAGGTACTAAAGCTCAAGTTCTAAACGGA
TTCAATGACTCAAATTTAGTTGGACTTCTTGCCGATTCAACAAGTCTTCTCGAAATCCCT
GTCGATGAAACAGATTCTGCCACTGTTCTCAATAGTGCCAAGAATATCGGAGACGGTGTC
ACTGCCAAAGCATCGGACCCAATTCAAGAGAAACCAACTGTTCATACAACCGAGCCTGCG
TCACCATCAGCTGACGGATGGGATTCGCCATCAAAGTCGGTTGCTTTGCCTCCGAACTTG
GACAAAGAAACTCCAACTGATACCACCATCACTCCTCAGCCAGAACGATCCAGAACTGCA
TGGGGATCCGGAGATGTCACTCCAGCTCCATTGGCTACGCCAACTAACGACTACAAAGTA
AGCGGCTTCGGCGGAGCTACCCTGGCTAAGGGCTTCGGACAGTTTGGAAGTACTGGTGGC
GGATTCGGTGGCCGTGGAGGCGGCGGTGATCGTGGTGGATATGGTGGAGGCGATCGAGGA
GGCGGAGGTGGTGACCGAGGAGGTGGCGGCGATCGAGGACGAGGTGGATAC
>WBGene00026560_CBG03769_cbri
ATGGAGTTAAACAAGCGAGAAATCGTGGAAGTTGGTGGGATCAAATCCTGCTTCTTCCCA
AATCTAGCGCTTTATGCGTCGAAAAATAGCGAAGCTCTTCTAAACGACCCAAAAAGCACT
AATCTTTTCGCTGCCAATGTCTTCGGACCAAATGAGGACATCACGGAAATGATCCTTCCG
CAAGATGCGAATGCTGATGTCCTCGCTGCTGGAATGGACGCTTGTCTTCTGCTGGGAAAG
CAATATCACCAACTCTTCGAATCCGCCAATGAACGATTATCTGTCCTCGGTCGCACTCAC
GATCTTGCTTCAATCAAGGATGACGAAAAGAAGCTTACTGTACTCGCTCGAAGAACCAAG
CTGAAGAAGACTGAGGGCGCAAAGATTCTTCAGATTCTTATCGAAGCCGAGGAGGAAAAG
TTTATGAAGATCGCAGAGTTGCATGATCTGGATTTTGATGCATACGTCCTAATCAAAGCT
CTCGGCCTTGAATGTGAAGAAGCTGTCGAGGAATTCAAAATTATTCGCGAAAACGTTCTT
GCGGTTCTCAAAGAGTGCAACCCTCTCTTGAGCGAATTATTGGTTGATGGACCGAAGGCT
CCGGTCAACGAGTTCACCCAACTTCTGCTAGGATCAGAAGAGTCTCTCGAAAATCTAGTG
ACCCGCATTTCTGAGCAGTTTGAGCAGGAGCAAAAAGACGACAGCGACAAATCGCTTGTT
GCAAGATATCATCTTGGATTCCAGTTGAATTTCCTGGTTGTTCGTACGCTCGCTGCTGAT
CAAAGAGAACTGGCGAAAAAGATTCAGTCGAAGATCCCTGCAGATATTAGATCTGAGATC
TTCCCAGGATTGCAGAAGAGTGTCTTCAAGAGCTCAGTTTTTCTTGGTCATCACATTGTC
CAAGTCTTTTTGGGATCCAAAAAATCCTTCCCTGAGTGGCCACATACCGGACTTTCGCAA
GATTTCGATTGCATCTGGAGAAGACGAGCGATTGCTGAGCTTTTCAAGAAGTACAGTGTT
TCCATTATCGAAAATGTGTTCGATGAGGCTGTTCCATTGATCACTGATGCTGGTGTCAAT
AACAGTGATATGTTGGAGAAAGTCATCAACGCTTTGCGTTTCGCTTCATGGATCGTCGAG
TGTTATGGTACAGAGACTGAAAGCAAATCAGTCAAGGAGCTCGCTTTCTTAGACACATCG
TCGAGAAAACTTCTCATGGAAAGCTTCAATAAGTTTTCTCAAGGATCTGATAAAGACCAC
ATAATGCGAATCGTGAAATCTTTGGAGCTCGCCGGCTCGATCGTCGATTTGAGCTACACC
AGAGAAACTATACTGCAATTGACCAAAGCTTTCAACGTCAAGGCCGATGTACTTCGTGGA
TTGAACAATTCTAACTCAGTCGGATTGCTTGCAGACTCCACTAGTCTTCTTGAGATTCCT
GTTGACGAGACAGACTCGACACGTGTTTTGAACACCACGAAAGACATCGGAAACGGCGTT
TACGTCAAAGCACAAGATCCAATCAAAGAGAAACCTGTCATCGCGACTTCGAATCTTCTT
TCCACATCGACCGACGGATGGGAGAGTCCGACCAAATCTGTTGCTTTGCCAGTGGATGTC
GAAGAAGAGTACCCCACCGAAGAAGAACTTTCCGCAATCCAAAGTCGTGTGAAAACTTCG
TGGGGAGCTGGAGATGTGACCCCAATTCCTTTGGCTACTCCAACCAACGAATACAAAGTT
AGTGGCTTCGGAGGAGCTACATTGGCTAAAGGATTTGGAACGTTCGGTAGCAGTGGCGGA
GGATTCGGAGGGCGCGGCGGATACGGCGATCGTGGTGGCCGTGGAGGAGGTGACCGTGGA
GGTGGCGGAGGTGATCGTGGCGGAAGCGGAGAACGTGGACGAGGAGGCGTC
>WBGene00079876_CRE08178_crem
ATGGAGAATAACAAGCGAGGAGTCGTAGAAGCGAAGGGGATAAAATCCCACTACTTCCAA
ACCCTCGCCAATTATGTATCGAACAACCTTGAACTGCTCCACAACAATCCAAAACAAGCT
AATAGCTTCGCTGCTAGTGTCTTCGGACCAATAGACGACTTGTTGGATTTGCTTGTCCCC
AGCGATGCCAATGCCGATGCTCTTGCGGCTGGAATGGATTGTTGCCTCTTGCTAGGCGAG
AAATATCGCCCACATTTCGATGCTGCCGTTCAACAGTTGGCTCGTCTCGGTCGAACTCAC
GACGTCGCTACTGTCATTGATGACGAGAAGAAGTTTACCGCTCTTTCAAAGAAAACCAAG
CTCAAGAAAACCGATGAGGCGAAGATTCTTCAAGCGTTCTTCAAAACAGAAGACGAAAAA
TTCGAAGCCATCAGTGAATTACTAGACCTTGACTTCGATGCTTATGTTTTCATCAAAGCG
CTCACTTTGGAAAATGAAGAAAATCAAGAGCTTGTCGAGACGATTAAAGACAACCTCGTC
GAGGCTTGGAACAAAAGCAACCCACTCTTGGTCAAGCTATTGTTGGAAGGTGTAAAAGAC
CCAGTTGACAAATTCACTTATCTTCTGCTTCAGCCGGAAGCTACTCTATCCGATGCTGTC
AATTTCATTGTTGAGAAGTATAGTGCAGAGCTTCCCGATGAAGGAGACGCATCGCTCGTT
GTGAGATCACAGTTGGGATGTCAGTTCTTTTTCCTTGTGACACGTACGCTTGCTCATGAC
CAGCGTGAGCTGGCCAAGTTGGTGCAGACGCTTATTCCAAGACCGGTTCGACTCGAAGTT
TTCCCAGGATTGCAGCGCAGCGTGTTCAAAAGCTCGGTTTTTCTTGGCCATCACATCATC
CAAATCTTCATGGGAGCCAAGAAACCTTTCCAAGATTGGTCATTTGTGGGACTCGCTCAG
GATTTTGAATGCCCCTGGAGAAGACTTGCGATTGCTGAACTTCTGAAGAAGTTCAGTGTA
TCAGTGGTGGAGAAGGTTTTCGATAACCCTGTGGCATTGATCCCACAACATGAATCTGAT
AACGAGGCTCTTATCGAGCTGGTCACGAATGCTCTCCGCTTTGCTCTATGGATTGTCGAG
TTTTACGAAACCGAAACCAACGAAAAATCAATCAAAGAGCTGGCATTCTTGGACCATTCT
TCGAAGACTCTTCTCATCGAAAGCTTCACAAAGTTTTTGCAAGGAAAGGATCAAGATCAC
CTTAAGCGCATCATCGATGCTTTGGAAAAATCGAGAACTCAAGAGAACTTGGAATACAGC
AGAGAAGAAATAAAGAAGATGCCTAGCAGTTCGAGTGCCAAGGCCCAAGTTCTTCATGGT
CTTAACACCTCTGCGGCAGCAGGACTTATCGTCCCCTCTCTGAGCCTTCTCGAGATTCCT
GTTGATGAAGTCGATTCCACGAGTCATCTGACGACTTCTAAGGATATTGGACAAGGAGTT
TTTGTGAAAGCACAGGATACTGTAACTGAAAAACCACTTGTCGCTCCTCAAACTCCTCCG
TCACCATCAACTGACGGTTGGGATTCGCCTACCAAATCGGTCGTGCTGCCACTGGACCTT
GAAGAGGATTCCGTTAACTCAGAAGAGACCACCCCTGTTCCAGAGCGCTCAAGAACCGCG
TGGGGCGATGGAGATGCCACCCCAATGATTCTCGCAACTCCAACTAATGATTACAAGGTC
AGTGGATTTGGAGGAGCTAAATTGGCTAAGGGATTCGGAACAATGGGAAGCACTGGAGGA
GGATTCGGAGGCCGTGGTGGTGGAGGTGATCGCGGAGGTCGCGGTGGAGGAGATCGCGGA
GGTGGCGGCGGAGATCGAGGAGGGGGAGGCGATCGTGGCCGTGGCGGTTAT
