# Supplementary material for: Contrasting patterns of molecular evolution in metazoan germ line genes
Source: BMC Evol Biol. 2019 Feb 11;19:53. doi: 10.1186/s12862-019-1363-x (PMC6371493; doi:10.1186/s12862-019-1363-x)
Supplement: Supplementary file 2 — Alignments. (ZIP 213 kb) [file 12862_2019_1363_MOESM2_ESM.zip › Alignments_avail_on_request/Apis_pum_final.fas]

>Amel_XM_006565992.2_pum
ATGATCGCTCCCTCGGCAAAAAAGCTTTGGGGCGTGGACGAGGGCGGCTCCAAGGACGAA
GGGGGTGTAAAAGGTGGTGGGATACTTCACCTGGGCGACCACCAGATGTGGCGAGACTCC
ACCTGGAGCACCTCAGATCATGCCGTCTCACAACCAATTTCCATGGGTACAGGTAGACGT
GTGGGTGTCGGAACTGGATACCATCATCAAACATCAGAAGTTGGAACAGTTCTTAGCCCT
AGAAGCAGTGAAACGGGTGGTCTGGGGGTTAAAATGGTCGAATATGTTCTTGGATCAAGT
CCTACGACACCCAAAGATTTGGAGCCCAGAATGGTTTCCCTGAGATTGAATACTGATGCA
GACAAGAAAGAAAAAGAGAAGGGCTCGGCAAGCCCATTTGACAGTTCTAAAGACGATACA
GGTCCACAAAATAACGGATTAGCATCCCAGAATGGTCTTGATGATGATAAAGGATTTAAT
CGTACACCTGGGAGTCGCCAACCTTCTCCAGGCGAGGAGGAATTTCAGAAGAACGCGGCT
GCTACACTGGCTGTGAGCGCCGGTGGTGGCGGGGTGGTACTGTTGAAGCCTGGTGTCGAT
GTGGTCGGAAGCGAGGAACATTTCATGGCCGCCTTTGCCCCAGCTCCGCCGCATCATCTT
CAACATCATCAAGCACCACCGACGCATCATCTCCAACATCCACACTCGCACGCGGCGCAA
CTCTTTGGTGCACAGGCTCCGCCACCCCCACAGGGCCCTCCGCCTTCCCAGCAGCAACAA
CAGCAACAGGGACCCCCGCAGCCGCAAGACACCACTACTCACTTTGATGTTCAGCAATTG
TTCCGAAGTCAGCCGCAAGGAGCCACCCCGCAACAGTTGCAGCTGCTGCAACAGCAGCAG
CAGCAGCAGCAGCAATACTTGGCCGCGTCTCAGGCGCAGCAGCAGCAGCAACAGCAGCAA
CAGCAAAACTTTCCCACGGCGCCGTACACCGTGATCAGTGGGCAAGAACCGTATGTCGGG
GCATTGATAGCCGGGGCACCACCTCCAGTTGTGCCGCAGTATTACGGAGTCGCGCCATGG
GTTTACCCGGCCGGATTGCTGCCTCAGGCGCCTCCGCAAGCCGCCGCTCCGCCACCACCC
AGGAGACCGCTTACACCATCCTCGGCCGCGGCGGCGGCAGCTGTCGCTCAAGACACTGCA
AATAATTTGGCCCAGAGTGTTCAAGGCCAGTATCAGGTAATACCAGCGTATTACGATCAA
AATGGATCCATCGTGATGGGCGGGGTGCGGGGGTTGAGCTCAGCCGCGACCCCCATGAGA
TTAGTCAGTCCGGCGCCTGTTTTGGTAAACAGAGCCCCGTCACAACCACCGCCTGGACCA
CCGGCTCCACCACCGCCGAGTCTATATTCTCAGCCAACTCCCACGTCCCACAGTAACGCA
ACACCCGGAGAATGTTTGGGTTTAGGCCTTGGCGCTTCTTCAACTGCGCGAAGAGATTCC
TTCGATAGAAATACATCTGCTTTCAGTCCTAGTTTAGAATACAGCCGCGCCAAGTGGCCG
CAGAGTTACGGAGCTTTAGGCACTGTAACAGCATCGCCAAGCCCGTTGGGATTATCCTTA
ACACCGCCACCGACTTTGGGAGGATCTTTAGGGGGGTTGGTCGGTGGGGCCAGCCGTGTA
TCAGCTGCCCCCGGCGCCGAGGCCAAATTCCGGGCTAGCGCGGTCCCAGCTTTGACAGCT
AACGGGGTCTTCGGCTCTAGCAGCTCTCTTTTCCCGAATTTGGTTGGCAAACCTGGCCGC
GGCGGCACGACCAGCATCGGAGATAAAAATGCCGGTGGACGATCACGTTTGCTAGAGGAC
TTCAGGAATAATCGATTCCCGAGTCTTCAGCTACGTGATCTGGCCAATCATATAGTTGAG
TTCAGTCAAGATCAGCACGGTTCCCGTTTTATTCAGCAGAAATTAGAACGTGCCTCGGCT
AGCGAAAAGCAGCTTGTGTTTCAAGAAATTCTTACCTCTGCTTATTCATTGATGACCGAT
GTTTTTGGAAATTATGTCATTCAGAAGTTCTTCGAGTTTGGTACACCTGAACAGAAATCC
ACCCTTGCTCAAAAAGTTCGAGGACACGTGCTACCTTTGGCACTGCAAATGTACGGTTGT
AGAGTGATTCAAAAAGCTCTGGAATCGATCGGACCGGAACAGCAACAAGAGATAGTCCGG
GAATTAGACGGTCATGTTTTGAAATGCGTTAAAGATCAAAATGGAAATCACGTTGTACAA
AAATGTATCGAATGTGTTGAACCACGAGCATTGCAATTCGTAATTGGAGCATTCGCTGGT
CAAGTTTATTCTTTGAGTACTCATCCATATGGTTGCAGAGTGATTCAACGTATTCTCGAA
CATTGCACCCCTGAACAAACTCAGGGAATTCTTCAAGAATTACATGCTGCTACCGATCAA
CTCATTCAAGATCAATACGGCAATTACGTGATCCAGCATGTACTCGAACACGGTAAGCCA
GAAGATAAAGCACAGTTGATTAGTAGCGTTAGAGGTAAAGTACTTACTCTCTCTCAACAT
AAATTTGCGAGTAACGTTGTTGAAAAATGCGTAACTCATGCTACGAGACAAGAGCGTGCT
GTACTCATTGAAGAAGTGTGCGGATTTAATGACAACGCATTAAACGTCATGATGAAGGAT
CAGTATGCCAACTATGTGGTTCAAAAAATGATCGATGTAGCAGAACCAGCGCAACGTAAG
GTATTGATGCACAAGATCCGCCCACATTTAGGTAGCTTGCGCAAATACACCTATGGCAAG
CACATCATTGTCAAGCTAGAGAAATTCTTCATGAAAACTGCATCCGCGATGGGAGTGGCA
ACACCTGCTGGAGCTTCGAGTGGTGGAGGTGATCTTGGTCCTATAGGACCGCCTGCTTCT
GCTGCTGGTCCAGTATCTACACCAGCTCAGCAGCCAACGCAGGTTTTA
>Acer_XM_017059391.1
ATGATCGCTCCCTCGGCAAAAAAGCTTTGGGGCGTGGACGAGGGCGGCTCCAAGGACGAA
GGGGGTGTAAAAGGTGGTGGGATACTTCACCTGGGCGACCACCAGATGTGGCGAGACTCC
ACCTGGAGCACCTCAGATCATGCTGTCTCACAACCAATTTCCATGGGTACAGGTAGACGT
GTGGGTGTCGGTACTGGATACCATCATCAAACATCAGAAGTTGGAACGGTTCTTAGCCCT
AGAAGCAGTGAAACGGGTGGTCTGGGGGTTAAAATGGTCGAATATGTTCTTGGATCAAGT
CCTACGACACCCAAAGATTTGGAGCCCAGAATGGTTTCCCTGAGATTGAATACCGATGCA
GACAAGAAAGAAAAAGAGAAGGGCTCGGCAAGCCCATTTGACAGTTCTAAAGACGATACA
GGTCCACAAAATAACGGATTGGCATCCCAGAATGGTCTTGATGACGATAAAGGATTTAAT
CGTACACCTGGGAGTCGCCAACCTTCTCCAGGCGAGGAGGAATTTCAGAAGAACGCGGCT
GCTACTCTGGCTGTAAGCGCTGGTGGTGGCGGGGTCGTACTGTTGAAACCTGGTGTCGAT
GTGGTCGGAAGCGAGGAACATTTCATGGCGGCCTTTGCCCCAGCTCCACCGCATCATCTT
CAACATCATCAAGCACCACCGACGCATCATCTCCAACATCCACACTCGCACGCGGCACAA
CTCTTTGGTGCACAGGCTCCACCACCCCCACAGGGCCCTCCACCTTCGCAGCAACAGCAA
CAGCAACAGGGACCCCCTCAGCCACAAGACACCACTACTCACTTTGATGTTCAGCAATTG
TTCCGAAGTCAGCCGCAAGGAGCCACCCCGCAACAGTTACAGCTGCTGCAGCAGCAACAG
CAGCAGCAGCAGCAATACTTGGCCGCCTCTCAGGCGCAGCAGCAACAGCAACAACAACAA
CAACAAAACTTTCCCACGGCACCGTACACCGTGATCAGTGGACAAGAACCGTACGTCGGA
GCGTTGATAGCCGGCGCACCACCTCCAGTTGTGCCACAGTATTATGGAGTCGCGCCATGG
GTTTACCCGGCCGGATTGTTGCCTCAGGCTCCTCCGCAAGCTGCAGCTCCACCACCACCT
AGGAGACCGCTTACACCATCCTCGGCCGCGGCAGCGGCAGCTGTCGCTCAAGACACTGCA
AATAATTTGGCCCAGAGTGTTCAAGGCCAGTATCAGGTAATACCAGCGTATTACGATCAA
AATGGATCCATCGTGATGGGCGGAGTGCGGGGGTTAAGCTCAGCCGCGACCCCCATGAGA
TTAGTCAGTCCGGCGCCTGTTTTGGTAAACAGAGCCCCGTCACAACCACCGCCTGGACCA
CCAGCTCCACCACCACCGAGTCTATATTCTCAACCAACTCCTACGTCCCACAGTAACGCA
ACACCCGGAGAATGTTTGGGTTTAGGCCTTGGCGCTTCTTCAACTGCGCGAAGAGATTCC
TTCGATAGAAATACATCTGCTTTCAGTCCTAGTTTAGAATACAGCCGCGCCAAGTGGCCA
CAGAGTTACGGAGCCTTAGGCACGGTAACAGCATCGCCGAGCCCGTTGGGATTATCCTTA
ACACCACCACCGACTTTGGGAGGATCTTTAGGAGGGCTCGTCGGTGGAGCCAGCCGTGTA
TCCGCTGCCCCCGGCGCCGAGGCCAAATTCCGGGCTAGCGCGGTCCCAGCTTTAACAGCT
AACGGGGTTTTCGGCTCTAGTAGTTCTCTTTTCCCCAATTTGGTGGGCAAGCCTGGCCGC
GGTGGTACGACCAGCATCGGAGACAAAAATGCCGGTGGACGATCACGTTTGCTAGAAGAC
TTCAGGAATAATCGATTCCCGAGTCTTCAGCTACGTGATCTGGCCAATCATATAGTTGAA
TTCAGTCAAGATCAGCACGGTTCCCGTTTTATTCAGCAGAAATTAGAGCGTGCCTCGGCT
AGCGAAAAGCAGCTTGTGTTTCAAGAAATTCTTACATCTGCTTATTCATTGATGACCGAT
GTTTTTGGAAATTATGTCATTCAGAAATTCTTTGAGTTTGGTACACCAGAACAGAAATCA
ACTCTTGCTCAAAAGGTTCGAGGACACGTACTACCTTTGGCATTGCAAATGTACGGTTGT
AGAGTGATTCAAAAAGCTCTCGAATCGATCGGACCGGAACAACAACAAGAAATAGTCCGA
GAACTGGACGGTCATGTTTTAAAATGCGTTAAAGATCAAAATGGAAATCACGTTGTACAA
AAATGTATCGAATGTGTTGAGCCACGAGCATTACAATTCGTAATTGGAGCATTCGCTGGT
CAAGTTTATTCTTTGAGTACTCATCCATATGGTTGCAGAGTGATTCAACGTATTCTCGAA
CATTGCACCCCTGAACAAACTCAGGGAATTCTTCAAGAATTACATGCTGCTACCGATCAA
CTCATTCAAGATCAATACGGCAATTACGTGATCCAGCATGTACTCGAACACGGTAAGCCA
GAAGATAAAGCACAGTTGATTAGTAGTGTTAGAGGTAAAGTACTTACTCTCTCTCAACAT
AAATTTGCGAGTAACGTTGTTGAAAAATGCGTAACTCATGCTACGAGACAAGAGCGTGCT
GTACTCATTGAAGAAGTGTGCGGATTTAATGACAACGCATTAAACGTCATGATGAAGGAT
CAGTATGCCAACTATGTGGTTCAAAAAATGATCGATGTAGCAGAACCAGCGCAACGTAAG
GTATTGATGCACAAGATCCGCCCACATTTAGGTAGCTTGCGCAAATACACCTATGGCAAG
CACATCATTGTCAAACTAGAAAAATTCTTCATGAAAACTGCATCCGCGATGGGAGTGGCA
ACACCTGCTGGAGCTTCGAGTGGTGGAGGTGATCTTGGTCCTATCGGACCGCCTGCTTCT
GCTGCTGGTCCAGTATCTACACCAGCTCAGCAGCCAACGCAGGTTTTA
>Ador_XM_006621084.1
ATGATCGCTCCCTCGGCAAAAAAGCTTTGGGGCGTGGACGAGGGCGGCTCCAAGGACGAA
GGGGGTGTAAAAGGTGGTGGGATACTTCACCTGGGCGACCACCAGATGTGGCGAGACTCC
ACCTGGAGCACCTCAGATCATGCCGTCTCACAACCGATTTCCATGGGTACAGGTAGACGT
GTGGGTGTCGGTACTGGATACCATCATCAAACATCAGAAGTTGGAACAGTTCTTAGCCCT
AGAAGCAGTGAAACGGGTGGTCTGGGGGTTAAAATGGTCGAATATGTTCTTGGATCAAGT
CCTACGACACCCAAAGATTTGGAGCCCAGAATGGTTTCCCTGAGATTGAATACTGATGCA
GACAAGAAAGAAAAAGAGAAGGGCTCGGCAAGCCCATTTGACAGTTCTAAAGACGATACA
GGCCCACAAAATAACGGATTAGCATCCCAGAATGGTCTTGATGACGATAAAGGATTTAAT
CGTACACCTGGGAGTCGCCAACCTTCTCCAGGCGAGGAGGAATTTCAGAAGAACGCTGCT
GCTACTCTGGCTGTAAGCGCTGGTGGTGGCGGGGTCGTATTATTGAAACCTGGTGTCGAT
GTGGTTGGAAGCGAGGAACATTTCATGGCGGCCTTTGCCCCAGCTCCACCGCATCATCTT
CAACATCATCAAGCACCACCGACACATCATCTCCAACATCCACACTCGCACGCGGCACAA
CTCTTTGGTGCACAGGCTCCGCCACCCCCACAGGGCCCTCCACCTTCGCAGCAACAACAA
CAGCAACAGGGACCTCCGCAGCCACAAGACACCACTACTCACTTTGATGTTCAGCAATTG
TTCCGAAGTCAGCCGCAAGGAGCCACCCCGCAACAGTTACAGCTGCTGCAGCAACAGCAA
CAACAGCAGCAGCAGATACTTGNCGCCTCTCAGGCGCAGCAGCAGCAGCAACAGCAGCAG
CAACAAAACTTTCCCACGGCACCGTACACCGTGATCAGTGGACAAGAACCGTATGTAGGA
GCATTGATAGCCGGAGCACCACCTCCAGTTGTGCCACAGTATTATGGAGTCGCGCCATGG
GTTTACCCGGCCGGATTGTTGCCTCAGGCACCTCCGCAAGCTGCCGCTCCACCACCACCT
AGGAGACCGCTTACACCATCCTCGGCCGCAGCAGCGGCAGCTGTCGCTCAAGACACTGCA
AATAATTTGGCCCAGAGTGTTCAAGGCCAGTATCAGGTAATACCAGCGTATTACGATCAA
AATGGATCCATCGTGATGGGCGGGGTGCGGGGGTTAAGCTCAGCCGCGACCCCCATGAGA
TTAGTCAGTCCGGCGCCTGTTTTGGTAAACAGAGCCCCGTCACAACCACCACCTGGACCA
CCAGCTCCACCACCACCGAGTCTATATTCTCAACCAACTCCTACGTCCCACAGTAACGCA
ACACCCGGAGAATGTTTGGGTTTAGGCCTTGGCGCTTCTTCAACCGCGCGAAGAGATTCC
TTCGATAGAAATACATCTGCTTTCAGTCCTAGTTTAGAATACAGCCGCGCCAAGTGGCCA
CAGAGTTACGGAGCCTTAGGCACGGTAACAGCATCGCCAAGCCCGTTGGGATTATCCTTG
ACACCGCCGCCAACTTTGGGAGGATCTTTAGGCGGGCTTGTCGGTGGAGCCAGCCGTGTA
TCCGCCGCCCCCGGCGCCGAGGCCAAATTCCGGGCCAGCGCGGTTCCAGCTTTAACAGCT
AACGGGGTTTTCGGCTCTAGTAGTTCCCTTTTCCCGAACTTGGTGGGCAAACCTGGCCGC
GGTGGTACGACCAGCATCGGAGATAAAAACGCCGGTGGACGATCACGTTTGCTAGAAGAC
TTCAGGAATAATCGATTCCCGAGTCTTCAGCTACGTGATCTGGCCAATCATATAGTTGAA
TTCAGTCAAGATCAGCACGGTTCCCGTTTTATTCAGCAGAAATTAGAACGCGCCTCGGCT
AGCGAAAAGCAACTTGTGTTTCAAGAAATTCTTACCTCTGCTTATTCATTGATGACCGAT
GTTTTTGGAAATTATGTGATTCAGAAATTCTTTGAGTTTGGTACACCAGAACAGAAATCC
ACACTTGCCCAAAAGGTTCGAGGACACGTATTACCTTTGGCACTGCAAATGTACGGTTGT
AGAGTGATTCAAAAAGCTCTCGAGTCGATCGGACCAGAACAACAACAAGAAATAGTCCGA
GAACTGGACGGTCATGTTTTAAAATGCGTTAAAGATCAAAATGGGAATCACGTTGTACAA
AAATGTATCGAATGTGTTGAGCCACGAGCGTTACAATTCGTAATTGGAGCATTCGCTGGC
CAAGTTTATTCTTTGAGTACTCATCCATACGGTTGCAGAGTGATTCAACGTATTCTCGAA
CATTGCACCCCTGAACAAACTCAGGGAATTCTTCAAGAATTACATGCTGCTACCGATCAA
CTCATTCAAGATCAATACGGCAATTACGTGATCCAGCATGTACTCGAACACGGTAAGCCA
GAAGATAAAGCACAGTTGATTAGTAGTGTTAGAGGTAAAGTACTTACTCTCTCTCAACAT
AAATTTGCGAGTAACGTTGTTGAAAAATGCGTAACTCATGCTACGAGACAAGAGCGTGCT
GTACTCATTGAAGAAGTGTGCGGATTTAATGACAACGCATTAAACGTCATGATGAAGGAT
CAGTATGCCAACTATGTGGTTCAAAAAATGATCGATGTAGCAGAACCAGCGCAACGTAAG
GTATTGATGCACAAGATCCGCCCACATTTAGGTAGCTTGCGCAAATACACCTATGGCAAG
CACATCATTGTCAAACTAGAGAAATTCTTCATGAAAACTGCATCCGCGATGGGAGTGGCA
ACGCCTGCTGGAGCTTCGAGTGGTGGAGGTGATCTTGGTCCTATAGGACCGCCTGCTTCT
GCTGCTGGTCCAGTATCTACACCAGCTCAGCAGCCAACGCAGGTTTTA
>Aflo_XM_012493406.1
ATGATCGCTCCCTCGGCAAAAAAGCTTTGGGGCGTGGACGAGGGCGGCTCCAAGGACGAA
GGGGGTGTAAAAGGTGGTGGGATACTTCACCTGGGCGACCACCAGATGTGGCGAGACTCC
ACCTGGAGCACCTCAGATCATGCCGTCTCACAGCCGATTTCCATGGGTACAGGAAGACGT
GTGGGTGTCGGTACTGGATACCATCATCAAACATCAGAAGTTGGAACAGTTCTTAGCCCT
AGAAGCAGTGAAACGGGTGGTCTGGGTGTTAAAATGGTCGAATATGTTCTTGGATCAAGT
CCTACGACACCCAAAGATTTGGAGCCCAGAATGGTTTCCCTGAGATTGAATACTGATGCA
GACAAGAAAGAAAAAGAGAAGGGCTCGGCAAGCCCATTTGACAGTTCTAAAGACGATACA
GGTCCACAAAATAACGGATTAGCATCCCAGAATGGTCTTGATGATGATAAAGGATTTAAT
CGTACACCTGGGAGTCGCCAACCTTCTCCAGGCGAGGAGGAATTTCAGAAGAACGCGGCT
GCAACTCTGGCTGTGAGCGCTGGTGGTGGCGGGGTCGTACTGTTAAAACCTGGTGTCGAT
GTCGTTGGAAGCGAGGAACATTTCATGGCCGCTTTTGCCCCAGCTCCACCGCATCATCTT
CAACATCATCAAGCACCACCGACACATCATCTTCAACATCCACACTCGCACGCGGCACAA
CTCTTTGGTGCACAGGCTCCGCCACCCCCACAGGGCCCCCCACCTTCCCAGCAACAACAA
CAGCAACAGGGACCCCCGCAGCCACAAGACACCACTACTCACTTTGATGTTCAGCAATTG
TTCCGAAGTCAGCCGCAAGGAGCCACCCCGCAACAGTTACAGCTGCTGCAACAGCAACAG
CAGCAGCAGCAGCAATACTTGGCCGCCTCCCAGGCGCAGCAACAACAGCAACAGCAGCAA
CAGCAAAACTTCCCANCGGCACCGTACACCGTGATCAGTGGACAAGAACCGTATGTCGGG
GCGTTGATAGCCGGGGCACCACCTCCGGTCGTGCCACAGTATTATGGAGTCGCGCCATGG
GTTTACCCGGCCGGATTGTTGCCTCAGGCACCTCCACAAGCTGCCGCTCCACCGCCACCT
AGGAGACCGCTTACACCATCCTCGGCCGCAGCCGCGGCAGCTGTCGCTCAAGACACTGCA
AATAATTTGGCCCAGAGCGTTCAAGGCCAGTATCAGGTAATACCGGCGTATTACGATCAA
AATGGATCCATCGTGATGGGCGGGGTGCGGGGGTTAAGCTCAGCCGCGACCCCCATGAGA
TTAGTCAGTCCGGCGCCTGTTTTGGTAAACAGAGCCCCGTCACAACCACCACCCGGACCA
CCGGCTCCACCACCACCGAGCCTATATTCTCAACCGACTCCCACGTCCCACAGTAACGCG
ACACCCGGAGAATGTTTGGGTTTAGGCCTTGGCGCTTCTTCAACCGCGCGAAGAGATTCC
TTCGATAGAAATACATCTGCTTTCAGTCCTAGTTTAGAATACAGCCGCGCCAAGTGGCCG
CAGAGTTACGGAGCCTTAGGCACGGTAACAGCATCGCCAAGCCCGTTGGGATTATCCTTA
ACACCACCGCCAACTTTGGGAGGATCTTTAGGGGGGCTCGTCGGTGGGGCAAGCCGTGTA
TCCGCTGCCCCGGGCGCCGAGGCCAAATTCCGGGCTAGCGCAGTTCCAGCTTTAACGGCC
AACGGGGTTTTCGGCTCTAGTAGCTCCCTTTTCCCGAATTTGGTCGGCAAACCTGGCCGT
GGTGGTACAACCAGTATCGGGGACAAAAATGCCGGTGGACGATCACGTTTGTTGGAAGAC
TTCAGGAATAATCGATTCCCGAGTCTTCAGCTACGTGATCTGGCCAATCATATAGTTGAA
TTCAGTCAAGATCAGCACGGTTCCCGTTTTATTCAGCAGAAATTGGAACGTGCCTCGGCT
AGCGAAAAGCAGCTTGTGTTTCAAGAAATTCTTACCTCCGCTTATTCATTGATGACCGAT
GTTTTTGGAAATTATGTCATTCAGAAATTCTTTGAGTTTGGTACACCGGAACAGAAATCC
ACCCTTGCCCAAAAGGTTCGGGGACACGTGCTACCCTTGGCGTTGCAAATGTACGGTTGC
AGAGTGATTCAAAAAGCTCTCGAATCGATCGGGCCGGAACAACAACAAGAGATAGTCCGA
GAACTGGACGGTCATGTTTTGAAATGCGTTAAAGATCAGAATGGAAATCACGTTGTACAA
AAATGTATCGAATGTGTTGAGCCACGAGCATTACAATTCGTAATTGGAGCATTCGCCGGT
CAAGTTTATTCTTTGAGTACTCATCCATATGGTTGCAGAGTGATTCAACGTATTCTCGAA
CATTGTACCCCTGAACAAACTCAGGGAATTCTTCAAGAATTACATGCTGCTACCGATCAA
CTTATTCAAGATCAATACGGCAATTACGTGATCCAACATGTACTCGAACACGGAAAGCCG
GAAGATAAAGCACAGTTGATTAGCAGTGTTAGAGGTAAAGTACTTACTCTCTCTCAGCAT
AAATTTGCGAGTAACGTTGTTGAAAAATGCGTGACTCATGCTACGAGACAAGAGCGTGCT
GTACTCATTGAAGAAGTGTGCGGATTTAATGATAACGCATTGAACGTCATGATGAAGGAT
CAGTATGCCAATTATGTGGTTCAAAAAATGATCGATGTAGCAGAACCAGCGCAACGTAAG
GTATTGATGCACAAAATCCGCCCACATTTAGGTAGCTTGCGCAAATACACCTATGGCAAG
CACATCATTGTCAAACTAGAGAAATTCTTCATGAAAACTGCATCCGCGATGGGAGTGGCA
ACACCTGCTGGTGCTTCGAGTGGTGGAGGTGATCTTGGTCCTATCGGACCGCCTGCTTCT
GCTGCTGGTCCAGTATCTACACCAGCTCAGCAGCCAACGCAGGTTTTA
