# Supplementary material for: Contrasting patterns of molecular evolution in metazoan germ line genes
Source: BMC Evol Biol. 2019 Feb 11;19:53. doi: 10.1186/s12862-019-1363-x (PMC6371493; doi:10.1186/s12862-019-1363-x)
Supplement: Supplementary file 2 — Alignments. (ZIP 213 kb) [file 12862_2019_1363_MOESM2_ESM.zip › Alignments_avail_on_request/Apis_vls_final.fas]

>Amel_XM_006565093.2_vls
ATGGATTATTTAACACCACCAAATTTAAATGCTGATGTCTACAGAAATATGACAATAACA
GATAGGCCACCTACTATTAATAAACATTTGCAATTTATTACAATTTATAATGAAAAAAGT
GCTATTCTTGGAGGAAATAATCTGACAGATCGTTATTGGAATGGTATTGTCTGGTATTAT
AATGATATTGCAGATTTTGATAGAGATAAAGCTCTCTTTGCTATAAAAACAGAGAGTTGT
GTTTGTGATGCTGTTTTTTTACAAAGCGATAAATTTGTAATTGGTGAAGATAGTGGAGCT
TTACAAATTTTTGATCTATCTAAAATGCCTAATGATTCAGAAGAATTAGAATGTGCAGGA
TATGCTACTTTACATGATAGCAGTTTATTAACTCTATCTGCATTTACAGATAAAGAACAT
ATAGTTTCAGGAGGAATGGATTGTTGTATAAAAATATGGGACATATCAGAGTTAATGGCA
ACATATTCATTTGGTTTTGCTCATACAGATACAATTACTTGTATTGATGTTAAACCTGAA
AGTAATTCAGAATTTGCATCAACATCATCAGATTGTGAAGCATTAATGTGGGATATAAGA
CAATCAAAGCCAGCTCAAAGTATTCTAAAGAAAGATGCTGGTTTAAATGCAATATGTTGG
AGTCCAAATTTATCAAATATTTTAGCAATAGGTACTGATGATGGAGAAATTTTAATAATT
GATGTCAGAAAGGGAGGTGTAAAAGTATTATCAAAATCATCTGCATTTTCTAGACCAGTA
CATAGACTCTCATTTAATCCAAATTCAGAAAGTAGGGTAGAATTAGCTGCATGCTGCAAC
GATGTTTTTGTAGAAGTATTTGATATAAGTAATGATCTTTTACTAATGTATCAAGATGAT
CATCACACTGACTTTGTACGTGGTCTTACATGGTTCAACAGATATTTATATTCTTGCTCT
TGGGATAATACAGTGTTAAAACATACAATTGATTTTGAAATTAATGTA
>Acer_XM_017059104.1
ATGGATTATTTAACACCACCAAATTTAAATGCTGATGTCTATAGAAATATGACAATAACA
GATAGGCCACCTACTATTAATAAACATTTGCAATTTATTACAATTTATAATGAAAAAAGT
GCTATTCTTGGAGGAAATAATCTAACAGATCGTTATTGGAATGGTATTGTCTGGTATTAT
AATGATATTGCAGATTTTGATAGAGATAAAGCTCTCTTTGCTATAAAAACAGAGAGTTGT
GTTTGTGATGCTGTTTTTTTACAAAACGATAAATTTGTAATTGGTGAAGATAGTGGAGCT
TTACAAATTTTTGATCTATCTAAAATACCTAATGACTCAGAAGAATTACAATGTGCAGGA
TATGCTACTTTACATGATAGCAGTTTATTAACATTATCTGCATTTATAGATAAAGAACAT
GTAGTTTCAGGAGGAATGGATTGTTGTATAAAAATATGGGACATATCAGAGTTAATGGCA
ACATATTCATTTGGTTTTGCTCATACAGATACAATTACTTGTATTGATGTTAAACCTGAA
AGTAATACAGAATTTGCATCAACATCATCAGATTGTGAAGCATTAATGTGGGATATAAGA
CAATCAAAGCCAGCTCAAAGTATTCTAAAGAAAGATGCTGGTTTAAATGCAATATGTTGG
AGTCCAAATTTATCAAATATTTTAGCAATAGGTACTGATGATGGAGAAATTTTAATAATT
GATGTCAGAAAAGGAGGTGTAAAAGTATTATCAAAATCATCTGCATTTTCTAGACCAGTA
CATAGACTCTCATTTAATCCAAATTCAGAAAGTAGGGTAGAATTAGCTGCATGCTGCAAC
GATGTTTTTGTAGAAGTATTTGATATAAGTAATGATCTTTTACTAATGTATCAAGATGAT
CATCACACTGACTTTGTACGTGGTCTTACATGGTTCAACAGATATTTATATTCTTGCTCT
TGGGATAATACAGTGTTAAAACATACAATTGACTTTGAAATTAATGTA
>Ador_XM_006618932.1
ATGGATTATTTAACACCACCAAATTTAAATGCTGATGTCTACAGAAATATGACTATAACA
GATAGGCCACCTACTATTAATAAACATTTGCAATTTATTACAATTTATAATGAAAAAAGT
GCTATTCTTGGAGGAAATAATCTAACAGATCGCTATTGGAATGGTATTGTCTGGTATTAT
AATGATATTGCAGATTTTGATAGAGATAAAGCTCTCTTTGCTATAAAAACAGAGAGTTGT
GTTTGTGATGCTGTTTTTTTACAAAGCGATAAATTTGTAATTGGTGAAGATAGTGGAGCT
TTACAAATTTTTGATCTATCTAAAATGCCTAATGACTCAGAAGAATTACAATGTGCAGGA
TATGCCACTTTACATGATAGCAGTTTATTAACTCTATCTGCATTTATAGATAAAGAACAT
GTAGTTTCAGGAGGAATGGATTGTTGTATAAAAATATGGGACATATCAGAGTTAATAGCA
ACATATTCATTTAGTTTTGCTCATACAGATACAATTACTTGTATTGATGTTAAACCTGAA
AGTAATACAGAATTTGCATCAACATCATCAGATTGTGAAGCATTAATGTGGGATATAAGA
CAATCAAAGCCAGCTCAAAGTATTCTAAAGAAAGATGCTGGTTTAAATGCAATATGTTGG
AGTCCAAATTTATCAAATATTTTAGCAATAGGTACTGATGATGGAGAAATTTTAATAATT
GATGTCAGAAAGGGAGGTGTAAAAGTATTATCAAAATCATCTGCATTTTCTAGACCAGTA
CATAGACTTTCATTTAATCCAAATTCAGAAAGTAGGATAGAATTAGCTGCATGCTGCAAC
GATGTTTTTGTAGAAGTATTTGATATAAGTAATGATCTTTTACTAATGTATCAAGATGAT
CATCACACTGATTTTGTACGTGGTCTTACATGGTTCAACAGATATTTATACTCTTGCTCT
TGGGATAATACAGTGTTAAAACATACAATTGACTTTGAAATTAATGTA
>Aflo_XM_012485443.1
ATGGATTATTTAACACCACCAAATTTAAACGCTGATGTCTACAGAAATATGACAATAACA
GATAGGCCACCTACTATTAATAAACATTTACAGTTTATTACAATTTATAATGAAAAAAGT
GCTATTCTTGGAGGAAATAATCTGACAGATCGCTATTGGAATGGTATTGTCTGGTATTAT
AATGATATTGCAGATTTTGATAGAGATAAAGCTCTCTTTGCTATAAAAACAGAGAGTTGT
GTTTGTGATGCTGTTTTTTTACAAAGCGATAAATTTGTAATTGGTGAAGATAGTGGAGCT
TTACAAATTTTTGATTTATCTAAAATGCCTAGTGACTCAGAAGAATTACAATGTGCAGGA
TATGCTACTTTACATGATAGCAGTTTATTAACTTTATCTACATTTATAGATAAAGAACAT
ATAGTTTCAGGAGGGATGGATTGTTGTATAAAAATATGGGACATATCAGAGTTAATGGCA
ACATATTCATTTGGTTTTGCTCATACAGATACAATTACTTGTATTGATGTTAAACCTGAA
AGTAATACAGAATTTGCATCAACATCATCAGATTGTGAAGCATTAATGTGGGATATAAGG
CAATCAAAGCCAGCTCAAAGTATTCTAAAAAAAGATGCTGGTTTAAATGCAATATGTTGG
AGTCCAAATTTATCAAATATTTTAGCAATAGGTACTGATGATGGAGAAATTTTAATAATT
GATGTCAGAAAGGGAGGTGTAAATGTATTGTCAAAATCATCTGCATTTTCTAGACCAGTA
CATAGACTCTCATTTAATCCAAATTCAGAAAGTAGGGTAGAATTAGCTGCATGCTGCAAC
GATGTTTTTGTAGAAGTATTTGATATAAGTAATGATCTTTTACTAATGTATCAAGATGAT
CATCACACTGATTTTGTACGTGGTCTTACATGGTTCAACAGATATTTATACTCTTGTTCT
TGGGATAATACAGTGTTAAAACATACAATTGACTTTGAAATTAATGTA
