# Supplementary material for: Contrasting patterns of molecular evolution in metazoan germ line genes
Source: BMC Evol Biol. 2019 Feb 11;19:53. doi: 10.1186/s12862-019-1363-x (PMC6371493; doi:10.1186/s12862-019-1363-x)
Supplement: Supplementary file 2 — Alignments. (ZIP 213 kb) [file 12862_2019_1363_MOESM2_ESM.zip › Alignments_avail_on_request/Dros_sog_final.fas]

>FBpp0125440_Dana
ATGTTCGAGGAGTCCGATACTGGCAGGCGCAGCAACCGTCCAGCGGTTACCGAGTGTCAG
TTTGGCAAAGTTTTGAGGGAATTGGGCTCGACCTGGTATGCGGACTTGGGACCTCCATTC
GGGGTTATGTATTGCATCCGATGTGAATGTGTGGCGATACCCAAGAAGCGCCGCATTGTT
GCACGCGTCCAGTGTCGCAATATTAAAAACGAGTGCCCGCCGGCAAAATGCGATGATCCC
ATCTCCTTGCCCGGAAAATGCTGCAAAACTTGTCCTGGCGATAGAAATGATACGGATGTG
GCCTTGGATGTGCCAGTGCCCAACGAAGAGGAAGAGCGCAACATGAAACATTACGCTGCG
CTGCTGACTGGCCGCACATCCTACTTCCTCAAGGGCGAGGAAATGAAGTCCATGTACACC
ACCTACAACCCCCACAACGTGGTGGCCACCGCTCGTTTCCTCTTCCACAAGAAGAACCTC
TACTACTCCTTCTACACCTCCTCGCGTGCCGGCCGCCCTCGGGCCATTCAGTTCTTGGAC
GATGCCGGAGTGATCCTGGAGGAACACCATCTGGAAACCTCCTTGATGGGCACCTGGAGC
GACTATCATAAGGCCACCAGAATAATTTGCGGAGTGGGGAGGCAAAGGCACAAAAAAAAG
GCTTTGATAAAAGAACTGTTTAGCTCGCTGTTGGAGCCGCAACTGCCGGGCGGCAAGATC
GATCCCCAGCTGGCAGGAGCCGGCGGCACCGCCATTGTGTCCACCAGCAGTGGCGCCGCC
TCCTCCATGCACCTCACCCTGGTCTTCAACGGTGTCTTCGGAGCCGAGGAGTTCTCCGAT
GCCCCGGTTACTGTCCGTATCGAGTTGCCCGAGCGGAAGGAGCTAGTCTTCGATGAGGTG
CCCCGCGTCCGCAAGCCCTCGGCGGAGATCAATGTCCTGGAGCTGTCCTCCCCGATTTCC
ATTCAGAACCTTCGGCTGATGTCCCGCGGCAAGCTCCTGCTGACCGTGGAGTCCAAGAAG
TACCCCCAGCTGCGGATCCAGGGACACATCGTGACCCGGGCCAGTTGCGAGATCTTCCAG
ACCCTGCTGGCGCCGCACAGCCCCGACTCGACGACGAAGAGCAGTGGTCTGGCTTGGGTC
TACCTCAACACCGACGGCTCCCTGGCCTACAACATCGAGACGGAGCACATGAGCACCCGG
GACCGTCCCAACATCAGTCTGATCGAGGAGCAGGGCAAGCGCCGGGCCAAGCTGGAGGAC
CTCAGTCCGAGCTTCAACTTCAACCAGGCCATCGGTAGTGTGGAGAAGCTGGGGCCCAAG
GTCCTGGAGTCCTTGTACGCCGGCGAGCTGGGCGTCAATGTGGGCACCGAGCACGAGACC
AGCCTGATCCGCGGACGCCTCGTCCCCCGACCCGTGGCCGATGCCCGTGACTCGGCGGAG
CCCATTCTTCTGAAGCGTCAGGAGCACGCCGATCCCCAGAATCCCCACTCCGTCGGCATG
GCCTGGATGTCCATCGACAACGAGTGCAACCTCCACTACGAGGTGACCCTGAACGGAGTG
CCCGCCCAGGACCTGCAGCTCTATCTGGAGGAGAAGCCGATCGAGGCGATTGGAGCCCCA
GTTACCCGTAAACTTCTGGAGGAGTTCAATGGCTCCTATCTGGAGGGCTTCTTCCTGAGC
ATGCCCTCCGCCGAACTGATCAAGCTGGAGATGAGTGTCTGCTACCTGGAGGTCCACGCC
AAGCACTCCAAGCAGCTCCTGCTCCGCGGCAAGCTGAAGAGCACCAAGGTCCCCTCGCAC
TGCTTCCCCGTCTACACGGACAACAATGTCCCGGTGCCCGGGGATCACAACGACAACCAC
CTGGTGAGCGGCGAGGCCAAGTGCTTCCACTCCGGACGCTTCTACAACGAGTCGGAGCAG
TGGCGCAGCGCCCAGGACTCCTGCCAGATGTGCGCCTGCCTCCGCGGTCAGTCCAGTTGC
GAGGTCATCAAGTGTCCGGCCGTCAAGTGCCGCGCCCTGGAGCAGCTCCTGCAGCGTGAG
GGCGAGTGCTGTCCCAGTTGTGTGCCGAAGCGGGATGCCGAGTGGCCCGCCCAGTCCTCC
TCGGGTGGCAATGCCACCGACTCCTCCCGCACTCGTGGCTGCCGCCTGGGCGATCAATTC
CATGCCGCCGGCGCCAGTTGGCATCCGTTCCTGCCGCCCAACGGCTTCGACACCTGCACC
ACCTGCAGCTGCGATCCCCTCACCCTGGAGATCCGGTGTCCGCGCCTCGTCTGCCCCCCG
CTTCAGTGTAGCGAGAAGCTGGCCTACCGGCCGGACAAGAAGGCCTGCTGCAAGATCTGC
CCCGAGGGCAAGCAGAGCACCACCGGTCACAAGTCCGCGCCGAACAACCCTAACGTGTTG
CAGGATCAGGCCATGCAGCGCACCCCGGGCCACAGTGCCGAGGAGGCGCTGGCCAACGGC
GGGTGCAAGGTGGTGAACAAGGTCTACGAGAACGGGCAGGAGTGGCATCCAGTGCTGATG
TCGCACGGCGAACAGAAGTGCATCAAGTGTCGTTGCAAGGACTCCAAGGTGAACTGCGAC
AGGAAGCGCTGCTCCCGCTCGACTTGCCAGCAACAGACCCGTGTCACCAGCAAGCGGCGG
CTCTTCGAGAAGCCCGATGCCGCCGCTCCGGCAATCGACGAGTGCTGCTCCACCCAGTGC
CGGCGCTCGAGGCGCCACCACAAGCGGCAGCCACACCACCAGCAGAAGACCAGCAGC
>FBpp0137934_Dere
ATGTTCGAGGAGTCCGACACGGGCAGGCGGTCCAACCGACCAGCGGTCACCGAATGCCAG
TTTGGCAAAGTTTTGCGCGAATTAGGGTCCACCTGGTATGCGGATTTGGGTCCACCCTTC
GGAGTTATGTACTGCATCAAGTGTGAATGCGTAGCGATACCCAAGAAGCGGCGCATCGTT
GCACGCGTCCAGTGTCGCAATATCAAAAACGAGTGTCCGCCGGCCAAATGCGATGATCCC
ATCTCGCTGCCCGGAAAATGCTGCAAGACCTGTCCCGGCGATCGGAACGATACGGATGTG
GCCTTGGATGTGCCAGTGCCCAATGAAGAGGAAGAGCGCAACATGAAACATTACGCTGCG
TTGCTGACGGGCCGCACCTCCTATTTCCTCAAGGGCGAGGAAATGAAGTCCATGTACACC
ACCTACAATCCCCAGAACGTGGTGGCCACCGCCCGTTTCCTGTTCCACAAGAAGAACCTC
TACTACTCCTTCTACACCTCGTCGCGAATCGGTCGTCCGCGTGCCATTCAATTCGTCGAT
GATGCGGGTGTCATACTGGAGGAGCATCAACTGGAGACCACCTTGGCGGGCACCCTGAGT
GTCTATCAGAATGCCACGGGCAAGATCTGCGGTGTATGGCGACGACGGGACTACAAGCGC
GCCCTGCAAACGGAGTTGTTCAGTTCGCTGCTGGAGGCACCACTTCCCGATGGCAAAACG
GATCCCCAGCTGGCCGGAGCCGGTGGCACAGCCATCGTGTCCACCAGCAGCGGTGCCGCC
TCATCGATGCATCTCACCCTGGTCTTCAATGGCGTCTTTGGCGCTGAGGAGTATGCCGAT
GCCGCTCTGAGTGTGAAAATTGAGCTGGCGGAACGCAAGGAGGTGATCTTCGATGAGATT
CCCCGTGTGCGCAAGCCCTCCGCCGAGATTAATGTCCTGGAGCTGTCGTCGCCCATTTCC
ATACAGAATCTCCGCCTGATGTCGCGTGGCAAACTCCTGCTGACCGTGGAGTCCAAGAAG
TACCCACATCTGCGCATCCAGGGACACATCGTGACCCGTGCCAGCTGCGAGATCTTCCAG
ACCCTGCTGGCGCCGCACAGTGCCGAATCCTCGACCAAGAGCAGCGGTTTGGCGTGGGTA
TACCTGAACACCGATGGATCCCTGGCCTACAACATTGAGACGGAGCACGTGAACACCCGG
GACAGACCCAACATCAGTCTGATTGAGGAGCAGGGCAAGCGGAAGGCCAAGCTGGAGGAT
CTGACGCCGAGCTTCAACTTTAACCAGGCCATTGGTAGTGTGGAGAAGCTGGGTCCCAAG
GTCCTCGAGTCGCTGTATGCCGGCGAACTGGGCGTGAATGTGGCCACCGAGCATGAGACG
AGCCTGATCCGTGGTCGTCTGGTGCCCCGACCAGTGGCCGATGCTCGGGATTCGGCGGAA
CCCATTCTGCTGAAGCGACAGGAGCACCCCGATGCACAGAATCCACATGCCGTGGGCATG
GCCTGGATGTCCATTGACAACGAGTGCAATCTGCACTACGAGGTGACGCTCAACGGTGTG
CCCGCCCAGGATCTGCAGCTGTATCTGGAGGAGAAGCCCATCGAGGCGATCGGAGCGCCG
GTGACGAGAAAGCTGCTCGAGGAGTTCAACGGCTCCTATCTGGAGGGCTTCTTCCTCAGC
ATGCCATCCGCCGAACTGATCAAGCTGGAGATGAGCGTCTGCTATCTGGAGGTCCACTCC
AAGCACTCGAAGCAACTCCTGCTGCGTGGCAAACTGAAGAGCACCAAGGTGCCGGGTCAC
TGCTTCCCCGTCTACACGGACAACAATGTTCCAGTGCCCGGTGACCACAATGATAACCAT
TTGGTGAATGGAGAGACCAAGTGCTTCCACTCCGGACGCTTCTACAACGAATCGGAGCAG
TGGCGCAGTGCCCAGGATTCCTGTCAGATGTGCGCCTGCTTGCGTGGCCAATCCAGTTGC
GAGGTGATCAAGTGTCCGGCTCTCAAGTGCAAGTCCACGGAGCAGCTGCTGCAGCGGGAG
GGCGAATGCTGTCCCATCTGTGTGTCCAAAAAGGAGGCCGACTATTCATCCCAATCCTCG
CCAGCCACCAATGCCACCGACCTGCAACAGCGACGCGGCTGCCGCCTGGGCGAGCAGTTC
CATCTCGCCGGTGCCAGTTGGCATCCATTCCTGCCGCCCAACGGCTTCGATACCTGCACC
ACCTGCAGCTGCGATCCCCTGACCCTCGAGATCCGCTGTCCCCGCCTGGTCTGTCCGCCG
CTGCAGTGCAGCGAGAAGTTGGCCTACCGCCCCGACAAGAAGGCCTGCTGCAAGATCTGT
CCGGAGGGCAAGCAGAGCAGTTCCGGACACAAGGCGGCGCCGAACAATCCCAATGTGCTC
CAGGATCAGGCCATGCAGCGCTCTCCGAGCCACAGTGCCGAGGAGGTCCTGGCCAACGGC
GGCTGCAAGGTGGTCAACAAGGTGTACGAGAACGGCCAGGAGTGGCATCCCATCCTCATG
TCCCACGGCGAGCAGAAGTGCATCAAGTGCCGCTGCAAGGACTCCAAGGTGAACTGCGAT
CGCAAACGCTGCTCCCGCTCCACGTGCCAGCAGCAGACCCGCGTGACCAGCAAGCGGCGT
CTGTTCGAGAAGCCGGACGCAGCGGCTCCGGCCATCGACGAGTGCTGCTCCACCCAGTGC
CGGCGGTCGAGGCGCCACCACAAGAGGCAGCCGCACCACCAGCAGCGATCCTCCAGC
>FBpp0204020_Dsec
ATGTTCGAGGAGTCCGACACGGGCAGGCGGTCCAACCGACCTGCGGTCACCGAATGCCAG
TTTGGCAAAGTTTTGCGCGAATTGGGATCCACCTGGTATGCGGATTTGGGTCCACCCTTC
GGAGTTATGTACTGCATCAAGTGTGAATGTGTGGCGATACCCAAGAAGCGGCGCATCGTT
GCACGCGTCCAGTGTCGCAATATCAAAAACGAGTGTCCACCGGCCAAATGCGATGATCCC
ATCTCGCTGCCCGGAAAATGCTGCAAGACCTGTCCCGGCGATCGAAACGATACGGATGTA
GCCTTGGATGTGCCCGTGCCCAATGAAGAGGAAGAGCGCAACATGAAACATTACGCTGCG
TTGCTAACGGGCCGCACCTCCTATTTCCTCAAGGGTGAGGAAATGAAGTCCATGTACACC
ACCTACAATCCGCAGAATGTGGTGGCCACCGCCCGTTTCCTGTTCCACAAGAAGAACCTC
TACTACTCCTTCTACACCTCATCGCGAATCGGTCGTCCGCGTGCAATTCAATTCGTTGAT
GATGCGGGTGTAATCCTGGAGGAGCATCAACTGGAGACCACCTTGGCGGGCACTCTCAGT
GTCTATCAGAATGCCACGGGCAAGATCTGCGGTGTCTGGCGACGACGTGATTACAAGCGC
GCCCTGCAGACGGAGTTGTTCAGTTCGCTGCTGGAGGCACCGCTTCCCGATGGCAAAACG
GATCCCCAGCTGGCCGGAGCCGGCGGCACAGCGATTGTGTCCACCAGCAGCGGTGCCGCC
TCATCGATGCATCTCACCCTGGTCTTCAATGGCGTCTTTGGTGCCGAGGAGTACGCCGAT
GCCGCGCTGAGTGTGAAAATTGAGCTGGCGGAACGGAAGGAGGTGATCTTCGATGAGATT
CCACGTGTGCGCAAGCCCTCTGCTGAGATCAATGTCCTGGAGCTGTCGTCGCCCATTTCC
ATACAGAATCTTCGACTGATGTCGCGTGGCAAACTCCTGCTGACCGTGGAGTCCAAAAAG
TATCCACATCTGCGCATCCAGGGACACATCGTGACCCGAGCCAGCTGCGAGATCTTCCAG
ACTCTGCTGGCGCCGCACAGTGCCGAATCTTCGACCAAGAGCAGCGGTTTGGCGTGGGTC
TACCTGAACACTGATGGATCCCTGGCCTACAACATCGAAACGGAGCACGTGAACACCCGG
GACAGGCCGAACATCAGTCTGATTGAGGAGCAGGGCAAGCGCAAGGCCAAGCTGGAGGAT
CTGACGCCGAGCTTCAACTTTAACCAGGCCATCGGTAGTGTGGAGAAGTTGGGTCCCAAG
GTCCTCGAGTCGCTGTATGCCGGCGAACTGGGCGTGAATGTGGCCACCGAGCACGAGACG
AGCCTGATCCGTGGCCGCTTGGTTCCACGACCAGTGGCCGATGCTCGGGACTCGGCGGAG
CCCATTCTGCTGAAGCGACAGGAGCACTCGGATGCACAGAATCCACATGCCGTCGGCATG
GCCTGGATGTCCATTGACAACGAGTGCAACCTGCACTATGAGGTGACGCTCAACGGTGTG
CCCGCCCAGGATCTGCAGCTGTATCTGGAGGAGAAGCCCATAGAGGCGATTGGAGCGCCG
GTAACGAGGAAACTGCTCGAGGAATTCAACGGCTCTTATCTGGAAGGCTTCTTCCTCAGC
ATGCCATCCGCCGAACTGATCAAGCTGGAGATGAGCGTCTGCTATCTGGAAGTCCACTCC
AAGCTCTCCAAACAGCTCCTGCTGCGCGGCAAACTGAAGAGCACCAAGGTGCCGGGTCAC
TGCTTCCCCGTCTACACGGACAACAATGTTCCCGTGCCTGGTGACCACAACGATAACCAT
TTGGTGAACGGAGAAACCAAGTGCTTCCACTCTGGACGCTTCTACAACGAATCGGAGCAG
TGGCGCAGTGCCCAGGATTCCTGTCAGATGTGCGCCTGTTTGCGTGGCCAATCCAGTTGC
GAGGTGATCAAGTGTCCGGCTCTCAAGTGCAAGTCCACGGAGCAGCTGCTCCAGCGGGAG
GGTGAATGCTGTCCCAGCTGTGTGCCCAAGAAGGAGGCCGACTATTCAGCGCAATCCTCG
CCAGCCACCAATGCCACCGATCTGCAACAGCGACGCGGCTGCCGCCTGGGCGAGCAGTTC
CATCCCGCCGGTGCCAGTTGGCATCCATTCCTGCCGCCCAACGGCTTCGATACCTGCACC
ACCTGCAGCTGCGATCCCCTGACCCTCGAGATCCGCTGCCCTCGGCTCGTCTGCCCGCCG
TTGCAGTGCAGCGAGAAGTTGGCCTATCGCCCAGACAAGAAGGCATGCTGCAAGATCTGT
CCGGAGGTCAAGCAGAGCAGTTCCGGACACAAGACGGCGCCGAACAACCCCAATGTTCTG
CAGGATCAGGCCATGCAGCGATCGCCGAGCCACAGTGCCGAGGAGGTCCTGGCCAACGGC
GGCTGCAAGGTGGTCAACAAGGTGTACGAGAACGGCCAGGAGTGGCATCCCATCCTCATG
TCCCACGGCGAGCAGAAGTGCATCAAGTGCCGCTGCAAGGACTCCAAGGTGAACTGCGAT
CGCAAGCGCTGCTCCCGCTCCACGTGCCAGCAGCAGACCCGCGTGACCAGCAAGCGGCGT
CTGTTCGAGAAACCGGACGCAGCTGCTCCGGCCATCGACGAGTGCTGCTCCACCCAGTGC
CGGAGATCGAGGCGCCACCACAAGAGGCAGCCGCACCACCAGCAGCGATCCTCCAGC
>FBpp0326751_Dsim
ATGTTCGAGGAGTCCGACACGGGCAGGCGGTCCAACCGACCAGCGGTCACCGAATGCCAG
TTTGGCAAAGTTTTGCGCGAATTGGGATCCACCTGGTATGCGGATTTGGGTCCACCCTTC
GGAGTTATGTACTGCATCAAGTGTGAATGTGTGGCGATACCCAAGAAGCGGCGCATCGTT
GCACGCGTCCAGTGTCGCAATATCAAAAACGAGTGTCCGCCGGCCAAATGCGATGATCCC
ATCTCGCTGCCCGGAAAATGCTGCAAGACCTGTCCCGGCGATCGGAACGATACGGATGTA
GCCTTGGATGTGCCCGTGCCCAATGAAGAGGAAGAGCGCAACATGAAACATTACGCTGCG
TTGCTAACGGGCCGCACCTCCTATTTCCTCAAGGGTGAGGAAATGAAGTCCATGTACACC
ACCTACAATCCGCAGAATGTGGTGGCCACCGCCCGTTTCCTGTTCCACAAGAAGAACCTC
TACTACTCCTTCTACACCTCATCGCGAATCGGTCGTCCGCGTGCAATTCAATTCGTTGAT
GATGCGGGTGTAATCCTGGAGGAGCATCAACTGGAGACCACCTTGGCGGGCACTCTCAGT
GTCTATCAGAATGCCACGGGCAAGATCTGCGGTGTCTGGCGACGACGTGATTACAAGCGC
GCCCTGCAGACGGAGTTGTTCAGTTCGCTGCTGGAGGCACCACTTCCCGATGGCAAAACA
GATCCCCAGCTGGCCGGAGCCGGTGGCACAGCGATCGTGTCCACCAGCAGCGGTGCCGCC
TCATCGATGCATCTCACCCTGGTCTTCAATGGCGTCTTTGGTGCCGAGGAGTACGCCGAT
GCCGCGCTGAGTGTGAAAATTGAGCTGGCGGAACGGAAGGAGGTGATCTTCGATGAGATT
CCACGTGTGCGCAAGCCATCTGCTGAGATCAATGTCCTGGAGCTGTCGTCGCCCATTTCC
ATACAGAATCTTCGACTGATGTCGCGTGGCAAACTCCTGCTGACCGTGGAGTCCAAGAAG
TACCCACATCTGCGCATCCAGGGACACATCGTGACCCGAGCCAGCTGCGAGATCTTCCAG
ACCCTGCTGGCGCCGCACAGTGCCGAATCCTCGACCAAGAGCAGCGGTTTGGCGTGGGTC
TACTTGAACACCGATGGATCCCTGGCCTACAACATCGAAACGGAGCACGTGAACACCCGG
GACAGGCCGAACATCAGTCTGATTGAGGAGCAGGGCAAGCGCAAGGCCAAGCTGGAGGAT
CTGACGCCGAGCTTCAACTTCAACCAGGCCATCGGTAGTGTGGAGAAGTTGGGTCCCAAG
GTCCTCGAGTCGCTGTATGCCGGCGAACTGGGCGTGAATGTGGCCACCGAGCATGAGACG
AGCCTGATCCGTGGCCGCCTGGTTCCACGACCAGTGGCCGATGCTCGGGACTCGGCGGAG
CCCATTCTGCTGAAGCGACAGGAGCACTCGGATGCACAGAATCCACATGCCGTCGGCATG
GCCTGGATGTCCATTGACAACGAGTGCAATCTGCACTACGAGGTGACGCTCAACGGTGTG
CCCGCCCAGGATCTGCAGCTGTATCTGGAGGAGAAGCCCATCGAGGCGATTGGAGCGCCG
GTGACGAGGAAACTGCTCGAGGAATTCAACGGCTCCTATCTGGAAGGCTTCTTCCTCAGC
ATGCCATCCGCCGAACTGATCAAGCTGGAGATGAGCGTCTGCTATCTGGAGGTCCACTCC
AAGCACTCCAAACAGCTCCTGCTGCGCGGCAAACTGAAGAGCACCAAGGTGCCGGGTCAC
TGCTTCCCCGTCTACACGGACAACAATGTTCCCGTGCCTGGTGACCACAACGATAACCAT
TTGGTGAACGGAGAGACCAAGTGCTTCCACTCCGGACGCTTCTACAATGAATCGGAGCAG
TGGCGCAGCGCCCAGGATTCCTGTCAGATGTGCGCCTGTTTGCGTGGCCAATCCAGTTGC
GAGGTGATCAAGTGTCCGGCTCTCAAGTGCAAGTCCACGGAGCAGCTGCTCCAGCGTGAG
GGTGAATGCTGTCCCAGCTGTGTGCCCAAGAAGGAGGCCGACTATTCAGCGCAATCCTCG
CCAGCCACCAACGCCACCGATCTGCAACAGCGACGCGGCTGCCGCCTGGGCGAGCAGTTC
CATCCCGCCGGTGCCAGTTGGCATCCATTCCTGCCGCCCAACGGCTTCGATACCTGCACC
ACCTGCAGCTGCGATCCCCTGACCCTCGAGATCCGCTGTCCCCGGCTCGTCTGCCCGCCG
TTGCAGTGCAGCGAGAAGTTGGCCTATCGCCCAGACAAGAAGGCATGCTGCAAGATCTGT
CCGGAGGGCAAGCAGAGCAGTTCCGGACACAAGACGGCGCCGAACAACCCCAATGTGCTG
CAGGATCAGGCCATGCAGCGATCGCCGAGCCACAGTGCCGAGGAGGTCCTGGCCAACGGC
GGCTGCAAGGTGGTCAACAAGGTGTACGAGAACGGCCAGGAGTGGCATCCCATCCTCATG
TCCCACGGCGAGCAGAAGTGCATCAAGTGCCGCTGCAAGGACTCCAAGGTGAACTGCGAT
CGCAAGCGCTGCTCCCGCTCCACGTGCCAGCAGCAGACCCGCGTGACCAGCAAGCGGCGT
CTGTTCGAGAAACCGGACGCAGCTGCTCCGGCCATCGACGAGTGCTGCTCCACCCAGTGC
CGGAGATCGAGGCGCCACCACAAGAGGCAGCCGCACCACCAGCAGCGATCCTCCAGC
>FBpp0261045_Dyak
ATGTTCGAGGAGTCCGACACGGGCAGGCGGTCCAACCGACCAGCGGTCACCGAATGCCAG
TTTGGCAAAGTCTTGCGCGAATTGGGGTCCACCTGGTATGCGGATTTGGGTCCACCCTTC
GGAGTGATGTACTGCATCAAGTGTGAATGTGTAGCGATACCCAAGAAGCGACGCATCGTT
GCACGCGTCCAGTGTCGCAATATCAAAAACGAGTGTCCGCCGGCCAAATGCGATGATCCC
ATCTCGCTGCCCGGCAAATGCTGCAAGACCTGTCCCGGCGATCGGAACGATACGGATGTC
GCCTTGGATGTGCCAGTGCCCAATGAAGAGGAAGAGCGCAACATGAAACATTACGCTGCG
TTGCTGACGGGCCGCACCTCCTATTTCCTCAAGGGCGAGGAAATGAAGTCCATGTACACC
ACCTACAATCCGCAGAATGTGGTGGCCACCGCCCGTTTTCTGTTCCACAAGAAGAACCTC
TACTACTCCTTCTACACCTCATCGCGTATCGGTCGTCCGCGTGCCATTCAATTTGTCGAC
GATGCGGGTGTCATCCTGGAGGAGCATCAACTGGAGACCACCTTGGCCGGCACTCTCAGT
GTCTATCAGAATGCCACCGGCAAGATATGCGGTGTCTGGCGACGTCGTGATTACAAGCGC
GCACTGCAAACGGAGCTGTTCAGTTCGCTGCTGGAGGCACCGCTGCCCGATGGCAAAACG
GATCCCCAGCTGGCCGGTGCCGGTGGCACAGCCATTGTGTCCACCAGCAGCGGTGCCGCC
TCATCGATGCATCTCACCCTTGTCTTCAATGGCGTCTTTGGTGCCGAGGAGTATGCCGAT
GCCGCTCTCAGTGTGAAAATTGAGTTGGCCGAACGCAAGGAGGTGATCTTCGATGAGATT
CCACGTGTGCGCAAACCCTCCGCCGAGATCAATGTCCTGGAGCTATCGTCACCCATTTCC
ATACAGAATCTGCGACTGATGTCGCGTGGCAAACTCCTGCTGACCGTCGAGTCCAAGAAG
TATCCACATCTGCGCATCCAGGGACACATCGTGACCCGTGCCAGCTGCGAGATCTTCCAG
ACTCTGCTGGCGCCGCACAGTGCCGAATCCTCGACCAAGAGCAGCGGCTTGGCGTGGGTC
TACTTGAACACCGATGGATCGCTGGCGTACAACATTGAAACGGAGCACGTGAACACCCGG
GATAGGCCCAACATCAGTCTGATTGAGGAGCAGGGCAAGCGTAAGGCCAAGCTGGAGGAT
CTGACACCGAGCTTCAACTTCAACCAGGCCATTGGCAGTGTGGAGAAGCTGGGTCCCAAG
GTTCTCGAGTCCCTCTATGCCGGCGAACTGGGCGTGAATGTGGCCACCGAGCATGAGACG
AGCTTGATCCGTGGCCGTCTGGTTCCGCGGCCAGTGGCCGATGCTCGGGATTCGGCGGAG
CCCATTCTGCTGAAGCGACAGGAGCACACAGATGCACAGAATCCACATGCCGTGGGCATG
GCTTGGATGTCCATTGACAACGAGTGCAATCTGCACTACGAGGTGACGCTTAACGGTGTG
CCCGCCCAGGATCTGCAGCTGTATCTGGAGGAGAAGCCCATCGAGGCGATTGGTGCCCCA
GTGACGAGGAAGCTGCTCGAGGAGTTCAACGGCTCCTATCTGGAGGGTTTCTTCCTCAGC
ATGCCATCCGCCGAACTGATCAAGCTGGAGATGAGCGTCTGCTATCTGGAGGTCCACGCC
AAGCACTCCAAACAGCTACTGCTGCGTGGCAAACTGAAGAGCACCAAGGTGCCGGGCCAC
TGCTTCCCCGTCTATACGGACAACAATGTGCCCGTGCCTGGCGATCACAATGATAACCAT
TTGGTGAATGGCGAGACCAAGTGCTTCCACTCCGGACGCTTCTACAACGAATCGGAGCAA
TGGCGCAGCGCCCAGGATGCCTGTCAGATGTGCGCCTGTTTGCGTGGCCAGTCCAATTGC
GAGGTCATCAAGTGTCCGGCTCTCAAGTGCAAGGCCACCGAGCAGCTGCTCCAGCGGGAG
GGTGAATGCTGTCCCAGTTGTGTGCCCAAAAAGGAGGCCGACTATTCAGCGCAATCCTCG
CCAGCCACAAATGCCAGCGATCTGCAACAGCGACGCGGCTGCCGCCTCGGTGAGCAGTTC
CATCCCGCCGGCGCCAGTTGGCATCCATTCCTGCCGCCCAACGGCTTCGATACGTGCACC
ACCTGCAGCTGCGATCCGCTCACCCTCGAGATTCGCTGTCCCCGGCTCGTCTGCCCGCCG
CTGCAGTGCAGCGAGAAGTTGGCCTATCGCCCGGACAAGAAGGCCTGCTGCAAGATCTGT
CCGGAGGGCAAGCAGAGCAGCTCCGGCCACAAGGCGGCGCCCAACAATCCCAACGTGCTG
CAGGATCAGGCCATGCAGCGATCGCCGAGTCACAGTGCCGAGGAGGTCCTGGCCAACGGC
GGTTGCAAGGTGGTGAACAAGGTGTACGAGAACGGCCAGGAGTGGCATCCCATCCTCATG
TCCCACGGCGAGCAGAAGTGCATCAAGTGCCGCTGCAAGGACTCCAAGGTGAACTGCGAT
CGGAAGCGCTGCTCCCGCTCCACGTGCCAGCAGCAGACCCGCGTGACCAGCAAGCGGCGT
CTGTTCGAGAAACCGGACGCAGCCGCTCCGGCCATCGACGAGTGCTGCTCCACCCAGTGC
CGGAGATCGAGGCGCCACCACAAGCGGCAGCCGCACCACCAGCAGCGTTCCTCCAGC
>Dmel_sog
ATGTTCGAGGAGTCCGACACGGGCAGGCGGTCCAACCGACCAGCGGTCACCGAATGCCAG
TTTGGCAAAGTTTTGCGCGAATTGGGGTCCACCTGGTATGCGGATTTGGGTCCACCCTTC
GGAGTTATGTACTGCATCAAGTGTGAATGTGTGGCGATACCCAAGAAGCGGCGCATCGTT
GCACGCGTCCAGTGTCGCAATATCAAAAACGAGTGCCCGCCGGCCAAATGCGATGATCCC
ATCTCGTTGCCCGGAAAATGCTGCAAGACCTGTCCCGGCGATCGAAACGATACGGATGTA
GCCTTGGATGTGCCCGTGCCCAATGAAGAGGAAGAGCGCAACATGAAACATTACGCTGCG
TTGCTAACGGGCCGCACCTCCTATTTCCTCAAGGGTGAGGAAATGAAGTCCATGTACACC
ACCTACAATCCGCAGAATGTGGTGGCCACCGCCCGTTTCCTGTTCCACAAGAAGAATCTA
TACTACTCCTTCTACACCTCATCGCGAATCGGTCGTCCGCGTGCCATTCAATTCGTTGAT
GATGCGGGTGTTATCCTGGAGGAGCATCAACTGGAGACCACCTTGGCGGGCACTCTCAGT
GTCTATCAGAATGCCACGGGCAAGATCTGCGGTGTCTGGCGACGACGTGATTACAAGCGC
GCCCTGCAGACGGAGTTGTTCAGTTCGCTACTGGAGGCACCACTTCCCGATGGCAAAACG
GATCCCCAGCTGGCCGGAGCCGGTGGCACAGCGATCGTGTCCACCAGCAGCGGTGCCGCC
TCATCGATGCATCTCACCCTGGTCTTCAATGGTGTCTTTGGTGCCGAGGAGTACGCCGAT
GCAGCACTGAGTGTGAAAATTGAGCTGGCAGAACGGAAGGAGGTGATCTTCGATGAGATT
CCACGTGTGCGCAAACCCTCTGCCGAGATCAATGTCCTGGAGCTGTCGTCGCCCATTTCC
ATACAGAATCTTCGACTGATGTCGCGTGGCAAACTCCTGCTGACCGTGGAGTCCAAGAAG
TACCCACATCTGCGCATCCAGGGACACATCGTGACCCGAGCCAGCTGCGAAATCTTCCAG
ACCCTGCTGGCGCCGCACAGTGCCGAATCCTCGACCAAGAGCAGCGGTTTGGCGTGGGTC
TACTTGAACACCGATGGATCTCTGGCCTACAACATCGAAACGGAGCACGTGAACACCCGG
GATAGGCCCAACATCAGTTTGATTGAGGAGCAGGGCAAGCGGAAGGCCAAGCTGGAGGAT
CTGACGCCGAGCTTCAACTTCAACCAGGCCATTGGTAGTGTGGAGAAGTTGGGTCCCAAG
GTCCTCGAGTCGCTCTATGCCGGCGAACTGGGCGTTAATGTGGCCACCGAGCATGAGACG
AGCCTGATCCGTGGCCGCCTAGTGCCCCGTCCAGTGGCCGATGCTCGGGACTCGGCGGAA
CCCATTCTGCTGAAGCGACAGGAGCACACGGATGCACAGAATCCACATGCCGTCGGCATG
GCCTGGATGTCCATTGACAACGAGTGCAATCTGCACTACGAGGTGACGCTCAACGGTGTG
CCCGCCCAGGATCTGCAGCTGTATCTGGAGGAGAAGCCCATCGAGGCGATTGGAGCGCCA
GTGACGAGGAAATTGCTCGAGGAATTCAACGGCTCCTATCTGGAAGGCTTCTTCCTCAGC
ATGCCATCCGCCGAACTGATCAAGCTGGAGATGAGCGTCTGCTATCTGGAGGTCCATTCC
AAGCACTCCAAACAGCTTCTGCTGCGCGGCAAACTGAAGAGCACCAAGGTGCCGGGTCAC
TGCTTCCCCGTCTACACGGACAACAATGTTCCCGTGCCTGGCGACCACAATGATAACCAT
TTGGTGAACGGAGAGACCAAGTGCTTCCACTCCGGACGCTTCTACAACGAATCGGAGCAG
TGGCGCAGTGCCCAGGATTCCTGTCAGATGTGCGCCTGTTTGCGTGGCCAATCCAGTTGC
GAGGTGATCAAGTGTCCGGCTCTCAAGTGCAAGTCCACGGAGCAACTGCTTCAGCGTGAT
GGTGAATGCTGTCCCAGCTGTGTGCCCAAGAAGGAGGCCGACTATTCAGCGCAATCCTCG
CCAGCCACCAATGCCACCGATCTGCAACAGCGACGCGGCTGCCGCCTGGGCGAGCAGTTC
CATCCCGCCGGTGCCAGTTGGCATCCATTCCTGCCGCCCAATGGCTTCGATACGTGCACC
ACCTGCAGCTGCGATCCCCTGACCCTCGAGATTCGCTGTCCCCGGCTCGTCTGCCCGCCG
TTGCAGTGCAGCGAGAAGTTGGCCTATCGTCCAGACAAGAAGGCATGCTGCAAGATCTGT
CCGGAGGGCAAGCAGAGCAGTTCCGGACACAAGACGACGCCGAACAATCCCAATGTGCTG
CAGGATCAGGCCATGCAGCGATCGCCGAGTCACAGTGCCGAGGAGGTTCTGGCCAACGGC
GGATGCAAGGTGGTCAACAAGGTGTACGAGAACGGCCAGGAGTGGCATCCGATCCTGATG
TCCCACGGCGAGCAGAAGTGCATCAAGTGCCGCTGCAAGGACTCCAAGGTGAACTGCGAT
CGCAAACGCTGCTCCCGCTCCACGTGCCAGCAGCAGACACGCGTGACCAGCAAGCGGCGT
CTGTTCGAGAAACCGGACGCAGCTGCTCCGGCCATCGATGAGTGCTGCTCCACCCAGTGC
CGGAGATCGAGGCGCCACCACAAGAGGCAGCCGCATCATCAGCAGCGATCCTCCAGC
