# Supplementary material for: Contrasting patterns of molecular evolution in metazoan germ line genes
Source: BMC Evol Biol. 2019 Feb 11;19:53. doi: 10.1186/s12862-019-1363-x (PMC6371493; doi:10.1186/s12862-019-1363-x)
Supplement: Supplementary file 2 — Alignments. (ZIP 213 kb) [file 12862_2019_1363_MOESM2_ESM.zip › Alignments_avail_on_request/Apis_smox_final.fas]

>Amel_XM_006571160.2_smox
ATGACTTCGATGCTGTCCAGCTTTAACCCGCCTATCGTTAAACGATTGTTGGGTTGGAAA
AAAGCAGAAGGAGAAGACAAATGGAGTGAAAAAGCTGTTAAAAGTCTTGTAAAGAAGTTA
AAAAAGTCCACCGGCCTCGACGAGCTCGAGAAGGCTATTACTACGCAAAGTTGCAACACT
AAGTGCATTACTATACCGAGGCCTAGCCCAGGCGGTGTCGGAGACAACGGTGTCCAAGGA
GTGCGCGGCAAAGGTTTGCCGCACGTGATCTATTGCCGACTTTGGCGTTGGCCAGATTTG
CAATCGCACCACGAACTAAGAGCAATCGAGCATTGCGAGTACGCGTTTACGCAGAAACGA
GACGAAGTCTGCATTAACCCGTACCATTATCAACGAATACAAACACCAGTTTTGCCAGCT
ATTCTCGTACCTCGGCATAATTTACCCGGGGACGAGTCCGTCCTTTATAACACTTCCATC
GAGGAGCTCAGTGTCAGTGTGCCAGAAAACACGAGTTTCCACGCGACTTTAAATCACCAG
CACCATAATCAACAAAGTATACCACAATCACCGCAACAGCAACAACAGCAACAACAACAA
CAGCCACCGAACAATCCATATCAAGGAATGCAGAGTATGCAGGCGACAAGTCCGGCTAGT
GTTGGTAGTCTAGGAAGTGTTCAGGGTTCACCACATCCGGCACCTGGATCTATGGATCCA
CCTGCTGATACTCCTCCTCCGGGATATATAAGTGAAGATGGTGATAACATGGATCACAAC
GATAATATGTCCTTATCGCGTTTGTCTCCCAGTCCTGTAGATGCACAACCAGTGATGTAC
TGTGAACCAGCATTTTGGTGTTCAATAAGTTACTATGAACTAAATACGAGAGTAGGCGAG
ACTTTTCATGCATCGCAGCCGAGCATAACGGTGGACGGATTCACTGATCCCAGTAATTCT
GAACGTTTCTGTTTGGGTTTACTATCGAACGTAAACCGAAATACCGTGGTCGAACAGACG
AGACGACATATCGGGAAAGGAGCTAGATTATATTATATCGGTGGTGAAGTATTTGCCGAA
TGTTTATCCGATTCGAGCATTTTTGTGCAAAGTCCTAATTGTAATCAACGTTACGGTTGG
CATCCAGCCACCGTTTGTAAAATACCACCCGGTTGCAATTTGAAGATATTCAACAATCAA
GAATTTGCGGCACTGTTATCGCAATCAGTTTCACAAGGATTCGAAGCTGTGTATCAATTG
ACTCGAATGTGTACGATCAGAATGAGTTTTGTAAAAGGTTGGGGAGCGGCATACCGTCGG
CAAACCGTCACGTCGACTCCTTGTTGGATCGAGTTGCATTTAAATGGTCCATTACAGTGG
CTCGATAGAGTACTCACGCAGATGGGATCGCCGCGTTTACCCTGTTCCTCGATGTCA
>Acer_XM_017067162.1
ATGACTTCGATGCTGTCCAGCTTTAACCCGCCTATCGTTAAGCGATTGTTGGGTTGGAAA
AAAGCAGAAGGAGAAGACAAATGGAGTGAAAAAGCTGTTAAAAGTCTTGTAAAGAAGTTA
AAAAAGTCCACCGGCCTCGACGAGCTCGAGAAGGCTATTACTACGCAAAGTTGCAACACT
AAGTGCATTACTATACCGAGGCCTAGCCCAGGCGGTGTCGGAGACAACGGTGTCCAAGGA
GTGCGCGGCAAAGGTTTGCCGCACGTGATCTATTGCCGACTTTGGCGTTGGCCAGATTTG
CAATCGCACCACGAACTAAGAGCAATCGAGCATTGCGAGTACGCGTTTACGCAAAAACGG
GACGAAGTCTGCATTAACCCGTACCATTATCAACGAATACAAACACCAGTTTTGCCAGCT
ATTCTCGTACCTCGGCATAACTTAGCCGGGGACGAGTCCGTCCTTTATAACACTTCCATC
GAGGAGCTCAGTGTCAGTGTGCCAGAAAACACGAGTTTCCACGCGACTTTAAATCACCAG
CACCATAATCAACAAAGTATACCGCAATCACCGCAACAGCAACAACAGCAACAACAACAA
CAACCACCGAACAATCCATATCAAGGAATGCAGAGTATGCAGGCAACAAGTCCGGCTAGT
GTTGGTAGTCTAGGAAGTGTTCAGGGTTCACCACATCCGGCACCTGGATCTATGGATCCA
CCTGCTGATACTCCTCCTCCTGGATATATAAGTGAAGATGGTGATAATATGGATCACAAC
GATAATATGTCCTTATCGCGTTTGTCTCCCAGTCCAGTAGATGCACAACCAGTGATGTAC
TGTGAACCAGCATTTTGGTGTTCAATAAGTTACTATGAACTAAATACGAGAGTAGGCGAG
ACTTTTCATGCATCGCAACCGAGCATAACGGTGGACGGATTCACTGATCCCAGTAATTCT
GAACGTTTCTGTTTGGGTTTACTATCGAACGTAAACCGAAATACCGTGGTCGAACAGACG
AGACGACATATCGGAAAAGGAGCTAGATTATACTATATCGGTGGTGAAGTATTTGCCGAA
TGTTTGTCCGATTCGAGCATTTTCGTGCAAAGTCCTAATTGTAATCAACGTTATGGTTGG
CATCCAGCCACTGTTTGTAAAATACCACCCGGTTGCAATTTGAAGATATTCAACAATCAA
GAATTTGCGGCATTGTTATCGCAATCAGTTTCGCAAGGATTCGAAGCTGTGTATCAATTG
ACTCGAATGTGTACGATCAGAATGAGTTTTGTAAAAGGTTGGGGAGCGGCATATCGTCGG
CAAACCGTGACGTCGACTCCTTGTTGGATCGAGTTGCATTTAAATGGTCCATTACAGTGG
CTCGATAGAGTACTCACGCAGATGGGATCGCCGCGTTTACCCTGTTCCTCGATGTCA
>Ador_XM_006622623.1
ATGACTTCGATGCTGTCCAGCTTTAACCCGCCTATCGTTAAGCGATTGTTGGGTTGGAAA
AAAGCAGAAGGAGAAGACAAATGGAGTGAAAAAGCTGTTAAAAGTCTTGTAAAGAAGTTA
AAAAAATCCACCGGCCTCGACGAGCTCGAGAAGGCTATTACTACGCAAAGTTGCAACACT
AAGTGCATTACTATACCGAGGCCTAGCCCAGGCGGTGTCGGAGACAACGGTGTCCAAGGA
GTGCGCGGCAAAGGTTTGCCGCACGTGATCTATTGCCGACTTTGGCGTTGGCCAGATTTG
CAATCGCACCACGAACTGAGAGCAATCGAGCATTGCGAGTACGCGTTTACGCAGAAACGA
GACGAAGTCTGCATTAACCCGTACCACTATCAACGAATACAAACACCAGTTTTGCCAGCT
ATTCTCGTACCTCGGCATAATTTAGCCGGGGACGAGTCCGTCCTTTATAACACTTCCATC
GAGGAGCTCAGTGTCAGTGTGCCAGAAAACACGAGTTTCCACGCGACTTTAAATCACCAG
CACCATAATCAACAAAGTATACCACAATCGCCGCAACAGCAACAACAGCAACAACAACAA
CAGCCACCGAACAATCCATATCAAGGAATGCAGAGTATGCAGGCAACAAGTCCGGCTAGT
GTTGGTAGTCTAGGAAGTGTTCAGGGTTCACCACATCCGGCACCTGGATCTATGGATCCA
CCTGCTGATACTCCTCCTCCAGGTTATATAAGTGAAGATGGTGATAACATGGATCACAAC
GATAATATGTCCTTATCGCGTTTGTCTCCCAGTCCTGTAGATGCACAACCAGTGATGTAC
TGTGAACCAGCATTTTGGTGTTCAATAAGTTACTATGAACTAAATACGAGAGTAGGCGAG
ACTTTTCATGCATCGCAACCGAGCATAACGGTGGATGGATTCACTGATCCCAGTAATTCT
GAACGTTTCTGTTTGGGTTTATTATCGAACGTAAACCGAAATACCGTAGTCGAACAGACG
AGACGACATATCGGAAAAGGAGCTAGATTATATTATATTGGTGGTGAAGTATTTGCCGAA
TGTTTATCCGATTCGAGCATTTTTGTGCAAAGTCCTAATTGTAATCAACGTTATGGTTGG
CATCCAGCCACTGTTTGTAAAATACCACCCGGTTGCAATTTGAAGATATTCAACAATCAA
GAATTTGCGGCATTGTTATCGCAATCGGTTTCACAAGGATTCGAAGCTGTGTATCAATTG
ACTCGAATGTGTACGATCAGAATGAGTTTTGTAAAAGGTTGGGGAGCGGCATATCGTCGG
CAAACCGTCACGTCGACTCCTTGTTGGATCGAGTTGCATTTAAATGGTCCATTACAGTGG
CTCGATAGAGTACTCACGCAGATGGGATCGCCGCGTTTACCCTGTTCCTCGATGTCA
>Aflo_XM_012491459.1
ATGACTTCGATGCTGTCCAGCTTTAACCCGCCTATCGTTAAGCGATTGTTGGGTTGGAAA
AAAGCAGAAGGAGAAGACAAATGGAGTGAAAAAGCTGTTAAAAGTCTTGTAAAGAAGTTA
AAAAAGTCCACCGGCCTCGACGAGCTCGAGAAGGCTATTACTACGCAAAGTTGCAACACT
AAGTGCATTACTATACCGAGGCCTAGCCCAGGCGGTGTCGGAGACAACGGTGTCCAAGGA
GTGCGCGGCAAAGGTTTGCCGCACGTGATCTACTGCCGACTTTGGCGTTGGCCAGATTTG
CAATCGCACCACGAACTAAGAGCAATCGAGCATTGCGAATACGCGTTTACGCAGAAACGA
GACGAAGTCTGCATTAACCCGTATCATTATCAACGAATACAAACACCAGTTTTGCCAGCT
ATTCTCGTGCCTCGGCATAATTTAGCCGGGGACGAGTCCGTCCTTTATAACACTTCCATC
GAGGAGCTCAGTGTCAGTGTGCCAGAAAACACGAGTTTCCACGCGACTTTAAATCACCAG
CATCATAATCAACAAAGTATACCACAATCACCGCAACAGCAACAACAGCAACAACAGCAA
CAGCCACCGAACAATCCATATCAAGGAATGCAGAGTATGCAGGCGACAAGTCCGGCTAGT
GTTGGTAGTCTAGGAAGCGTTCAGGGTTCACCACATCCGGCACCTGGATCTATGGATCCA
CCTGCTGATACTCCTCCTCCGGGATATATAAGTGAAGATGGTGATAACATGGATCACAAC
GATAATATGTCCTTATCGCGTTTGTCTCCCAGTCCTGTAGATGCACAACCAGTGATGTAC
TGTGAACCAGCATTTTGGTGTTCAATAAGTTACTATGAACTAAATACGAGAGTAGGCGAG
ACTTTTCATGCATCGCAACCGAGCATAACGGTGGATGGATTCACTGATCCCAGTAATTCC
GAACGTTTCTGTTTGGGTTTATTATCGAACGTAAACCGAAACACCGTAGTCGAGCAGACG
AGACGACATATCGGTAAAGGAGCTAGATTATATTATATCGGTGGTGAAGTATTTGCCGAA
TGTTTATCCGATTCGAGCATTTTTGTGCAAAGTCCTAATTGTAATCAACGTTATGGTTGG
CATCCAGCCACTGTTTGTAAAATACCACCTGGTTGCAATTTGAAGATATTCAACAATCAA
GAATTTGCGGCACTGTTATCGCAATCAGTTTCACAAGGATTCGAAGCTGTGTATCAATTG
ACTCGAATGTGTACGATTCGAATGAGTTTTGTAAAAGGTTGGGGAGCGGCATATCGTCGG
CAAACCGTGACGTCGACTCCTTGTTGGATCGAGTTGCATTTAAATGGTCCATTACAGTGG
CTCGATAGAGTACTCACGCAGATGGGATCGCCGCGTTTACCCTGTTCCTCGATGTCA
