# Supplementary material for: Contrasting patterns of molecular evolution in metazoan germ line genes
Source: BMC Evol Biol. 2019 Feb 11;19:53. doi: 10.1186/s12862-019-1363-x (PMC6371493; doi:10.1186/s12862-019-1363-x)
Supplement: Supplementary file 2 — Alignments. (ZIP 213 kb) [file 12862_2019_1363_MOESM2_ESM.zip › Alignments_avail_on_request/Apis_dpp_final.fas]

>Amel_XM_006569786.2_DPP
ATGCGCATGTTGCTGCCACTGAGGTTGGTTTTCGTCGCAGCAGGTTTGCTGCTGGCAACT
ACCAAAGCAAATGTTCATTTGCATCTACATTCTGACACTGCCAAACATTTTGCCATTGGT
GAACGTGAACAAGCAATTGCTGGAATGGAAGCTAGCCTTTTATCTCTTCTTGGTTTTGCT
AAGAGGCCAAAACCACAAGGTCCTGCTTATGTTCCAGAGTCATTAAAAAAACTTTTATCA
ACAAATACATTGGTACAGCTGATAAAATTTCAATCTCCAAATCGCTTTCGTCTTTCTTTT
GACTTAAGTAGTATTCCTTCAGGAGAAAAATTACAAGCTGCAGAATTGAGTCTTTCTCGC
GTACCTATTTTAAATCAAGATGATTCCAATCCAAAATTGGGTAGAATACTTATATATGAT
ATTTTACGTCCTGGTGCAAAAGGATATAGTTCTCCATTATTACGTTTAATTGACAGTAAA
TTAATAAATACTAGAAAAAATGGCACAATTAGCCTAGATGTTCATCCTGCTGTAGAAAGA
TGGATAAAGGATCCTAAAAATAATCATGGACTTTTGGTGCATGTACGTGGAATTAAACAA
GAGCATGTACGTTTGAAAAGAAACATAAATGAAAGAAATGATACATGGGTTGTTAATCGC
CCAATGTTATTTACTTATACAGATGATGGCAGATATAAAATGTCTTCTGCAAGTCAAATA
ATGGATCGCCGTGCTAGAAGAGCAGCACTTCGAAAAAATCGTCGAAAAGATGGACGTGAG
AATTGTAGGCGACATCCGCTTTATGTTGACTTTGCTGATGTTGGTTGGAATGATTGGATT
GTTGCTCCCCCTGGTTATGATGCCTTTTATTGTCATGGTGATTGTCCCTTTCCATTAGCA
GATCATTTAAATTCTACCAATCATGCAATTGTTCAAAACTTGGTTTATTCAACAAAACCA
AGCATGGTGCCTAAAGCTTGCTGTGTACCTACTGCTCTTAGTTCGATATCCATGCTTTAT
CTCGATGAAGAAAATAAAGTAGTATTGAAAAATTATCAGGACATGTCTGTCCTTGGATGT
GGATGTCGT
>Acer_XM_017060117.1
ATGCGCATGTTGCTGCCACTGAGATTGGTTTTCGTCGCAGCAGGTTTGCTGCTGGCAACT
ACCAAAGCAAATGTTCATTTGCATCTACATTCTGACACTGCCAAACATTTTGCCATTGGT
GAACGTGAACAAGCAATTGCTGGAATGGAAGCTAGCCTTTTATCTCTTCTTGGTTTTGCT
AAGAGGCCAAAACCACAAGGTCCTGCTTATGTTCCAGAGTCATTAAAAAAACTTATCAAA
CAAAATACAATTACAGCTGATATTAAATTTCAATCTCCAAATCGCTTTCGTCTTTTTTTT
GACTTAAGTAGTATTCCTTCAGGAGAAAAATTACAAGCTGCAGAATTAAGTCTTTCTCGC
GTACCTATTTTAAATCAAGATGATTCCAATCCAAAATTGGGTAGAATACTTATATATGAT
ATTTTACGTCCTGGTGCAAAAGGATATAGTTCACCATTATTACGTTTAATTGACAGTAAA
TTAATAAATACTAGAAAAAATGGCACAATTAGCCTAGATGTTCATCCTGCTGTAGAAAGA
TGGATAAAGGATCCCAAAAATAATCATGGACTTTTGGTGCATGTACGTGGAGTTAAACAG
GAGCATGTACGTTTGAAAAGAAACACAAATGAAAGAAATGATACATGGGTTGTTAATCGC
CCAATGTTATTTACTTATACAGATGATGGCAGATATAAAATGTCTTCTGCAAGTCAAATA
ATGGATCGCCGTGCTAGAAGAGCAGCACTTCGAAAAAATCGTCGAAAAGATGGACGTGAG
AATTGTAGGCGACATCCGCTTTATGTTGACTTTGCTGATGTTGGTTGGAATGATTGGATT
GTTGCTCCCCCTGGTTATGATGCCTTTTATTGTCATGGTGATTGTCCCTTTCCATTAGCA
GATCATTTAAATTCTACCAATCATGCAATTGTTCAAAACTTGGTTTATTCAACAAAACCA
AGCATGGTGCCTAAAGCTTGCTGTGTACCTACTGCTCTTAGTTCAATATCCATGCTTTAT
CTCGATGAAGAAAATAAAGTAGTATTGAAAAATTATCAAGACATGTCTGTCCTTGGATGT
GGATGTCGT
>Ador_XM_006621925.1
ATGCGCATGTTGCTGCCACTGAGATTGGTTTTCGTCGCAGCAGGTTTGCTGCTGGCAACT
ACCAAAGCAAATGTTCATTTGCATCTACATTCTGACACTGCCAAACATTTTGCCATTGGT
GAACGTGAACAAGCAATTGCTGGAATGGAAGCTAGCCTTTTATCTCTTCTTGGTTTTGCT
AAGAGGCCAAAACCACAAGGTCCTGCTTATGTTCCAGAGTCATTAAAAAAACTTATCAAA
CAAAATACAATTACAGCTGATATTAAATTTCAATCTCCAAATCGCTTTCGTCTTTCTTTT
GACTTAAGTAGTATTCCTTCAGGAGAAAAATTACAAGCTGCAGAATTAAGTCTTTCTCGT
GTACCTATTTTAAATCAAGATGATTCCAATCCAAAATTGGGTAGAATACTTATATATGAT
ATTTTACGTCCTGGTGCAAAAGGATATAGTTCTCCATTATTACGTTTAATTGACAGTAAA
TTAATAAATACTAGAAAAAATGGCACAATTAGCCTAGATGTTCATCCTGCTGTAGAAAGA
TGGATAAAGGATCCTAAAAATAATCATGGACTTTTGGTGCATGTACGTGGAATTAAACAA
GAGCATGTACGTTTGAAAAGAAACACAAATGAAAGAAATGATACATGGGTTGTTAATCGC
CCAATGTTATTTACTTATACAGATGATGGAAGATATAAAATGTCTTCTGCAAGTCAAATA
ATGGATCGCCGTGCTAGAAGAGCAGCACTTCGAAAAAATCGTCGAAAAGATGGACGTGAG
AATTGTAGACGACATCCGCTTTATGTTGATTTTGCTGATGTTGGTTGGAATGATTGGATT
GTTGCTCCTCCTGGTTATGATGCCTTTTATTGTCATGGTGATTGTCCCTTTCCATTAGCA
GATCATTTAAATTCTACCAATCATGCAATTGTTCAAAACTTGGTTTATTCAACAAAACCA
AGCATGGTGCCTAAAGCTTGCTGTGTACCTACTGCTCTTAGTTCAATATCCATGCTTTAT
CTCGATGAAGAAAATAAAGTAGTATTGAAAAATTATCAGGACATGTCTGTCCTCGGATGT
GGATGTCGT
>Aflo_XM_003695388.2
ATGCGCATGTTGCTGCCACTGAGATTGGTTTTCGTCGCAGCAGGTTTGCTGCTGGCAACT
ACCAAAGCAAATGTTCACTTGCATCTACATTCTGACACTGCCAAACATTTTGCCATTGGT
GAACGTGAACAAGCAATTGCTGGAATGGAAGCTAGCCTTTTATCTCTGCTTGGTTTTGCT
AAGAGGCCAAAACCACAAGGTCCTGCTTATGTTCCAGAATCANTTAAAAAACTTATTAAA
CAAAATACAATTACAGCTGATATTAAATTTCAATCTCCAAATCGCTTTCGTCTTTCTTTT
GACTTAAGTAGTATTCCTTCAGGAGAAAAATTACAAGCTGCAGAATTAAGTCTTTCTCGT
GTACCTATTTTAAATCAAGATGATTCCAACCCAAAATTGGGTAGATTACTTATATATGAT
ATTTTACGTCCTGGTGCAAAAGGATATAGTACTCCATTATTACGTTTAATTGACAGTAAA
CTAATAAATACTAGAAAAAATGGCACAATTAGCCTAGATGTTCATCCTGCTGTAGAAAGA
TGGATAAAGGATCCTAAAAATAATCATGGACTTTTGGTGCATGTACGTGGAATTAAACAG
GAGCATGTACGTTTGAAAAGAAACACAAATGAAAGAAATGATACATGGATTGTTAATCGC
CCAATGTTATTTACTTATACAGATGATGGCAGATATAAAATGTCTTCCGCAAGTCAAATA
ATGGATCGCCGTGCTAGAAGAGCAGCACTTCGAAAAAATCGTCGAAAAGATGGACGTGAA
AATTGTAGGCGACATCCGCTTTATGTTGATTTTGCTGATGTTGGTTGGAATGATTGGATT
GTTGCTCCCCCTGGTTATGATGCCTTTTATTGTCATGGTGATTGTCCCTTTCCATTAGCA
GATCATTTAAATTCTACCAATCATGCAATTGTTCAAAACTTGGTTTATTCAACAAAACCA
AGTATGGTGCCTAAAGCTTGCTGTGTACCTACTGCTCTTAGTTCAATATCCATGCTTTAT
CTCGATGAAGAAAATAAAGTAGTATTGAAAAATTATCAGGACATGTCTGTTCTTGGATGT
GGATGTCGT
