# Supplementary material for: Contrasting patterns of molecular evolution in metazoan germ line genes
Source: BMC Evol Biol. 2019 Feb 11;19:53. doi: 10.1186/s12862-019-1363-x (PMC6371493; doi:10.1186/s12862-019-1363-x)
Supplement: Supplementary file 2 — Alignments. (ZIP 213 kb) [file 12862_2019_1363_MOESM2_ESM.zip › Alignments_avail_on_request/Apis_sax_final.fas]

>Amel_XM_016917500.1_sax
ATGACAATGGCGGATTTTATGTTTATCACATATTTTATATTATCGTTGACACTAAAATTA
TGTCCAGGAGAAGAAGAGAAGTTTACTTTATTAGAACATGATTTTTCTGTTGAAAGTGAA
GAACCACAAAAATCTATAGATATTATGGCTTTTAATAGCAGTTCAATGGGACAACATCGT
TTTAAATGTCATACTTGCGAGGGTCCAAATTGTTTACATTCTGATATCTGTTATAATGCA
GTTACTTGCTGGAAGTCTAGAGTAAGACAATCAGATGGCATAGAAAGTGTAAGTAGAGGA
TGTACGTCATCAATAGATCAAATGTTATTGATATGTAATAAACAATTACCACCACGTATA
ATTCAAAATGATAATAAAAAAAGACATGTTAGTGGATCCTTAAAAGGTGTACAATATTAT
GTTGAATGTTGTCAAACAGATTTCTGTAATGATGGGCCATTTCCAATATTACATGATTTT
AATGGAGATATTGTTGAAGAAAATTATGCAGTTAAATTAACATTGGCAATTTTGGGTCCT
ATGGTTGGATTCTGTATAATTGCTGGAATAATATTGTTTTATTTATTGGTATGTAGGACT
CGTAAAAAAAGAACTTTGACTGCAAGACGTAATAAACTTGTTATAGATTCTGAAATGGAG
TCATCTATCTTACATTTTTCATTTTCTTCTCCAACATCTACTAATATGTATCATTCTCAT
GAACTAAAAGCAACTGCAGCTGGTGACAGCACATTAAAGGAATATTTGGATGGAAGAAGT
TTAACCAGTGGATCAGGATCTGGATTACCATTATTAGTACAACGAACATTAGCTAAACAA
GTAGCATTAGTAGAATGTCTTGGTAGTGGTGGTAATGGTGGATTTGGTGGAGAAGTTTGG
AGAGGAATA
>Acer_XM_017067286.1
ATGACAATGGCGGATTTTATGTTTATCACATATTTTATATTATCGTTGACACTAAAATTA
TGTCCAGGAGAAGAAGAGAAGTTTACTTTATTAGAACATGATTTTTCTATTGAAAGTGAA
GAATCACAAAAATCTGTAGATATTATGGCTTTTAATAATAGTTCAATGGGACAACAGCGT
TTTAAATGTCATACTTGCGAGGGGCCAGATTGTTTACATTCTGATATCTGTTATAATGCA
GTTACTTGCTGGAAATCTAGAGTAAGACAATCAGATGGTATGGAAAGTGTAAGTAGAGGA
TGTACATCATCAATAGATCAAATGTTATTGATATGTAATAAACAATTACCACCACGTATA
ATTCAAAATGATAATAAAAAAAGACATGTTAGTGGATCCTTAAAAGGTGTACAATATTAT
GTTGAATGTTGTCAAACAGATTTCTGTAATGGTGGGCCATTTCCAATATTACATGGTTTT
AATGGAGATATTGTTGAAGAAAATTATGCAGTTAAATTAACATTGGCAATTTTGGGTCCT
ATGGTTGGATTCTGTATAATTGCTGGAATAATATTGTTTTATTTATTGGTGTGTAGGACT
CGTAGAAAAAGAACTTTGACTGCAAGGCGTAATAAACTTGTTATAGATTCTGAAATGGAG
TCATCTATCTTACATTTTTCATTTTCTTCTCCAACATCTACTAATATGTATCATTCTCAT
GAACTAAAAGCAACTGCAGCTGGTGATAGTACATTAAAGGAATATTTGGATGGAAGAAGT
TTAACCAGTGGATCAGGATCTGGATTACCATTATTAGTACAACGAACATTAGCTAAACAA
GTAGCATTAGTAGAATGTCTTGGTAGTGGTGGTAATGGTGGATTTGGTGGAGAGTTGGAG
AGGAATATG
>Ador_XM_006620200.1
ATGACAATGGCGGATTTTATGTTTATCACATATTTTATATTATCATTGACACTAAAATTA
TGTCCAGGAGAAGAAGAGAAGTTTACTTTATTAGAACATGATTTTTCTGTTGAAAGTGAA
GAACCACAAAAATCTATAGATATTATGGTTTTTAATAGCAGTTCAATGGGACAACAGCGT
TTTAAATGTCATACTTGCGAGGGGCCAGATTGTTTACATTCTGATATCTGTTATAATGCA
GTTACTTGCTGGAAATCTAGAGTAAGACAATCAGATGGTATAGAAAGTGTAAGTAGAGGA
TGTACGTCATCAATAGATCAAATGTTATTGATATGTAATAAACAATTACCACCACGTATA
ATTCAAAATGATAATAAAAAAAGACATGTTAGTGGATCTTTAAAAGGTGTACAATATTAT
GTTGAATGTTGTCAAACAGATTTCTGCAATGATGGACCATTTCCAATATTACATGGTTTT
AATGGAGATATTGTTGAAGAAAATTATGCAATTAAATTAACATTGGCAATTTTGGGTCCT
ATGATTGGATTCTGTATAATTGCTGGAATAATATTATTTTATTTATTGGTATGTAGGACT
CGTAGAAAAAGGACTTTGACTGCAAGGCGTAATAAACTTGTTATAGATTCTGAAATGGAA
TCGTCTATTCTACATTTTTCATTTTCTTCTCCAACATCCACTAATATGTATCATTCTCAT
GAACTAAAAGCAACTGCAGCTGGTGATAGCACATTAAAGGAATATTTGGATGGAAGAAGT
TTAACCAGTGGATCAGGATCTGGATTACCATTATTAGTACAACGAACATTAGCTAAACAA
GTAGCATTAGTAGAATGTCTTGGTAGTGGCGGTAATGGTGGATTTGGTGGAGAAGTTTGG
AGAGGAATA
>Aflo_XM_012493169.1
ATGACAATGGCGGATTTTATGTTTATCACATATTTTATATTATCGTTGACACTAAAATTA
TGTCCAGGAGAAGAAGAAAAGTTTACTTTATTAGAACATGATTTTTCTATTGAAAGTGAA
GAACCACAAACATCTATAGATATTATGGCTTTTAATAGCAGTTCAATGGGACAACAACGT
TTTAAATGTCATACTTGCGAGGGGCCAGATTGTTTACACTCTGATATCTGTTATAATGCA
GTTACTTGCTGGAAGTCTAGAGTAAGACAATCAAATGGTATAGAAAGTGTAAGTAGAGGA
TGTACATCATCAATAGATCAAATGTTATTGATATGTAATAAACAATTACCACCACGTATG
ATTCAAAATGATAATAAAAAAAGACATGTTATTAGATCTTTAAAAGGTGTACAATATTAT
GTTGAATGTTGTCAAACAGATTTCTGCAATGGTGGGCCATTTCCAATATTACATGATTTT
AATGGAGATATTGTTGAAGAAAATTATGCAGTTAAATTAACATTGGCAATTTTGGGTCCT
ATGGTTGGATTCTGTATTATTGCTGGAATAATATTGTTTTATTTATTGGTATGTAGGACT
CGTAAAAAAAGGACTTTGACTGCAAGGCGTAATAAACTTGTTATAGATTCTGAAATGGAG
TCATCTATCCTACATTTTTCATTTTCTTCTCCAACATCCACTAATATGTATCATTCTCAT
GAATTAAAAGCAACTGCAGCTGGTGATAGCACATTAAAGGAATATTTGGATGGAAGAAGT
TTAACCAGTGGATCAGGATCTGGATTACCATTATTAGTACAACGAACATTAGCTAAACAA
GTAGCATTAGTAGAATGTCTTGGTAGTGGTGGTAATGGTGGATTTGGTGGAGAAGTTTGG
AGAGGAATA
