# Supplementary material for: Contrasting patterns of molecular evolution in metazoan germ line genes
Source: BMC Evol Biol. 2019 Feb 11;19:53. doi: 10.1186/s12862-019-1363-x (PMC6371493; doi:10.1186/s12862-019-1363-x)
Supplement: Supplementary file 2 — Alignments. (ZIP 213 kb) [file 12862_2019_1363_MOESM2_ESM.zip › Alignments_avail_on_request/Apis_capu_final.fas]

>Amel_XM_016911606.1_capu
ATGAAAGAGTTCGCCGGCCTTTTCTCGCGTCAGGTAACCGCGTCAAGAAAACCGGTGAAA
AGAACGGACGAGGCCACGAGGCCGTCTAAGGTGCAGCCTGCCAAGATCCTCGACTCGAAG
CGGTCCAAGACGGTCGGTATATTGGAGAAGAGCTTGCGCGTGGATTTCTGCGAGGTCGAG
AACGCCGTTTACAATTTGGACACGAGCGTGATCAACTTGGAGGCGTTGCAACAGATATAC
GAGATCAGGCCAACGAAGAAAGAATTGGAGGATATAAAAGCGTTCGAGGCGGCGAATCCC
GACGTTCCCCTCGATCAACCGGAGATATTTCTCAAGAGGCTAGCCGATATCAATCATTTC
ACAGAGAGGATAGCGTGTTTGATGTTCCAGGCCGAGTTCCAGGACGCCATCTCGAACGTC
TCGTCGAAACTAACGAATCTTCGCAGCACGTGCGACTTCTTGCGAAACTCGAGCTCATTG
AAGCGAGTGATGGCGCTGATCCTCACGTTCGGCAATTACATGAACGGGGGGAACAGGACG
CGGGGGCAGGCGGACGGCTTCGGTCTCGAGATTCTAGGCAGATTAAAGGACGTCAAGTCG
AACGTGGCCGGTGTCACGTTGCTTCATTACATTGTTAGGGCGAGATTGGCGCAGGAGAAG
GATCACAATTTCGACGAGCCGTTGCCGCTCCCGATTCCGGAACCGGCCGACATGGAGGCG
GCTTCCACCATAAATTTTGAAAATCTATCCGCCGAGTTGGACAGGTTGAAGAACGAGCTC
GAAGGTTGTGTCGAGAAGTGTGACGCCGTGGTCGAGGCGGATCCTGATTCGTCGGCCCCG
TTCAAAGAGAAAATGGACGCGTTTTTCCGGGAGGCGAGGGCAGAATTGGCCAACGAGCAA
CAGGCACTGCTCGAGGCTAGGGGAAAATTCAAGGCTGTGATGCAGTTCTACCAATACAAG
CCGAAAGGGACGAATCTCGACGCGGCCGATCCAAACGCGTTCTTCTCCCTTTGGCTAGGT
TTCTGCCAAGATTTCAAGGATATCTGGAAGAAGGAGCAGCAACGGATAAAGAAGGAACGG
ATGGAGGAGATGAAAAAGAAATACGAGAACAAGACGAAGGTGGAAAAGTTGAAATTAAGC
GCAACGGGATTGAAGGCACGACTTCAAAAATTGTCGCGAAAG
>Acer_XM_017050591.1
ATGAAAGAGTTCGCCGGCCTTTTCTCGCGTCAGGTAACCGCGTCAAGAAAGCCGGTGAAA
AGAACGGACGAGGCCACGAGGCCGTCTAAGGTGCAGCCTGCCAAGATCCTCGACTCGAAA
CGGTCTAAGACGGTCGGTATATTGGAGAAGAGTTTGCGCGTAGATTTTTGCGAGGTCGAG
AACGCCGTTTACAATTTGGACACCAGCGTGATCAATTTGGAGGCGCTGCAGCAGATATAC
GAGATCAGGCCAACGAAGAAAGAATTGGAGGATATAAAAGCTTTCGAGGCCGCGAATCCC
GACGTTCCCCTCGATCAACCGGAGGTTTTCCTCAAGAGGCTAGCCGATATCAATCATTTC
ACGGAGAGGATAGCGTGTTTGATGTTCCAGGCCGAGTTCCAGGACGCTATCTCGAACGTC
TCGTCGAAATTGACGAATCTTCGTAGCACCTGCGACTTCTTGCGAAACTCGAGCTCCCTG
AAGAAGGTGATGGCGTTGATCCTCACGTTCGGCAATTACATGAACGGGGGGAACAGGACG
CGGGGGCAGGCGGACGGCTTCGGCCTCGAGATTCTGGGCAGATTGAAGGATGTCAAGTCG
AACGTGGCGGGTGTCACGTTGCTCCATTACATAGTTAGGGCGAGATTGGCGCAGGAGAAG
GATCACAATTTCGACGAGCCGTTACCCCTCCCGATTCCAGAACCGGCCGACATGGAGGCG
GCTTCCACTATAAATTTTGAAAACCTATCCGCCGAGTTGGACAGGCTGAAGAACGAGCTC
GAAGGTTGCGTCGAGAAGTGTAACGCCGTGGTCGAGGCGGATCCTGATTCGTCAGCGCCG
TTCAAAGAGAAAATGGACGCGTTTTTCCGCGAGGCGAGGGCAGAGCTGGCCAACGAGCAG
CAGGCACTGCTCGAGGCTAGGGGAAAATTCAAGGCTGTGATGCAGTTCTACCAATACAAG
CCGAAAGGAACGAATCTCGACGCGGCCGATCCAAACGCGTTCTTCGCCCTTTGGCTGGGT
TTCTGTCAAGATTTCAAGGATATCTGGAAGAAGGAGCAGCAACGAATAAAGAAGGAACGG
ATGGAGGAGATGAAAAAGAAGTACGAGAACAAGACGAAGGTGGAGAAGTTGAAATTGAGC
GCAACGGGATTGAAGGCACGGCTTCAAAAATTGTCGCGAAAG
>Ador_XM_006611781.1
ATGAAAGAGTTCGCCGGCCTTTTCTCGCGTCAGGTAACCGCGTCAAGAAAGCCCGTGAAA
AGAACGGACGAGGCCACGAGGCCGTCTAAAGTGCAGCCTGCCAAGATCCTCGACTCGAAA
CGGTCCAAGACGGTCGGTATATTGGAGAAGAGTTTGCGCGTAGATTTCTGCGAGGTCGAG
AACGCCGTTTACAATTTGGACACGAGCGTGATCAATTTGGAGGCGTTGCAACAGATATAC
GAGATCAGGCCAACGAAGAAAGAATTGGAGGATATAAAAGCTTTCGAGGCCGCGAATCCC
GACGTCCCCCTCGACCAACCGGAGATTTTCCTCAAGAGACTTGCCGATATCAATCATTTC
ACGGAGAGGATAGCGTGTTTGATGTTCCAGGCCGAGTTCCAGGACGCTATCTCGAACGTC
TCGTCGAAGCTGACGAATCTTCGTAGCACCTGCGACTTCTTGCGGAACTCGAGCTCCCTG
AAGAGGGTGATGGCGTTGATCCTCACGTTCGGCAATTACATGAACGGGGGGAACAGGACG
CGGGGGCAGGCGGACGGTTTCGGCCTCGAGATTCTAGGCAGATTGAAGGACGTGAAGTCG
AACGTGGCGGGCGTCACGTTGCTCCACTATATAGTTAGGGCGAGGTTGGCACAGGAGAGG
GATCACAATTTCGACGAGCCGTTACCGCTTCCGATTCCAGAACCCGCCGACATGGAGGCG
GCTTCCACCATCAATTTCGAAAATCTATCCGGCGAGTTGGACAGGTTGAAGAACGAGCTC
GAAGGTTGTATCGAAAAATGCAACGCCGTGGTCGAGGCGGATCCCGATTCGTCGGCCCCG
TTCAAAGAGAAAATGGACGCGTTCTTTCGGGAGGCGAGAACAGAACTGGCCAACGAGCAG
CAGGCACTGCTCGAGGCTAGGGGAAAATTCAAGGCTGTGATGCAGTTCTACCAATACAAG
CCCAAAGGGACGAATCTCGACGCGGCCGATCCAAACGCGTTCTTCTCTCTTTGGCTAGGT
TTCTGCCAGGATTTCAAGGATATCTGGAAGAAGGAGCAGCAACGAATAAAGAAGGAACGG
ATGGAGGAGATGAAAAAGAAGTACGAGAACAAAACGAAGGTGGAGAAGTTGAAATTGAGT
GCAACGGGATTGAAAGCACGGCTTCAAAAATTGTCGCGAAAG
>Aflo_XM_003694991.2
ATGAAAGAGTTCGCCGGCCTTTTCTCGCGTCAGGTAACCGCGTCAAGAAAGCCGGTGAAA
AGAACGGACGAGGCCACGAAGCCGTCTAAAGTGCAGCCGGCTAAGATCCTCGACTCGAAG
CGGTCCAAGACGGTCGGTATACTCGAGAAGAGTTTGCGCGTCGATTTTTGCGAGGTGGAG
AACGCCGTTTACAATTTGGACACAAGCGTGATCAACTTGGAAGCGTTGCAACAGATATAC
GAGATCAGGCCGACGAAGAAAGAATTGGAGGATATAAAAGCTTTCGAGGCCGCGAATCCC
GACGTTCCCCTCGATCAACCGGAGATTTTCCTCAAGAAGTTGGCCGATATCAATCACTTC
TCGGAGAGGATAGCGTGTTTGATGTTCCAAGCAGAGTTCCAGGACGCGATCTCGAACGTC
TCGTCGAAATTGACGAATCTGCGCAGCACCTGCGACTTCTTGAGAAACTCTAGCTCCCTG
AAGAGGGTCATGGCGTTGATCCTCACGTTCGGCAATTACATGAACGGCGGGAACAGGACG
CGTGGGCAGGCGGACGGTTTCGGTCTCGAGATTCTAGGGAAATTGAAGGACGTCAAGTCG
AACGTGGCAGGTGTCACGTTGCTCCACTACATCGTCAGGGCGAGATTGGCCCAGGAGAGG
GATCACAATTTCGACGAGCCTTTGCCCCTCCCGATTCCGGAACCGGCCGACATGGAGGCG
GCGTCCACCATAAATTTTGAAAATCTGTCCGCCGAGTTGGACAGGTTGAGAAACGAGCTC
GAAGGTTGTATCGAGAAGTGTAACGCGGTGGTCGAGGCGGATCCCGATTCGTCGGCCCCG
TTCAAGGAGAAAATGGACGCGTTTTTCCGCGAGGCGAGGGCAGAATTGGCGAACGAGCAG
CAGGCACTGCTCGAAGCGAGGAGCAAATTCAAGGCTGTGATGCAATTCTACCAGTATAAG
CCGAAAGGGACGAATCTCGACGCGGCTGATCCAAACGCGTTCTTCGCCCTTTGGCTAGGT
TTTTGCCAGGACTTCAAGGATATCTGGAAGAAGGAGCAGCAACGAATAAAGAAGGAACGG
ATGGAGGAGATGAAGAAGAAGTACGAGAACAAGACGAAGGTGGAGAAGCTGAAATTAAGC
GCCACGGGGTTGAAGGCACGGCTTCAAAAATTGTCGCGAAAG
