# Supplementary material for: Contrasting patterns of molecular evolution in metazoan germ line genes
Source: BMC Evol Biol. 2019 Feb 11;19:53. doi: 10.1186/s12862-019-1363-x (PMC6371493; doi:10.1186/s12862-019-1363-x)
Supplement: Supplementary file 2 — Alignments. (ZIP 213 kb) [file 12862_2019_1363_MOESM2_ESM.zip › Alignments_avail_on_request/Apis_nos_final.fas]

>Amel_XM_016913300.1_nos
ATGGAGGAGTTCCGTCATAATGGACGTGATTTTGAATATTGTCCAGATCTGGACAATGTT
ACAATGCCAGAAACGACACCACGCCGCAAGAAAAATAAGAAACCTTTGCCTACAGAATGC
GTTTTCTGTAGAAATAATGGCGAAGAGGAGGCTTATTACCGTAAACATTTGCTGAAAGAT
GCTGATGGTCGCGTCTCCTGTCCAGTTTTAAGGGCTTATACGTGTCCAATTTGTGGTGCG
TGTGGAGACATTGCTCATACGGTCAAGTATTGTCCAAAAGGCACCAAAAATNNNNNNACA
TTGGCAACAGTAAATGCGTTCAAACTGTTGAGAAACTCTATGGGCAAACGACGCGTCAAA

>Acer_XM_017050060.1
ATGGAGGAGTTCCGTCATAATGGACGTGATTTTGAATATTGTCCAGATTTGGACAATGTT
ACAATGCCAGAAACGACACCACGCCGTAAGAAAAATAAGAAACCTTTGCCTACAGAGTGC
GTTTTCTGTAGAAATAATGGCGAAGAGGAAGCTTATTACCGTAAACATTTGCTGAAAGAT
GCTGATGGTCGCGTCTCCTGTCCAGTTTTAAGGGCTTATACGTGTCCAATTTGTGGTGCG
TGTGGAGACATAGCTCATACGGTCAAATATTGTCCAAAAGGCACCAAAAACCCTGGCACA
TTGGCAACAGTAAATGCGTTCAAACTATTGAGAAACTCTATGGGCAAACGACGCGTCAAA

>Ador_XM_006623779.1
ATGGAGGAGTTCCGTCATAATGGACGTGATTTTGAATATTGTCCAGATCTGGACAATGTT
ACAATGCCAGAAACGACACCACGCCGCAAGAAAAATAAGAAACCTTTGCCTACAGAATGC
GTTTTCTGTAGAAATAATGGCGAAGAGGAGGCTTATTACCGTAAACACTTGCTGAAAGAT
GCTGATGGTCGCGTGTCCTGTCCAGTTTTAAGGGCTTATACATGTCCAATTTGCGGTGCG
TGTGGAGACATAGCTCATACCGTCAAGTATTGTCCAAAAGGCACCAAAAACCCTGGTACA
TTGGCAACAGTAAATGCGTTCAAACTATTGAGAAACTCTATGGGCAAACGACGCGTCAAA

>Aflo_XM_003691649.2
ATGGAGGAGTTCCGTCATAATGGACGTGATTTTGAATATTGTCCAGATTTGGACAATGTT
ACAATGCCAGAAACAACACCACGCCGCAAGAAAAATAAGAAACCTTTGCCTACAGAATGC
GTTTTCTGTAGAAATAATGGCGAAGAGGAGGCTTATTACCGTAAACACTTGCTAAAAGAT
GCTGATGGTCGCGTCTCCTGTCCAGTTTTAAGGGCTTATACGTGTCCAATTTGTGGTGCG
TGTGGAGACATAGCTCATACGGTCAAGTATTGTCCAAAAGGCACCAAAAACCCTGGCACA
TTGGCAACAGTAAATGCGTTCAAACTATTGAGAAACTCTATGGGCAAACGACGCGTCAAA
