# Supplementary material for: Contrasting patterns of molecular evolution in metazoan germ line genes
Source: BMC Evol Biol. 2019 Feb 11;19:53. doi: 10.1186/s12862-019-1363-x (PMC6371493; doi:10.1186/s12862-019-1363-x)
Supplement: Supplementary file 2 — Alignments. (ZIP 213 kb) [file 12862_2019_1363_MOESM2_ESM.zip › Alignments_avail_on_request/Dros_med_final.fas]

>FBpp0347179_Dana
ATGGGCGGCCCCGGGGCGGGACCGCCCGCCCACATGTACGGCGCCGTAGCTCCGCAGGAC
ATCATCGTCCGGGACATGGTCCAGATGCCCCCACCGCCCTCAAACGCCCCAACATCGGCG
GACGCCTGCCTGAGCATCGTCCACTCGCTGATGTGCCACCGGCAGGGCGGGGAGAGCGAG
GGCTTCGCAAAGCGCGCCATTGAGTCGCTGGTGAAGAAGCTGAAGGAGAAGCGCGACGAA
CTGGACTCGCTGATCACGGCCATTACCACAAACGGCGCACACCCCAGCAAGTGCGTGACC
ATCCAGCGAACACTTGATGGTCGCCTGCAGGTCGCCGGTCGGAAAGGGTTTCCGCACGTG
ATCTACGCCCGGATCTGGCGCTGGCCGGATCTGCACAAGAACGAGCTGAAGCATGTCAAG
TACTGCGCCTTCGCCTTTGATCTCAAGTGCGACTCTGTGTGCGTGAATCCCTACCACTAC
GAGCGCGTCGTCTCGCCGGGCATCGATCTGTCCGGCCTCAGTCTGCAGTCCGGGCCCAGT
CGCCTCGTGAAGGACGAATACTCAGCGGGCCCCCTAGTTGGCGGCATGGACATCGATGGC
AACGACATCGGCACGATTCAACACCACCCCACGCAGATGGTGGGCCCGGGCTATGGATAC
GCCCAAGGACCCGCTGAATATGTTGGCGACGGGAATCCCATGAGTGCGATGTTCCCCACC
GGGCGAACAATACCAAAAATTGAGCCGCCAGATGGGGTGGTTGGGTCGCGGAGTTCATGG
ATGGTGCCGCCGCCACCGCGGCTCGGCCAGCCCCCACAGTCCCAGCCCCAGCCGCAGCAG
CAACCCCCGCCGCCCCCCCAGCAACAGCAGTCCCAATCCCAAGGTGCTGCCCTCACGCTT
TCTGTACCTCATGGCATGCCGGGCATGCCTGGCCCCATGAATACTGGCCCTGTGATGGCC
CCGCCACCTCCGCCCCAGCAGAGCCAAAATCCCCAGGGCAATGGGGTGCACCACGCCCAG
ACCAACTCACCCACTGATCCCGCCTCCGCCATGGTCATGCAACAGCAGCAGCAGCAACAA
CAGCAACAGCCGCCGGGCGGCGTGCCAAACGGTGGTGTCAACGCCAGCGGTGGAGCCGGG
AATGGAGGGCCATACTATGGCCAGCCACCGACAGGAAGTCAGATGCAGGGCGCAGCTGGA
GGTGGAGGATCCGTTCCACAGCCCGTGCACGCCCAGCAGAATGGCTATGTTTCGCAGCCG
GGATCCGCGGGAGCAGGCCCCAGTGGAGGAGGCAGTGTCTTCGGAGCAGCGCCGACTGCC
TCACAGCAGCAACAACAAGCGGCTGCGGGAGTTCAGGCCAATGCCGGCTCTGGAGGAGCT
CAGGCCAGCGGGGGAAGTGGAGCAGCTCAGACCTGGGCAGGTCCCAACACCCTCAGCTAT
ACTCAGTCTATGCAGCCGCCCGATCCGCGCTCACTGCCGGGTGCCTTTTGGAACTCGTCG
TTACCGGGCGAACTAGGATCTCCGCAACAAACCCCGCCGCAGCAGCAATCACAGCAGCAG
CAACCGCGCCTGCTTTCGCGCCAACCGCCACCCGAGTACTGGTGCTCCATTGCTTACTTC
GAACTGGACACTCAGGTGGGTGAGACGTTCAAGGTGCCCTCGGCCAAGCCGAACGTAATC
ATTGACGGCTATGTGGATCCATCCGGGGGGAATCGCTTCTGCCTAGGGGCCCTCAGCAAT
GTCCATCGGACCGAGCAGTCGGAACGCGCCAGGCTACATATTGGCAAGGGCGTGCAGTTG
GATCTGCGCGGAGAGGGGGATGTGTGGTTGCGCTGCCTCAGCGACAACTCGGTGTTCGTA
CAAAGCTATTACCTGGATCGTGAGGCGGGTCGCACGCCCGGCGATGCTGTGCACAAGATT
TACCCGGCGGCGTGCATAAAGGTATTTGACCTGCGCCAGTGCCACCAACAAATGCATTCT
CTAGCCACGAATGCCCAGGCAGCGGCGGCGGCTCAGGCGGCCGCAGTGGCCGGAGTGGCC
AACCAGCAGATGGGTGGAGGCGGAAGAAGCATTACGGCGGCGGCTGGCATTGGAGTGGAC
GACTTGCGGCGACTCTGCATCCTACGCCTGAGCTTCGTCAAGGGCTGGGGTCCCGACTAC
CCGAGGCAGTCGATCAAGGAGACTCCCTGCTGGATCGAAGTGCACCTCCACAGAGCCCTG
CAGCTACTGGACGAGGTGCTCCACGCCATGCCCATCGATGGCCCACGAGCGACCACA
>FBpp0130365_Dere
ATGGGCGGCTCGGGGGCGTGTCCGCCCGCCCACATGTACGGCGCCGTAGCCCCGCAGGAC
ATAATTGTCCGGGACATGGTGCAAATGCCGCCGCCGCCCTCGAACGCCCCCACATCGGCG
GACGCCTGCCTGAGCATCGTCCACTCGCTGATGTGCCATCGGCAGGGCGGCGAAAGCGAG
GGATTTGCCAAGCGAGCCATCGAATCGCTGGTCAAAAAGCTGAAGGAGAAGCGCGACGAA
CTGGACTCCCTGATCACGGCCATCACCACGAATGGAGCCCATCCCAGCAAGTGCGTGACC
ATACAGCGCACCCTCGATGGTCGCTTGCAGGTTGCTGGTCGCAAGGGCTTTCCGCACGTC
ATATACGCTCGGATTTGGCGCTGGCCTGACCTGCACAAGAACGAGCTGAAGCACGTCAAG
TACTGCGCCTTCGCCTTCGATCTCAAGTGCGACTCGGTGTGCGTGAATCCCTACCACTAC
GAGCGCGTCGTCTCTCCGGGCATCGACCTGTCCGGCTTGAGCCTGCAGTCCGGCCCCAGT
CGCCTGGTGAAGGACGAATACTCAGCGGGCCCGTTGGTGGGCAGCATGGACATAGATGGC
AACGACATCGGCACCATACAGCACCACCCAACGCAAATGGTGGGGCCCGGCTACGGATAT
CCACAGGGTCCCTCCGAATATGTTGGCGATGCCAATCCCATGAGTGCAATGTTTCCCACC
GGGCGCACAATACCAAAAATCGAGCCCCAGGATGGAGTGGCTGGGTCGCGTGGGTCTTGG
ATGGTGCCGCCTCCCCCCCGGCTGGGTCAGCCCCCGCAACAACAACAGCAGCCGCAGCAA
CAAACCCCGCAACCCTCACAGCAGCAGCAGGCACAAGCGCAGGCAGCTGCTCACTCACTC
CCTGTACCTCACGGTATGCCGGGCATGCCTGGTCCAATGAATCCCGGTCCCGTGATGGCA
CCCCCACCCCCGCCGCAGCAGGCTCAGAATCCCCAGGGCAATGGGGTGCATCATAACCAG
GCCACTTCGCCCACAGATCCCGCCACCGCACTGGCCATGCAGCAGCAGCAACAACAACAG
CAACAGCAGCAACCAGGCGGTGTGCCCAATGGATCAGTTAATGCCAGCGGCGGAGGAGCC
ACTGGCGGGCAGTACTATGGACAGCCACCTCCTGTAAGTCAAATGCAAGGTGCCGGTGGC
GGAGGCACCTCGGTTGCCCCGTCCGTCCACGCCCAGCAAAACGGCTACGGGCCGCAGCCA
GGATCCGCGGGCAGTGCTCCCGTTGGAGGTGGTGGTGTCTTTGGCACAGCCCAACCCACC
CCACAACAACCGCAGCAGGCGCCGACCGGAGTGCAGGCCAATACTGGATCTGCTGGGGCT
CAAGCTGGCGGAGGAGGCGGTGCGGCTGGCACCTGGACGGGACCCAACACCCTTACCTAC
ACACAGTCTATGCAGCCACCAGATCCGCGCTCTTTACCAGGGGGATTCTGGAACTCGTCG
CTTTCGGGTGACCTCGGCTCCCCGCAGCAGACGCCTCCGCAGCAGCAACAGCAACAGCAG
CAACCACGCCTCCTGTCTCGCCAGCCGCCGCCGGAATACTGGTGCTCCATCGCATACTTC
GAGCTGGACACGCAGGTTGGCGAGACCTTCAAGGTGCCCTCGGCGAAACCGAACGTAATC
ATCGACGGCTATGTGGATCCCTCTGGAGGCAATCGATTTTGTCTGGGCGCCTTGAGCAAT
GTTCATCGCACCGAACAATCGGAACGTGCCAGGCTGCACATTGGCAAGGGCGTACAATTG
GATCTGCGTGGAGAGGGCGACGTCTGGCTGCGCTGTCTAAGTGACAACTCAGTTTTCGTA
CAAAGCTACTATCTGGACCGCGAGGCAGGACGCACACCTGGCGATGCTGTGCACAAGATT
TATCCGGCCGCGTGCATAAAGGTGTTTGACCTGCGCCAGTGCCACCAGCAGATGCACTCG
TTGGCGACCAATGCGCAGGCAGCGGCCGCAGCTCAGGCGGCAGCCGTGGCCGGAGTGGCC
AATCAGCAAATGGGCGGCGGCGGAAGGAGCATGACAGCAGCGGCTGGAATTGGCGTGGAC
GATCTGCGCCGGCTGTGCATCCTGCGCCTGAGCTTTGTCAAGGGCTGGGGACCTGACTAC
CCACGCCAGTCCATCAAAGAGACGCCCTGCTGGATCGAGGTGCATCTGCATCGCGCCCTG
CAGCTGCTGGACGAAGTGCTTCACGCCATGCCCATCGATGGCCCACGTGCCGCTGCC
>FBpp0197913_Dsec
ATGGGCGGCTCGGGGGCGTGTCCGCCCGCCCACATGTACGGCGCCGTAGCCCCGCAGGAC
ATAATTGTCCGGGACATGGTGCAAATGCCGCCGCCGCCCTCGAACGCCCCCACATCGGCG
GACGCCTGCCTGAGCATCGTCCACTCGCTGATGTGCCATCGGCAGGGCGGCGAAAGCGAG
GGATTTGCCAAGCGAGCCATCGAGTCGCTGGTGAAAAAGCTCAAGGAGAAGCGCGACGAA
CTGGACTCCTTGATCACGGCCATCACCACGAACGGAGCCCATCCCAGCAAGTGCGTGACC
ATACAGCGCACCCTCGATGGTCGCTTACAGGTTGCTGGACGCAAGGGCTTTCCGCACGTC
ATATACGCCCGGATTTGGCGCTGGCCTGACCTGCACAAGAACGAGCTGAAGCACGTCAAG
TACTGCGCCTTCGCCTTCGATCTCAAGTGCGACTCGGTGTGCGTGAATCCCTACCACTAC
GAGCGCGTCGTCTCTCCGGGCATCGATCTGTCCGGCCTGAGCCTGCAGTCGGGCCCCAGT
CGCCTGGTGAAGGACGAATACTCAGCGGGGCCACTGGTGGGCAGCATGGACATCGATGGC
AACGACATCGGCACCATACAGCACCATCCCACGCAAATGGTGGGGCCCGGCTACGGATAT
CCACAGGGTCCCTCTGAATATGTTGGCGATGCCAATCCCATGAGTGCAATGTTTCCCACC
GGGCGCACAATACCAAAAATCGAGCCCCAGGACGGAGTTGCTGGCTCGCGTGGCTCTTGG
ATGGTGCCGCCTCCCCCCCGGCTGGGTCAGCCCCCGCAACAACAGCAGCAGCCGCAGCAG
CAAACCCCGCAACCTACACAGCAGCAGCAGGCACAATCGCAGTCAGCTGCTCACTCACTC
CCTGTACCTCACGGTATGCCGGGCATGCCTGGTCCAATGAATCCCGGTCCCGTGATGGCA
CCCCCACCCCCGCCGCAGCAGGCTCAGAATCCCCAGGGCAATGGGGTGCACCATACCCAG
GCCAATTCGCCCACAGATCCCGCCTCCGCACTGGCCATGCAGCAACAACAGCAACAACAG
CAGCAGCAGCAACAGGGCGGTGTGCCCAATGGAGCAGTTAATGCCGGCGGTGGAGCAGCA
GCTGGAGGGCAGTACTATGGACAGCCACCTCCTGTTAGTCAGATGCAAGGTGCCGGTGGC
GGTGGCACCTCGGTGGCCCCGTCCGTCCACGCCCAGCAAAACGGCTACGTGTCGCAGCCA
GGATCGGCGGGCAGTGCTCCCGTTGGAGGTGGTGGCGTCTTTGGCACAGCCCAACCCACC
CCACAGCAGCCGCAGCAGCCACCGACCGGTGTGCAGGCCAATACTGGGTCTGCTGGGGCT
CAAGCTGGCGGAGGAGGCGGTGCAGCTGGCACCTGGACAGGACCCAACACCCTCACCTAC
ACGCAGTCTATGCAACCACCAGATCCGCGTTCTCTACCAGGGGGTTTCTGGAACTCGTCG
CTTTCGGGTGACCTCGGCTCCCCGCAACAGACGCCTCCGCAGCAGCAACAACAACAGCAG
CAACCACGTCTCCTTTCTCGCCAACCGCCGCCGGAATACTGGTGCTCCATCGCTTACTTC
GAGCTGGACACGCAGGTGGGCGAGACCTTCAAGGTGCCGTCAGCGAAACCGAACGTAATC
ATCGACGGCTATGTGGATCCCTCTGGAGGCAATCGGTTCTGTCTGGGCGCCTTGAGTAAT
GTTCATCGCACTGAACAATCGGAGCGGGCCAGGCTGCACATCGGCAAGGGCGTGCAATTG
GATCTGCGCGGGGAGGGCGACGTCTGGCTGCGCTGTCTTAGTGACAACTCAGTTTTCGTA
CAAAGCTATTATCTGGATCGCGAGGCAGGACGCACACCTGGCGATGCTGTGCACAAGATT
TATCCGGCCGCGTGCATAAAGGTGTTCGACCTGCGCCAGTGCCACCAGCAGATGCACTCG
TTGGCGACCAATGCGCAGGCAGCGGCCGCAGCTCAGGCGGCAGCCGTGGCCGGAGTGGCC
AATCAGCAAATGGGCGGCGGCGGAAGGAGCATGACAGCAGCGGCTGGAATTGGCGTGGAC
GATCTGCGCCGGCTATGCATCCTGCGCCTGAGCTTCGTCAAGGGCTGGGGACCTGACTAC
CCCCGCCAGTCCATCAAAGAAACGCCCTGCTGGATCGAGGTGCATCTGCATCGCGCCCTG
CAGCTGCTGGACGAAGTGCTGCACGCCATGCCCATCGATGGCCCGCGTGCCGCCGCC
>FBpp0312941_Dsim
ATGGGCGGCTCGGGGGCGTGTCCGCCCGCCCACATGTACGGCGCCGTAGCACCGCAGGAC
ATAATTGTCCGGGACATGGTGCAAATGCCGCCGCCGCCCTCGAACGCCCCCACATCGGCG
GACGCCTGCCTGAGCATCGTCCACTCGCTGATGTGCCATCGGCAGGGCGGCGAAAGCGAG
GGATTTGCCAAGCGAGCCATCGAGTCGCTGGTCAAAAAGCTCAAGGAGAAGCGCGACGAA
CTGGACTCCTTGATCACGGCCATCACCACGAACGGAGCCCATCCCAGCAAGTGCGTGACC
ATACAGCGCACCCTCGATGGTCGCTTGCAGGTTGCTGGACGCAAGGGCTTTCCGCACGTC
ATATACGCCCGGATTTGGCGCTGGCCTGACCTGCACAAGAACGAGCTGAAGCACGTCAAG
TACTGCGCCTTCGCCTTCGATCTCAAGTGCGACTCGGTGTGCGTGAATCCCTACCACTAC
GAGCGCGTCGTCTCTCCGGGCATCGATCTGTCCGGCCTGAGCCTGCAGTCGGGCCCCAGT
CGCCTGGTGAAGGACGAATACTCAGCGGGTCCGCTGGTGGGCAGCATGGACATCGATGGC
AACGACATCGGCACCATACAGCACCATCCCACGCAAATGGTGGGGCCCGGCTACGGATAT
CCACAGGGTCCCTCTGAATATGTTGGCGATGCCAATCCCATGAGTGCAATGTTTCCCACC
GGGCGCACAATACCAAAAATCGAGCCCCAGGACGGAGTTGCTGGCTCGCGTGGCTCTTGG
ATGGTGCCGCCTCCCCCCCGGTTGGGTCAGCCCCCGCAACAACAGCAGCAGCCGCAGCAG
CAAACCCCGCAACCTACACAGCAGCAGCAGGCACAATCGCAGGCAGCTGCTCACTCACTC
CCTGTACCACACGGTATGCCGGGCATGCCTGGTCCAATGAATCCCGGTCCCGTGATGGCA
CCCCCACCCCCGCCGCAGCAGGCTCAGAATCCCCAGGGCAATGGGGTGCACCATACCCAG
GCCAATTCGCCCACAGATCCCGCCTCCGCACTGGCCATGCAGCAACAACAGCAACAACAG
CAGCAGCAGCAACAGGGCGGTGTGCCCAATGGAGCAGTTAATGCCGGCGGTGGAGCAGCA
GCTGGAGGGCAGTACTATGGACAGCCACCTCCTGTCAGTCAGATGCAAGGTGCCGGTGGC
GGTGGCACCTCGGTGGCCCCGTCCGTCCACGCCCAGCAAAACGGCTACGTGTCGCAGCCA
GGTTCCGCGGGCAGTGCTCCCGTTGGAGGTGGTGGCGTCTTTGGCACAGCCCAACCCACA
CCACAGCAGCCGCAGCAGCCACCGACCGGTGTGCAGGCCAATACTGGGTCTGCTGGGGCT
CAAGCTGGCGGAGGAGGCGGTGACACTGGCACCTGGACAGGACCCAACACCCTCACCTAC
ACGCAGTCTATGCAACCACCAGATCCGCGCTCTCTACCAGGGGGTTTCTGGAACTCGTCG
CTTTCGGGTGACCTCGGCTCCCCGCAACAGACGCCTCCGCAGCAGCAACAACAACAGCAG
CAACCACGCCTCCTGTCTCGCCAACCGCCGCCGGAATACTGGTGCTCCATCGCGTACTTC
GAGCTGGACACGCAGGTGGGCGAGACCTTCAAGGTGCCGTCAGCGAAACCGAACGTAATC
ATCGACGGCTATGTGGATCCCTCTGGAGGCAATCGGTTCTGTCTGGGCGCCTTGAGCAAT
GTTCATCGCACTGAACAATCGGAGCGTGCCAGGCTGCACATCGGCAAGGGCGTGCAATTG
GATCTGCGCGGGGAGGGCGACGTCTGGCTGCGCTGTCTTAGTGACAACTCAGTTTTCGTA
CAAAGCTATTATCTGGATCGCGAGGCAGGACGCACACCTGGCGATGCTGTGCACAAGATT
TATCCAGCCGCGTGCATAAAGGTGTTTGATCTGCGCCAGTGCCACCAGCAGATGCACTCG
TTGGCGACCAATGCGCAGGCAGCGGCTGCAGCTCAGGCGGCAGCCGTGGCCGGAGTGGCC
AATCAGCAAATGGGCGGCGGCGGAAGGAGCATGACCGCAGCGGCTGGAATTGGCGTGGAC
GATCTGCGCCGGCTGTGCATCCTGCGCCTGAGCTTCGTCAAGGGCTGGGGACCTGACTAC
CCACGCCAGTCCATCAAGGAAACGCCCTGCTGGATCGAGGTGCATCTGCATCGCGCCCTC
CAGCTGCTGGACGAAGTGCTGCACGCCATGCCCATCGATGGCCCGCGTGCCGCCGCC
>FBpp0255962_Dyak
ATGGGCGGCTCGGGGGCGTGTCCGCCCGCCCACATGTACGGCGCCGTAGCCCCGCAGGAC
ATAATTGTCCGGGACATGGTGCAAATGCCGCCGCCGCCCTCGAACGCCCCCACATCGGCG
GACGCCTGCCTGAGCATCGTCCACTCGCTGATGTGCCATCGGCAGGGCGGCGAAAGCGAG
GGATTTGCCAAGCGAGCCATCGAATCGCTGGTTAAAAAGCTCAAGGAGAAGCGCGACGAA
CTGGACTCGCTGATCACGGCCATCACCACGAATGGAGCCCATCCCAGCAAGTGCGTGACC
ATACAGCGCACCCTCGACGGTCGCTTACAGGTTGCTGGTCGCAAGGGCTTTCCGCACGTA
ATATACGCACGGATTTGGCGCTGGCCTGACCTGCACAAGAACGAGCTGAAGCACGTCAAG
TATTGCGCCTTCGCCTTCGATCTCAAGTGCGACTCGGTGTGCGTTAATCCCTACCACTAC
GAGCGCGTCGTCTCTCCGGGCATCGATCTGTCCGGCCTGAGCCTGCAGTCCGGCCCCAGT
CGCCTGGTGAAGGACGAATACTCAGCGGGCCCGTTGGTGGGCAGCATGGACATAGATGGC
AACGACATCGGCACCATACAGCACCACCCAACGCAAATGGTGGGGCCCGGCTACGGATAT
CCACAGGGTCCCTCTGAATATGTTGGCGATGCCAATCCCATGAGTGCAATGTTTCCCACC
GGGCGCACAATACCAAAAATAGAGCCACAGGATGGAGTTGCTGGGTCGCGTGGGTCTTGG
ATGGTGCCGCCTCCCCCCCGGCTGGGACAGCCCCCGCAACAGCAGCAGCAGCCGCAGCAA
CAAACCCCGCAACCTTCACAGCAGCAGCAGGCACAATCGCAAGCAGCTGCTCACTCACTC
CCTGTACCTCACGGTATGCCGGGCATGCCTGGTCCGATGAATCCCGGTCCCGTGATGGCA
CCCCCACCCCCGCCGCAGCAGGCTCAGAATCCCCAGGGCAATGGGGTGCATCATAACCAG
GCCACTTCGCCCACAGATCCCGCCTCCGCACTGGCCATGCAGCAACAGCAGCAGCAGCAA
CAACAACAGCAACAGGGCGGTGTGCCCAATGGATCAGTTAATGCCAGCGGCGGAGCAGCC
ACTGCCGGGCAGTACTATGGACAGCCACCTCCTGTAAGTCAAATGCAAGGTGCCGGTGGC
GGAGGCACCTCGGTTGCCCCGTCCGTCCACGCCCAGCAAAACGGCTACGGGCCGCAGCCA
GGATCCGCGGGCAATGCTTCCGTTGGAGGTGGCGGTGTCTTTGGCACAGCCCAACCCACA
CCACAACAGCCACAGCAGCCGCCGACCGGAGTCCAGGCCAATACAGGATCAGCTGGGGCT
CAAGCTGGCGGAGGAGGCGGTGCAGCTGGCACCTGGACGGGACCCAACACCCTCACCTAC
ACACAGTCTATGCAACCACCAGATCCGCGCTCTTTGCCAGGGGGATTCTGGAACTCGTCG
CTTTCGGGTGACCTCGGCTCGCCGCAGCAGACGCCTCCGCAGCAGCAGCAACAACAACAA
CAGCCACGCCTCCTGTCTCGCCAACCGCCGCCAGAATACTGGTGCTCCATCGCATACTTC
GAGCTGGACACGCAGGTTGGCGAGACCTTTAAGGTGCCCTCGGCGAAACCGAACGTAATC
AGCGACGGCTATGTGGATCCCTCGGGAGGCAATCGATTCTGCCTGGGCGCCTTGAGCAAT
GTTCATCGCACTGAACAATCGGAACGTGCCAGGCTGCACATCGGCAAGGGCGTGCAATTG
GATCTGCGTGGCGAGGGCGACGTCTGGCTGCGCTGTCTCAGTGACAACTCAGTTTTCGTA
CAAAGCTATTATCTGGATCGCGAGGCAGGACGCACACCTGGCGATGCTGTGCACAAGATT
TATCCGGCCGCGTGCATAAAGGTGTTTGACCTGCGCCAGTGCCACCAGCAGATGCACTCG
TTGGCGACCAATGCGCAGGCAGCGGCCGCAGCTCAGGCGGCAGCCGTGGCCGGAGTGGCC
AATCAGCAAATGGGCGGCGGCGGAAGGAGTATGACAGCAGCGGCTGGAATTGGCGTGGAC
GATCTGCGCCGACTGTGCATCCTGCGCCTGAGCTTTGTCAAGGGCTGGGGACCTGACTAC
CCACGCCAGTCCATCAAGGAAACGCCCTGCTGGATCGAGGTGCATCTGCATCGCGCCCTG
CAGCTGCTGGACGAAGTGCTTCACGCCATGCCCATCGATGGCCCACGTGCCGCTGCC
>Dmel_med
ATGGGCGGCTCGGGGGCGTGTCCGCCCGCCCACATGTACGGCGCCGTAGCCCCGCAGGAC
ATAATTGTCCGGGACATGGTGCAAATGCCGCCGCCGCCCTCGAACGCCCCCACATCGGCG
GACGCCTGTCTGAGCATCGTCCACTCGCTGATGTGCCATCGGCAGGGCGGCGAAAGCGAG
GGATTTGCCAAGCGAGCCATCGAGTCGCTGGTCAAAAAGCTCAAGGAGAAGCGCGACGAA
CTGGACTCCTTGATCACGGCCATCACCACGAACGGAGCCCATCCCAGCAAGTGCGTGACC
ATACAGCGCACCCTCGATGGTCGCTTGCAGGTTGCTGGACGCAAGGGTTTTCCGCACGTC
ATATACGCCCGGATTTGGCGCTGGCCTGACCTGCACAAGAACGAGCTGAAGCACGTCAAG
TACTGCGCCTTCGCCTTCGATCTCAAGTGCGACTCGGTGTGCGTGAATCCCTACCACTAC
GAGCGCGTCGTCTCTCCGGGCATCGATCTGTCCGGCCTGAGTCTGCAGTCGGGCCCCAGT
CGCCTGGTGAAGGACGAATACTCAGCGGGTCCGCTGGTGGGCAGCATGGACATCGATGGC
AACGACATCGGCACCATACAGCACCATCCCACGCAAATGGTGGGGCCCGGCTACGGATAT
CCACAGGGTCCCTCTGAATATGTTGGCGATGCCAATCCCATGAGTGCAATGTTTCCCACC
GGGCGCACAATACCAAAAATCGAGCCCCAGGATGGAGTTGCTGGGTCGCGTGGCTCTTGG
ATGGTACCGCCTCCCCCCCGGCTGGGTCAGCCCCCGCAACAACAGCAGCAGCCGCAGCAG
CAAACCCCGCAACCTACACAGCAGCAGCAGGCACAATCGCAGGCAGCTGCTCACTCACTC
CCTGTGCCTCACGGTATGCCGGGCATGCCTGGTCCAATGAATCCCGGTCCCGTGATGGCA
CCCCCACCCCCGCCGCAGCAGGCTCAGAATCCCCAGGGCAATGGGGTGCACCATACCCAG
GCCAATTCGCCCACAGATCCCGCCTCCGCACTGGCCATGCAGCAGCAGCAACAACAACAG
CAGCAGCAGCAACAGGGCGGTGTGCCCAATGGATCAGTTAATGCCGGCGGTGGAGCAGCA
GCTGGAGGGCAGTACTATGGACAGCCACCTCCTGTTAGTCAGATGCAAGGTGCCGGTGGG
GGTGGCACCTCGGTGGCCCCGTCCGTCCACGCCCAGCAAAACGGCTACGTGTCGCAGCCA
GGATCCGCGGGCAGTGCTCCCGTTGGAGGTGGTGGCGTCTTTGGCACAGCCCAACCCACA
CCACAGCAGCCGCAGCAGCCACCGACCGGTGTGCAGGCCAATACTGGGTCTGCTGGGGCT
CAGGCTGGCGCCGGAGGCGGTGCGGCTGGCACCTGGACAGGGCCCAACACCCTCACCTAC
ACGCAGTCTATGCAACCACCAGATCCGCGCTCTCTACCCGGGGGCTTCTGGAATTCGTCG
CTTTCGGGTGACCTCGGCTCCCCGCAACAGACGCCTCCGCAGCAGCAACAACAACAGCAG
CAACCACGCCTCCTGTCTCGCCAACCGCCGCCGGAATACTGGTGCTCCATCGCATACTTC
GAGTTGGACACGCAAGTGGGCGAGACCTTCAAGGTGCCGTCAGCGAAACCGAACGTAATC
ATCGACGGCTATGTGGATCCCTCTGGAGGCAATCGATTCTGTCTGGGCGCCTTGAGCAAT
GTTCATCGCACTGAACAATCGGAACGGGCCAGGCTCCACATCGGCAAGGGCGTGCAATTG
GATCTGCGTGGGGAGGGCGACGTCTGGCTGCGCTGTCTTAGTGACAATTCAGTTTTCGTA
CAAAGCTATTATCTGGATCGCGAGGCAGGACGCACACCTGGCGATGCTGTGCACAAGATT
TATCCGGCCGCGTGCATAAAGGTGTTTGACCTGCGCCAGTGCCACCAGCAGATGCACTCG
CTGGCGACCAATGCGCAGGCAGCGGCCGCTGCTCAGGCGGCAGCCGTGGCCGGAGTGGCC
AATCAGCAAATGGGCGGCGGCGGAAGGAGCATGACAGCAGCGGCTGGAATTGGCGTGGAC
GATCTGCGCCGGTTATGCATCCTGCGCCTGAGCTTCGTCAAGGGCTGGGGACCTGACTAC
CCACGCCAGTCCATCAAAGAAACGCCCTGCTGGATCGAGGTGCACCTGCATCGCGCCCTG
CAGCTGCTGGACGAAGTGCTGCACGCCATGCCGATCGATGGCCCGCGTGCCGCCGCC
