# Supplementary material for: Contrasting patterns of molecular evolution in metazoan germ line genes
Source: BMC Evol Biol. 2019 Feb 11;19:53. doi: 10.1186/s12862-019-1363-x (PMC6371493; doi:10.1186/s12862-019-1363-x)
Supplement: Supplementary file 2 — Alignments. (ZIP 213 kb) [file 12862_2019_1363_MOESM2_ESM.zip › Alignments_avail_on_request/Apis_wg_final.fas]

>Amel_XM_006571239.2_wg
ATGGCGATTCACGCGTCCATCAGAGGATCGATGTGGTGGGGAATCGCGAAGGCAGGAGAG
CCGAACAATTTTTTGCCAATGTCTCCAGCCTCCCTTCACATGGATCCCACAGTGTACGCG
ACCTTGAGGAGAAAGCAACGCAGGTTGGCCAGAGAAAATCCAGGAGTGTTGATGGCCGTG
GCCAGGGGCGCGAATCAAGCGATCGCAGAGTGCCAACATCAGTTTCGCAATCGTCGATGG
AATTGTTCCACCAAGAATTTCCTCCGTGGGAAAAATCTGTTCGGCAAGATCGTGGACAGA
GGTTGTCGAGAGACCGCGTTCATCTACGCCATCACTAGCGCTGCAGTGACTCACAGCATC
GCGAGAGCGTGCAGCGAAGGCAGCATCCAGTCCTGTTCCTGCGACTATACTCACCAATCG
CGACCACCGTCCACCACGCGGGATTGGGAATGGGGTGGTTGCTCGGACAACATCGGCTAC
GGTTTCAAATTCTCCCGTGAATTCGTGGACACGGGCGAACGTGGTCGAAATCTACGCGAA
AAGATGAATCTTCACAATAACGAGGCAGGTAGAGCGCACGTGTCCTCGGAGATGCGGCAG
GAGTGCAAGTGTCACGGCATGTCCGGCTCCTGCACGGTGAAGACCTGCTGGATGAGGCTA
CCCAACTTTCGCGTGGTCGGGGACAACCTGAAGGACCGATTCGACGGCGCGTCCAGAGTT
ATGGTGAGCAACTCGGATCGGGTGCGTGGCAATGGGAACGCGATCGTGAGCAATTCGGCG
AGCAATTCGGTGCACGGGCATCGGGAAGGTCTGGGTCGTCGACACCGGTACAACTTCCAG
CTGAAGCCGTACAACCCGGAGCACAAGCCGCCCGGACCGAAGGACCTCGTCTACCTGGAA
CCCTCACCCCCGTTCTGCGAGAAGAACCCGAAACTCGGCATTCTCGGCACCCACGGTAGA
CAGTGCAACGACACGAGTATCGGTGTCGACGGCTGCGACCTGATGTGCTGCGGCAGAGGC
TACAAAACGCAAGAGGTGACCGTCGTCGAGAGATGCGCCTGCACGTTTCACTGGTGCTGC
GAGGTCAAGTGTCAGCTCTGCAAAATCAAGAAGACGATACACACGTGTCTC
>Acer_XM_017049277.1
ATGGCGATTCACGCGTCCATCAGAGGATCGATGTGGTGGGGAATCGCGAAGGCAGGAGAG
CCGAACAATTTTTTGCCAATGTCTCCAGCCTCCCTTCACATGGATCCCACAGTGTACGCG
ACCTTGAGGAGAAAGCAACGCAGGTTGGCCAGGGAAAATCCAGGAGTGTTGATGGCCGTG
GCCAGGGGCGCGAATCAAGCGATCGCAGAGTGCCAACATCAGTTTCGCAATCGTCGATGG
AATTGTTCCACCAAGAATTTCCTCCGTGGGAAAAATCTGTTCGGCAAGATCGTGGACAGA
GGTTGTCGAGAGACCGCCTTCATCTACGCCATCACTAGCGCTGCAGTGACTCACAGCATC
GCGAGAGCGTGCAGCGAAGGCAGCATCCAGTCCTGCTCCTGCGACTACACTCACCAATCG
CGACCACCATCCACCACGCGCGATTGGGAATGGGGCGGTTGTTCGGACAACATCGGTTAC
GGATTCAAATTCTCCCGCGAATTCGTGGACATGGGCGAACGCGGTCGAAATCTACGCGAA
AAGATGAATCTTCACAATAACGAGGCAGGTAGAGCGCACGTGTCGTCGGAGATGCGGCAG
GAGTGCAAGTGTCACGGCATGTCCGGCTCCTGCACGGTGAAGACCTGTTGGATGAGGCTA
CCCAACTTTCGCGTGGTTGGGGACAATCTGAAGGACCGATTCGACGGCGCGTCCAGAGTT
ATGGTGAGCAACTCGGATCGGGTGCGTGGCAATGGGAACGCGATCGTGAGCAATTCGGCG
AGCAATTCGGTGCACGGGCATCGAGAAGGTCTGGGTCGTCGACACCGGTACAACTTCCAG
CTGAAGCCGTACAACCCGGAGCACAAGCCGCCCGGACCGAAGGACCTCGTCTACCTGGAA
CCCTCACCCCCGTTCTGCGAGAAGAACCCGAAACTCGGCATTCTCGGCACCCACGGTAGA
CAGTGCAACGACACGAGTATCGGTGTCGACGGCTGCGACCTGATGTGCTGCGGCAGAGGC
TACAAAACGCAAGAGGTGACCGTCGTCGAGAGATGCGCCTGCACGTTTCACTGGTGCTGC
GAAGTCAAGTGTCAACTCTGCAAAATCAAGAAGACGATACACACGTGTCTC
>Ador_XM_006623453.1
ATGGCGATCGACGAGAAATTAAACGGACCGACTTGGAGGGGAATCGCGAAGGCAGGAGAG
CCGAACAATTTTTTGCCAATGTCTCCAGCCTCCCTTCACATGGATCCCACAGTGTACGCG
ACCTTGAGGAGAAAGCAACGCAGGTTGGCCAGGGAAAATCCAGGAGTGTTGATGGCCGTG
GCCAGGGGTGCGAATCAAGCGATCGCAGAGTGCCAACATCAGTTTCGCAATCGTCGATGG
AATTGTTCCACCAAGAATTTCCTCCGTGGGAAAAATCTGTTCGGCAAGATCGTGGACAGA
GGTTGTCGAGAGACCGCCTTCATCTACGCCATCACCAGCGCTGCGGTGACTCACAGCATC
GCGAGAGCGTGCAGCGAAGGCAGCATCCAGTCCTGTTCCTGCGACTATACTCACCAATCG
CGACCACCATCCGCCACGCGCGATTGGGAATGGGGTGGTTGTTCGGACAACATCGGTTAC
GGTTTCAAATTCTCCCGTGAATTCGTGGACACGGGCGAACGCGGTCGAAATCTGCGCGAA
AAGATGAATCTTCACAATAACGAGGCAGGTAGAGCGCACGTGTCCTCGGAGATGCGGCAG
GAGTGCAAGTGTCACGGCATGTCCGGCTCCTGCACGGTGAAGACCTGCTGGATGAGGCTA
CCCAACTTTCGCGTGGTCGGGGACAACCTGAAGGATCGATTCGACGGCGCGTCCAGAGTT
ATGGTGAGCAACTCGGACCGGGTGCGTGGCAATGGGAACGCGATCGTGAGCAATTCGGCG
AGCAATTCGGTGCACGGGCATCGAGAAGGTCTGGGTCGTCGACACCGGTACAACTTCCAG
CTGAAGCCGTACAACCCGGAGCACAAGCCGCCCGGACCGAAGGACCTCGTCTACCTGGAA
CCCTCACCCCCGTTCTGCGAGAAGAACCCGAAACTCGGCATTCTCGGCACCCACGGTAGA
CAGTGCAACGACACGAGTATCGGTGTCGACGGCTGCGACCTGATGTGCTGCGGCAGAGGC
TACAAAACGCAAGAGGTGACCGTCGTCGAGAGATGCGCCTGCACGTTTCACTGGTGTTGC
GAGGTCAAGTGTCAGCTCTGCAAAATCAAGAAGACGATACACACGTGTCTC
>Aflo_XM_003691007.2
ATGGCGATTCACGCGTCCATCAGAGGATCGATGTGGTGGGGAATCGCGAAGGCAGGAGAG
CCGAACAATTTTTTGCCAATGTCTCCAGCCTCCCTTCACATGGATCCCACAGTGTACGCG
ACCTTGAGGAGAAAGCAACGCAGGTTGGCCAGAGAAAATCCAGGAGTGCTGATGGCCGTG
GCCAGGGGTGCGAATCAAGCGATCGCGGAGTGCCAACATCAGTTTCGCAATCGTCGATGG
AATTGCTCCACCAAGAATTTCCTCCGTGGGAAAAATCTCTTTGGCAAGATCGTGGACAGA
GGTTGCCGAGAGACCGCCTTCATCTACGCCATCACCAGCGCTGCGGTGACTCACAGTATC
GCGAGAGCGTGCAGCGAAGGCAGCATCCAGTCCTGTTCCTGCGACTATACCCACCAATCG
CGACCACCATCCGCCACGCGCGATTGGGAATGGGGTGGTTGTTCGGACAACATCGGTTAC
GGTTTCAAATTCTCCCGTGAATTCGTGGACACGGGCGAGCGTGGTCGAAATCTACGCGAA
AAGATGAATCTTCACAATAACGAGGCAGGTAGAGCGCACGTGTCCTCGGAGATGCGGCAG
GAATGCAAGTGTCACGGCATGTCCGGCTCCTGCACGGTGAAGACCTGCTGGATGAGGCTA
CCCAACTTTCGCGTGGTCGGGGACAATCTGAAGGATCGATTCGACGGCGCGTCCAGAGTT
ATGGTGAGCAACTCGGATCGGGTGCGTGGCAATGGGAACGCGATCGTGAGCAATTCGGCG
AGCAATTCGGTGCACGGGCATCGAGAAGGTCTGGGTCGTCGACACCGGTACAACTTCCAG
CTGAAGCCGTACAACCCGGAGCACAAGCCGCCCGGACCGAAGGACCTCGTCTACCTGGAA
CCCTCGCCCCCGTTCTGCGAGAAGAACCCGAAACTCGGCATTCTCGGCACCCACGGTAGA
CAGTGCAACGACACGAGTATCGGTGTCGACGGCTGCGACCTGATGTGCTGCGGCAGAGGC
TACAAAACGCAAGAGGTGACAGTCGTCGAGAGATGCGCCTGCACGTTTCACTGGTGCTGC
GAGGTCAAGTGTCAGCTCTGCAAAATTAAGAAGACGATACACACGTGTCTC
