# Supplementary material for: Contrasting patterns of molecular evolution in metazoan germ line genes
Source: BMC Evol Biol. 2019 Feb 11;19:53. doi: 10.1186/s12862-019-1363-x (PMC6371493; doi:10.1186/s12862-019-1363-x)
Supplement: Supplementary file 2 — Alignments. (ZIP 213 kb) [file 12862_2019_1363_MOESM2_ESM.zip › Alignments_avail_on_request/Apis_mad_final.fas]

>Amel_XM_006567242.2_mad
ATGGATGATGAAGAAGGATCATCAAGTTCTGGACCTATGTCTTCATTGAATAGTTTATTT
TCATTTACTAGTCCTGCTGTAAAAAAGTTGCTTGGTTGGAAACAGGGTGATGAAGAAGAA
AAATGGGCAGAAAAAGCAGTTGATTCATTAGTAAAAAAATTAAAAAAACGAAAAGGTGCA
ATTGAAGAATTAGAACGGGCATTAAGTTGTCCAGGCACTCCTAGTAAATGTGTAACAATT
CCAAGAAGTTTAGATGGTAGATTACAAGTTTCTCATCGTAAGGGTTTACCACATGTAATT
TATTGTAGAGTGTGGAGATGGCCAGATTTGCAATCACATCATGAATTAAAACCATTAGAA
TTATGTCAATATCCCTTTTCTGCTAAACAAAAAGAAGTTTGCATCAATCCTTATCATTAT
AAAAGAGTGGAAAGTCCAGTACTACCACCTGTATTAGTTCCTAGGCATTCAGAATATGCA
CCTGGACATTCATTGTTACCATTTCAACAAATAGCAGAACCAACAATGCCACACAATGTA
TCCTATTCTTCTAGTGGATTTAATGCTGGATCTACTGGTGGTGTAAATCCAACATCACCT
ATGTCATCTGTTGGATCTGTTCCAAGTCCAGGAAGTACAACATCACCAAATCCACAAAGT
CCATATGGTACTAATGGATTACCAGAAACTCCTCCTCCAGCATATTCTCCTCCTGAAGAT
GGTTCACAATCTGGTCAGTCACCACCACCTGATCCTGTTGCTATGGATACAAGTGGATCA
GCTGAAGTAGCTCCAGTATGTTACCAAGAACCACCTTATTGGGCCTCTATTGCATATTAT
GAATTAAATTGTAGAGTGGGTGAAGTTTTTCATTGCCATTCCCACTCTGTTATTGTGGAT
GGCTTTACAAATCCAAGTAATAATTCTGATAGGTTTTGCCTTGGACAGCTGTCCAATGTA
AATCGTAATTCTACTATTGAAAATACAAGAAGACATATAGGCAAAGGAGTACATTTATAT
TATGTAGGTGGTGAAGTTTATGCGGAATGTCTTTCCGATTCTGCTATATTTGTACAATCT
AGAAATTGTAATCATCACCATGGATTTCATCCTAGTACAGTTTGTAAGATTCCACCAGGA
TGTTCATTGAAAATATTTAATAATCAAGAGTTTGCCCAATTACTTTCACAAAGTGTTAAT
CATGGTTTTGAAGCAGTTTATGAATTAACAAAAATGTGCACTATAAGAATGTCATTTGTT
AAAGGATGGGGTGCTGAATATCATAGACAAGATGTTACATCCACTCCTTGTTGGATTGAA
GCACACTTACATGGACCCTTACAGTGGCTAGATAAAGTGTTAACACAAATGGGTTCTCCT
CATAATGCTATAAGTTCTGTATCA
>Acer_XM_017054053.1
ATGGATGATGAAGAAGGATCATCAAGTTCTGGACCTATGTCTTCATTGAATAGTTTATTT
TCATTTACTAGTCCTGCTGTAAAAAAATTGCTTGGTTGGAAACAGGGTGATGAAGAAGAA
AAATGGGCAGAAAAAGCAGTTGATTCATTAGTAAAAAAATTAAAAAAACGAAAAGGTGCA
ATTGAAGAATTAGAACGGGCATTAAGTTGTCCAGGCACTCCTAGTAAATGTGTAACAATT
CCAAGAAGTTTAGATGGTAGATTACAAGTTTCTCATCGTAAGGGTTTACCACATGTAATT
TATTGTAGAGTGTGGAGATGGCCAGATTTGCAATCACATCATGAATTAAAACCATTAGAA
TTATGTCAATATCCCTTTTCTGCTAAACAAAAAGAAGTTTGTATCAATCCTTATCATTAT
AAAAGAGTGGAAAGTCCAGTACTACCACCTGTATTAGTTCCTAGGCATTCAGAATATGCA
CCTGGACATTCATTGTTACCATTTCAACAAATAGCAGAACCAACAATGCCACACAATGTA
TCCTATTCTTCTAGTGGATTTAATGCTGGATCTACTGGTGGTGTAAATCCAACATCACCT
ATGTCATCTGTTGGATCTGTTCCAAGTCCAGGAAGTACAACATCACCAAATCCACAAAGT
CCATATGGTACTAATGGATTACCAGAAACTCCTCCTCCAGCATATTCTCCTCCTGAAGAT
GGTTCACAATCTGGTCAGTCACCACCACCTGATCCTGTAGCTATGGATACAAGTGGATCA
GCTGAAGTAGCTCCAGTATGTTACCAAGAACCACCTTACTGGGCCTCTATTGCATATTAT
GAATTAAATTGTAGAGTGGGTGAAGTTTTTCATTGCCATTCCCATTCTGTTATTGTGGAT
GGCTTTACAAATCCAAGTAATAATTCTGATAGGTTTTGCCTTGGACAGTTGTCCAATGTA
AATCGTAATTCTACTATTGAAAATACAAGAAGACATATAGGCAAAGGAGTACATTTATAT
TATGTAGGTGGTGAAGTTTATGCAGAATGTCTTTCTGATTCTGCTATATTTGTACAATCT
AGAAATTGTAATCATCACCATGGATTTCATCCTAGTACAGTTTGTAAGATTCCACCAGGA
TGTTCATTGAAAATATTTAATAATCAAGAGTTTGCCCAATTACTTTCACAAAGTGTTAAT
CATGGTTTTGAAGCAGTTTATGAATTAACAAAAATGTGCACTATAAGAATGTCATTTGTT
AAAGGATGGGGTGCTGAATATCATAGACAAGATGTTACATCCACTCCTTGTTGGATTGAA
GCACATTTACATGGACCTTTACAGTGGCTAGATAAAGTGTTAACACAAATGGGTTCTCCT
CATAATGCTATAAGTTCTGTATCA
>Ador_XM_006623646.1
ATGGATGATGAAGAAGGATCATCAAGTTCTGGACCTATGTCTTCATTGAATAGTTTATTT
TCATTTACTAGTCCTGCTGTAAAAAAGTTGCTTGGTTGGAAACAGGGTGATGAAGAAGAA
AAGTGGGCAGAAAAAGCAGTTGATTCATTAGTAAAAAAATTAAAAAAACGAAAAGGTGCA
ATTGAAGAATTAGAACGGGCATTAAGTTGTCCAGGCACTCCTAGTAAATGTGTAACAATT
CCAAGAAGTTTGGATGGTAGATTACAAGTTTCTCATCGTAAAGGTTTACCACATGTAATT
TATTGTAGAGTGTGGAGATGGCCAGATTTGCAATCACATCATGAATTAAAACCATTAGAA
TTATGTCAATATCCCTTTTCTGCTAAACAAAAAGAAGTTTGCATCAATCCTTATCATTAT
AAAAGAGTGGAAAGTCCAGTGCTACCACCTGTATTAGTTCCTAGGCATTCAGAATATGCA
CCTGGACATTCATTGTTACCATTTCAACAAATAGCAGAACCAACAATGCCGCACAATGTA
TCTTATTCTTCTAGTGGATTTAATGCTGGATCTACTGGTGGTGTAAATCCAACATCACCT
ATGTCATCTGTTGGATCTGTTCCAAGTCCAGGAAGTACAACATCACCAAATCCACAAAGT
CCATATGGTACTAATGGATTACCAGAAACTCCTCCTCCAGCATATTCTCCTCCTGAAGAT
GGTTCACAATCTGGTCAGTCACCACCACCTGATCCTGTAGCTATGGATACAAGTGGATCA
GCTGAAGTAGCTCCAGTATGTTACCAAGAACCACCTTATTGGGCCTCTATTGCATATTAT
GAATTAAATTGTAGAGTGGGTGAAGTTTTTCATTGCCATTCCCATTCTGTTATTGTGGAT
GGCTTTACAAATCCAAGTAATAATTCTGATAGGTTTTGTCTTGGACAGTTGTCCAATGTA
AATCGTAATTCTACTATTGAAAATACAAGAAGACATATAGGCAAAGGAGTACATTTATAT
TATGTAGGTGGTGAAGTTTATGCAGAATGTCTTTCTGATTCTGCTATATTTGTACAATCT
AGAAATTGTAATCATCACCATGGATTTCATCCTAGTACAGTTTGTAAGATTCCACCAGGA
TGTTCATTGAAAATATTTAATAATCAAGAGTTTGCCCAATTACTTTCACAAAGTGTTAAT
CATGGTTTTGAAGCAGTTTATGAATTAACAAAAATGTGCACTATAAGAATGTCATTTGTT
AAAGGATGGGGTGCTGAATATCATAGACAAGATGTTACATCCACTCCTTGTTGGATTGAA
GCACACTTACATGGACCTTTACAGTGGCTAGATAAAGTGTTAACACAAATGGGTTCTCCT
CATAATGCTATAAGTTCTGTATCA
>Aflo_XM_012487862.1
ATGGATGATGAAGAAGGATCATCAAGTTCAGGACCTATGTCTTCATTGAATAGTTTATTT
TCATTTACTAGTCCTGCTGTAAAAAAGTTGCTTGGTTGGAAACAGGGTGATGAAGAAGAA
AAGTGGGCAGAAAAAGCAGTTGATTCATTAGTAAAAAAATTAAAAAAACGAAAAGGTGCA
ATTGAAGAATTAGAACGGGCATTAAGTTGTCCAGGCACTCCTAGTAAATGTGTAACAATT
CCAAGAAGTTTAGATGGTAGATTACAAGTTTCTCATCGTAAAGGTTTACCACATGTAATT
TATTGTAGAGTGTGGAGATGGCCAGATTTGCAATCACATCATGAATTAAAACCATTAGAA
TTATGTCAATATCCCTTTTCTGCTAAACAAAAAGAAGTTTGCATCAATCCTTATCATTAT
AAAAGAGTGGAAAGTCCAGTATTACCACCTGTATTAGTTCCTAGGCATTCAGAATACGCA
CCTGGACATTCATTGTTACCATTTCAACAAATAGCAGAACCAACAATGCCACACAATGTA
TCCTATTCTTCTAGTGGATTTAATGCTGGATCTACTGGTGGTGTAAATCCAACATCACCT
ATGTCATCTGTTGGATCTGTTCCAAGTCCAGGAAGTACAACATCACCAAATCCACAAAGT
CCATATGGTACTAATGGATTACCAGAAACTCCTCCTCCAGCATATTCTCCTCCTGAAGAT
GGTTCACAATCTGGTCAGTCACCGCCACCTGATCCTGTAGCTATGGATACAAGTGGATCA
GCTGAAGTAGCTCCAGTGTGTTACCAAGAACCACCTTATTGGGCTTCTATTGCATATTAT
GAATTAAATTGTAGAGTGGGTGAAGTTTTTCATTGCCATTCCCATTCTGTTATTGTGGAT
GGCTTTACAAATCCAAGTAATAATTCTGATAGGTTTTGCCTTGGACAGTTGTCCAATGTA
AATCGTAATTCTACTATTGAAAATACAAGAAGACATATAGGCAAAGGAGTACATTTATAT
TATGTAGGTGGTGAAGTTTATGCAGAATGTCTTTCTGACTCTGCTATATTTGTACAATCT
AGAAATTGTAATCATCATCATGGATTTCATCCTAGTACAGTTTGTAAGATCCCACCAGGA
TGTTCATTGAAAATATTTAATAATCAAGAATTTGCACAATTACTTTCACAAAGTGTTAAT
CATGGTTTTGAAGCAGTTTATGAATTAACAAAAATGTGCACTATAAGAATGTCATTTGTT
AAAGGATGGGGTGCTGAATATCATAGACAAGATGTTACATCCACTCCTTGTTGGATTGAA
GCACATTTACATGGACCTTTACAGTGGCTAGATAAAGTGTTAACACAAATGGGTTCTCCT
CATAATGCTATAAGTTCTGTATCA
