# Supplementary material for: Contrasting patterns of molecular evolution in metazoan germ line genes
Source: BMC Evol Biol. 2019 Feb 11;19:53. doi: 10.1186/s12862-019-1363-x (PMC6371493; doi:10.1186/s12862-019-1363-x)
Supplement: Supplementary file 2 — Alignments. (ZIP 213 kb) [file 12862_2019_1363_MOESM2_ESM.zip › Alignments_avail_on_request/Dros_punt_final.fas]

>FBpp0120734_Dana
atgaagggatgcttcacattcatgcacgaatgcaatcagacggagtgcgtgaccagcgcg
gagccgcgaaaggaaaacattcacttttgctgctgcatgggatctcgctgcaactccgac
cacaagtacatcagaaccactacagaggcgaccacacaagtgccaaaggaaaagacgcaa
gacggcagcaacctgctgtacatctatgtgggcacctccatcttcacggtgctcatggtc
atcctgtgggcctctctgttcttgtatcgccggcgaaagcaggcccatttcaatgaaata
cccacgcacgaggcggagattacgaactcgtcgcccttgctaagcaatcgccccatccag
ctgctggagcagaaggccagtgggcgcttcggcgatgtgtggcaggccaagctgcatggc
caggatgtggccgttaaaatcttccgcatgcaggagaaggagtcgtggtgcacagagaac
gagatctacaagctgccgcgcatgcgccatccgaatatactggagttcctgggcgtggaa
aaacatatggacaagccggaatactggttgatctcaacgtaccaacacaatggctccttg
tgtgactacctcaagtcgcacaccctcacatggcccgaactgtgtcgcatcgccgaatcc
atggcgaatggactggcacacctgcacgaggagattccaagctcgaaaacagacggacta
aagccctccattgctcaccgagacttcaagtcgaagaacgttctgctcaagggcgacctg
actgcttgcattgcggacttcggcttggccatgatctttcaaccaggcaagccgtgtggc
gacactcacggccaagtgggcacccgtcgttacatggctcctgaggtcttggagggagcc
ataaacttcaatcgcgacgcctttctgcgcattgatgtatacgcttgcgggttggttttg
tgggagatggtatcgcgctgcgacgttgtcggacctgtcggcgagttccaactgccgttc
gaggcggagctggggcaaagacccaccttggacgaggtgcaggagagtgtggtgatgaaa
aaacttcgaccgagcctgctcagctcgtggcgtacgcattcgggcctcaacgtgttctgc
gacacaatggaggagtgctgggaccacgacgcggaagcgcgcttgagctcgtcctgtgta
atggagcgtttttcacagctcaacaaatatccctcggcccagctactgatcaagaaccac
accaatatcgatgacgcaaaggagtctacaaactgctta
>FBpp0139733_Dere
ATGAAGGGCTGCTTCACGGACATGCACGAGTGCAATCAGACGGAGTGCGTGACCAGTGCG
GAGCCACGGCAGGGAAACATCAACTTCTGCTGCTGCAAGGGATCGCGCTGCAATTCCAAC
CAGAAATATATTAAAAGCACCACAGAGGCAACCACACAAGTGCCCAAGGAGAAGACGCAG
GACGGCAGCAATTTGATATACATCTACATTGGCACATCCGTCTTCAGCGTGCTCATGGTC
ATCGTTGGCATGGGCCTGCTTCTCTACCGACGCCGCAAGCAGGCGCACTTTAACGAGATT
CCAACGCACGAGGCTGAGATCACAAACTCCTCGCCATTGCTGAGCAACCGTCCCATTCAG
CTGCTGGAACAGAAGGCCAGTGGTAGATTTGGTGATGTGTGGCAAGCGAAGCTTAACAAT
CAGGATGTGGCCGTCAAGATCTTCCGCATGCAGGAAAAAGAATCGTGGACGACGGAGCAC
AATATCTACAAGCTCCCGCGCATGCGCCACCCGAACATCCTCGAGTTTCTGGGCGTAGAG
AAGCACATGGACAAGCCGGAGTATTGGCTGATATCCACCTACCAGCATAACGGATCGCTG
TGCGACTACCTCAAATCGCACACAATTTCCTGGCCAGAACTTTGCCGCATCGCCGAGTCC
ATGGCCAATGGACTGGCACATCTGCACGAGGAGATTCCGGGCTCAAAGACCGATGGGCTA
AAGCCATCCATAGCTCACCGAGACTTCAAGTCCAAGAACGTGCTGCTTAAAAGCGATCTG
ACGGCCTGCATTGCTGACTTTGGGTTGGCCATGATATTCCAGCCTGGCAAGCCCTGCGGC
GATACACACGGTCAAGTGGGCACTCGTCGTTATATGGCCCCTGAGGTGCTTGAGGGTGCC
ATAAATTTCAATAGAGACGCTTTCTTACGTATAGACGTATACGCATGCGGCTTAGTTCTC
TGGGAAATGGTGTCACGGTGTGACTTTGCCGGACCCGTCGGTGAGTTCCAGTTGCCCTTT
GAGGCCGAGCTGGGCCAGAGGCCGACGCTGGACGAAGTTCAGGAGAGTGTGGTAATGAAA
AAGCTGCGACCGCGTCTGCTCAACTCCTGGCGCGCCCATCCGGGACTGAATGTATTCTGC
GACACAATGGAGGAGTGCTGGGATCACGACGCCGAGGCCCGTCTCAGCTCTTCGTGCGTG
ATGGAACGCTTTGCGCAGCTGAACAAGTATCCCTCTACCCAGTTGCTGATCAAGAACCAC
ACCAACATTGACGACGCCAAGGAATCTACGAATTGCTTA
>FBpp0207316_Dsec
ATGAAGGGCTGCTTCACGGACATGCACGAGTGCAATCAGACGGAGTGCGTGACCAGTGCG
GAGCCACGGCAGGGAAACATCCACTTCTGCTGCTGCAAGGGATCGCGGTGCAATTCCAAC
CAGAAATATATTAAAAGCACCACGGAGGCAACCACACAAGTGCCCAAGGAAAAGACGCAG
GACGGCAGCAATTTGATATACATCTACATTGGCACCTCCGTCTTCAGCGTGCTCATGGTC
ATCGTTGGCATGGGCCTTCTTCTCTACCGACGCCGCAAGCAGGCGCACTTTAACGAGATA
CCCACGCACGAGGCTGAGATCACAAACTCCTCGCCATTGCTCAGCAATCGTCCCATTCAG
CTGCTGGAACAGAAGGCCAGTGGTAGATTCGGTGATGTGTGGCAAGCCAAGCTCAACAAT
CAGGATGTGGCCGTCAAGATCTTTCGCATGCAGGAAAAAGAATCGTGGACCACGGAGCAC
GATATCTACAAGCTGCCGCGCATGCGCCACCCGAACATCCTCGAATTCCTGGGCGTTGAG
AAGCACATGGACAAGCCGGAGTATTGGCTGATATCCACGTACCAGCATAACGGATCACTG
TGCGACTACCTCAAATCGCACACGATATCATGGCCAGAGCTGTGCCGCATCGCCGAGTCC
ATGGCCAATGGCCTGGCACATCTGCACGAGGAGATTCCGGCCTCAAAGACCGATGGGCTA
AAACCTTCGATAGCTCACCGAGACTTCAAGTCTAAGAACGTACTGCTTAAGAGCGATCTG
ACGGCCTGTATTGCTGACTTTGGTTTGGCCATGATATTCCAGCCAGGCAAGCCCTGCGGC
GATACACACGGTCAAGTAGGAACTCGACGTTACATGGCCCCAGAGGTGCTTGAGGGTGCC
ATCAATTTCAATAGAGACGCTTTCTTACGCATAGACGTCTACGCATGCGGTCTAGTCCTC
TGGGAAATGGTGTCACGGTGTGACTTTGCCGGACCTGTCGGTGAGTTCCTGCTGCCTTTT
GAGGCCGAGCTGGGTCAGAGGCCGTCGCTGGACGAAGTTCAGGAGAGTGTGGTAATGAAG
AAGCTGCGCCCTCGCTTGCTCAACTCCTGGCGCGCTCATCCGGGACTTAATGTATTCTGC
GACACAATGGAGGAGTGCTGGGATCACGACGCTGAGGCCCGTCTTAGCTCTTCCTGTGTG
ATGGAACGCTTTTCGCAGCTGAACAAGTATCCCTCAACCCAGTTGCTGATCAAGAACCAC
ACCAACATTGACGATGCCAAGGAATCTACGAATTGCTTA
>FBpp0218812_Dsim
ATGAAGGGCTGCTTCACGGACATGCACGAGTGCAATCAGACGGAGTGCGTGACCAGTGCG
GAGCCACGGCAGGGAAACATACACTTTTGCTGCTGCAAGGGATCGCGGTGCAATTCCAAC
CAGAAATATATTAAAAGCACCACGGAGGCAACCACACAAGTGCCCAAGGAGAAGACGCAG
GACGGCAGCAATTTGATATACATCTACATTGGCACCTCCGTCTTCAGCGTGCTCATGGTC
ATCGTTGGCATGGGCCTTCTTCTCTACCGACGCCGCAAGCAGGCGCACTTTAACGAGATA
CCCACGCACGAGGCTGAGATCACAAACTCCTCGCCATTGCTCAGCAACCGTCCCATTCAG
CTGCTGGAACAGAAGGCCAGTGGTAGATTCGGTGATGTGTGGCAAGCCAAGCTCAACAAT
CAGGATGTGGCCGTCAAGATCTTTCGCATGCAGGAAAAAGAATCGTGGACCACGGAGCAC
GATATCTACAAGCTGCCGCGCATGCGCCACCCGAACATCCTCGAATTCCTGGGCGTTGAG
AAGCACATGGACAAGCCGGAGTATTGGCTGATATCCACCTACCAGCATAACGGATCACTG
TGCGACTACCTCAAATCGCACACGATATCATGGCCAGAGCTGTGCCGCATCGCCGAGTCC
ATGGCCAATGGCCTGGCACACCTGCACGAGGAGATCCCGGCCTCAAAGGCCGATGGGCTA
AAACCATCGATAGCTCACCGAGACTTCAAGTCTAAGAACGTACTGCTTAAGAGCGATCTG
ACGGCCTGTATTGCTGACTTTGGTTTGGCCATGATATTCCAGCCAGGCAAGCCCTGCGGC
GATACACACGGTCAAGTAGGCACTCGACGTTACATGGCCCCAGAGGTGCTTGAGGGTGCC
ATCAATTTCAATAGAGACGCTTTCTTACGCATAGACGTCTACGCATGCGGCCTAGTCCTC
TGGGAAATGGTGTCACGGTGTGACTTTGCCGGACCTGTCGGTGAGTTCCTGCTGCCTTTT
GAGGCCGAGCTGGGTCAGAGGCCGTCGCTGGACGAAGTTCAGGAGAATGTGGTAATGAAG
AAGCTGCGCCCTCGCTTGCTCAACTCCTGGCGCGCTCATCCGGGACTTAATGTATTCTGC
GACACAATGGAGGAGTGCTGGGATCACGATGCTGAGGCCCGTCTTAGCTCTTCCTGTGTG
ATGGAACGCTTTGCGCAGCTGAACAAGTATCCCTCAACCCAGTTGCTGATCAAGAACCAC
ACCAACATTGACGACGCCAAGGAATCTACGAATTGCTTA
>FBpp0271447_Dyak
ATGAAGGGCTGCTTCACGGACATGCACGAGTGCAATCAGACGGAGTGCGTGACCAGTGCG
GAGCCACGGCAGGGAAACATAAACTACTGCTGCTGCAAGGGATCCCGCTGCAATTCCAAC
CAGAAATATATCAAAAGCACCACAGAGGCAACCACACAAGTGCCCAAGGAGAAGACGCAG
GATAGCAGCAATTTGATATACATCTACATTGGCACCTCCGTCTTCAGCGTGCTCATGGTC
ATCGTTGGCATGGGCCTTCTTCTCTACCGCCGCCGCAAGCAGGCGCACTTTTTCGAGATT
CCAACGAACGAGGCTGAGATCACGAACTCCTCGCCTTTGCTAAGCAACCGTCCCATTCAG
CTGCTGGAACAGAAGGCCTGCGGTAGGTTCGGTGATGTGTGGCAAGCCAAGCTCAACAAT
CAGGATGTGGCCGTCAAGATCTTCCGCATGCAGGAAAAAGAATCGTGGACCACGGAGCAC
GATATCTACAAGCTGCCACGCATGCGACACCCGAACATCCTCGAGTTCCTGGGCGTAGAG
AAGCACATGGACAAGCCGGAGTATTGGCTGATTTCCACCTACCAGCATAACGGATCGCTG
TGCGACTACCTCAAATCGCACACTGTTACCTGGCCGGAACTGTGCCGCATCGCCGAGTCC
ATGGCCAATGGACTGGCACATTTGCACGAGGAGATTCCGGCCTCAAAGACCGATGGGCTA
AAGCCATCGATAGCTCACCGAGACTTCAAGTCCAAGAACGTGCTGCTGAAAAGCGATCTT
ACCGCATGTATTGCTGACTTTGGGTTGGCCATGATATTCCAGCCGGGCAAGCCCTGCGGC
GATACACACGGTCAAGTAGGCACTCGTCGTTATATGGCCCCTGAGGTGCTTGAGGGTGCC
ATCAATTTCAACAGAGACGCTTTCTTACGTATAGACGTATACGCATGCGGCTTAGTCCTT
TGGGAAATGGTGTCACGGTGTGACTTTGCCGGACCCGTCGGCGAGTTCCAGCTGCCTTTT
GAGGCCGAGCTGGGCCAGAGGCCGACGCTGGACGAAGTTCAGGAGAGTGTGGTAATGAAG
AAGCTGCGTCCTCGTCTGCTGAACTCCTGGCGCGCTCATCCGGGACTTAATGTATTCTGC
GACACAATGGAGGAGTGCTGGGATCACGACGCCGAGGCCCGTCTTAGCTCTTCGTGCGTA
ATGGAACGCTTTGCGCAGCTGAACAAGTATCCATCAACCCAGTTGCTGATCAAGAACCAC
ACCAACATTGACGACGCCAAGGAATCTACGAATTGCTTA
>Dmel_punt
atgaagggctgcttcacggacatgcacgaatgcaatcagacggagtgcgtgaccagtgca
gagccacggcagggaaacattcacttctgctgctgcaagggatcgcggtgcaattccaac
cagaaatatattaaaagcaccacggaggcaaccacacaagtgcccaaggagaagacgcag
gacggcagcaatttgatatacatctacattggcacctccgttttcagcgtgctcatggtc
attgttggcatgggccttcttctctaccgacgccgcaagcaggcgcactttaacgagata
cccacgcacgaggctgagataacaaactcatcgccattgctcagcaaccgtcccattcag
ctgctggaacagaaggccagtggtagattcggtgatgtgtggcaagccaagctcaacaat
caggatgtggccgtcaagatctttcgcatgcaggaaaaagaatcgtggaccacggagcac
gatatctacaagctgccgcgcatgcgccatccgaacatcctcgaattcctgggcgttgag
aagcacatggacaagccggaatattggctgatatccacctaccagcataacggatcacta
tgcgactacctcaaatcgcacacgatctcatggccagagttgtgccgcatcgctgagtcc
atggccaatggactggcacatctgcacgaggagatcccggcatcaaagaccgatgggcta
aaaccatcgatagctcaccgagacttcaagtctaagaacgtactgcttaagagcgatctg
acggcctgtatagctgactttggtttggccatgatattccagccaggcaagccctgcggc
gatacacacggtcaagtaggcactcgacgttacatggccccagaggtgcttgagggtgcc
atcaatttcaatagagacgctttcttacgcatagacgtctacgcatgcggcctagtcctc
tgggaaatggtgtcacggtgtgactttgccggacccgtcggtgagttccagctgcctttt
gaggccgagctgggcctgaggccgtcgctggacgaagttcaggagagtgtggtaatgaag
aagctgcgccctcgtttgctcaactcctggcgcgcccatccgggacttaatgtattctgc
gacacaatggaggagtgctgggatcacgacgctgaggctcgtcttagctcttcgtgtgtg
atggaacgctttgcgcagctaaacaagtatccctcaacccagttgctaatcaagaaccac
accaacattgacgacgccaaggaatctacgaattgctta
