# Supplementary material for: Contrasting patterns of molecular evolution in metazoan germ line genes
Source: BMC Evol Biol. 2019 Feb 11;19:53. doi: 10.1186/s12862-019-1363-x (PMC6371493; doi:10.1186/s12862-019-1363-x)
Supplement: Supplementary file 2 — Alignments. (ZIP 213 kb) [file 12862_2019_1363_MOESM2_ESM.zip › Alignments_avail_on_request/Dros_mago_final.fas]

>FBpp0115127_Dana
ATGTCCACGGAAGACTTTTATTTGCGATACTATGTCGGCCACAAGGGCAAGTTTGGGCAC
GAGTTCCTGGAGTTTGAGTTTCGGCCAGATGGCAAGTTGCGGTACGCCAACAACTCAAAT
TACAAAAACGACACCATGATCCGGAAGGAGGCTTTTGTTCACCAGTCCGTGATGGAAGAA
CTGAAGCGCATTATCATCGACTCAGAGATCATGCAGGAGGACGATCTGCCCTGGCCGCCT
CCAGACCGCGTGGGCCGACAGGAACTGGAAATTGTCATCGGCGACGAGCACATCTCGTTC
ACCACATCCAAAACCGGGTCATTGGTGGATGTAAACCGGTCGAAGGATCCTGAGGGACTG
CGCTGCTTCTACTATTTGGTGCAGGATCTCAAGTGTTTGGTCTTCTCACTCATTGGCCTG
CATTTCAAGATCAAACCCATA
>FBpp0140635_Dere
ATGTCCACGGAGGACTTTTACTTACGTTACTACGTCGGACACAAGGGCAAGTTCGGGCAC
GAGTTCTTGGAGTTCGAGTTCCGGCCGGATGGCAAGCTGCGGTACGCCAACAACTCAAAC
TACAAGAACGACACCATGATCCGCAAGGAGGCCTTCGTCCACCAGTCCGTGATGGAGGAG
CTAAAGCGGATCATCATCGATTCGGAGATCATGCAGGAGGACGATCTTCCTTGGCCGCCA
CCAGATCGCGTGGGTCGGCAGGAACTGGAGATTGTCATCGGGGACGAGCACATCTCGTTC
ACCACCTCGAAAACAGGATCATTGGTGGACGTGAACCGTTCAAAAGATCCCGAGGGCCTG
CGATGCTTCTACTACCTGGTGCAGGATCTGAAGTGCCTGGTCTTCTCACTCATCGGTCTG
CATTTCAAGATCAAGCCCATA
>FBpp0197283_Dsec
ATGTCCACGGAGGACTTTTACCTACGCTACTACGTCGGACACAAGGGCAAGTTCGGGCAC
GAGTTCTTGGAGTTCGAGTTCCGGCCGGATGGCAAGCTGCGGTACGCCAACAACTCCAAC
TACAAGAACGACACCATGATCCGCAAGGAGGCCTTCGTCCACCAGTCCGTGATGGAGGAG
CTGAAGCGGATCATCATCGACTCGGAGATCATGCAGGAGGACGATCTGCCCTGGCCGCCA
CCAGATCGCGTGGGTCGACAGGAACTGGAGATCGTCATCGGTGACGAGCACATCTCGTTC
ACCACCTCGAAAACGGGATCATTGGTGGACGTGAACCGATCAAAAGATCCCGAGGGCCTG
CGATGCTTCTACTACCTGGTGCAGGATCTCAAGTGCCTGGTCTTCTCACTCATCGGCCTG
CATTTCAAGATCAAGCCCATA
>FBpp0209967_Dsim
ATGTCCACGGAGGACTTTTACCTACGCTACTACGTCGGACACAAGGGCAAGTTCGGGCAC
GAGTTCTTGGAGTTCGAGTTCCGGCCGGATGGCAAGCTGCGGTACGCCAACAACTCAAAC
TACAAGAACGACACCATGATCCGCAAGGAGGCCTTCGTCCACCAGTCCGTGATGGAGGAG
CTGAAGCGGATCATCATCGACTCGGAGATCATGCAGGAGGACGATCTGCCCTGGCCGCCA
CCAGATCGCGTGGGTCGACAGGAACTGGAGATCGTCATCGGTGACGAGCACATCTCGTTC
ACCACCTCGAAAACGGGATCATTGGTGGACGTGAACCGATCAAAAGATCCCGAGGGCCTG
CGATGCTTCTACTACCTGGTGCAGGATCTCAAGTGCCTGGTCTTCTCACTCATCGGCCTG
CATTTCAAGATCAAGCCCATA
>FBpp0257179_Dyak
ATGTCCACGGAGGACTTTTATTTACGCTACTACGTCGGACACAAGGGCAAGTTCGGGCAC
GAGTTCTTGGAGTTCGAGTTCCGGCCGGATGGCAAGCTGCGGTACGCCAACAATTCCAAC
TACAAGAACGACACCATGATCCGCAAGGAGGCCTTCGTCCACCAGTCCGTGATGGAGGAG
CTAAAGCGGATCATCATCGATTCGGAGATCATGCAGGAGGACGATCTTCCCTGGCCGCCA
CCAGATCGCGTGGGTCGACAGGAACTGGAGATCGTCATCGGGGACGAGCACATCTCGTTC
ACAACCTCGAAAACCGGATCATTGGTGGACGTGAACCGATCGAAAGATCCCGAGGGCCTG
CGATGCTTCTACTACCTGGTGCAGGATCTTAAGTGCCTGGTCTTCTCACTCATCGGGCTG
CATTTCAAGATCAAGCCCATA
>Dmel_mago
ATGTCCACGGAGGACTTTTACCTACGCTACTACGTCGGACACAAGGGCAAGTTCGGGCAC
GAATTCTTGGAGTTCGAGTTCCGGCCGGATGGCAAGCTGCGGTACGCCAACAACTCCAAC
TACAAGAACGACACCATGATCCGCAAGGAGGCCTTCGTCCACCAGTCCGTGATGGAAGAA
CTGAAGCGAATCATCATCGACTCGGAGATCATGCAGGAGGACGATCTGCCCTGGCCGCCA
CCAGATCGCGTGGGTCGACAGGAACTGGAGATCGTCATCGGAGACGAGCACATCTCGTTC
ACCACCTCGAAAACGGGATCATTGGTGGACGTGAACCGGTCAAAAGATCCCGAGGGCCTG
CGATGCTTTTACTACCTGGTGCAGGATCTCAAGTGCCTGGTCTTCTCACTCATCGGCCTG
CATTTCAAGATCAAGCCCATA
