# Supplementary material for: Contrasting patterns of molecular evolution in metazoan germ line genes
Source: BMC Evol Biol. 2019 Feb 11;19:53. doi: 10.1186/s12862-019-1363-x (PMC6371493; doi:10.1186/s12862-019-1363-x)
Supplement: Supplementary file 2 — Alignments. (ZIP 213 kb) [file 12862_2019_1363_MOESM2_ESM.zip › Alignments_avail_on_request/Caen_pie1_final.fas]

>CE_pie-1
ATGGCTCAAACAAAGCCGATTGCCGAGCAAATGGCTGCACTCAACAACTCAGATGACACG
TCGTTCGCCGATCGATCGAACAGTCTTCTGAATGCGACGTGCCCGGCGAGAATTCAAAAT
TCAGTATCATTCAATGATTCGCTGTCGTCCGGATATAGTGGAAAATGGCGTCCAAAGCGT
GAAGCGCTCAAGATCACTCCATTGGCTCAGATTGACGAGAAGGATAAGCACACAGAATAC
AAAACGCGACTTTGTGATGCGTTCCGCCGTGAAGGATACTGCCCGTACAACGACAATTGC
ACATATGCTCACGGACAAGATGAGCTGAGAGTTCCGAGACGCCGCCGCCGTGATTCTACA
ACAATCAATCGATCGAGTTCGAAGCATCATGATGAGAATCGGAGACCCCGTCAGATTTGT
CACAATTTCGAGAGAGGAAACTGCAGATATGGTCCAAGATGCCGCTTCATTCACGTCGAA
CAAATGCAACATTTCAATGCGAATGCGACGGTTTACTCTTCCGATTGTCAACAATTCATG
CCATATTTCCAACAAGGAGCTCCTTTTCCAGTGCAATATATTGATTTGATGAATAGCCAG
CCAATGTATACATACTACCCCATGATGGATGTGACTGATCCGAATTTCTCTCAGCCACCA
CCAACTATTATTTCC
>WBGene00148819_CBN10094_cbre
ATGGCTCATCCTAAGCCGATTGGTGAGCAAATGGCTGCTTTCAACAATTCAGATGATACT
TCGTTTGCCGATCAGTCGACTGGTCTTTTGAATGCAACGTGCCCGGGACGTATCCAAAAT
ACCACATTGCTCAATGAAACTACAGCCTCATCATCGGGTGGAAAATGGCGCCCAAAGCGT
GAGGCTCTCAAAATCACTCCTTTGGCACAAATTGATGAAAGAGAAAGGAACTCGGACTAC
AAGACAAGGATTTGCATTGCTTTCCGGCGTGACGGACATTGTCCTTACAACAACAAATGT
ACATATGCACATGGCAGCAATGAGCTCCGTATGCCGAGAAGAAGACGTCGAGATTCTAGT
TCGTTCAGCCGAGGTGGATCCAGATATCGTGATGACAATAGAAGATACCGACAAATTTGC
CACGCATTCGAGCGAGGAGAATGTCCATATGGTCCAAGATGTCGGTACCGTCATGTCGAG
CAAATGCCACAATTCAACGGAAACGCTACTATGTATCCATCATCCGATCAGACCTATTAT
CCATATTTCCCTAATGGTCCTCCACCGCCTCCGCAGTTTATGGATCTCAATCAATCGATT
CCATTCTATAACTACTATCCCGTCATGGATCAAAGTGGACCGGAATTTGCACAGCCACCA
CCACAACTAACTTTA
>WBGene00032830_CBG11755_cbri
ATGGCTCCAACGAAGACGATAGGCGAGCAAATGGCCGCTCTAAACACCTCCGACGACACC
TCGTTCGCCGATCGATCGAATAGTCTTCTGAATGCGACGTGTCCGGCGCGGATTCAAAAT
AATTCATCTGCCGCGGACACATCGATGACGTCATCAGTCGGGAAATGGCGTCCGAAGCGG
GAACCATTGAAAATTACACCTCTGGAGCAGATTGACGAGGATAAACGCCCCAGCGACTAC
AAAACGCGCCTTTGTGATTCGTATCGTCGATCGGGATGGTGTCCGTACAACACTAATTGC
ACATATGCACATGGAGACAAGGAATTACAGATTCCGAAACGACGTCGTCGGAACAGTATT
TCGTTCAGAGGAGGAGGATCTAGATATCGAGATGATTCCTCCCGCTATCGACCGATTTGT
CACGCGTTTCAGCGAGGAAATTGCAGATATGGACCGAGATGCCGCTACCTGCACCAAGAG
CAACTTCCCCAATTCAATGGGAACGCCACAATGTACCCATCGGATTCCCATACCTATATG
CCATATTTCCAACAAGGAGCCCCACCCCCTCAGCAATACGTGGATTTGAATCAATCCATG
CAAACTATTCCCACATACGTTGCCCTGGATCAATCGGCCCCGCCCTATTCCCAACCACCA
CCACCACTTATGTCT
>WBGene00071488_CRE19897_crem
ATGGCTCATCCGAAGCCAATCGGTGAGCAAATGGCCGCTCTCAACACCTCCGACGACACA
TCTTTCGCCGATCGATCAAACGGCGTTCTGAATGCGACGTGTCCGGCGAGAATTCAGAAT
ACATCATCACTCAACGAGTCAACGGCATCGTCTTCCGGTGGAAAATGGAAACCGAAGCGT
GAGGCACTCAAAATCACTCCATTGGCACAAATTGATGAGAGGGAGAAACGTTCCGACTAC
AAAACGCGTCTGTGTGATGCATTCCGCCGTCACGGATATTGTCCATACAACAATAATTGT
ACATATGCACACGGAGATCACGAACTTCAGATGCCTATGAGAAGAAGAGGAGATTCGACG
TCGTTCAGTAGAAGAGGAGACAGATATCATGATCAGAATTGGAGACCACGCCAAATTTGC
CACGCATTTCAGCGAGGAAATTGCAGATTCGGCCCGAGATGCCGCTACATTCATCAGGAA
CAAATGCAACAATTCAATGCGAATGCGACAATGTTCCCGTCGTCCGATCAAACCTATATG
CCATATTTCCCCTCTTCTCAAGCTCCGCCCCCTCAATTCATGGATCTGAATCAATCGATT
CCCGTCTATACCACCTACCCAGTTATGGATCAGAGCGGTCCCGCATTCTCATTGCCACCG
CCACAACTTATGTCA
