# Supplementary material for: Contrasting patterns of molecular evolution in metazoan germ line genes
Source: BMC Evol Biol. 2019 Feb 11;19:53. doi: 10.1186/s12862-019-1363-x (PMC6371493; doi:10.1186/s12862-019-1363-x)
Supplement: Supplementary file 2 — Alignments. (ZIP 213 kb) [file 12862_2019_1363_MOESM2_ESM.zip › Alignments_avail_on_request/Apis_spir_final.fas]

>Amel_XM_006570180.2_spir
ATGACTACGCACAAAAAGATCTCAACATCCTGTGAGGATAGTCTCGATGTCTCCAATAAC
GAAAAAAAAGTTAAACAAATGAAAAGATCGAAATGTAAACTTGATGCAAACGGCCGATTA
AATCTTAAAGATATTCTATTGTCTTTCAATGGACCGGTCAGCCAAGAACAAGCTTGGGCA
TTATGCTATCAAACGGCTAAGAGTTTGTCATGTTTACCGGGAAACAATTTTTATGAACTC
TCGGAGTTATCGCAGATCGTCCTTCACAAGGATGGTGATGTTTGGCTTGGCGATCTAATC
GAATTAGAAAAACCCCATGTATCTGAAAAAAAGGCTATGTTTTCATTAGGTATGATGATA
TTCAAAGCACTTGATTTCGGCCTAGATGAACAAGAAGAAAGGCCTTTATCACCAGATTTG
GAAGCTCTTATAACATTAATGACAAGTGCAGATCAAGAAATTGAAGAAGAAATGGAAGAA
CGGCCACAGGAAACGGATGATGAAGGCATAGAGAGAGATTCAAGTATTGCTGACATAGAT
GAATTTTTATCACAAAAGAGTGATATCTATAAAGAAAAATCAATATATTCCTTGAAAAAT
GTAATGCAATTATGTACCAGGCATATGCAAACTTCTATTGAATCTGCTGAAGTTCATTAT
AAAGCTGTAATACGAGCATTTGTAGCAGAAGCTCTGGAATTATCACAATTTTTGGATACA
ATAGAAGCTGATAAACTACAAGCTAGTCAGAAGGAAGTTGTCAACAGTGATAATAATAAG
CAAATCTCCATGTCTGTTCAGAATCTTGATACATTAGATTTTATTGATTGGGCAAGATTT
TGGGTACAAGTTATACAAGAATTAAGAAAAGGTGTGAAGCTAAAAAAGGTAGAAGCCAAT
TTGGGTTCAAAAAGCACAACCCGTGGGCGTGGAAAGGGAGCAGAATTTGAATTAACACCT
TATGAAATTTTGATGGATGATATTCGGAAAAGAAGATATCATCTGAGGAAGACTCCATCA
CCAACTCCGAATTTGAAGAAAGATGCCCATGCTGTTATTCTTGAATTTATTCGGAGTAGA
CCACCTTTAAAGAAGGCATCAGAAAGACAGCTTCCACCCCTTCAAAAGGAATGGACTCTT
CGAGAATTACTTATGGAAAGTATAAAGAAACCACCAAATTTAAGGTCTTCACGCAATAGA
TACATTCCTAAGATTGAAAGAACATCTCCTCAAAATGATTATATCCAAAATGCTGCTGAT
ATTAAGGATAATGGATCACCTACTATACCAAAACCTCCACGAAGGGAATTGGATAGTTCC
AATTCTACAAGTAGAAGAAAAGTAATTCCTGTAGATTTTGATTTAAAGCTCGACGCTGAG
GAAGATGACGATGAAGATTACAATGATGAATTCACGGTGACAAGATTCGAAGAAGAAGAT
GAAGGATCAAATTATTGGCAATTAAAAGAAGATTATACATTTGCAGATAGAACTAATATA
CGTAGTAGATATAAAGATCACAGATTTGATGACGAAGCAGACTCTGCGAATCCTTGGCGA
AGAACTGGTGGATTACGCTTGACGAGGAACGAATATCATCGATTTTGTGATACACAACTT
GAATCTTATGATCTTGCAACGCAGTGTCCATCTAGAAGAGCATCGGCTCGAAAACACGCA
GCTAAACGTACTATAGCACTTACAGCATTAACTGGTACTACTTCTCTTCCTCATTCGAGA
CCACAAAGTCGTCAGTACACAGGTCCAACAGAATTGTTATTAAATCAAAGTCCGAGTCCG
AATATTAGTGTGAATCCTAGTCCAAGTGTAAGTCCTCAGCCAAGAACAAGACAACCGCGA
CGATCACAAACTATTGCTGAAGATACAAAAGATAGCGAAGATCAAAACGAAGATTGTCAA
GATGATAAAAGACAGAAACCTACATTAGGTGACATGTTCTTAGATGAAAGACTTTCTCTG
ACTCTAGAAGAAATTGTACATATACGGAGTGTATTAACTAAAGCAGAATTGGAATCTCTG
CCTGTAGAAGGGCGTGTAAAAGAAGATGTAGAGAAGAGACGCGTTTGTTTTCTTTGTTTA
AAAACTAGATTCGGATTGTTAGGACCTTGGGGACAACGTTGTCGTTTGTGTGAAAGGACT
GTATGTGTGAAATGTTATTCCAAAATGCGAATTCCAACAGAACACTTCGCCCATGTCCCG
GTAGTATTACTATCTCCCGGTCTTCTTCTTTCTCCATCATCTTCAGAACCAGATACTAGC
AAGAGTTCTTGGCTTAGAAGCAACGGAGCAGCTGGATCTGCACCGGCATCACCAGCCTCT
AGACGCAAGGATTCATCGTTAAAAAGTGTAACACCTTCATCCACGCCTACTACGACACCA
GTTTTGATACTTACACCAACTTCTACACCGCCTTCTCATGCTCGTCGTGAAACAGAGATT
CAAGATAAAAGATTGCCAGCCAATGTACCATCACCGAAGGCATTCTCCAGTTTCACAAGT
CAAAACTCGGAACAACGATTGGCCGCAGAGAGATTGCGAGGTGTTTCTATGGTTGTTTGT
CATGATTGCCGTATTATGGTGATACAAATAATTAAAAGTTCTAGAACAACACGAGCTACG
ATACGTAACAATGTTATTTCACGACTCACTTTAAACTTATCTCCAGCCTATGTT
>Acer_XM_017058409.1
ATGACTACGCACAAAGAGATCTCAACATCCTGTGAGGATAGTCTCGATGTCTCCAATAAT
GAAAAAAAAGTTAAACAAATGAAAAGATCGAAATGTAAACTTGATGCAAACGGCCGACTA
AATCTTAAAGATATTTTACTGTCTTTTAATGGACCGGTCAGCCAAGAACAAGCTTGGGCA
TTATGCTATCAAACGGCTAAGAGTTTGTCATGTTTACCGGGAAATAATTTTTATGAACTC
TCGGAGTTATCGCAGATCGTCCTTCACAAGGATGGCGATGTTTGGCTTGGCGATCTAATC
GAATTGGAAAAACCCCATGTATCTGAAAAAAAGGCTATGTTTTCATTAGGTATGATGATA
TTCAAAGCACTTGATTTCGGCCTAGATGAACAAGAAGAAAGGCCTTTATCACCGGATTTG
GAAGCTCTTATAACATTAATGACAAGTGCAGATCAAGAAATTGAAGAAGAAATGGAAGAA
CGTCCACAGGAAACAGATGATGAAGGCATAGAGAGAGATTCAAGTATTGCTGACATAGAT
GAATTTTTATCACAAAAAAGTGATATCTATAAAGAAAAATCAATATATTCCTTGAAAAAT
GTAATGCAATTATGTACCAGGCACATGCAAACTTCTATTGAATCTGCTGAAGTTCATTAT
AAAGCTGTAATACGAGCATTTGTAGCAGAAGCTCTGGAATTGTCACAATTTTTGGACACA
ATAGAAGCTGATAAACTACAAGCTAATCAGAAGGAAGTTGTCAACAGTGATAGTAATAAA
CAAATCTCCATGTCCGTTCAGAATCTTGATACATTAGATTTCATTGATTGGGCAAGATTT
TGGGTACAAGTTATACAAGAATTAAGAAAAGGTGTGAAGCTAAAAAAGGTAGAAGCCAAT
TTGGGTTCAAAAAGCACAACCCGTGGGCGAGGAAAGGGAGCAGAATTTGAATTAACACCT
TATGAAATTTTGATGGATGATATTCGGAAAAGAAGATATCATCTGAGGAAGACACCATCA
CCAACTCCGAATTTGAAGAAAGATGCCCATGCTGTTATTCTTGAATTCATTCGGAGTAGA
CCACCCTTAAAGAAGGCATCAGAAAGACAGCTTCCACCCCTTCAAAAGGAATGGACTCTT
CGAGAATTACTTATGGAAAGTATAAAGAAACCACCAAATTTAAGGTCTTCACGCAATAGA
TACATTCCTAAGATTGAAAGAACATCTCCTCAAAATGATTATATTCAAAATGCTGCTGAT
ATCAAGGATAATGGATCACCTACTATACCAAAACCTCCTCGAAGGGAATTGGATAGTTCC
AATTCTACAAGTAGAAGAAAAGTAATTCCTGTAGATTTTGATTTAAAGCTGGACGCGGAG
GAAGATGACGATGAAGATTATAATGATGAATTCACGGTGACAAGATTCGAAGAAGAGGAC
GAAGGATCAAATTATTGGCAACTAAAAGAAGATTATACATTTGCAGATAAAACTAATATA
CGTACTAGATATAAAGATCACAGATTTGATGACGAAGCAGACTCTGCGAATCCTTGGCGA
AGAACTGGTGGATTACGTTTGACGAGGAACGAATATCATCGATTTTGTGATACACAACTT
GAATCTTATGATCTTGCAACGCAGTGTCCATCTAGAAGAGCATCGGCTCGAAAACACGCA
GCTAAACGTACTATAGCACTTACAGCATTAACTGGTACTACTTCTCTTCCTCATTCGAGA
CCACAAAGTCGTCAGTACACAGGTCCAACAGAATTGTTATTAAATCAAAGTCCAAGTCCT
AATATTAGTGTGAATCCTAGTCCAAGTGTAAGTCCTCAGCCAAGAACAAGACAACCGAGA
CGATCACAAACTATTGCCGAAGATACAAAAGATAGCGAAGATCAAAATGAAGATTGTCAA
GATGATAAAAGACAGAAACCTACATTAGGTGACATGTTCTTAGATGAAAGACTTTCTTTG
ACTCTAGAAGAAATTGTACATATTCGGAGTGTATTAACTAAAGCAGAATTGGAATCTCTG
CCTGTAGAAGGGCGTGTAAAGGAAGATGTAGAGAAGAGACGTGTTTGTTTTCTTTGTTTA
AAAACTAGATTCGGATTGTTAGGACCTTGGGGACAACGTTGTCGTTTGTGTGAAAGGACC
GTATGTGTGAAATGTTATTCCAAAATGCGAATTCCAACTGAACACTTCGCCCATGTCCCA
GTAGTATTACTATCTCCTGGTCTTCTTCTTTCTCCATCATCTTCAGAACCAGATACTAGC
AAGAGTTCTTGGCTTAGAAGCAACGGAGCAGCTGGATCTGCACCGGCATCACCAGCCTCT
AGACGCAAGGATTCATCGCTAAAAAGTGTAACACCTTCATCCACGCCTACTACGACACCA
GTTTTGATACTTACACCAACTTCCACACCGCCTTCTCATGCTCGTCGTGAAACAGAGATT
CAAGATAAAAGATTACCAGCCAATGTACCATCACCGAAGGCATTCTCCAGTTTCACAAGT
CAAAACTCGGAACAACGATTGGCCGCGGAGAGATTGCGAGGTGTTTCTATGGTTGTCTGT
CATGATTGCCGTATTATGGTGATACAAATAATTAAAAGTTCGAGAACAACACGAGCTACG
ATACGTAATAATGTTATTTCACGACTCACTTTAAACTTATCTCCAGCCTATGTT
>Ador_XM_006624886.1
ATGACTACGCACAAAGAGATCTCAACATGCTATAAGGACAATCTCGATGTCTCCAATAAT
GAAAAAAAAGTGAAACAGATGAAAAGATCAAAGTGTAAACTTGATGCAAACGGCCGATTA
AATCTTAAAGATATTCTACTGTCTTTCAATGGGCCGGTCAGCCAAGAACAAGCTTGGGCA
TTATGCTATCAAACGGCTAAGAGTTTGTCATGTTTACCGGGAAACAATTTTTATGAACTC
TCGGAGTTATCGCAGATCGTCCTTCACAAGGATGGCGATGTTTGGCTTGGCGATCTAATC
GAATTGGAAAAACCCCATGTATCTGAAAAAAAGGCTATGTTTTCATTAGGTATGATGATA
TTCAAAGCACTTGATTTCGGCCTAGATGAACAAGAAGAAAGGCCTTTATCACCGGATTTA
GAAGCCCTTATAACATTAATGACAAGTGCAGATCAAGAAATTGAAGAAGAAATGGAAGAA
CGTCCACAAGAAACAGATGATGAAGGCATAGAGAGAGATTCAAGTATTGCTGACATAGAT
GAATTTTTATCACAAAAAAGTGATATCTATAAAGAAAGATCAATATATTCCTTGAAAAAT
GTAATGCAATTATGTACCAGACACATGCAAACTTCTATTGAATCTGCTGAAGTTCATTAT
AAAGCTGTAATACGAGCATTTGTAACAGAAGCTCTGGAATTGTCACAATTTTTGGATACA
ATAGAAGCTGATAAACTACAAGCTAGTCAGAAGGAAGTTGTCAACAGTGATAGTAATAAG
CAAATCTCGATGTCCGTTCAGAATCTTGATACATTAGATTTCATTGACTGGGCAAGATTT
TGGGTACAAGTTATACAAGAATTAAGAAAAGGTGTGAAGCTAAAAAAAGTAGAAGCTAAT
TTGGGTTCAAAAAGCACAAGCCGTGGACGTGGAAAGGGAGCAGAATTTGAATTAACACCT
TATGAAATTTTGATGGATGATATTCGGAAAAGAAGATATCATCTGAGGAAGACACCATCA
CCAACTCCGAATTTGAAGAAAGATGCCCATGCTGTTATTCTTGAATTCATTCGGAGTAGA
CCACCCCTAAAGAAGGCATCAGAAAGACAGCTTCCACCCCTTCAAAAGGAATGGACTCTT
CGAGAATTACTTATGGAAAGTATAAAGAAACCACCAAATTTAAGGTCTTCACGCAATAGA
TACATTCCTAAGGTTGAAAGAACATCTCCTCAAAATGATTATATCCAAAATGCTACTGAT
ATCAAGGATAATGGATCACCTACTATACCAAAACCTCCTCGAAGGGAATTGGACAGTTCC
AATTCTACAAGTAGAAGAAAAGTAATTCCTGTAGATTTTGATTTAAAGCTCGACGCCGAG
GAAGATGACGATGAAGATTACAATGATGAATTCACGGTGACAAGATTCGAAGAAGAGGAT
GAAGGATCAAATTATTGGCAACTAAAAGAAGATTATACATTTACAGATAGAACTAATATA
CGTAGTAGATATAAAGATCACAGATTTGATGACGAAGCAGATTCTGCGAATCCTTGGCGA
AGAACTGGTGGATTACGTTTGACGAGGAACGAATATCATCGATTTTGTGATACACAACTT
GAATCTTATGATCTTGCAACGCAGTGTCCATCTAGAAGAGCGTCGGCTCGAAAACACGCA
GCTAAACGTACTATAGCACTTACAGCATTAACTGGTACTACTTCTCTTCCTCATTCGAGA
CCACAAAGTCGTCAGTATACAGGTCCAACAGAATTGTTATTAAATCAAAGTCCAAGTCCT
AATATTAGTGTGAATCCTAGTCCAAGTGTAAGTCCTCAGCCAAGAACAAGACAACCGCGA
CGATCACAAACTATTGCTGAAGATACAAAAGATAGTGAAGATCAAAATGAAGATTGTCAA
GATGATAAAAGACAGAAACCTACATTAGGTGACATGTTCTTAGATGAAAGACTTTCTCTG
ACTCTAGAAGAAATTGTACATATTCGAAGTGTATTAACTAAAGCAGAATTGGAATCTCTG
CCTGTAGAAGGGCGTGTAAAGGAAGATGTAGAGAAGAGACGCGTTTGTTTTCTTTGTTTA
AAAACTAGATTCGGATTATTAGGACCTTGGGGACAACGTTGTCGTTTGTGTGAAAGGACT
GTATGTGTGAAATGTTATTCCAAAATGCGAATTCCAACAGAACACTTCGCCCATGTCCCA
GTAGTATTACTATCTCCCGGTCTTCTTCTTTCTCCATCATCTTCAGAACCAGATACTAGT
AAGAGTTCTTGGCTTAGAAGCAACGGAGCAGCTGGATCTGCACCGGCATCACCAGCCTCT
AGACGCAAGGATTCATCACTAAAAAGTGTAACACCTTCATCCACGCCTACTACGACACCA
GTTTTGATACTTACACCAACTTCTACGCCGCCTTCTCATGCTCGTCGTGAAACAGAGATT
CAAGATAAAAGATTGCCAGCCAATGTACCATCACCGAAGGCATTCTCCAGTTTCACAAGT
CAAAACTCGGAACAACGATTGGCCGCGGAAAGATTGCGAGGTGTTTCTATGGTTGTCTGT
CATGATTGCCGTATTATGGTGATACAAATAATTAAAAGTTCGAGAACAACACGAGCTACG
ATACGTAACAATGTTATTTCACGACTCACTTTAAACTTATCTCCAGCCTATGTT
>Aflo_XM_012490712.1
ATGACTACGCACAAAGAGATTTCAACATCTTGTGAGGATAGTCTCGATGTCTCCAATAAT
GAAAAAAAAGTTAAACAAATGAAAAGATCGAAGTGTAAACTTGATGCAAACGGTCGACTA
AATCTTAAAGATATTCTACTGTCTTTTAATGGACCAGTCAGCCAAGAACAAGCTTGGGCA
TTATGTTATCAAACGGCTAAAAGTTTGTCATGTTTACCGGGAAACAACTTTTATGAACTC
TCGGAGTTATCGCAAATCGTCCTTCACAAGGATGGCGATGTTTGGCTTGGCGATCTAATC
GAATTGGAAAAACCCCATGTATCTGAGAAAAAGGCTATGTTTTCATTAGGTATGATAATA
TTCAAAGCACTTGATTTCGGCCTAGATGAACAAGAAGAAAGGCCTTTATCACCGGATTTA
GAAGCTCTTATAACATTAATGACAAGTGCAGATCAAGAAATTGAAGAAGAAATGGAAGAA
CGTCCACAGGAAACAGATGATGAAGGCATAGAGAGAGATTCAAGTATTGCTGACATAGAT
GAATTTTTATCACAAAAAACTGATGTTTATAAAGAAAGATCAATATATTCCTTGAAAAAT
GTAATGCAATTATGTACCAGACACATGCAAACTTCTCTTGAATCTGCTGAAGTTCACTAT
AAAGCTGTAATACGAGCATTTGTAACAGAAGCTCTGGAATTGTCACAATTTTTGGACACA
ATAGAAGCTGATAAACTACAAGCTAGTCAGAAGGAAGTTGTCAACAGTGATAGTAATAAG
CAAATCTCGATGTCTGTTCAGAATCTTGATACATTAGATTTTATTGATTGGGCAAGATTT
TGGGTACAAGTTATACAAGAATTAAGAAAAGGTGTGAAGCTAAAAAAGGTAGAAGCCAAT
TTGGGTTCAAAAACCACAACTCGTGGACGTGGAAAGGGAGCAGAATTTGAATTAACACCT
TATGAAATTTTGATGGATGATATTCGAAAAAGAAGATATCATCTGAGGAAGACACCATCA
CCAACTCCAAATTTGAAGAAAGATGCCCATGCTGTTATTCTGGAATTCATTCGAAGTAGA
CCACCTCTAAAGAAGGCATCAGAAAGACAGCTTCCACCTCTTCAAAAGGAGTGGACTCTT
CGAGAATTACTTATGGAAAGTATAAAGAAACCACCAAATTTGAGATCTTCACGCAATAGA
TACATTCCTAAGGTTGAAAAAACATCTCCTCAAAATGATTATATCCAAAATGCTGCTGAT
ATCAAGGATAATGGATCACCTACTATACCGAAACCTCCTCGAAGGGAATTGGACAGTTCC
AATTCTACAAGTAGAAGAAAAGTAATTCCTGTAGATTTTGATTTAAAGCTCGACGCCGAG
GAAGATGACGATGAAGATTACAATGATGAATTCACGGTGACAAGATTTGAAGAAGAAGAT
GAAGGATCAAATTATTGGCAATTAAAAGAAGATTATACATTTACAGATAGAACCAATATT
CGTAGTAGATATAAAGATCACAGATTTGATGACGAAGCAGATTCTGCGAATCCTTGGCGA
AGAACTGGTGGATTACGTTTGACGAGGAACGAATATCATCGATTTTGTGATACACAACTT
GAATCTTATGATCTTGCAACACAGTGTCCATCTAGAAGAGCATCGGCTCGAAAACATGCA
GCTAAACGTACTATAGCACTTACAGCATTAACTGGTACTACTTCTCTTCCTCATTCGAGA
CCACAAAGTCGTCAATACACAGGTCCAACAGAATTGTTATTAAATCAAAGTCCAAGTCCT
AATATTAGTGTGAATCCTAGTCCAAGTGTAAGTCCTCAGCCAAGAACAAGACAACCGCGA
CGATCACAAACTATTGCCGAAGATACAAAAGATAGCGAAGATCAAAATGAAGATTGTCAA
GATGATAAAAGACAGAAACCTACATTAGGTGACATGTTCTTAGATGAAAGACTTTCTCTG
ACTCTAGAAGAAATTGTACATATTCGGAGTGTATTAACTAAAGCAGAATTGGAATCTCTA
CCTGTAGAAGGGCGTGTAAAGGAAGATGTAGAGAAGAGACGCGTTTGTTTTCTTTGTCTA
AAAACTAGATTCGGATTGTTAGGACCTTGGGGACAACGTTGTCGTTTGTGTGAAAGGACC
GTCTGTGTGAAATGTTATTCCAAAATGCGAATTCCAACAGAACACTTCGCCCATGTCCCA
GTAGTATTACTATCTCCCGGTCTTCTTCTTTCTCCATCATCTTCAGAACCAGATACTAGC
AAGAGTTCTTGGCTTAGAAGCAACGGAGCAGCTGGATCTGCACCGGCATCACCAGCCTCT
AGACGCAAGGATTCATCGCTAAAAAGTGTAACACCTTCATCCACGCCTACTACGACACCA
GTTTTGATACTTACACCGACTTCTACACCGCCTTCTCATGCTCGTCGTGAAACAGAGATT
CAAGATAAAAGATTGCCAGCCAATGTATCATCACCGAAGGCATTCTCCAGTTTCACAAGT
CAAAACTCGGAACAACGATTGGCCGCGGAGAGATTGCGAGGTGTTTCTATGGTTGTCTGT
CATGATTGCCGTATTATGGTGATACAAATAATTAAAAGTTCGAGAACAACACGAGCTACG
ATACGTAACAATGTTATTTCACGACTCACTTTAAACTTATCTCCAGCCTATGTT
