# Supplementary material for: Contrasting patterns of molecular evolution in metazoan germ line genes
Source: BMC Evol Biol. 2019 Feb 11;19:53. doi: 10.1186/s12862-019-1363-x (PMC6371493; doi:10.1186/s12862-019-1363-x)
Supplement: Supplementary file 2 — Alignments. (ZIP 213 kb) [file 12862_2019_1363_MOESM2_ESM.zip › Alignments_avail_on_request/Apis_psq_final.fas]

>Amel_NM_001011602.1_psq
ATGGTAAGCGGCGGCATGGCCGGGCAGCACTACTGCCTGCGCTGGAATAACTACCAATCA
AACATGACGTCCGTTTTCCATCAACTGCTTCAAACGGAAGCTTTTGTCGACGTTACACTG
GCATGTAACGAAGCTTCCTTAAAAGCGCACAAAGTGGTATTATCGGCGTGCAGTTCCTAC
TTTCAAAAGCTCCTACTTTCAAATCCCTGCAAACATCCGACAATCATTATGCCACAAGAT
GTATGCTTCAATGATCTCAAATTTATAATAGAATTCGTCTATAGAGGGGAGATCGATGTT
TCGCAAGCAGAACTTCAGTCGCTGTTGAAAACAGCCGATCAACTAAAGATCAAAGGATTG
TGCGAGGTGCCTGAGAGCAGAGACGGCCCGCCCTCGGTAAGTTTGAGCTCGCCGCCTAGG
GAGCCCGGCACACCTAGGATAAATTTCACCAAGCTGAAGAGGCATCATCCGAGATACAAG
AGGCCCAGAACGACGTTCGAGCCTCGTGCCACGGATTCCAGGCATTACGATCGTTACAAA
GAGGAGGAGTCGAACGAAAATTACAATTGGGAGCATAAAGAGACCCACATAGACTGGCAA
CCCGAAGATGAAGAGTGCACGGAGGCAACAGCGGGAGCAGTAGTCTTGGAAACTTGCCAA
CGCAACAGTAACAATAGTACGATTACCGCGGGCAACGCCAACACCAACGCTAACAATAAT
AATAACAATAACAACAACAACAACAACGGCGCTAACGACAACGGCAACGGTAACGGTGCG
AGCAACAACAACAACGGTGACATGTTTTGTCATACAGGCCTCGGACATTATGGCCATCAT
CCGGATCCAGGAGAGGTTGATCTACCGCCAGAAACGCAACCGACACCACCGAGTGCCACG
TTGGTAGGCACTACGATCACCCATTTAAGAGACCCGGATCATCATTCCACAGACATTCAA
AATTGTGACAGTGTGAAGATCAAATTCGAAACGTTGCACACGATGGACTCGTCGGACACG
ATCGACATCGACAGCCACATGTCGGATCGGGCGAGCGTCAGTTCGAAGAACGCGGCCGAC
AGCGATAACATGATGATGATCACGCCAGAGTTGCTCGGATTAATGCCCTCCGGTAGTTCT
GTCCACTCGGATTCGGGGGAAAATAATTCAAGGGGACATTCTGGACAATCCAGTTCTCAC
CACCACGGCTCGAAATCGTGGACCCAAGAGGACATGGACGCCGCCCTCGAGGCGTTGAGA
AATCACGATATGAGCCTCACGAAAGCCTCTGCAACGTTCGGTATACCGTCCACGACCCTG
TGGCAAAGAGCGCATCGGCTTGGCATCGACACACCGAAAAAGGACGGGCCCACTAAATCG
TGGAGCGACGAGAGTCTGAACAACGCGCTTGACGCGTTACGAACGGGCACGATATCGGCG
AACAAAGCTTCGAAAGCGTTTGGCATACCATCCAGCACGTTGTACAAAATCGCGAGAAGG
GAGGGGATCAGATTGGCGGCGCCTTTCAACGCCAGTCCTACTACGTGGTCGCCCGCCGAC
CTCGATCGCGCCCTCGAAGCGATACGTTCCGGCCAAACGTCTGTGCAAAGGGCCTCCACG
GAATTCGGAATACCGACGGGGACGTTGTACGGTCGATGCAAAAGGGAAGGAATAGAGCTC
AGCAGGAGCAATCCTACACCATGGAGCGAGGATGCTATGACCGAAGCCCTCGAAGCTGTC
AGGTTAGGTCACATGAGCATTAATCAAGCAGCAATCCATTATAACCTACCGTACTCTTCC
TTGTACGGTCGTTTTAAGAGAGGAAAATATGAAGAGCCAACGGTTGGTGAGATATCTCAA
GACGGTAGCAGTCCCCATTTCCATCAAAGTCCAAGCCAAAATCACTCGTCTGCCGTGCCG
GATCAAATGCCGTATCAAGGCAGC
>Acer_XM_017056111.1
ATGTACAGCGGCGGCATGGCCGGGCAGCACTACTGCCTGCGCTGGAATAACTACCAATCA
AACATGACGTCCGTTTTCCATCAACTACTTCAAACGGAAGCTTTTGTCGACGTTACTCTC
GCATGTAACGAAGCTTCCTTAAAAGCTCACAAGGTGGTATTATCGGCGTGCAGTTCCTAC
TTTCAAAAGCTCCTACTTTCAAATCCCTGCAAACATCCGACAATCATTATGCCACAAGAT
GTATGCTTCAATGATCTCAAATTTATAATAGAATTCGTCTACAGAGGGGAGATCGATGTT
TCGCAAGCAGAACTTCAGTCACTGTTGAAAACAGCCGATCAACTAAAGATCAAAGGATTG
TGCGAGGTGCCTGAAAGCAGAGACGGCCCGCCCTCGGTAAGTTTGAGTTCACCGCCGAGA
GAGCCTGGTACACCTAGGATAAATTTCACCAAGCTGAAGAGGCATCATCCGAGATACAAG
AGGCCCAGAACGACGTTCGAACCTCGTGCCACGGATTCCAGGCATTACGATCGATACAAA
GAGGAGGAATCGAACGAAAATTACAATTGGGAGCATAAAGAGACCCACATAGACTGGCAA
CCCGAAGATGAAGAGTGCACGGAGGCAACAGCGGGAGCAGTAGTCTTGGAAACTTGCCAA
CGCAACAGTAACAATAGTACCATTACCACCGGCAACACCAGCACCACTAGCAATAATAAC
AACAATAATAATAATAACAACAACAACGGCGCTAACGACAACGGCAACGGTAACAGTGCG
AGCAATAACAACAACGGTGACATGTTTTGTCATACAGGCCTCGGACATTATGGCCATCAT
CCGGATCCCGGAGAGGTTGATCTACCACCTGAAACACAACCAACACCACCAAGTGCCACG
TTGGTCGGCACTACGATTACCCATTTAAGAGACCCAGATCATCATTCCACAGACATTCAA
AATTGTGACAGTGTAAAAATCAAATTTGAAACGTTACATACGATGGATTCGTCGGACACG
ATCGATATTGACAGCCACATGTCGGATCGGGCGAGCGTTAGTTCAAAGAACGCGGCTGAT
AGTGATAATATGATGATGATCACACCGGAGTTACTTGGATTAATGCCCTCTGGGAGTTCT
GTTCATTCGGATTCAGGCGAAAATAATTCAAGAGGGCATTCTGGACAATCCAGTTCTCAT
CACCATGGCTCAAAGTCGTGGACTCAAGAGGATATGGATGCCGCTCTGGAAGCCTTAAGA
AATCACGATATGAGCCTTACGAAAGCTTCTGCAACGTTCGGTATACCCTCGACGACCTTG
TGGCAAAGAGCGCATCGGCTTGGCATCGATACTCCAAAAAAGGATGGACCTACTAAATCA
TGGAGCGATGAAAGTTTAAACAATGCGCTTGATGCATTACGAACGGGCACAATATCGGCG
AACAAAGCTTCCAAAGCGTTCGGCATACCATCGAGCACCTTGTACAAAATCGCGAGAAGA
GAAGGCATCAGATTGGCTGCACCTTTCAACGCCAGTCCCACTACTTGGTCACCCGCTGAT
CTCGATCGCGCTCTTGAAGCGATACGTTCCGGTCAAACGTCTGTGCAAAGAGCCTCCACG
GAATTTGGAATACCGACAGGAACGTTATATGGTAGATGCAAAAGAGAAGGAATAGAACTT
AGTAGGAGCAATCCTACTCCATGGAGCGAAGATGCTATGACTGAAGCTCTCGAAGCTGTC
AGGTTAGGCCACATGAGCATTAATCAAGCAGCAATTCATTATAACCTACCGTACTCTTCT
TTATACGGTCGTTTTAAAAGAGGAAAATATGAAGAACCAACGGTTGGTGAGATATCTCAA
GACGGTAGCAGTCCTCATTTCCATCAAAGTCCAAGCCAAAATCATTCGTCTGCCGTACCG
GATCAAATGCCGTATCAAGGCAGC
>Ador_XM_006617714.1
ATGGTAAGCGGCGGCATGGCCGGGCAGCACTACTGCCTGCGCTGGAATAACTACCAATCA
AACATGACGTCCGTTTTCCATCAACTACTTCAAACGGAAGCTTTTGTCGACGTTACCCTG
GCATGTAACGAAGCTTCCTTAAAAGCGCACAAAGTGGTATTATCGGCGTGCAGTTCCTAC
TTTCAAAAGCTCCTACTTTCAAATCCCTGCAAACATCCGACAATCATTATGCCACAAGAT
GTATGCTTCAATGATCTCAAATTTATTATAGAATTCGTCTACAGAGGAGAGATCGATGTT
TCGCAAGCAGAACTTCAGTCACTGTTGAAAACAGCCGATCAACTAAAGATCAAAGGATTG
TGCGAGGTGCCTGAAAGCAGAGACGGCCCACCCTCGGTAAGTTTGAGCTCACCGCCGAGA
GAGCCTGGTACACCTAGGATAAATTTCACCAAGCTGAAGAGGCATCATCCGAGATACAAG
AGGCCCAGAACGACGTTCGAGCCTCGTGCCACGGATTCCAGACATTACGATCGATACAAA
GAGGAGGAATCGAACGAAAATTACAATTGGGAGCATAAAGAGACCCACATAGACTGGCAA
CCCGAAGATGAAGAGTGCACGGAGGCAACAGCGGGAGCAGTAGTCTTGGAAACTTGCCAA
CGCAACAGTAACAATAGTACCATTACCACCGGCAACACCAGCACCACTAGCAATAATAAC
AATAATAACAATAATAATAACAACAACGGCGCTAACGACAACGGCAACGGTAACAGTGCG
AGCAATAACAACAACGGTGACATGTTTTGTCATACAGGCCTCGGACATTATGGCCATCAT
CCGGATCCCGGAGAGGTTGACCTACCACCTGAAACACAACCAACACCACCAAGTGCCACG
TTGGTAGGCACTACGATTACCCATTTAAGAGACCCAGATCATCATTCCACAGACATTCAA
AATTGTGACAGTGTAAAAATCAAATTCGAAACGTTGCATACGATGGATTCGTCGGACACG
ATCGATATCGATAGCCACATGTCGGATCGGGCGAGCGTTAGTTCAAAGAACGCGGCTGAT
AGTGATAATATGATGATGATCACACCAGAGTTACTTGGATTAATGCCCTCTGGAAGTTCT
GTTCATTCGGATTCAGGCGAAAATAATTCAAGAGGGCATTCTGGACAATCCAGCTCTCAT
CACCATGGCTCAAAATCATGGACTCAAGAGGATATGGATGCTGCTCTGGAAGCCTTAAGA
AATCATGATATGAGTCTTACGAAAGCTTCTGCAACGTTCGGTATACCCTCGACGACCTTG
TGGCAAAGAGCGCATCGGCTTGGCATCGATACTCCAAAAAAGGATGGACCTACTAAATCA
TGGAGCGATGAGAGTTTAAACAATGCGCTTGATGCATTACGAACGGGCACAATATCGGCG
AACAAAGCTTCAAAAGCGTTTGGCATACCATCGAGCACCTTGTACAAAATCGCGAGAAGA
GAAGGCATCAGATTGGCTGCACCTTTCAACGCCAGTCCTACTACCTGGTCACCAGCTGAT
CTCGATCGCGCCCTCGAAGCGATACGTTCCGGTCAAACGTCTGTGCAAAGAGCCTCCACG
GAATTTGGAATACCAACGGGAACGTTGTACGGTCGATGCAAAAGAGAAGGAATAGAACTT
AGTAGAAGCAATCCTACACCATGGAGCGAAGATGCTATGACTGAAGCTCTCGAAGCTGTT
AGGTTAGGTCATATGAGTATTAATCAAGCAGCAATTCATTATAACCTACCGTACTCTTCT
TTATACGGTCGTTTTAAGAGAGGAAAATACGAAGAACCAACGGTTGGTGAGATATCTCAA
GACGGTAGCAGTCCCCATTTCCATCAAAGTCCAAGTCAAAATCATTCGTCTGCCGTACCG
GATCAAATGCCGTATCAAGGCAGC
>Aflo_XM_012490837.1
ATGGTAAGCGGCGGCATGGCCGGGCAGCATTACTGCCTGCGCTGGAATAACTACCAATCA
AACATGACGTCCGTTTTCCATCAACTACTTCAAACGGAAGCTTTTGTCGACGTTACCCTG
GCATGTAACGAAGCTTCCTTAAAAGCGCACAAGGTGGTATTATCGGCGTGCAGTTCCTAC
TTTCAAAAGCTCCTACTTTCAAATCCCTGCAAACATCCGACAATCATTATGCCACAAGAT
GTATGCTTCAATGATCTCAAATTCATCATAGAATTCGTCTACAGAGGGGAGATCGACGTT
TCACAAGCAGAACTTCAGTCACTGTTGAAAACAGCCGATCAACTAAAGATCAAAGGATTG
TGCGAGGTGCCTGAAAGCAGAGACGGCCCACCCTCGGTAAGTTTGAGCTCACCGCCGAGA
GAGCCTGGCACACCTAGGATAAATTTCACCAAGCTGAAGAGGCATCATCCGAGATACAAG
AGGCCCAGAACGACGTTCGAGCCTCGTGCAACGGATTCCAGACATTACGATCGATACAAA
GAGGAGGAATCGAATGAAAATTACAATTGGGAGCATAAAGAGACCCACATAGACTGGCAA
CCCGAAGATGAAGAGTGCACGGAGGCAACAGCGGGAGCAGTAGTCTTGGAAACTTGCCAA
CGCAACAGTAACAATAGTACCATCACCACCGGCAACACCAACACCACTAGCAATAATAAC
AATAATAACAATAATAATAACAACAACGGCGCTAACGACAACGGCAACGGTAACAGTGCG
AGCAATAACAACAACGGTGACATGTTTTGTCATACAGGCCTCGGACATTATGGCCATCAT
CCGGATCCCGGTGAGGTTGACCTACCACCTGAAACTCAACCAACACCACCAAGTGCCACG
TTGGTAGGCACTACGATTACCCATTTAAGAGACCCAGATCATCATTCCACAGACATTCAA
AATTGTGACAGTGTAAAAATCAAATTCGAAACGTTGCATACGATGGATTCGTCGGACACG
ATCGATATCGATAGCCACATGTCGGATCGGGCGAGCGTTAGTTCAAAGAACGCGGCTGAT
AGTGATAATATGATGATGATCACACCAGAGTTACTTGGATTAATGCCCTCTGGAAGTTCT
GTTCATTCGGATTCAGGCGAAAATAATTCAAGAGGGCATTCTGGACAATCGAGCTCTCAT
CATCATGGCTCAAAATCATGGACTCAAGAGGATATGGATGCCGCTCTGGAAGCCTTAAGA
AATCATGATATGAGCCTTACGAAAGCTTCTGCAACGTTCGGTATACCTTCGACGACCTTG
TGGCAAAGAGCGCATCGGCTTGGCATCGATACTCCAAAAAAGGATGGACCTACTAAATCA
TGGAGCGATGAGAGTTTAAACAATGCGCTTGATGCATTACGAACGGGCACAATATCGGCG
AACAAAGCTTCAAAAGCGTTTGGCATACCATCGAGCACCTTGTACAAAATCGCGAGAAGG
GAAGGCATCAGATTGGCTGCACCTTTCAACGCCAGCCCTACTACCTGGTCACCCGCTGAT
CTCGATCGCGCCCTCGAAGCGATACGTTCCGGTCAAACGTCTGTGCAAAGAGCCTCCACG
GAATTTGGAATACCGACAGGAACATTGTATGGTCGATGCAAAAGAGAAGGAATAGAACTT
AGTAGGAGCAATCCTACACCATGGAGCGAAGATGCTATGACCGAAGCTCTCGAAGCTGTC
AGGTTAGGGCACATGAGCATTAATCAAGCAGCAATTCATTATAACCTACCGTATTCTTCT
TTATACGGTCGTTTTAAAAGAGGAAAATACGAAGAACCAACAGTTGGTGAGATATCTCAA
GACGGTAGCAGTCCTCATTTCCATCAAAGTCCAAGCCAAAATCATTCATCTGCCGTACCG
GATCAAATGCCGTATCAAGGCAGC
