# Supplementary material for: Contrasting patterns of molecular evolution in metazoan germ line genes
Source: BMC Evol Biol. 2019 Feb 11;19:53. doi: 10.1186/s12862-019-1363-x (PMC6371493; doi:10.1186/s12862-019-1363-x)
Supplement: Supplementary file 2 — Alignments. (ZIP 213 kb) [file 12862_2019_1363_MOESM2_ESM.zip › Alignments_avail_on_request/Dros_osk_final.fas]

>FBpp0120884_Dana
ATGGCCGCAGTCACAAGTGAATTACCCAGAGAGCCGACCACTACCACCAACACCAAGAGC
GATCGCCTGAGGGCAGTGAAAAAACGTGTGACCACGTGTTTGCAGCAGTGGTGCCAGAAG
CTCCAGCAGCCCGCCTCCTTTCGCAAGAGTTCCTCCAGCCGCTTCTACAGGCTCTTCGTG
AAGGCCGACTATACGGCATTTGGCGATAAATTCAAACGGATCTTCAAGGCGGGAAGGAAA
GGCAAAGCGGAGTCGGTCGATGAGCGCCAGCAGTTGCAATTTGTGGCGAGACTTTTCTCC
TCCACCTTGATATCCACGGAGGAGATATACGGAAACAGCAGCCGGAGTTTCAACAGCAAC
ATGACCATTATCGAGAGCAACTATATAGCCGTAAGGGAGGAGAATCCCGATATAGACGCA
GAGGTCCGCGCCATTTTGCTATCCCACGCCCAGAATGGAATTACGATATCGAGTATCAAG
AGTGAATATCGGAAACAAACGGGCAACACCTTCCCGCTGCACGACAATGTCACCGACTTC
CTGCTCACCATTCCATATGTCACCGCCGAATGCAGCGAGACCGGCAAGAGGATCTTCAAT
ATGAAGCCCAACAAGGACAATCGTCATCTGTACGACATGGTCCTGAATCAAAAGCAGCGC
AACGACTTCAGCAGCGGTCCGCCCTCCACCAATAGCAAGCCGCGTGGACCGCCCCGCCAC
TGGCGGTATCAGTACAAGCGCAGGGCCCAATCCCCGCTGGAAAATCTAAATCAGATGAAA
CACCTGAACACCGAACAGGACAAGGCGATTAACGCCAATTCGGCTACCCTGCAGAAACTG
GCCAAGGCTGCAGGGGAGTCGAATTGGTGCTACCAGGATAATTGGAATCATCTCAACAAC
TTCTACCAACAAAGCAACGTCAATGGACACCAAAATCAAGTGCCACCCAACATTTACGTC
GATACTCCGGATCGGCAGACCCAGGTTACAGATCCAGAGCAACATTGCCAGAACCCACAC
CCCAGCCAGAACCAAAACTCTCAACAGGATATATACAATAACCAGAACAGAGAACTGTTC
GAATTTAAGAGACCTCGTGACCTAACACCCACTCCCACCATGACCAGTGCCACCCACAAC
GATTCGATGCGGACGATCAGCTCCGATTTTGACGCCTTTCTGCTTGATTTTCCGCTCATG
GGCGATGATTTCTTCCTATATCTGGCCCGCATGGAGCTAAACTGTCGCTTCAAGCGGTAC
GAGCGGGTCCTGCAGTCAGGACTCTGTGTCTCGGGACAAACGATCATTGGGGCCAGGAAC
AGGTTCCGGAAAGTCTATTTGCCGGAGGGTACACAGATCATAGTCAACATCGGATCGGTG
GACATAATGCGGGGCAAGCCGCTGGTCCAAATCGAACACGATTTTCGACTCCTGATCAAG
GAGATCCACAGCCGGAGGTGCATCCCGATCTTAACAAATCTGGCACCTCTGGCTAACTAC
TGTCACGACAAGGTCCTGTGCGATAAGATCACAAAGTTCAATAGGTTTGTTCGCAACGAG
GCAAGTCATCTGAAGTTCATCGACATTAATTCTTGTCTCATCAACGAGAAGAAAAATGTC
CTATTTGATTGTTTTCAAAGTGCACCGCGTACCGTCACGGGTTCCAAGGAACCGTATCTG
TTTTGGAACAAGATCGGACGGCAAAGAGTCCTTCAAACAATCGAATCCTGCCTGGAGTAC

>FBpp0132091_Dere
ATGGCCGCAGTCACAAGTGAATTCCCCAGCAAGCCGAGCACCAATACATCCGCCAAATCC
AATTATCTAAAGTCCGTGAAAAAACGGGTGACCACGTGTTTCCAGCAGTTGCGCGAAAAA
CTCCAGGCATCCGGTTCCTTTCGCAAGAGTTCCCCCAGCCGCCTCTACAAGATCTTCGTA
AAGGCCGATTTCGCCGCCTGTGGTGAACGGTTTCAGAGGATCTTCAAATCGGCGCGAAAG
ACCCAAGCCCATGACCTCAACGGCCGGCAGCAGTTGCGAATCGTAGCCAGACTCTTCTCA
TCCACTCAGATTTCCACCAAGGAAATCTACAGCACCAGCAACAACAGCTGCAGGAGCAAC
ATGACCATTATCGAGAGCAACTATATAGCCGTGCGCGAGGATTATCCCGACATAGATGTC
GAGGTGCGCGCCATATTGCTGAGCCACGCCCAGAATGGAATCACGATATCGAACATCAAG
AGTGAATATCGGAAACTGACGGGCAATCCGTTTCCACTGCACGACAACGTGACGGACTTC
CTGCTGACCATACCCAATGTGACCGCCGAGTGCAGCGAGTCCGGGAAGCGGATCTTCAAC
CTGAAGGCGAACCTGAAGAACCATCACCTCCTGGAGATGGTGCTCAACCAGAAACAGCGC
ACCGACTACAGCAGCGGAGCTCCATCCGTGGAGAGCATGCCGCGTGCACCACCACGCTAC
TGGAAGAATCCCTTCAAGCGGAGGGCTCTGTCCCAGCTGAACAACCTGAACACCGAGTCC
AAGATTACAGATGAGCAGACCCAGGAGACCTCCACCAGACCGGCTTCGCTGCACCAAATG
GCCAATGAGGCAGCGGAGTCGAACTGGTGCTACCAGGATAATTGGAAGCATCTCAACAAC
TTCTACCAGCAAGCCAGCGTAAATGCGCCCAAAATGCCAGTACCCATCAATATCTACAGC
GATGCCCCGGAGGAACGCATCCAAGTGGATGCACCTGGGCATCAGTGCCAAAACCAGAAA
ACCCAACCGACTGAAAACCGCCACTTGGGCATCTTTGTGCATCCATTCAGCGATATGAAC
GTAATGAAGAGACGCCACGAAATGACGCCCACGCCTACGTTATCGAGTGGAACCTACGCC
GATTCCCTGCTGACGATCAACTCGGATTACGATGCCTATCTGTTGGACTTTCCACTGATG
GGCGATGATTTCATGCTGTATCTCGCCCGAATGGAGCTTAAGTGCCGATTCAGGCGCCAC
GAGCGAGTCCTTCAATCAGGACTTTGTGCATCCGGACTGACGATCAATGGCGCCCGAAAT
CGTTTGAGGAGAGTCCAACTACCCGAGGGCACCCAGATCATCGTCAATATCGGATCGGTG
GACATTATGCGGGGCAAGCCATTGGTTCAGATCGAGCACGACTTTCGGCTGCTGATCAAG
GAGATGCACAGTATGCGTTATGTGCCGATCCTCACAAATCTGGCGCCGCTGGCAAACTAT
TGCCACGATAAGGTTTTGTGTGACAAGGTCCACCGATTCAACAAGTTCATCCGAAGCGAG
TGCTGTCACCTGAAGGTCATCGACATACACTCCTGCCTGATCAACGAACGGGGCGTTGTG
CGCTTTGATTGCTTTCAGAGCTCGCCACGCCAAGTCAGCGGTTCCAAGGAACCCTATCTG
TTCTGGAACAAAATCGGTCGGCAGCGCGTGCTGCAAGTCATTGAAACGAGTCTGGAGTAT

>FBpp0205247_Dsec
ATGGCCACAGTCACAAGTGAATTCCCCAGCAAACCGAGCACCAATACTTCCGCCAAAACC
TATTATCTTAAGTCCGTGAAAAAGCGGCTGACCACGTGTTTCCAGCAGTTGCGCGAAAAA
CTCCAGCCATTCGGTTCCTTTCGCAAGAGTTCCTCCAACCGCCTCTACAAGATCTTCGTA
AAGTCCGATTTCTCCGCATGCGGTGAACGCTTTCAGAAGATCTTCAAATCGGCGCGAAAA
ACCGAAGCTCATGAACTCACCAGCCGGCAGCAGTTGCAAATCGTAGCCAGACTCTTCTCG
TCCACTCAGATTTCCACCAAGGAAATCTACAGCAGCAACAACAACACCAGCGAGACCAAC
ATGACCATTATCGAGAGCAACTATATATCCGTGCGCGAGGATTATCCCGATATAGATGCC
GAGGTGCGCGCCATATTGCTGAGCCACGCCCAGAATGGAATCACGATATCGAACATCAAG
AGTGAATATCGAAAACTGACGGGCAATCCCTTTCCACTGCACGACAACGTGACGGACTTC
CTGCTGACCATTCCCAATGTGACCGCCGAGTGCAGCGAGACCGGGAAACGGATCTTCAAC
CTGAAAGCGAACCTGAAGAACGGTCACCTCCTGGATATGGTGCTCAACCAGAAACAGCGC
ACCGACTACAGCAGCGGAGCTCCGTCCCTGGAGAACATACCACGAGCACCACCACGCTAC
TGGAAGAATCCCTTTAAACGGAGGGCTCTGTCCCAGCTGAACAGCCCAAGGACCGTGCCC
AAGATAACGAATGAGAGGACCAAGGAGATCGCCACCAGACCGGCTTCGCTGCACCAAATG
GCCAATGAGGCAGCGGAGTCGAACTGGTGCTACCAGGATAATTGGAAGCATCTCAACAAT
TTCTACCAGCAAGCCAGCGTAAATGCGCCCCAAATGCCAGTACCCATCAACATCTACAGC
GATGCCCCGGAGGAACCAACCCATTTGGCTGCACCTGGGCAACAGTGCCAGAGCAAGAAA
ACTGAACCGACTGAAAACCGCCATTTGGGCATCTTTGTGCATCCATTTAACGACATGAAC
GTATTGAAGAGACGCCACGAAATGACGCCCACGCCCACGTTAACCAGTGGAACCTACAAC
GATTCTCTGCTGACGATTAACTCGGATTACGATGCCTATCTGCTGGACTTTCCGCTTATG
GGCGATGATTTTATGCTATATCTCGCCCGAATGGAGCTGAAATGCCGATTTAGGCGGCAC
GAACGCGTCCTGCAGTCAGGACTTTGTGTATCCGGACTGACGATCAATGGCGCCCGAAAT
CGTTTGAAAAGAGTGCAATTACCCGAGGGTACCCAGATCATCGTCAATATCGGATCGGTG
GACATTATGCGTGGCAGGCCTTTGGTTCAGATCGAGCACGATTTCCGGCTGCTGATCAAG
GAGATGCACAATATGCGATTGGTGCCGATTCTCACAAATCTTGCACCGCTGGGCAACTAT
TGCCACGACAAGGTATTGTGTGACAAGATCTACCGATTCAACAAGTTTATCCGAAGCGAG
TGCTGTCACCTAAAGGTCATCGACATACACTCATGTCTAGTCAACGAAAGGGGCGTTGTG
CGATTTGATTGTTTTCAGACATCACCACGCCAAGTCACCGGTTCCAAGGAACCCTATCTG
TTCTGGAACAAAATCGGGCGGCAGCGCGTGCTGCAAATTATTGAAACGAGTCTGGAGTAT

>FBpp0216982_Dsim
ATGGCCACAGTCACAAGTGAATTCCCCAGCAAACCGAGCACCAATACTTCCGCCAAAACC
TATTATCTTAAGTCCGTGAAAAAGCGGCTGACCACGTGTTTCCAGCAGTTGCGCGAAAAA
CTCCAGCCATTCGGTTCCTTTCGCAAGTCTTCATCCAGCCGCCTCTACAAGATCTTCGTG
AAGTCCGATTTCTCCGCATGCGGTGAACGCTTTCAGAAGATCTTCAAATCGGCGCGAAAA
ACCGAAGCTCATGAACTCACCAGCCGGCAGCAGTTGCACATCGTAGCCAGACTCTTCTCG
TCCACTCAGATTTCCACCAAGGAAATCTACAGCAGCAACAGCAACACCAGCGAGAGCAAC
ATGACCATTATCGAGAGCAACTATATATCCGTGCGCGAGGATTATCCCGATATAGATGCC
GAGGTGCGCGCCATATTGCTGAGCCACGCCCAGAATGGAATCACGATATCGAACATCAAG
AGTGAATATCGAAAACTGACGGGCAATCCATTTCCACTTCACGACAACGTGACGGACTTC
CTGCTGACCATTCCCAATGTGACCGCCGAGTGCAGCGAGACCGGGAAGCGGATCTTCAAC
CTGAAAGCGAACCTGAAGAACGGTCACCTCCTGGATATGGTGCTCAACCAGAAACAGCGC
ACCGACTACAGCAGCGGAGCTCCGTCCCTGGAGAACATACCACGAGCACCACCACGCTAC
TGGAAGAATGCCTTTAAACGGAGGGCTCTGTCCCAGCTGAACAGCCCGAGGACCGTGCCC
AAGATAACGGATGAGCAGACTAAGGAGATCCCCACCAGACCGGCTTCGCTGCATCAAATG
GCCAATGAGGCAGCGGAGTCGAACTGGTGCTACCAGGATAATTGGAAGCATCTCAACAAT
TTCTACCAGCAAGCCAGCGTAAATGCGCCCCAAATGCCAGTACCCATCAACATCTACAGC
GATGCCCCGGAGGAACCAACCCATTTGGCTGCACCTGGGCAACAGTGCCAGAGCAAGAAA
CCCGAACCCACTGAAAACCGCCATTTGGGCATCTTTGTGCATCCATTTAACGACATGAAC
GTATTGAAGAGACGCCACGAAATGACGCCCACGCCCACGTTAACCAGTGGAACCTACAAC
GATTCTCTGCTGACGATTAACTCGGATTACGATGCCTATCTGCTGGACTTTCCGCTTATG
GGCGATGATTTTATGCTATATCTCGCCCGAATGGAGCTAAAATGCCGATTTAGGCGGCAC
GAACGCGTCCTGCAGTCAGGACTTTGTGTATCCGGACTGACGATCAATGGCGCCCGAAAT
CGTTTGAAAAGAGTGCAATTACCCGAGGGTACCCAGATCATCGTCAATATCGGATCGGTG
GACATTATGCGTGGCAGGCCTTTGGTTCAGATCGAGCACGATTTCCGGTTGCTGATCAAG
GAGATGCACAATATGCGATTGGTGCCCATTCTCACAAATCTTGCACCGCTGGGCAACTAT
TGCCACGACAAGGTATTGTGTGACAAGATCTACCGATTCAACAAGTTCATCCGAAGCGAG
TGCTGTCACCTAAAGGTCATCGACATACACTCATGTCTAGTCAACGAAAGGGGCGTTGTG
CGATTTGATTGCTTTCAGACCTCACCACGCCAAGTCACCGGTTCCAAGGAACCCTATCTG
TTCTGGAACAAAATCGGGCGGCAGCGCGTGCTGCAAATTATTGAAACGAGTCTGGAGTAT

>FBpp0270924_Dyak
ATGGCCGCAGTCACAAGTGAATTCCCCAGCAAACCGAGCACCAATACTTCTGCCAAAACC
TATTATCTTAAGTCCGTGAAAAAGCGGGTGACCACGTGTTTCCAGCAGCTGCGCGAAAAA
CTCCAGGCATCCGGTTCCTTTCGCAAGAGCTCTACCAGCCGCCTCTACAAGATCTTCGTA
AAGGCCGATTTCGCCGCCTGCGGTGAACGCTTTCAAAGGATCTTCAAATCAGCGCGAAAA
ACCGAAGCCCATGACCTCACCAGCCGGCAGCAGTTGCGAATCGTAGCCAGACTCTTCTCA
TCCACTCAGATTTCCACCAGGGAAATCTACACCAACAGCAACAACAGCCACCGGAGCAAT
ATGACCATCATCGAGAGCAACTATATAGGCGTGCGCGAGGATTATCCCGATATAGATACC
GAGGTGCGCGCCATATTGCTGAGCCACGCCCAGAATGGAATCACGATATCGAACATCAAG
AGTGAATATCGAAAACTGACGGGCAATACATTTCCACTGCACGACAACGTGACGGACTTC
CTGCTGACCATTCCCAATGTGACCGCCGAGTGCAGCGAGTCCGGGAAGCGGATCTTCAAC
CTGAAGGCGAACCTGAAGAACCGTCACCTCCTGGACATGGTTCTCAACCAGAAGCAGCGC
ACCGACTACAGCAGCGGAGCTCAGTCCGTGGAGAACATGCCCCGGGCACCACCACGCTAC
TGGAAGAATTCCTTCAAGCGTAGGGCTCTGTCCCAGCTGAACAACCTGAACACCGTGCCC
AAGCTTACGGATGAACAGACCAAGGAGAGCGCCACCAGACCGGCTTCGCTGCACCAAATG
GCCAATGAGGCAGCGGAGTCGAACTGGTGCTACCAGGATAATTGGAAGCATCTAAACAAC
TTCTACCAGCAATCCAGCGTAAATGCGCCCAAAATGCCAGTACCCGTCAACATCTACAGC
GATGCCCCGGAGGAACGAATCCATTTGGATGCACCTGGGCATCAGTGCCAAAACCAGAAA
ACCCAAACGACTGAGAACCGCCACTTGGGCATCTTTGTGCATCCATTCAACGATATGAAC
GTAATGAAGAGACGCCACGAAATGACGCCCACGCCCACGTTAACCAGTGGAACCTACAGC
GATTCTCTGCTGACGATTAACTCCGATTACGATGCCTATCTGTTGGACTTTCCGCTTATG
GGCGATGATTTTATGCTATATCTCGCCCGAATGGAGCTAAAGTGCCGATTTAGACGGCAC
GAGCGAGTCCTTCAGTCAGGACTTTGTGTATCCGGACTGACGATCAATGGTGCCCGAAAT
CGTTTGAAAAGAGTGCAACTACCGGAGGGTACGCAGATCATCGTCAATATCGGATCGGTG
GACATTATGCGGGGCAAGCCTTTGGTTCAGATCGAACACGATTTTCGGCTGCTGATCAAG
GAAATGCACAATATGCGACTTGTGCCGATCCTCACAAATCTGGCACCGCTGGCCAACTAT
TGCCACGATAAGGTATTGTGTGATAAGATCCACCGATTCAACAAGTTTATCCGAAGCGAG
TGCTGCCACCTAAAAGTCATCGACATACACTCCTGCCTGATTAACGAACGGGGTGTTGTG
CGATTTGATTGTTTTCAGAGCTCACCACGCCAAGTCAGCGGTTCCAAGGAACCCTATCTT
TTCTGGAACAAAATCGGTCGGCAGCGCGTGCTGCAAGTTATTGAAACGAGTCTGGAGTAT

>Dmel_osk
ATGGCCGCAGTCACAAGTGAATTCCCCAGCAAACCGAGCACCAATACTTCCGCCAAAACC
TATTATCTTAAGTCCGTGAAAAAGCGGGTGACCACGTGTTTCCAGCAGTTGCGCGATAAA
CTCCAGTCATCCGGTTCCTTTCGCAAGAGTTCCTCCAGCTGCCTCAACCAGATCTTCGTA
AGGTCCGATTTCTCCGCATGCGGCGAACGCTTTCGGAAGATCTTCAAATCGGCGCGAAAA
ACCGAAGCCCATGAACTCACCAGCCGGCAGCAGTTGCAAGTCGTAGCCAGACTCTTCTCG
TCCACTCAGATTTCCACCAAGGAAATCTACAACAGCAACAGCAACACCAGCGAGAACAAC
ATGACCATCATCGAGAGCAACTATATATCCGTGCGCGAGGAATATCCCGATATAGATAGT
GAGGTGCGCGCCATATTGCTGAGCCACGCCCAGAATGGAATCACGATATCGAGCATCAAG
AGTGAATATCGAAAACTGACGGGCAATCCATTTCCACTGCACGACAACGTGACGGATTTC
CTGCTGACCATTCCCAATGTGACCGCTGAGTGCAGCGAGTCCGGTAAGCGGATCTTCAAC
CTGAAAGCGAGCCTGAAGAACGGTCACCTCCTGGATATGGTGCTCAACCAGAAAGAGCGC
ACCGACTACAGCAGCGGAGCTCCGTCCCTGGAGAACATACCACGAGCACCTCCACGCTAC
TGGAAGAATCCCTTCAAACGGAGGGCTCTGTCCCAGCTGAACAGCCCGAGGACCGTGCCC
AAGATAACGGATGAAAAGACCAAGGATATCGCCACCAGGCCGGTTTCGCTGCATCAAATG
GCCAATGAGGCAGCGGAGTCGAACTGGTGCTACCAGGATAATTGGAAGCATCTCAACAAT
TTCTACCAGCAAGCCAGCGTAAATGCGCCAAAAATGCCAGTACCCATCAACATCTACAGC
GATGCCCCAGAGGAACCAATCAATTTGGCTCCACCTGGGCATCAGTGCCAAAGCCAGAAA
ACCGAACCGACTGAAAACCGCCATTTGGGCATCTTTGTGCATCCATTTAACGGCATGAAC
ATAATGAAGAGACGCCACGAAATGACGCCCACGCCAACGTTAACCAGTGGAACCTACAAC
GATTCTCTGCTGACGATTAACTCGGATTACGATGCCTATCTGCTGGACTTTCCGCTTATG
GGCGATGATTTTATGCTATATCTCGCCCGAATGGAGCTAAAATGCCGATTTAGGCGTCAC
GAACGCGTCCTGCAGTCAGGACTTTGTGTATCCGGACTGACGATCAATGGCGCCCGAAAT
CGTTTAAAAAGAGTCCAATTACCCGAGGGTACTCAGATCATCGTCAATATCGGATCGGTG
GACATTATGCGCGGCAAGCCTTTGGTTCAGATCGAGCACGATTTTCGGCTACTGATCAAG
GAGATGCACAATATGCGATTGGTGCCGATTCTAACAAATCTTGCACCGCTGGGCAACTAT
TGTCACGATAAGGTATTATGTGACAAAATCTACCGATTCAACAAGTTTATCCGAAGCGAA
TGCTGTCACCTAAAGGTCATCGACATACACTCCTGTCTAATCAACGAAAGGGGCGTGGTG
CGATTTGATTGCTTTCAGGCCTCACCACGCCAAGTCACCGGTTCCAAGGAACCCTATCTG
TTCTGGAACAAAATCGGTCGGCAGCGCGTACTGCAAGTTATTGAAACGAGTCTGGAGTAT
