# Supplementary material for: Contrasting patterns of molecular evolution in metazoan germ line genes
Source: BMC Evol Biol. 2019 Feb 11;19:53. doi: 10.1186/s12862-019-1363-x (PMC6371493; doi:10.1186/s12862-019-1363-x)
Supplement: Supplementary file 2 — Alignments. (ZIP 213 kb) [file 12862_2019_1363_MOESM2_ESM.zip › Alignments_avail_on_request/Caen_mag1_final.fas]

>CE_mag-1
atgagcggcgaagaagagaaggcagcggacttttacgttcgttactacgttggacacaag
ggaaaattcggtcacgaatttctcgaattcgaattccgtccaaacggatcgcttcgctac
gcgaacaactccaactacaagaatgacacgatgatccgcaaagaggcgacagtgtcggaa
tcggtgctcagcgagctcaagcgtatcatcgaagactcggaaatcatgcaggaggacgat
gacaattggccagaaccagacaagattggacgccaggagctggaaattctgtacaaaaac
gagcacatctcgtttacgaccggcaaaatcggagctctagccgatgtgaacaactcgaaa
gatccggatggtctccgctcgttctactatctcgttcaggatctcaagtgcctcgtcttc
tcgctcattggccttcacttcaagatcaagccaatc
>WBGene00159369_CBN20644_cbre
ATGAGCGGTGACGAAGAGAAAGCATCCGATTTTTACGTGCGATACTACGTCGGACACAAG
GGAAAATTCGGTCACGAATTCCTCGAATTCGAGTTCCGTCCAAATGGAGCTCTCCGCTAC
GCGAACAACTCCAACTACAAGAACGACACGATGATCCGCAAAGAGGCCACAGTTTCGGAG
TCCGTGCTCACCGAGTTGAAGAGAATCATCGAGGATTCTGAAATCATGCAAGAGGACGAC
GACAACTGGCCAGAGCCGGACAAGATCGGTCGTCAAGAGCTGGAGATTCTCTACAAGAAC
GAGCACATCTCGTTCACCACTGGAAAGATTGGCGCGTTGGCCGATGTGAACAACTCCAAG
GATCCGGATGGTCTTCGCTCGTTCTACTATCTCGTCCAGGATTTGAAGTGCCTCGTCTTC
TCGCTCATCGGACTTCACTTCAAGATCAAACCAATC
>WBGene00038067_CBG18690_cbri
ATGAGTGGCGACGAGGAAAAGACGACCGATTTCTACGTTCGATACTATGTCGGACACAAG
GGAAAATTCGGTCACGAATTCCTGGAATTCGAGTTCCGTCCAAACGGCGCTCTCCGCTAC
GCCAACAACTCGAACTACAAAAACGACACGATGATCCGCAAGGAGGCTACAGTCTCGGAG
TCGGTGCTCAACGAGCTGAAACGCATCATCGAGGACTCGGAAATCATGCAGGAGGACGAC
GAGAACTGGCCAGAACCAGACAAGATCGGACGTCAGGAGCTCGAGATTCTCTACAAGAAC
GAGCACATCTCGTTCACCACTGGAAAGATCGGAGCGCTGGCCGACGTGAACAACTCGAAG
GATCCGGATGGTCTCCGCTCGTTTTACTATCTCGTCCAGGATCTCAAGTGCCTCGTCTTC
TCGCTCATCGGACTCCACTTCAAGATTAAGCCAATC
>WBGene00055972_CRE28622_crem
ATGAGTGCTGACGAGGAGAAATCCGCCGATTTCTACGTGCGATACTACGTTGGACATAAG
GGAAAGTTCGGTCACGAGTTCCTTGAGTTCGAATTCCGCCCAAATGGTGCTCTTCGCTAC
GCGAATAACTCGAACTACAAAAACGATACAATGATCCGCAAGGAGGCTACCGTCTCAGAG
TCTGTGCTCAATGAGTTGAAGCGTATCATCGAAGACTCGGAGATCATGCAGGAAGACGAC
GAAAACTGGCCTGAGCCTGACAAGATTGGACGGCAAGAGCTCGAAATTCTCTACAAAAAT
GAGCACATTTCGTTCACAACTGGAAAAATCGGCGCGTTGGCCGATGTCAACAACTCAAAG
GACCCAGACGGTCTCCGCTCATTCTACTATCTGGTTCAGGATCTCAAGTGCCTCGTCTTC
TCTCTTATCGGACTTCACTTCAAGATTAAGCCAATC
