# Supplementary material for: Contrasting patterns of molecular evolution in metazoan germ line genes
Source: BMC Evol Biol. 2019 Feb 11;19:53. doi: 10.1186/s12862-019-1363-x (PMC6371493; doi:10.1186/s12862-019-1363-x)
Supplement: Supplementary file 2 — Alignments. (ZIP 213 kb) [file 12862_2019_1363_MOESM2_ESM.zip › Alignments_avail_on_request/Dros_stau_final.fas]

>FBpp0116395_Dana
ATGCAACACAACGTACATGCCGCTCGACCAGCGCCACACATTCGTGCTGCCCACCATCAC
AGCCACAGCCATGGCCACATGCAGCTGCACCCGGGCATGGAGCAGCACTTGGCGCCGCAG
GGACCACACCGCGATCATCATGCACGCTTGAATCATCTCCACATTCAACAGCAACAGCAG
CAACAGCAACAGCAGCAGCAGCAGCCGACGCCGACGAATCCCGCTGCTGGGGCTGCCTAT
CATCACGGCAACACTAACAGCAACACCACCAGCAACACCACCAACACCAATCAGATGCAA
AAGATTCGTCAGCAACACCAGCATCTGAGCAATAGCAACGGACACCTTGGTAGCCAGCCG
CCTCAGGGCTACAATCACCTGGCTGCCAACCCGGCTGCCCTGGCCTACAACCAACTTCCG
CCCCATCCGCCTCACCACATGGCTGCCCATCTGGGCAGCTATGCCGCTCCTCCGCCCCAC
TACTATATGAGCCAGGCCAAGCCCTCGAAGTACGGACACTACGCCAGCAATGGCGCCACC
AACTCCATCAGTAACAGCAGCAGCTATGCTCCCAAAGCCATTCTCCAGAATACGTTCAGG
AACACCGCCAAGATGGCACCACCACCAGTGGCTGCCCCTCCAGTTCATGAACCCCCGGTT
CCAGTTAACAGCAGTATCAGCCACCCGAGCAACAGCAGCACCACCAAGGTCAATGATCCC
CCATTGGAGGAAGACACTCTACTCGAAACGGAGACCGCAGAGGACCCTCCCTCGTTGGAC
GGCTGCAGCAGCACCGAGCATATAGATGCCACAGGCACAATACACAACGAAGACACTAGC
AGTTCCGCACGGGGCGCCAAGGACAAGACGCCCATGTGCCTGGTCAACGAGCTGGCCAGG
TACAACAAGATCACACACCAGTACAGACTGACAGGGGAACGAGGACCGGCGCACTGCAAG
ACCTTCACGGTCACATTGAAGCTGGGCGAGGAGGAGTACTCGGCGGATGGGTTTAAGATC
AAGAAGGCGCAGCACTTGGCCGCCAGCAAGGCCATCGAGGAGACCAAGTACAAGCATCCG
CCGCCCAAGATCCGACGCAGCGATGAGGGCAGCAGCACGCGAACCCACATCACGCCCACA
GTGGAGCTCAATGCCCTGGCCATGAAACTGTGCCAGCGCACCTACTATCTGCTGGATCCA
ACGCAGATCCCGCCCGCGGATCCTGTACTCTTGCCGGAGTACGGTGCGACACCGCTACTG
CCGACGCCGGGTCCTGGAATGCCGCCACAGGCCCCGCCGCCGGCATATGCTTTGCGGCAA
AGGCATGGCAACGGATTCGTGCCCATACCCTCGCCGCCAATGCATCCTCATTTCTACCAT
GGGCCTGGACAGCGACCGTTTCCCCCGAAATTCCCCTCGCGCTTCGCCCTGCCGCCACCG
CTGGGCGCTCACATGTTGCACGGCCCGAATGGACCGTTCCCTCCTCTGCCGACAGTTCCC
AGCAAGATCACACTGTTTGTGGGCAAGCAGAAGTTCGTGGGCATCGGGCGAACTCTGCAG
CAGGCCAAGCACGATGCGGCTGCCAGGGCACTGCAGGTGCTCAAGACCCAGGCGAACTCG
GTTTCCGAGGAGGCCCTCGACGATTCGATGGACGAAGGCGACAAGAAGTCGCCCATTTCG
CAGGTCCATGAAATCGGAATCAAGCGGAGTATGACCGTGCACTTCAAGGTCCTGCGAGAG
GAGGGCCCGGCGCACATGAAAAACTTCATAACGGCCTGCATCGTGGGCTCCATCGTCACC
GAGGGCGAGGGCAATGGCAAGAAGCTTTCCAAGAAGCGTGCCGCCGAGAAGATGCTCATC
GAGCTACAAAAACTGCCGCCACTAACGCCTACCAAACAGACTCCGCTCAAGCGGATCAAG
GTGAAAACTTCAGGTAAAACCGCCGGAGCAGCTCCAGGAGTTGCATCAACAGGTACACCC
GGAGCAACAGCCACTGGAAAGACGGAGAGACGTAAGCGCCTGAATGTGGCCAAGGAGAAG
ACAGTGGAGTTGGACGATGCAGAGAATCCCATCACGAAGGTGATTCAATTGCAGCAGATG
CGCAAGGAGAAGGAGCCCATCTTCGAGCTAATAGCCAAGAATGGAAACGAAACATCCAGA
CGACGCGAATTCGTCATGGAGGTGACGGCCAGTGGCAGTACAGCCCGGGGAACAGGCAAC
AGCAAGAAATTGGCCAAGAGGAACGCGGCCCAGGCTCTTTTGGAACTTCTGGAGGCTGCC
GACCACACTCCCAGCAACGAAACCCAGCCAACCGGCGAGGGCAGCTCCCCGGCCACGGTG
TCGGTGGTCACAGCGCCATCAATGGAATCGAATGCAGGCGGCGAGGTGCCCATGATCTCC
ACGCCTGCAGGACCCATGCCTGGCATTCTAATATTGCGACAAAACAAGAAACCAGCGAAA
AAGAAGGACCAAGTTCTGACTGCCAAGGCCAATACGGATTCAAAGGAGGAGGAGACCAAG
AAGGAAACGCCTCCGGCCGCAGAGGATACCAGCAGCAACAATAACAACAGCAGCAGCAGT
AGCAGTAGCAGCAGCAGCGATTCCCAAGCCACTGAGGCAGCCAGTGAGAGTGTGTTGAAT
ACTTCAAGTGGCAGCAACACAAGCGGTGTGAGCAGCAACAGCAGCAATGCCAGTGCCCCC
ACCGCCAGCAGCAGTGCCGGAAATGCTCAGAGTGCCGGAGTTCACATGAAGGAGGAGCTA
TTGTACCTCAGCAAGCTGCTGGAATTCGAGGTCAACTTCTCCGACTATCCGAAGGGCAAT
CACAACGAGTTCCTGACCATTGTGACCCTCTCCACGAATCCGCCACAGATCTGTCATGGG
GTGGGCAAGAGCTCCGATGAATCGCAGAATGATGCGGCCCGGAATGCTCTGAAGATCCTC
AGTGAACTGGGCCTCAACAATGCCAAGAAA
>FBpp0139539_Dere
ATGCAGCACAACGTTCATGCCGCCCGGCCAGCGCCCCACATCCGAGCTGCGCACCATCAC
AGCCACAGTCATGCCCACATGCATCTGCATCCCGGCATGGAGCAGCACCTGGCCCCCCAG
CCTCCACATCGCGACCTCCACGCACGTCTGAATCATCACCATCTCCACGCTCAGCAGCAG
CAACAGCAGCAGCAGCAGTCGAATCAAGCCGCCGCCGTAGCTGCGGCTGGGGCTGCCTAT
CACCACGGCAACATCAACAGCAACAGCAGCAGCAACACTAACAACAGCAACCAGATGCAG
AAGATCCGCCAACAGCACCAGCACTTGAGTAGCAGCAACGGTCTTCTTGGTAATCAGCCG
CCACAGGCCTTCAATCCTCTGGCGGGCAACCCGCCTCCTCTCGCCTACAATCAGCTTCCT
CCCCATCCGCCGCACCACATGGCCGCCCATCTGGGCAGCTATGCCGCTCCTCCGCCACAC
TATTACATGAGCCAGGCGAAGCCCGCGAAATATAACCACTATGGCAGCAATGCCAACACC
AACAGCGGCAACAACAACAGCAACTATGCCCCCAAGGCCATTCTGCAGAATACCTATAGG
AATCAGAAGGTGGTGGTTCCACCGGTGGTGGAAGTAACCCCGGTGCATGAGCCGCCAGTG
ACCATCACTAATGTCACCACCAACAATACCAGCATCAGCACAGTCAAAGCAAGCGAGCCT
GTAAGCCAAGAGGAAGCTCCTCAGGAACCGGAGTCCAGACAGGAGCCACCTTCAGCGGAC
GACCATGCCAGCACGGAGCACATCGATGCTACCGGAACATTGTCCAACGAGGACACAAGC
AGCACAGGACGCGGTGGCAAAGACAAGACCCCAATGTGCCTGGTCAATGAGCTGGCCAGG
TACAACAAGATCACGCATCAATATCGGTTGACTGGAGAACGAGGTCCTGCCCACTGCAAG
ACCTTTACGGTGACACTGATGCTGGGCGATGAGGAGTACTCGGCGGATGGTTTTAAGATT
AAGAAAGCGCAACATTTGGCTGCTAGTAAGGCTATCGAGGAAACCATGTACAAGCATCCG
CCGCCGAAAATTCGACGCAGCGAAGAAGGCGGCCCCATGCGCACCCACATTACGCCAACG
GTGGAATTAAACGCCCTAGCCATGAAGTTGGGACAGCGCACCTTCTACCTGCTGGATCCC
ACTCAGATTCCTCCCACGGATTCCATAGTGCCGCCGGAGTTTGGCGGCGGTCATTTACTA
ACAGCCCCAGGTCCAGGGATGCCGCAACAACCGCCACCACCTGCTTACGCGCTGCGCCAG
AGGCTTGGCAATGGATTCGTGCCCATCCCATCGCCGCCGATGCATCCGCATTTCTTTCAT
GGACCCGGCCAGCGACCGTTTCCTCCGAAGTTTCCATCACGTTTTGCGCTGCCACCGCCT
CTCGGAGCTCATGTACATCATGGACCGAATGGTCCATTCCCATCTGTGCCTACGCCACCC
AGCAAAATCACCCTGTTTGTGGGCAAGCAGAAGTTTGTGGGCATTGGACGCACACTGCAA
CAAGCGAAGCATGACGCTGCGGCGAGAGCCCTGCAGGTTCTCAAGACACAAGCCATATCC
GCCTCTGAGGAGGCCCTCGAGGATTCGATGGACGAGGGCGACAAGAAGTCGCCCATCTCG
CAGGTTCACGAAATTGGGATTAAACGCAACATGACCGTTCATTTTAAGGTGTTGCGAGAA
GAGGGACCGGCGCACATGAAGAACTTTATAACAGCCTGCATTGTCGGATCTATTGTCACC
GAGGGAGAAGGAAATGGCAAGAAAGTGTCCAAGAAGCGTGCTGCGGAAAAGATGCTCATT
GAGTTGCAAAAGCTGCCGCCCCTTACGCCCACCAAACAGACGCCATTAAAGCGGATTAAA
GTGAAGACGCCCGGCAAAAGTGGGGCAGCGGCCGAAGGTTCGGTTGTGTCGGGCACCGAA
GGTCCAACGCAAACGGGCAAGCCGGAGAGGCGTAAACGCCTCAATCCGCCGAAGGACAAG
CTGATCGACTTGGACGATGCGGATAACCCCATCACAAAGCTAATTCAACTGCAGCAGACG
CGTAAGGAAAAGGAACCCATATTTGAGCTGATCGCCAAAAACGGCAATGAAACCGCTCGA
CGACGGGAGTTCGTTATGGAGGTCTCCGCCAGCGGCAGCACAGCCCGTGGAACAGGCAAC
AGCAAGAAGTTGGCAAAGCGAAATGCTGCGCAGGCTCTTTTTGAACTGCTGGAAGCTGTT
CAAACCACCCCTACCAACGAAACACAGTCATCGGAGGAATGCAGCACTTCGGCAACAATG
TCCGCCGTTACAGCGCCCGCAGTGGAGGCAACTGCGGAAGGTGAAGTGCCCATGGTATCA
ACGCCAGTGGGTCCCATGCCAGGCATTTTAATACTGCGCCAGAACAAGAAACCAGCCAAA
AAGAGGGATCAAGTTGTAATTGTCAAAGCCAACGTGGAATCCAAAGAGGAGGATGCCAAT
AAGGAAGTTCCAGTTGCTGCAGAGGAAAACAGCAACACCAGTGCCAACTCTGGCGACACC
AGCAACAGCAGCAGCGGCGATTCGCAAGCGACAGAGGCGGCTAGTGAGAGTGCACTTAAT
ACCTCGACCGGCAGCAATACGAGTGGTGTGAGTAGCAACAGCAGCAATGTTGGGGGCAAC
ACGAGCAGTAACAGTACGAGCAACACACAAAGTGCTGGAGTGCACATGAAGGAGCAGCTC
TTGTATCTCAGTAAGCTGCTGGACTTTGAGGTCAACTTCTCGGACTATCCCAAGGGCAAC
CACAACGAGTTCCTGACCATCGTGACATTGTCCACTCATCCGCCACAGATCTGCCATGGT
GTTGGCAAGAGCTCCGAGGAGTCGCAGAATGATGCTGCAAGCAATGCCTTGAAAATCCTC
AGCAAGCTGGGGCTCAACAATGCCATGAAA
>FBpp0201404_Dsec
ATGCAGCACAACGTTCATGCCGCCCGGCCAGCGCCCCACATTCGTGCTGCGCACCATCAC
AGCCACAGCCATGCCCACATGCATCTGCATCCCGGCATGGAGCAGCACCTGGGCCCCCAG
CCTCCACATCGCGACCTTCACCCACGTCTGAATCATCACCATATTCACGCTCAGCAGCAG
CAGCAGCAGCAGACGTCGTCGAACCAAGCCGCCGCTGTCGCTGCGGCTGGGGCTGCCTAT
CACCACGCCAACATCAACAGCAACAGCAGCAGCAACACCAGCAACAGCAACCAGATGCAG
AAGATCCGCCAACAGCACCAGCACTTGAATAGCAGCAACGGACTTCTTGGTAATCAGCCG
CCACAGGCCTTCAATCCCTTGGCGGGCAATCCGGCAGCTCTCGCCTACAATCAGCTTCCT
CCGCATCCGCCGCACCACATGGCCGCCCATCTGGGCAGCTATGCCGCTCCACCGCCTCAC
TATTACATGAGCCAGGCGAAGCCCGCGAAATATAACCACTATGGCAGCAATGCAAACAGC
AACAGCGGCAGCAACAACAGCAACTATGCCACCAAGGCCATACTGCAGAATGCGTATAGG
AATCAGAAGGTGGTGGTTCCACAAGTGGTGGAAGTAACCCCGATGCCGGAACCGCCAGTG
ACCACCACTAATGCCACCACTAAAAACACCAGCAACAGCACAGTCCAAGCTAGCGAGCCT
GTAACCCAAGAGGATACATCTCAGGAGCCGGAGACTAGACAGGAGCCAGCTTCAGCGGAC
GACGATGGCAGCAGGGAGCATATCGATGCTACGGGAGCGCTGTCCAACGAGGACACGAGC
AGTTCAGGACGCGGGGGCAAGGACAAGACCCCAATGTGCCTGGTCAATGAGTTGGCCAGG
TACAACAAGATCACGCATCAATATCGGTTGACTGGAGAACGAGGACCTGCCCACTGCAAG
ACCTTCACGGTGACACTGATGCTGGGCGATGAGGAGTACTCGGCGGATGGTTTCAAGATT
AAGAAAGCGCAGCACTTGGCGGCTAGTAAGGCTATCGAGGAAACCATGTACAAGCATCCG
CCACCGAAGATTCGGCGCAGCGAGGAAGGCGGTCCCATGCGCACACACATTACGCCGACG
GTGGAATTGAATGCCCTGGCCATGAAGTTGGGACAGCGCACCTTCTACCTTCTGGATCCC
ACTCAGATTCCTCCCACGGATTCCATAGTGCCGCCGGAGTTTGCCGGCGGTCATTTACTA
TCTGCGCCAGGTCCTGGGATGCCGCAACCACCTCCACCACCTGCTTACGCTCTGCGCCAG
CGGCTTGGCAATGGATTCGTGCCCATTCCATCGCAGCCGATGCATCCGCATTTCTTTCAT
GGACCTGGTCAGCGACCGTTTCCTCCGAAGTTTCCATCACGCTTTGGGCTGCCACCGCCT
CTCGGAGCTCATGTACATCATGGACCGAACGGCCCATTTCCATCCGTGCCTACGCCACCT
AGCAAAATCACCCTGTTTGTGGGCAAGCAAAAGTTTGTTGGCATCGGACGCACACTGCAG
CAAGCGAAACATGACGCTGCGGCGAGAGCGCTGCAGGTTCTCAAGACACAGGCCATATCT
GCCTCTGAGGAGGCTCTCGAGGATTCGATGGACGAGGGCGACAAGAAGTCGCCCATCTCG
CAGGTTCATGAGATCGGAATTAAGCGCAACATGACCGTTCATTTTAAGGTGTTGCGCGAG
GAGGGGCCGGCGCACATGAAGAACTTTATAACGGCCTGCATTGTGGGATCTATTGTCACC
GAAGGAGAAGGAAATGGCAAGAAAGTGTCCAAGAAGCGTGCCGCAGAAAAGATGCTCGTC
GAGTTGCAAAAGCTGCCGCCCCTTACGCCCACCAAGCAGACGCCATTGAAGCGGATTAAG
GTGAAGACGCCCGGAAAAAGTGGGGCAGCTGCCGAAGGTTCGGTTGTGTCGGGCACCGAT
GGTCCTACGCAAACGGGCAAGCCGGAGAGACGTAAACGCCTCAATCCGCCAAAGGACAAG
CTGATAGACATGGACGATGCGGATAATCCCATCACAAAGCTAATTCAACTGCAGCAGACG
CGTAAGGAAAAGGAACCCATATTCGAGCTGATAGCCAAAAACGGCAATGAAACCGCTCGA
CGACGGGAGTTCGTTATGGAGGTCTCCGCCAGCGGAAGCACAGCCCGTGGAACAGGCAAC
AGCAAGAAGTTGGCTAAGCGAAATGCTGCGCAGGCTCTGTTTGAATTGCTAGAAGCTGTT
CAAATCACACCTACCAACGAAACACAGTCATCGGAGGAATGCAGCACTTCGGCAACAATG
TCCGCCGTTACAGCACCCGCAGTGGAGGCAACTGCGGAAGGCGAAGTGCCCATGGTAGCA
ACGCCAGTGGGTCCCATGCCAGGCATTTTAATACTGCGCCAGAACAAGAAACCAGCAAAA
AAGAGGGATCAAGTTGTAATTGTCAAATCCAACGTGGAATCCAAAGAGGAGGAGGCAAAT
AAGGAGGTGGCAGTTGCAGCTGAGGAGAATAGCAACAACAGTGCAAACTCAGGTGACAGC
AGCAACAGCAGCAGCGGCGATTCGCAAGCCACTGAGGTGGCTAGTGAGAGTGCACTGAAT
ACCTCAACCGGCAGCAATACGAGTGGTGTGAGTAGCAACAGCAGTAATCTTGGAGGCAAC
ACGAGCAGCAACAGTACGAGCAACACACAAAGCGCTGGAGTGCACATGAAGGAGCAGCTC
TTGTACCTTAGTAAACTTCTGGACTTTGAGGTCAACTTCTCGGACTATCCGAAAGGCAAT
CACAACGAGTTCCTGACCATCGTGACATTGTCCACACATCCGCCGCAGATCTGCCATGGC
GTTGGCAAGAGCTCCGAGGAGTCGCAGAATGATGCTGCAAGCAATGCCTTGAAAATCCTC
AGCAAACTGGGGCTCAACAATGCCATGAAA
>FBpp0223818_Dsim
ATGCAGCACAACGTTCATGCCGCCCGGCCAGCGCCCCACATCCGTGCTGCGCACCATCAC
AGCCACAGCCATGCCCACATGCATCTGCATCCCGGCATGGAGCAGCACCTGGGCCCCCAG
CCTCCACATCGCGACCTCCACCCACGTCTGAATCATCACCATATCCACGCTCAGCAGCAG
CAGCAGCAGCAGACGTCGTCGAACCAAGCCGCCGCCGTCGCTGCGGCTGGGGCTGCCTAT
CACCACGGCAACATCAACAGCAACAGCAGCAGCAACACCAGCAACAGCAACCAGATGCAG
AAGATCCGCCAACAGCACCAGCACTTGAATAGCAACAACGGACTTCTTGGTAATCAGCCG
CCACAGGCCTTCAATCCCTTGGCGGGCAATCCGGCAGCTCTCGCCTACAATCAGCTTCCT
CCGCATCCGCCGCACCACATGGCCGCCCATCTGGGCAGCTATGCCGCTCCACCGCCTCAC
TATTACATGAGCCAGGCGAAGCCCGCGAAATATAACCACTATGGCAGCAATGCAAACAGC
AACAGCGGCAGCAACAACAGCAACTATGCCCCCAAGGCCATACTGCAGAATGCGTATAGG
AATCAGAAGGTGGTGGTTCCACCAGTGGTGGAAGTAACCCCGGTGCCGGAACCGCCAGTG
ACCACCACTAATGCCACCACTAACAACACCAGCAACAGCACAGTCCAAGCTAGCGAGCCT
GTAACCCAAGAGGATACATCTCAGGAGCCGGAGACTATACAGGAGCCAGCTTCAGCGGAC
GACCATACCAGCAGGGAGCATATCGATGCTACGGGAGCCCTGTCCAACGAGGACACGAGC
AGTTCAGGACGCGGGGGCAAGGACAAGACCCCAATGTGCCTGGTCAATGAGTTGGCCAGG
TACAACAAGATCACGCATCAATATCGGTTGACTGGAGAACGAGGACCTGCCCACTGCAAG
ACCTTCACGGTGACACTGATGCTGGGCGATGAGGAGTACTCGGCGGATGGTTTCAAGATT
AAGAAAGCGCAACATTTGGCGGCTAGTAAGGCTATCGAGGAAACCATGTACAAGCATCCG
CCGCCGAAGATTCGGCGCAGCGAGGAAGGCGGTCCCATGCGCACACACATTACGCCAACG
GTGGAGTTGAATGCCCTGGCCATGAAGTTGGGACAGCGCACCTTCTACCTTCTGGATCCC
ACTCAGATTCCTCCCACGGATTCCATAGTGCCGCCGGAGTTTGCCGGCGGTCATTTACTA
ACTGCGCCAGGTCCAGGGATGCCGCAACCACCTCCACCACCTGCTTATGCTCTGCGCCAG
CGGCTTGGCAATGGATTCGTGCCCATTCCATCGCAGCCGATGCATCCGCATTTCTTTCAT
GGACCTGGTCAGCGACCGTTTCCTCCGAAGTTTCCATCACGCTTTGGGCTGCCACCGCCT
CTCGGAGCTCATGTACATCATGGACCGAACGGCCCATTTCCATCCGTGCCTACGCCACCT
AGCAAAATCACCCTGTTTGTGGGCAAGCAGAAGTTTGTTGGCATCGGACGCACACTGCAG
CAAGCGAAACATGACGCTGCGGCGAGAGCGCTGCAGGTTCTCAAGACACAGGCCATATCT
GCCTCTGAGGAGGCTCTCGAGGATTCGATGGACGAGGGCGACAAGAAGTCGCCCATTTCG
CAGGTTCATGAGATCGGAATTAAGCGCAACATGACTGTTCATTTTAAGGTATTGCGAGAG
GAGGGGCCGGCGCACATGAAGAACTTTATTACGGCCTGCATTGTGGGATCTATTGTCACC
GAAGGAGAAGGAAATGGCAAGAAAGTGTCCAAGAAGCGTGCCGCAGAAAAGATGCTCGTC
GAGTTGCAAAAGCTGCCGCCCCTTACGCCCACCAAGCAGACGCCATTGAAGCGGATTAAG
GTGAAGACGCCCGGCAAAAGTGGGGCAGCTGCCGAAGGTTCGGTTGTGTCGGGCACCGAT
GGTCCTACGCAAACGGGCAAGCCGGAGAGACGTAAACGCCTCAATCCGCCAAAGGACAAG
CTGATAGACATGGACGATGCGGATAATCCCATCACAAAGCTAATTCAACTGCAGCAGACG
CGTAAGGAAAAGGAACCCATATTCGAGCTGATAGCCAAAAACGGCAATGAAACCGCCCGT
CGACGGGAGTTCGTTATGGAGGTCTCCGCCAGCGGAAGCACAGCCCGTGGAACAGGCAAC
AGCAAGAAGTTGGCTAAGCGAAATGCTGCTCAGGCTCTATTTGAACTGCTGGAAGCTGTT
CAAATCACACCAACCAACGAAACACAGTCATCGGAGGAATGCAGCACTTCGGCAACAATG
TCCGCCGTTACAGCGCCCGCAGTGGAGGCAACTGCGGAAGGCGAAGTGCCAATGGTAGCA
ACGCCAGTGGGTCCCATGCCAGGCATTTTAATACTGCGCCAGAACAAAAAACCAGCAAAA
AAGAGGGATCAAGTTGTAATTGTCAAATCCAACGTGGAATCCAAAGAGGAGGACGCCAAT
AAGGAAGTGGCAGTTGCAGCTGACGAGAATAGCAACAACAGTGCAAACTCTGGCGACAGC
AGCAACAGCAGCAGCGGCGATTCGCAAGCCACTGAAGCGGCAAGTGAGAGTGCACTGAAC
ACCTCAACCGGCAGCAATACGAGTGGTGTGAGTAGCAACAGCAGTAATCTTGGAGCCAAC
ATGAGCAGCAACAGTACGAGCAACACACAAAGCGCTGGAGTGCACATGAAGGAGCAGCTC
TTGTACCTTAGTAAACTGCTGGACTTTGAGGTCAACTTCTCGGACTATCCGAAAGGCAAT
CACAACGAGTTCCTGACCATCGTGACATTGTCCACACATCCGCCGCAGATCTGCCATGGC
GTTGGCAAGAGCTCCGAGGAGTCGCAGAATGATGCTGCAAGCAATGCCTTGAAAATCCTC
AGCAAGCTGGGGCTCAACAATGCCATGAAA
>FBpp0258946_Dyak
ATGCAGCACAACGTTCATGCCGCCCGGCCAGCGCCCCACATCCGAGCTGCGCACCATCAC
AGCCACAGCCATGCCCACATGCATCTGCATCCCGGCATGGAGCAGCACTTGGCCCCCCAG
CCACCACATCGCGACCTGCATGCACGTCTGAATCATCACCACGCTCAGCAGCAGCAGCAG
CAACAGCAGCAGCAGCAGTCGAACCAAGCCGCCGCCGTCGCTGCGGCTGGGGCTGCCTAT
CACCACGGCAACATCAACAGCAACAGCAGCAGCAACACCAGCAACAGCAACCAGATGCAG
AAGATCCGCCAACAGCACCAGCACTTGAGTAACAGCAACGGCCTTCTTGGCAATCAGCCG
CCACAGGCCTTCAATCCACTGGCGGGCAATCCGGCTGCTCTCGCCTACAATCAGCTTCCT
CCGCATCCGCCGCACCACATGGCCGCCCATCTGGGCAGCTATGCCGCTCCACCGCCCCAT
TATTACATGAGCCAGGCGAAGCCGGCGAAATATAATCACTATGGCAGCAGTGCCAGCACC
AACAGCGCCAATAACAACAGCAACTATGCCCCCAAGGCCATTCTGCAGAATACCTATAGG
AATCAGAAGGTGGTGGTTCCACCGGTGGTGGAAGTTACCCCGGTGCCGGAGCCGCCAGTG
ACCACCACCAATGCCACCATAAACAGCTCCAGCATCAGCACAGTAAAAGCTAGCGAGTCT
GTAATCCAGGAGGAAGCTCCTCAGGAACCGGAGTCTAGACAGGAGCCAACTTCAGCGGAT
GACCATGCCAGCACGGAGCACATCGATGCTGCGGGAACACTGTCCAACGAGGACACGAGC
AGCACAGGACGCGGTGGCAAGGACAAGACCCCAATGTGCCTGGTCAATGAGCTGGCCAGG
TACAACAAGATCACGCATCAATATCGGCTGACTGGAGAACGAGGACCTGCCCACTGCAAG
ACCTTTACGGTAACACTGATGCTGGGCGATGAGGAGTACTCGGCGGATGGTTTCAAGATC
AAGAAAGCGCAACATTTGGCTGCTAGTAAGGCTATCGAGGAAACCATGTACAAGCATCCG
CCGCCGAAGATACGACGCAGCGAAGAAGGCGGCCCAATGCGCACCCACATTACGCCGACG
GTGGAGTTAAATGCTCTGGCCATGAAGTTGGGACAGCGCACCTTCTACCTGCTGGATCCC
ACTCAGATTCCTCCCACGGACTCAATAGTGCCGCCGGAGTTTGGTGGCGGTCATTTGCTA
ACAGCGCCAGGTCCAGGAATGCCGCAACAACCTCCACCACCTGCGTACGCCCTGCGTCAA
AGGCTTGGCAATGGATTCGTGCCCATCCCATCGCCGCCGATGCATCCGCATTTCTTTCAT
GGACCTGGCCAGCGACCGTTTCCCCCGAAGTTTCCATCGCGCTTTGCGCTGCCACCGCCA
CTCGGCGCTCATGTACATCATGGACCGAATGGTCCATTTCCAGCTGTGCCTACGCCACCC
AGCAAAATCACCCTGTTTGTGGGCAAGCAGAAATTTGTGGGCATCGGACGCACACTGCAA
CAAGCGAAACATGACGCTGCGGCGCGAGCACTGCAGGTTCTCAAGACTCAGGCCATATCC
GCATCTGAGGAGGCACTCGAGGATTCGATGGACGAGGGCGATAAGAAGTCGCCCATTTCG
CAGGTTCACGAAATCGGCATTAAACGCAACATGACCGTTCACTTTAAGGTGTTGCGAGAG
GAGGGACCGGCGCATATGAAGAACTTTATTACGGCATGCATTGTCGGATCTATTGTCACG
GAGGGAGAAGGAAATGGCAAGAAAGTGTCCAAGAAGCGTGCAGCGGAAAAGATGCTCATC
GAATTGCAAAAACTGCCGCCCCTTACGCCCACCAAACAGACGCCATTAAAGCGGATTAAG
GTGAAGACGCCCGGCAAGAGTGGGGCAGCGGCCGAAGGTTCGGTTGTCTCGGGCACCGAT
GGTCCTACGCAAACGGGTAAGCCGGAGCGGCGTAAACGCCTCAATCCGCCGAAGGACAAG
CTGATAGACCTGGACGATGCGGACAACCCCATCACAAAGTTAATTCAACTGCAGCAGACG
CGCAAGGAGAAGGAACCTATATTCGAACTGATAGCCAAAAACGGCAACGAAACCGCTCGA
CGACGGGAGTTCGTGATGGAGGTCTCCGCCAGCGGCAGCACAGCCCGTGGAACAGGCAAC
AGCAAGAAGTTGGCAAAGCGAAATGCTGCGCAGGCTCTATTTGAACTGCTGGAAGCTGTT
CAAACCACCCCAACCAACGAAACACAGTCATCGGAGGAATGCAGCACTTCGGCAACAATG
TCCGCCGTCACAGCGCCCGCAGTGGAGGCAACTGCGGAAGGTGAAGTACCCATGGTATCC
ACGCCAGTGGGTCCCATGCCAGGCATTTTAATACTGCGCCAGAACAAGAAACCAGCAAAG
AAGAGGGATCAAGTTGTAATTGTAAAAGCCAACGTGGAATCCAAAGAGGAGGATGCCAAT
AAGGAGGTGGCAGTTACAGCTGAGGAGAACAGCAACACCAGTGCCAACTCTGGCGACACC
AGCAACAGCAGCAGCGGCGATTCGCAAGCCACAGAGGCGGCTAGCGAGAGTGCACTTAAT
ACCTCAACCGGCAGCAATACGAGCGGTGTGAGTAGCAACAGCAGCAATGTTGGGGGCAAC
ACGAGCAGCAACAGTACGAGCAACACACAAAGTGCTGGAGTGCACATGAAGGAGCAGCTC
TTGTATCTTAGTAAACTGCTGGACTTTGAGGTCAACTTCTCGGACTATCCCAAGGGCAAT
CACAACGAGTTCCTAACCATCGTGACATTGTCCACTCATCCGCCACAGATCTGCCATGGT
GTTGGCAAGAGCTCGGAGGAGTCGCAGAACGATGCTGCAAGCAATGCCTTGAAAATCCTC
AGCAAGCTGGGGCTCAACAATGCCATGAAA
>Dmel_stau
ATGCAGCACAACGTTCATGCCGCCCGGCCAGCGCCCCACATCCGAGCTGCGCACCATCAC
AGCCACAGCCATGCCCACATGCATCTGCATCCCGGCATGGAGCAGCACCTGGGCCCCCAG
CCTCCACATCGCGACCTCCACGCACGTCTGAATCATCACCATCTCCACGCTCAGCAGCAG
CAGCAGCAACAGACGTCGTCGAACCAAGCCGGCGCCGTCGCTGCGGCTGGGGCTGCCTAT
CACCACGGCAACATCAACAGCAACAGCGGCAGCAACTCCAGCAACAGCAACCAGATGCAG
AAGATCCGCCAACAGCACCAGCACTTGAGTAGCAGCAACGGCCTTCTTGGCAATCAACCG
CCACAGGCCTTCAATCCATTGGCGGGCAATCCGGCAGCTCTCGCCTACAATCAGCTTCCT
CCGCATCCGCCGCACCACATGGCCGCCCATCTGGGCAGCTATGCCGCTCCACCGCCTCAC
TATTACATGAGCCAGGCGAAGCCCGCGAAATATAATCACTATGGCAGCAATGCAAACAGC
AACAGCGGCAGCAACAACAGCAACTATGCCCCCAAGGCCATACTGCAGAATACGTATAGG
AATCAGAAGGTGGTGGTTCCACCAGTGGTGGAAGTAACCCCCGTGCCGGAACCGCCAGTG
ACCACCAATAATGCCACCACCAACAGCACCAGCAACAGCACAGTCATAGCTAGCGAGCCT
GTAACCCAAGAGGATACTTCTCAGAAGCCGGAGACTAGACAGGAGCCAGCTTCAGCGGAC
GATCATGTCAGCACGGGGAATATCGATGCTACGGGAGCACTGTCCAACGAGGACACGAGC
AGTTCAGGACGCGGGGGCAAGGACAAGACCCCAATGTGCCTGGTCAATGAGTTGGCCAGG
TACAACAAGATCACGCATCAATATCGGTTGACTGAAGAACGAGGACCTGCCCACTGCAAG
ACCTTCACGGTGACACTGATGCTGGGCGATGAGGAGTACTCGGCGGACGGTTTCAAGATT
AAGAAAGCGCAACATTTGGCGGCTAGTAAGGCTATCGAGGAAACCATGTACAAGCATCCG
CCGCCGAAGATTCGCCGCAGCGAAGAAGGCGGTCCCATGCGCACACACATTACGCCGACG
GTGGAATTGAATGCCCTGGCCATGAAGTTGGGACAGCGTACCTTCTACCTGCTGGATCCC
ACTCAGATTCCTCCCACGGATTCCATAGTGCCGCCGGAGTTTGCCGGCGGTCATTTACTA
ACTGCGCCAGGACCAGGGATGCCGCAACCACCTCCACCACCTGCTTACGCTCTCCGCCAG
CGGCTTGGCAATGGATTCGTGCCCATTCCATCGCAGCCGATGCATCCGCATTTCTTTCAT
GGACCAGGTCAGCGACCGTTTCCTCCGAAGTTTCCATCACGCTTTGCGCTGCCACCGCCT
CTCGGAGCTCATGTACATCATGGACCGAATGGCCCATTTCCATCCGTGCCTACGCCACCC
AGCAAAATCACCCTGTTTGTGGGCAAGCAGAAGTTTGTGGGCATCGGACGCACACTGCAG
CAAGCGAAACATGACGCTGCGGCGAGAGCGCTGCAGGTTCTCAAGACACAGGCCATATCT
GCCTCTGAGGAGGCTCTCGAGGATTCGATGGATGAGGGTGACAAGAAGTCGCCCATCTCG
CAGGTTCACGAGATCGGAATTAAGCGCAACATGACCGTTCATTTTAAGGTGTTGCGCGAG
GAGGGGCCGGCGCACATGAAGAACTTTATAACAGCCTGCATTGTGGGATCTATTGTCACC
GAAGGAGAAGGAAATGGCAAAAAAGTGTCCAAGAAGCGTGCCGCGGAAAAGATGCTCGTC
GAGTTGCAAAAGCTGCCGCCCCTTACGCCCACCAAGCAAACGCCATTGAAGCGGATTAAG
GTTAAGACACCCGGCAAAAGTGGGGCAGCTGCCGAAGGTTCGGTTGTGTCGGGCACTGAT
GGTCCTACGCAAACGGGCAAGCCGGAGAGACGTAAACGCCTCAATCCGCCGAAGGACAAG
CTGATAGACATGGACGATGCGGATAATCCCATTACAAAGCTAATTCAACTGCAGCAGACG
CGTAAGGAAAAGGAACCCATTTTCGAGCTGATAGCCAAAAACGGCAATGAAACCGCTCGA
CGACGGGAATTCGTTATGGAGGTCTCCGCCAGCGGGAGCACAGCCCGTGGAACAGGCAAC
AGCAAGAAGTTGGCAAAGCGAAATGCTGCACAGGCTCTGTTTGAACTGCTGGAAGCTGTT
CAAGTCACACCAACCAACGAAACACAGTCATCGGAGGAATGCAGCACTTCGGCAACAATG
TCCGCCGTTACAGCGCCCGCAGTGGAGGCAACTGCGGAAGGCAAAGTGCCCATGGTAGCA
ACGCCAGTGGGTCCCATGCCAGGCATTTTAATACTGCGCCAGAACAAGAAACCAGCAAAG
AAGAGGGATCAAATTGTAATTGTCAAGTCTAACGTGGAATCCAAAGAGGAGGAGGCCAAT
AAGGAGGTGGCAGTTGCAGCTGAGGAGAATAGCAACAACAGTGCAAACTCTGGCGACAGC
AGCAACAGCAGCAGCGGCGATTCGCAAGCCACAGAGGCGGCTAGTGAGAGTGCACTGAAT
ACCTCAACCGGCAGCAATACGAGTGGTGTGAGTAGCAACAGCAGCAATGTTGGAGCCAAC
ACGAGCAGCAACAGTACGAGTAACACACAAAGCGCTGGTGTGCACATGAAGGAGCAGCTC
TTGTACCTTAGTAAACTGCTGGACTTTGAGGTCAACTTCTCGGACTATCCGAAAGGCAAT
CATAACGAGTTCCTGACCATCGTGACATTGTCCACACATCCGCCGCAGATCTGCCATGGC
GTTGGCAAGAGCTCCGAGGAGTCGCAGAATGATGCTGCAAGCAATGCCTTGAAAATCCTC
AGCAAGCTGGGGCTCAACAATGCCATGAAA
