# Supplementary material for: Contrasting patterns of molecular evolution in metazoan germ line genes
Source: BMC Evol Biol. 2019 Feb 11;19:53. doi: 10.1186/s12862-019-1363-x (PMC6371493; doi:10.1186/s12862-019-1363-x)
Supplement: Supplementary file 2 — Alignments. (ZIP 213 kb) [file 12862_2019_1363_MOESM2_ESM.zip › Alignments_avail_on_request/Dros_wit_final.fas]

>FBpp0127601_Dana
ATGAATTGGCCCTGGCTATTGTTGGCCCTGATCGCCCTAAGCCGAGCAACTCCAGTTCCC
AACCGGCCGCACAGCTGCATAAGCTACCAGGACATGGACAACTCATTGAATGACGACGAA
ACCGACTCGGACAACAGCGGAGAGCTGCAGGAACAGCAAATCGAATCCACTCCCATGCCC
AGTGAGCCACATCGACGCACCTGCTCCGAGAGCTACACCTTTTGCTTCACCCTGTGGAAC
CAAACTCCCAACGGCACCAAGATTGTGAAGCAGGGCTGCTGGAAGGACAACACGGATCGC
CATTCCCTCTGCAGCCAGTCGGAGTGCAACAGCTCGGCGCCCACATCCAGATCCAGTACC
CTGTACTTCTGCTGCTGCTTCGGGGACGTGTGCAATGACCAGTATTCCGTAGTGGAACCT
TCGCCTCTGGAGCTGGGCTCCACGAAGCCGATCACCAATCGGGCCACGGCGAAGCAGCAA
CAGTCCTTCATGGTCAGCACCATGTTGGGCTTCATTGGCGGCTTCACGGCCATCATGATT
GGCGTCTTTCTGGCCGTTCAGTATTGCCGGGTGCCCAAGGAGAAATCCGAGCCGGAGGAG
TCACCACTAGCGCCCTCAGGTCCGGGCTACAGTTCCAATCTCAGGAATGTGGACAACATG
AATCTGATTGGCATGCTGGGCAGTGGCAAGTACGGGACTGTGATGAAGGGCCTGCTCCAC
GACGAGGAAGTGGCTGTCAAGATCTATCCCGAGGAGCATCATCAGTACTATGTGAATGAG
AGGAACATCTACGCGTTGCCTTTGATGGATTGTCCGGCATTGTTGAGCTATTTTGGTTAT
GATGAGCGATGTACCATGGATGGCAGGATGGAGTACCAGCTGGTGCTTTCGCTGGCTCCG
CTGGGTTGCCTCCAGGATTGGCTTATTGCCAACACCCTGACCTTTAGCCAGTGCGGTGGA
ATGCTACGATCCATCACCAGAGGCATCTCTCATCTGCACACCGAACTCCGCCTGGGGGAT
CAGCACAAGCCCTGCGTCGCCCACCGCGACATAAACACCCGGAATATCCTCGTTCAGGCG
GACTTGACCTGTTGCATTGCGGACTTTGGATTCGCCTTGAAGGTGTTCGGCTCCAAGTAT
GAGTACAAGGGCGAGGTGGCCATGGCGGAGACGAAATCTATCAACGAAGTAGGCACTTTG
CGGTACATGGCACCCGAACTGCTGGAGGGAGCTGTGAACTTACGAGATTGCGAAACGTCC
CTGAAACAAATGGATGTCTACGCCCTGGGTCTTGTGCTCTGGGAGGTGTCCACCCGATGC
TCGGACTTTTATGCTCCTGGCCAGGCCACGCCTCCGTACAAGGCGCCCTACGAACAGGAG
GTTGGCTCTCATCCCAGCTTCGATCAAATGCAGGCTCTGGTGGTGCGCCACAAGGCCCGC
CCGCTATTCCCCACTGGCTGGGGCGGTGGTGCAGCCGCCAAGGTGGTGCGCGACACTTGT
GAAGACTGCTGGGACCACGATGCGGATGCCAGGTTGACGTCGCTGTGCGCCGAGGAACGG
ATGCAGGAGATGTCTGGGCTGAGACCACGGGCACAGCCACAGCCCGCTAGTCCCATGTTG
AATACAAATAATCTGGTCACGCCCGTGAATTCAGAGCAGTCTGTCAATGTTATAACCACA
ACGGCGGCTGCGGTGCACCACCAGATGAGCTCGGATACAGCCGGATTGCTCCAGCCTCCG
CCCAACCAACAGTTACCTGCAGCGGCTCTCGAGCGGGAGAAGAACCACCTGAGCTATCCC
CAGCAACAGCTACAGCCATATCAGGGCCGGAATCCCTGCCAAGAAAGGAATCTGGCTCCG
ATGACGATGCGAACGCCGCCTGTACTGGTGGAGAGGAGCAAGAAGCACAGTTTCCAGACG
CAGCCGCAGGAGAACAGTCTGTCCTGCCTGGAGCATGATGTCAGTGTGGAGGAGCTGATA
GCCAGCCATCACCAACAGCAGCAGAAGAACTCAATCATCGGCGGAGCAGGTAATCCCAAT
CCCAACCTGGGACAGGGATTTCCCAAACAACAGAATACGGATCACAAGCTGAGAGGATGG
CACGGCGTTCGAGCTCTGATTCACAAGAAACTCTTCCGCAAGGAGCACGCCGAGGAGCTG
TGCCGCCAACTCCAAATGGGCGAGGAGAAATCCAACCTGGTGACGGCTCTGAGAAGGCCT
AACAACCTGGACCTGAGTCCCCGGTTGGACAAACCCACGCCGCTACAGCTCAGGAGTGCG
GAACAGCGGAGTGGAACCCCAGCTCACATAGTGCCCCGTTCACTGTCCAGCAGTCTGATA
AAACACATCAACGGCAGCACCAACAATAACTCCATCCAGAGTCACGGAAGCGAACTCCAG
ACGCTCACCCGGCCAGGTCCGAAGCGGAGACCCGGCCACCTGCGAACCAACTCCCTGATG
GCCACCACACACCAGGGTCCGCCCACGGAGCAGCAGATGCGCCGTCAGCACAGCCTGGAG
GTGTTCCGGGAGGTCTTCAGTGGTCGGGGGAGCAGCGAGCGTCTGAGGGATCCCAGCGAA
AGGGTCAAGACGCCGGGAGATGTGCCGCCGTCCGTGAGGAAAGCGCGGGCCAGCAAGACA
CTCAGTTTGTACGACGACAGGATGATGGACTCATCGCTGCTGAATATTCTC
>FBpp0132771_Dere
ATGAATTGGGCTTTTTTTTTGTTGGCCTCGATCTCGCTAGGCAGAGCAACACCTGTACCG
AATCGCCAGTATAGCTGCATGAGCTTCCAGGAGGACGACAATTCATTTCACGATGATGAC
AGCGAACAGGACTCTAGTGGCGAAGTGCAGGAGCAGCAGCTGGAGTCCACTCCCATTCCG
AGCGAGCCACATAGACGCACCTGTCCCGAAGGCTACACTTTCTGCTTCACCATCTGGAAC
CAGACGGCCAATGGAGCTCGGGTTGTTAAGCAGGGTTGCTGGAAGGACAACACGGATCGC
ACCTCCATTTGCAGCCAGTCGGAATGCACCAGCTCGGCTCCCACTTCGAAGACCAGTTCT
TTGTACTACTGTTGCTGTTCGGGAGGAGTGTGCAATGCCCAGTATACCGTGGTAGAGCCT
GCACCTCTGGAACTGGGCTCCAATGAGTTGATCACAAATAGGGCCACAGAAAAACAGCAC
CAGTCCTCTTTGGCCAGCACAATGCTGAGCCTTGCCGGTGGACTCACAGCCCTCATCATC
GGCATCTTCCTGGCTGTTCAATTCTGCCGTGTGGCCAAGGAGAAGCCCGAACCGGAGGAG
TCGCCACTGGCGCCATCGGGTCCTGGCTACAGTTCCAATCTCCGGAATGTGGACAACATG
AATTTGATCGGTATGCTCGGTAGCGGCAAGTATGGAACTGTGATGAAGGGACTGCTCCAC
GATCAGGAGGTGGCGGTTAAGATATATCCTGAGGAGCATCATCAGTACTATGTGAACGAG
AGGAACATCTACGCGTTGCCTTTGATGGAGTGTCCTGCACTGCTCAGCTATTTTGGCTAC
GATGAACGCTGCACCATGGACGGTCGGATGGAGTATCAACTGGTACTATCACTGGCTCCC
CTCGGCTGCCTCCAGGATTGGTTGATAGCCAACACCCTGACCTTCAGCGAATGCTGTGGA
ATGCTGCGGTCCATCACGCGAGGAATCTCGCACTTGCACACGGAGCTGCGTCTGGGGGAT
CAGCATAAGCCCTGTGTGGCCCATCGGGATATCAACACAAGGAACGTGTTGGTCCAAGCA
GATCTCAGCTGTTGCATTGCGGATTTCGGTTTTGCACTCAAGGTGTTTGGCTCCAAGTAC
GAGTACAAGGGCGAGGTGGCCATGGCGGAAACGAAGAGCATCAATGAAGTGGGCACACTT
CGCTACATGGCCCCAGAATTACTGGAAGGAGCTGTAAATCTGCGGGACTGCGAAACCTCG
CTAAAGCAAATGGATGTCTATGCCCTGGGCCTGGTGCTGTGGGAAGTGGCCACCCGCTGC
TCGGATTTCTATGCTCCTGGACAAGCAACACCTCCTTACAAAGCACCATATGAGCAGGAG
GTGGGCTCCCATCCCAGCTTTGATCAAATGCAGGCATTGGTGGTGCGGCACAAGGCGCGT
CCCTTATTTCCCACCGGCTGGGGTGGAGGAGCAGCAGCCAAAGTGGTGCGAGATACTTGC
GAGGATTGTTGGGATCACGATGCGGATGCTAGGCTGACCTCCTTGTGTGCCGAGGAGCGC
ATGCAGGAGATGTCGACTTTAAGACCACGAGCACAGGTTCAACCTGCCAGTCCACTGCTG
AATACCAACAATTTGGTGGCCAGCCCAACTGCGGAGCAGGGCATAAATATTGTAACGACA
ACGGCGGCGGCAGTGCACCACCAGATGAGCACCGACACCACGGGACTTATACAGCCACCT
CCCAATCAGCAGATACCTCCAGCTGCCTTGGAACGGGAGAAGAATCACCTGAGCTACCCG
CAGCAGCAATTGCAGCCTTATCAGGGCAGGAATCCCTGCCAGGAACGCAATCTGGCACCT
CTGACAATGCGAACTCCCCCGGTTCTCGTGGAGCGGAGCAAGAAGCACAGTTTCCAGACG
CAGCCCCAGGAGAACTCACTGTCTTGCCTGGAGCATGATGTGAGTGTGGAGGAGCTGATA
GCCAGCCATCATCACCAGCAGCAGAAGAACACGATTGTCAGCGCAGGTGGCAATGCCAAT
TCCTGCTTGGGTCAGGGATTTCCCAAGCAGCAGAACACGGATCAAAAACTGCGAGGATGG
CATGGCGTCAGAGCCCTGATACACAAGAAGCTTTTCCGCAAGGAGCACGACGAGGAGCTG
TGCCGCCAGTTGCAGTTGGGCGAGGAGAAGTCCAATCTGGTTACGGCTCTACGACGACCG
AACAACCTGGATCTAAGTCCTCGCCTCGATAAGCCTCCGCCGGTTCAACTGAGAAGTGCA
GAGCAACGGTCGGGAACTCCGGCTCACATTGTACCCCGCTCGCTGTCCAGCAGCCTGATC
AAGCACATCAACGGGAGCACCAACAATAACTCCATCCAGAGTCATGGTAGCGAACTGCAG
ACCCTAACCCGTCCCGCTACGAAGCGAAGACCTGGCCACCTGCGAACCAACTCCCTGATG
GCCACCACTGGCCAGGGTCCTCCGACGGAGCAGCAAATGCGTCGTCAGCACAGTTTGGAG
GTATTTCGTGAAGTATTCAGCGGTCGGGGGAGCAGCGAGCGGTTGAGGGATCCCAGCGAG
CGGGTCAAGACCCCGGGAGATGTGCCACCATCCGTAAGGAAAGCCAGGGCGAGCAAGACA
CTGAGCTTGTACGACGACCGGATGATGGACTCCTCCCTGCTCAACATCCTC
>FBpp0195496_Dsec
ATGAATTGGGCTTATCTTTTGTTGGCCCTGATCTCGCTGGGCAGAGCAACACCTGTTCCC
AATCGCCAGTATAGCTGTATGAGCTACCAGGAGGACGACAACTCATTTCACGAAGATGAT
GGCGATCAGGACTCTAGTGGTGAGCTGCAGGAGCAGCAGGTGGAGTCCACTCCGATTCCG
AGCGAGCCACATAGACGCACCTGCCCCGATGGCTACACTTTCTGTTTCACCATCTGGAAC
CAGACGGCCAATGGAGCGCGGGTTGTTAAGCAGGGTTGCTGGAAAGACAACACGGATCGC
ACTTCCATTTGCAGCCAGTCGGAATGCACCAGCTCGGCTCCCACCTCCAAGACCAGTTCT
TTGTACTACTGTTGCTGCTCGGGAGGATTGTGCAATGCCCAGTATGCAGTGGTCGAACCA
GCACCTCTGGAACTGGGCTCCAATGAGTCGATCACAAATCGGGCGACAGAAAAACAGCAC
CAGTCCTTTTTGGCCAGTACAATGCTGGGCCTTGCCGGTGGACTCACAGCCCTCACCATC
GGCATCTTCCTGGCTGTTCAATACTGCCGCACGGCCAAGGAGAAACCGGAACCCGAGGAG
TCTCCTCTGGCGCCATCGGGCCCTGGCTACAGTTCCAATCTCAGGAATGTGGACAACATG
AATTTGATCGGCATGCTGGGCAGCGGCAAGTATGGAACTGTGATGAAGGGACTGCTCCAC
GACCAGGAGGTGGCGGTTAAGATATATCCCGAAGAGCATCATCAGTACTATGTGAACGAG
AGGAACATCTACGCCTTGCCTTTGATGGAGTGTCCTGCGCTGTTGAGCTACTTCGGCTAC
GATGAACGCTGCACCATGGACGGTCGAATGGAGTATCAGCTGGTACTATCTCTGGCTCCC
CTCGGATGCCTCCAGGATTGGTTGATAGCCAATACCCTGACCTTCAGCGAATGCTGTGGA
ATGCTTCAGTCCATCACGCGTGGAATCTCGCACCTGCACACGGAACTCCGACTGGGGGAT
CAGCATAAGCCCTGTGTGGCTCATCGGGATATCAACACCAGGAATGTGTTGGTCCAAGCT
GATCTCAGCTGTTGCATTGCGGATTTCGGTTTCGCCCTCAAGGTGTTTGGCTCCAAGTAC
GAGTACAAGGGCGAGGTGGCCATGGCGGAAACGAAGAGCATCAATGAGGTGGGCACCCTT
CGCTACATGGCCCCGGAATTACTGGAAGGAGCTGTAAATCTGCGGGACTGCGAAACATCG
CTGAAGCAAATGGATGTCTATGCCCTGGGCCTGGTGCTGTGGGAAGTGGCTACCCGCTGC
TCGGATTTCTATGCCCCTGGTCAAGCAACACCTCCGTACAAAGCTCCCTATGAGCAGGAG
GTGGGCTCCCATCCCAGCTTTGATCAAATGCAGGCGTTGGTGGTGCGGCACAAGGCGCGT
CCCTTATTTCCCACCGGCTGGGGTGGAGGAGCAGCGGCCAAAGTGGTGCGGGATACTTGC
GAGGACTGTTGGGATCATGATGCGGATGCTAGGCTGACCTCCTTGTGTGCCGAGGAGCGC
ATGCAGGAGATGTCGACATTAAGGCCACGAGCACAGGCTCAACCTTCCAGTCCACTGCTG
AATACCAACAATCTGGTGGCCAGCCCAAATGCGGAACAGGGAATAAATATCATAACGACA
ACGGCGGCTGCAGTCCATCACCAGATGAGCTCCGACACCACGGGACTTATACAGCCACCT
CCCAATCAGCAGATACCTCTAGCTGCCTTGGAACGGGAGAAGAATCATCTGAGCTACCCG
CAACAGCAATTGCAACCTTATCAGGGCAGGAATCCCTGCCAGGAGCGCAATCTGGCACCT
CTGACAATGCGAACTCCGCCGGTTCTTGTGGAGCGGAGCAAGAAGCACAGTTTCCAGACG
CAGCCTCAGGAGAACTCACTTTCTTGCTTGGAGCATGATGTGAGTGTGGAGGAGCTGATA
GCCAGCCATCATCACCAGCAGCAAAAGAACACGATTGTCAGCACAGGTGGAAATGGCAAT
TCCTGCTTGGGTCAGGGATTTCCCAAGCAGCAGAACACGGATCAAAAACTCCGGGGATGG
CATGGAGTAAGAGCCCTGATCCACAAGAAACTTTTCCGCAAGGAGCACGCCGAGGAGCTG
TGTCGCCAGTTGCAGTTGGGAGAGGAGAAGTCCAATCTGGTGACGGCTCTTCGACGACCG
AACAACCTGGATCTTAGTCCTCGCCTCGATAAACCTCCGCCGGTTCCGTTGAGGAGTGCA
GAGCAACGGACGGGAACTCCGGCTCACATTGTACCCCGCTCGCTGTCCAGCAGCCTGATC
AAGCACATCAACGGGAGCACCAACAATAACTCCATCCAGAGTCATGGTAGCGAACTGCAG
ACCCTCACCCGTCCGGCTTCGAAGCGAAGACCAGGTCACCTGCGCACCAACTCCCTGATG
GCCACCACGGGTCAGGGGCCGCCGACGGAGCAGCAAATGCGTCGTCAGCACAGTCTGGAG
GTGTTCCGTGAGGTATTCAGCGGACGGGGGAGCAGCGAGCGGTTGAGGGATCCCAGCGAG
CGGGTCAAGACCCCGGGAGATGTGCCACCATCCGTACGGAAAGCCAGGGCCAGCAAGACA
CTGAGCTTGTACGACGATCGGATGATGGACTCCTCCCTGCTTAACATCCTC
>FBpp0211700_Dsim
ATGAATTGGGCTTATGTTTTGTTGGCCCTGATCTCGCTGGGCAGAGCAACACCTGTTCCC
AATCGCCAGTATAGCTGTATGAGCTACCAGGAGGATGACAACTCATTTCACGATGATGAT
GGCGATCAGGACTCTAGTGGCGAGCTGCAGGAGCAGCAGGTGGAGTCCACTCCGATTCCG
AGCGAGCCACATAGACGCACCTGCCCAGATGGCTACACTTTCTGTTTCACCATCTGGAAC
CAGACGGCCAATGGAGCGCGGGTTGTTAAGCAGGGTTGCTGGAAGGACAACACGGATCGC
ACTTCCATTTGCAGCCAGTCGGAGTGCACCAGCTCGGCTCCCACCTCGAAGACCAGTTCT
TTGTACTACTGTTGCTGCTCGGGAGGATTGTGCAATGCCCAGTATGCCGTGGTCGAACCA
GCACCTCTGGAACTGGGCTCCAATGAGTCGATCACAAATCGGGCGACAGAAAAACAGCAC
CAGTCCTTTTTGGCCAGTACAATGCTGGGCCTTGCCGGTGGACTCACAGCCCTCACCATC
GGCATCTTCCTGGCTGTTCAATACTGCCGCACGGCCAAGGAGAAGCCGGAACCCGAGGAG
TCTCCTCTGGCGCCATCGGGCCCTGGCTACAGTTCCAATCTCAGGAATGTGGACAACATG
AATTTGATCGGCATGCTGGGCAGCGGCAAGTATGGAACTGTGATGAAGGGATTGCTCCAC
GATCAGGAGGTGGCGGTAAAGATATATCCCGAAGAGCATCATCAGTACTATGTGAACGAG
AGGAACATCTACGCCTTGCCTTTGATGGAGTGTCCTGCGCTGTTGAGCTATTTCGGCTAC
GATGAACGCTGCACCATGGACGGTCGAATGGAGTATCAGCTGGTACTATCTCTGGCTCCC
CTCGGATGCCTCCAGGATTGGTTGATAGCCAATACCCTGACCTTCAGCGAATGCTGTGGA
ATGCTGCGGTCCATCACGCGTGGAATCTCGCACCTGCACACGGAACTCCGACTGGGGGAT
CAGCATAAGCCCTGTGTGGCTCATCGGGATATCAACACAAGGAATGTGTTGGTCCAAGCT
GATCTTAGCTGTTGCATTGCCGATTTCGGTTTCGCCCTCAAGGTGTTTGGCTCCAAGTAC
GAGTACAAGGGCGAGGTGGCCATGGCGGAAACGAAGAGCATCAATGAGGTGGGCACCCTT
CGCTACATGGCCCCGGAATTACTGGAAGGAGCTGTAAATCTGCGGGACTGCGAAACCTCG
CTGAAGCAAATGGATGTTTATGCCCTGGGCCTGGTGCTGTGGGAAGTGGCTACCCGCTGC
TCGGATTTCTATGCCCCTGGTCAAGCAACACCTCCCTATAAAGCTCCCTATGAGCAGGAG
GTGGGCTCCCATCCCAGCTTTGATCAAATGCAGGCGTTGGTGGTGCGGCACAAGGCGCGT
CCCTTATTTCCCACAGGTTGGGGTGGAGGAGCAGCGGCCAAAGTGGTGCGGGATACTTGC
GAGGACTGTTGGGATCATGATGCGGATGCTAGGCTGACCTCCCTGTGTGCCGAGGAGCGC
ATGCAGGAGATGTCGACATTAAGGCCACGAGCACAGGCTCAACCTTCCAGTCCACTGCTG
AATACCAACAATCTGGTGGCCAGCCCAAATGCGGAACAGGGAATAAATATCATAACGACA
ACGGCGGCTGCAGTCCATCACCAGATGAGCTCCGACACCACGGGACTTATACAGCCACCT
CCCAATCAGCAGATACCTCTAGCTGCCTTGGAACGGGAGAAGAATCATCTGAGCTACCCG
CAACAGCAATTGCAACCGTATCAGGGCAGGAATCCCTGCCAGGAGCGCAATCTGGCACCT
CTGACAATGCGAACTCCGCCGGTTCTTGTGGAGCGGAGCAAGAAGCACAGTTTCCAGACA
CAGCCTCAGGAGAACTCACTGTCTTGCTTGGAGCATGATGTGAGTGTGGAGGAGCTGATA
GCCAGCCATCATCACCAGCAGCAAAAGAACACGATTGTCAGCACAGGTGGAAATGGCAAT
TCCAGCTTGGGTCAGGGATTTCCCAAGCAGCAGAACACGGATCAAAAACTCCGGGGATGG
CATGGAGTAAGAGCCCTGATCCACAAGAAACTTTTCCGCAAGGAGCACGCCGAGGAGCTG
TGTCGCCAGTTGCAGTTGGGCGAGGAGAAGTCCAATCTGGTGACGGCTCTACGACGACCG
AACAACCTGGATCTTAGTCCTCGCCTCGATAAACCTCCGCCGGTTCCGCTGAGGAGTGCA
GAGCAACGGACGGGAACTCCGGCTCACATTGTACCCCGCTCGCTGTCCAGCAGCCTGATC
AAGCACATCAACGGGAGCACCAACAATAACTCCATCCAGAGTCATGGTAGTGAACTGCAG
ACCCTCACCCGTCCGGCGTCGAAGCGAAGACCAGGTCACCTGCGCACCAACTCCCTGATG
GCCACCACGGGTCAGGGTCCGCCGACGGAGCAGCAAATGCGTCGTCAGCACAGTCTGGAG
GTATTCCGTGAGGTATTCAGCGGACGGGGGAGCAGCGAGCGGTTGAGGGACCCCAGCGAG
CGGGTCAAGACCCCGGGAGATGTGCCACCATCCGTACGGAAAGCCAGGGCCAGCAAGACA
CTGAGCTTGTACGACGATCGGATGATGGACTCCTCCCTGCTTAACATCCTC
>FBpp0265663_Dyak
ATGAATTGGGCTTACTTTTTGTTGGCCTTGATATCGCTGGGCAGAGCAACACCGGTGCCC
AATCGCCAGTATAGCTGCATGAGCTACCAGGAGGACGACAACTCATTCCATGATGATGAC
GGCGATCAGGACTCCAGTGGCGAAGTGCAGGAACAGCAGGTGGAGTCCACTCCGATTCCC
AGTGAGCCACATAGACGCACCTGTCCCGACGGCTACACTTTCTGCTTCACCATCTGGAAC
CAGACGGCCCATGGAGCTCGCGTTGTTAAGCAGGGTTGCTGGAAGGACAACACGGATCGC
ACTTCCATTTGCAGCCAGTCGGAATGCACCAGCTCGGCACCCACTTCGAAGACCAGTTCT
CTGTACTACTGTTGCTGCTCGGGAGGATTGTGCAATGCCCAGTATGCCGTGGTAGAGCCA
GCACCTCTGGAACTGGGCTCCAATGAGGCGATCACAAATAGGGCCACAGAAAAGCAGCAC
CAGTCCTTTTTGGCCAGTACAATGCTGGGCCTTGCTGGTGGACTCACCGCACTCACCATT
GGCATCATCCTGGCTGTTCAATACTGCCGTGGGGCCAAGGAGAAGCCGGAACCGGAGGAG
TCGCCTCTGGCGCCATCGGGTCCCGGCTACAGTTCCAATCTCCGGAACGTGGACAATATG
AACTTGATCGGTATGCTCGGTAGCGGCAAGTATGGAACTGTGATGAAGGGGCTGCTCCAC
GATCAGGAGGTGGCGGTTAAGATATATCCCGAGGAGCATCATCAGTACTATGTGAACGAG
AGGAACATCTACGCCTTGCCCTTGATGGAGTGTCCCGCGCTGCTAAGCTATTTTGGCTAC
GATGAACGCTGCACTATGGACGGTCGGATGGAGTATCAACTGGTACTATCGCTGGCTCCC
CTCGGTTGCCTCCAGGATTGGTTGATAGCCAACACCCTGACCTTCAGCGAATGCTGTGGA
ATGCTGCGATCCATCACGCGAGGAATCTCGCACCTGCACACGGAACTCCGTCTGGGGGAT
CAGCACAAGCCCTGTGTGGCTCATCGGGATATCAACACGAGGAACGTGTTGGTCCAAGCA
GATCTCAGCTGTTGCATTGCGGATTTCGGCTTTGCACTCAAGGTGTTTGGCTCCAAGTAC
GAGTACAAGGGCGAGGTGGCCATGGCGGAAACGAAGAGCATCAATGAAGTGGGCACCCTG
CGCTACATGGCCCCAGAATTACTGGAAGGAGCTGTGAATCTGCGGGACTGTGAAACCTCG
CTAAAGCAAATGGATGTCTATGCCCTGGGTCTGGTGCTGTGGGAAGTGGCCACCCGTTGC
GCGGATTTCTATGCACCTGGACAAGCAACACCTCCTTATAAAGCTCCCTATGAGCAGGAG
GTGGGCTCCCATCCCAGCTTCGATCAAATGCAGGCGTTGGTGGTGCGGCACAAGGCGCGT
CCCCTATTTCCCACTGGATGGGGTGGAGGAGCAGCAGCCAAAGTGGTGCGAGATACTTGC
GAGGACTGTTGGGATCATGATGCGGATGCTAGGCTGACCTCCTTGTGTGCCGAGGAGCGC
ATGCAAGAGATGTCGACTTTGAGGCCACGAGCACAAGCTCAACCTGCCAGTCCACTGCTG
AATACGAACAATCTGGTGGCCAGTCCAACTGCGGAACAGGGAATAAATACTATAACGACA
ACGGCGGCTGCAGTGCACCATCAGATGAGCTCGGACACCACGGGACTTATACAGCCACCT
CCCAATCAGCAGTTACCTCTAGCTGCCTTGGAACGGGAGAAGAATCACCTGAGCTACCCG
CAACAGCAATTGCAACCGTATCAGGGCAGGAATCCCTGCCAGGAACGCAATCTGGCACCT
CTGACAATGCGAACTCCTCCGGTTCTCGTGGAGCGGAGCAAGAAGCACAGTTTCCAGACA
CAGCCGCAGGAGAACTCACTGTCCTGCTTGGAGCATGATGTGAGTGTGGAGGAGCTGATA
GCCAGTCATCATCATCAGCAGCAGAAGAACACGATTGTCAGCGCAGGTGGCAATGCCAAT
TCCTGTTTGGGTCAGGGATTTCCCAAGCAGCAAAACACGGATCAAAAACTGGGGGGATGG
CATGGAGTAAGAGCCCTGATCCACAAGAAGCTTTTCCGCAAGGAGCACGCCGAGGAGTTG
TGCCGCCAGTTGCAGTTGGGCGAGGAGAAGTCCAATCTGGTGACGGCTCTACGTCGACCG
AACAACCTGGATCTAAGTCCTCGCCTCGATAAGCCTCCGCCGGTTCAACTGAGGAGTGCA
GAGCAACGGTCGGGAACACCGGCCCACATTGTACCACGCTCGCTGTCCAGCAGCCTGATC
AAGCACATCAACGGAAGCACCAACAATAACTCCATCCAGAGTCATGGTAGCGAACTGCAG
ACCCTCACCCGTCCCGCAACGAAGCGAAGACCAGGTCACCTGCGCACCAACTCCCTGATG
GCCACCACTGGCCAGGGTCCTGCGACGGAGCAGCAGATGCGTCGTCAGCACAGTCTGGAG
GTATTCCGTGAGGTATTCAGCGGTCGGGGGAGCAGCGAGCGGTTGAGGGATCCCAGCGAG
CGGGTCAAGACCCCTGGAGATGTGCCACCATCCGTGCGGAAAGCCAGGGCCAGCAAGACA
CTAAGTTTGTACGACGATCGGATGATGGACTCTTCGCTGCTGAACATCCTC
>Dmel_wit
ATGAATTGGGCTTATCTTTTGTTGGCCCTGATCTCGCTGGGCAGAGCAACACCTGTTCCC
AATCGCCAGTATAGCTGTATGAGCTACCAGGAGGACGACAACTCATTTCACGATGATGAT
GGCGATCAGGACTCTAGTGGCGAGCTGCAGGAGCAGCAGGTGGAGTCCACTCCGATTCCG
AGCGAGCCACATAGACGCACCTGCCCAGATGGCTACACTTTCTGTTTCACCATCTGGAAC
CAGACGGCCAATGGAGCGCGGGTTGTTAAACAGGGTTGCTGGAAGGACAACACGGATCGC
ACTTCCATTTGCAGCCAGTCGGAATGTACCAGCTCGGCTCCCACCTCGAAGACCAGTTCT
TTGTACTACTGTTGCTGTTCGGGAGGAGTGTGCAATGCCCAATATTCCGTGGTCGAACCG
GCACCTCTGGAACTGGGCTCCAATGAGTCGATCACAAATCGGGCGACAGAAAAACAGCAC
CAGTCCTTTTTGGCCAGTACAATGCTGGGCCTTGCCGGTGGACTCACAGCCCTCACAATC
GGCATCTTTCTGGCTGTTCAATATTGCCGCACGGCCAAGGAGAAGCCGGAACCGGAGGAG
TCGCCTCTGGCACCATCGGGCCCTGGCTACAGTTCTAATCTCAGGAATGTCGACAACATG
AATTTGATCGGCATGCTGGGGAGCGGCAAGTATGGAACTGTGATGAAGGGACTGCTCCAC
GATCAGGAGGTGGCGGTTAAGATATATCCCGAAGAGCATCATCAGTACTATGTGAACGAG
AGGAACATCTATGCCTTGCCTTTGATGGAGTGTCCTGCGCTGTTGAGCTATTTCGGCTAC
GATGAACGCTGTACCATGGACGGGCGAATGGAGTATCAACTGGTACTATCACTGGCTCCC
CTCGGATGCCTCCAGGATTGGTTGATAGCCAATACCCTAACTTTCAGCGAATGCTGTGGA
ATGCTGCGGTCCATCACGCGTGGAATCTCGCACCTGCACACGGAACTCCGACTGGGAGAT
CAGCATAAGCCCTGTGTGGCTCATCGGGATATCAACACAAGGAATGTGTTGGTCCAAGCT
GATCTCAGCTGTTGCATTGCGGACTTTGGTTTCGCTCTCAAGGTGTTTGGCTCCAAGTAC
GAGTACAAGGGCGAGGTGGCCATGGCGGAAACGAAGAGCATCAATGAGGTGGGCACCCTT
CGCTACATGGCCCCAGAATTACTGGAAGGAGCTGTAAATCTGCGGGATTGCGAAACCTCG
CTGAAGCAAATGGATGTCTATGCCCTGGGCCTGGTGCTGTGGGAAGTGGCTACCCGCTGC
TCGGATTTCTATGCCCCTGGTCAAGCAACACCTCCCTACAAAGCACCCTATGAGCAGGAG
GTGGGCTCCCATCCCAGCTTTGATCAAATGCAGGCGTTGGTGGTGCGGCACAAGGCGCGT
CCCTTATTTCCCACCGGCTGGGGTGGAGGAGCAGCGGCTAAAGTGGTGCGGGATACTTGC
GAGGACTGTTGGGATCATGATGCGGATGCTAGGCTGACCTCCCTGTGTGCCGAGGAGCGC
ATGCAGGAGATGTCGACTTTAAGGCCACGAGCACAGGCTCAACCTTCCAGTCCACTGCTG
AATACCAACAATCTGGTGGCCAGTCCAACTGCGGAACAGGGAATAAATATCATAACGACA
ACGGCGGCTGCAGTCCATCACCAGATGAGCTCCGACACTACGGGACTTATACAGCCACCT
CCCAATCAGCAGATACCTCTAGCTGCCTTGGAACGGGAGAAGAATCATCTGAGCTACCCG
CAACAGCAATTGCAGCCGTATCAGGGCAGGAATCCCTGCCAGGAGCGCAATCTGGCACCT
CTGACAATGCGAACTCCACCGGTTCTTGTGGAGCGGAGCAAGAAGCACAGTTTCCAGACA
CAGCCTCAGGAGAACTCACTGTCTTGCTTGGAGCATGATGTGAGTGTGGAGGAGCTGATA
GCCAGCCATCAGCACCAGCAGCAAAAGAACACGATTGTAAGCACAGGTGGAAATGGCAAT
TCCTGCTTGGGTCAGGGATTTCCCAAGCAGCAGAACACGGATCAAAAACTCCGGGGATGG
CATGGAGTAAGAGCCCTGATCCACAAGAAACTTTTTCGCAAAGAGCATGCCGAGGAGCTG
TGTCGTCAGTTGCAGTTGGGCGAAGAGAAGTCCAATCTGGTGACGGCTCTGCGTCGACCG
AACAACCTGGATCTTAATCCTCGCCTCGATAAACCTCCGCCGGATCAGCTGAGGAGTGCA
GAGCAACGGATGGGAACTCCCGCTCACATTGTACCCCGATCGCTGTCCAGCAGCCTGATC
AAGCACATCAACGGGACCACCAACAATAACTCCATCCAGAGTCATGGTAGCGAATTGCAG
ACCCTCACCCGTCCGGCTTCGAAGCGAAGACCAGGTCACCTGCGCACCAACTCCCTGATG
GCCACCACGGGTCAGGGTCCGCCGACGGAGCAGCAAATGCGTCGTCAGCACAGTCTGGAG
GTATTCCGTGAGGTATTCAGCGGTCGGGGGAGCAGCGAGCGTTTGAGGGACCCCAGCGAG
CGGGTCAAGACGCCGGGAGATGTGCCACCATCCGTACGGAAAGCCAGGGCCAGCAAGACA
CTGAGCTTGTACGACGATCGGATGATGGACTCCTCCCTGCTCAACATTCTC
