# Supplementary material for: Contrasting patterns of molecular evolution in metazoan germ line genes
Source: BMC Evol Biol. 2019 Feb 11;19:53. doi: 10.1186/s12862-019-1363-x (PMC6371493; doi:10.1186/s12862-019-1363-x)
Supplement: Supplementary file 2 — Alignments. (ZIP 213 kb) [file 12862_2019_1363_MOESM2_ESM.zip › Alignments_avail_on_request/Apis_cycB_final.fas]

>Amel_XM_624245.5_cycB
ATGAATAAAGGATTATTGAATATTGTAAATCAAGAAAATGTTAAGAACCTTAAGTCCTCA
GTGACTACAATACCTGGAAAGACTAAAAGAGCTGCTTTGGGTGAAATAGGTAACAAAGTG
AATACCTTAAGAGGTGTGGAGCCCATTGATAGAACTAGCTTGCTGACAAAAGATAGTAAA
AAAATCACAGTTTCAAAACAAATTATTAAAACATCAGAAAAAGGAATTGAGAAACTACCT
ATCCAAATAGTTAAACCTGTAAAAAAGATTACAGTTTCTTATGAAAATAATGTGGTGTCA
CTACCTCCTAAGGAAGTTCAGTCATTCTCCTCAGATCTGTTAGCAGTTGAGGATATTGAT
GAAGAAGATAAAGGAAATCCTAGTCTAGTTTCTATTTATAGTAATGACATTTATGGATAT
TTAAGAACCTTAGAAAATATGTTTCCTATCTCAAAAGGATATTTAGATGGACAAGAAGTT
ACACCAAAAATGAGAAGTGTACTTATAGATTGGTTAGTAGAAGTACATCAACAATTCCAT
CTAATGCAAGAGACATTATATCTGACTGTTGCTACTATTGATAGATTTTTACAGGCTTTT
CGTTCAATAGATAGAAAAAGATTACAATTAGTTGGTGTGACAGCTATGTTTATAGCTAGT
AAGTACGAAGAGATGTATTCTCCAGATGTAAATGACTTTGTATATATCACAGATAATGCA
TATTCAAGGATAGAAATATTACAAATGGAAATGCTTATTGTGAAAACATTAGATTATTCT
TTTGGTAGACCATTACCTTTACATTTTTTGAGAAGATACAGCAAAGCTGGAAAGGCTCTT
CCAATACATCATACAATGGCTAAATATTTTCTAGAACAAAGTTTAGTGCATTATGAAATG
TGTCATTATCCACCAAGTCTTATTGCAGCTGCAGCAATATATTTAGCTTTCCTAATTATT
GATAATAATGACGAGGACGAGCATAAAATTGTTTGGACCAATACCTTGGCACATTACAGC
ACTTATTCTAAGGACGACGTGTTTCCCGTGGTACGGGAAACAGCGAGTATTATAGTTAAT
GCGGATAAGATCAAATATCAAGCTGTAAGAAAGAAGTACGCCCAATCGAAATGCATGAAG
ATTAGCACACGACCGGAACTTAAATCAGCAACGATATTTGCTATATCCACTGCGGATAAT
AAAGCAATA
>Acer_XM_017054806.1
ATGAATCGGACTGCACTTAATATTGTAAATCAAGAAAATGTTAAGAACCTTAAGTCCTCA
GTGACTACAATACCTGGAAAGACTAAAAGAGCTGCTTTGGGTGAAATAGGTAACAAAGTG
AATACCTTAAGAGGTGTGGAGCCCATTGATAGAACTAGCTTGCTGACAAAAGATAGTAAA
AAAATCACAGTTTCAAAACAAATTATTAAAACATCAGAAAAAGGAATTGAAAAACTACCT
ATTCAAATAGTTAAACCTGTAAAAAAGATTACAGTTTCTTATGAAAATAATGTGGTGTCA
CTACCTCCTAAGGAAGTTCAGTCATTCTCCTCAGATCTGTTAGCAGTTGAGGATATTGAT
GAAGAAGATAAAGGAAATCCTAGTCTAGTTTCTATTTATAGTAATGACATTTATGGATAT
TTAAGAACCTTAGAAAATATGTTTCCTATCTCAAAAGGATATTTAGATGGACAAGAAGTT
ACACCAAAAATGAGAAGTGTACTTATAGATTGGTTAGTAGAAGTACATCAACAATTCCAT
CTAATGCAAGAGACATTATATCTGACTGTTGCTACTATTGATAGATTTTTACAGGCTTTT
CGTTCAATAGATAGAAAAAGATTACAATTAGTTGGTGTGACAGCTATGTTTATAGCTAGC
AAGTACGAAGAGATGTATTCTCCAGATGTAAATGACTTTGTATATATCACAGATAATGCA
TATTCAAGGATAGAAATATTACAAATGGAAATGCTTATTGTGAAAACATTAGATTATTCT
TTTGGTAGACCATTACCTTTACATTTTTTGAGAAGATACAGCAAAGCTGGAAAGGCTCTT
CCAATACATCATACAATGGCCAAATATTTTCTAGAACAAAGTTTAGTGCATTATGAAATG
TGTCATTATCCACCAAGTCTTATTGCAGCTGCAGCAATATATTTAGCTTTCCTAATTATT
GATAATAATGACGAGGACGAGCATAAAATTGTTTGGACCAATACCTTGGCACATTACAGC
ACTTATTCTAAGGACGACGTGTTTCCCGTGGTACGGGAAACAGCGAGTATTATAGTTAAT
GCGGATAAGATCAAATATCAAGCTGTAAGAAAGAAGTACGCCCAATCGAAATGCATGAAG
ATTAGCACACGACCAGAACTTAAATCAGCAACGATATTTGCTATATCCACTACGGATAAT
AAAGCAATA
>Ador_XM_006617631.1
ATGAATAAAGGATTATTGAATATTGTAAATCAAGAAAATGTTAAGAACCTTAAGTCCTCA
GTGACTACAATACCTGGAAAGACTAAAAGAGCTGCTTTGGGTGAAATAGGTAACAAAGTG
AATACCTTAAGAGGTGTGGAGCCCATTGATAGAACTAGCTTGCTGACAAAAGATAGTAAA
AAAATCACAGTTTCAAAACAAATTATTAAAACATCAGAAAAAGGAATTGAGAAATTACCT
ATCCAAATAGTTAAACCTGTAAAAAAGATTACAGTTTCTTATGAAAATAATGTGGTGTCA
CTACCTCCTAAGGAGGTTCAGTCATTCTCCTCAGATCTGTTAGCAGTTGAGGATATTGAT
GAAGAAGATAAAGGAAATCCTAGTCTAGTTTCTATTTATAGTAATGACATTTATGGATAT
TTAAGAACTTTAGAAAATATGTTTCCTATCTCAAAAGGATATTTAGATGGACAAGAAGTT
ACACCAAAAATGAGAAGTGTACTTATAGATTGGTTAGTAGAAGTACATCAACAATTTCAT
CTAATGCAAGAGACATTATATCTGACTGTTGCTACTATTGATAGATTTTTACAGGCTTTT
CGTTCAATAGATAGAAAAAGATTACAATTAGTTGGTGTGACAGCTATGTTTATAGCTAGC
AAGTACGAAGAGATGTATTCTCCAGATGTAAATGACTTTGTATATATCACAGATAATGCA
TACTCAAGGATAGAAATATTACAAATGGAAATGCTTATTGTGAAAACATTAGATTATTCT
TTTGGTAGACCATTACCTTTACATTTTTTGAGAAGATACAGCAAAGCTGGAAAGGCTCTT
CCAATACATCATACAATGGCCAAATATTTTCTAGAACAAAGTTTAGTGCATTATGAAATG
TGTCATTATCCACCAAGTCTTATTGCAGCTGCAGCAATATATTTAGCTTTCCTAATTATT
GATAATAATGACGAGGACGAGCATAAAATTGTTTGGACCAATACCTTGGCACATTACAGC
ACTTATTCTAAGGACGACGTGTTTCCCGTCGTACGGGAAACAGCGAGTATTATAGTTAAT
GCGGATAAGATTAAATATCAAGCTGTAAGAAAGAAGTACGCCCAATCGAAATGCATGAAG
ATTAGCACACGACCGGAACTTAAATCAGCAACGATATTTGCTATATCCACTGCGGATAAT
AAAACAATA
>Aflo_XM_012488887.1
ATGAATCGGACTGCACTTAATATTGTAAATCAAGAAAATGTTAAGAACCTTAAGTCCTCA
GTGACTACAATACCTGGAAAGACTAAAAGAGCTGCTTTGGGTGAAATAGGTAACAAAGTG
AATACCTTAAGAGGTGTGGAGCCCATTGATAGAACTAGCTTGCTGACAAAAGATAATAAA
AAAATCACAGTTTCAAAACAAACTATTAAAACATCAGAAAAAGGAATTGAGAAACTACCT
ATCCAAATAGTTAAACCTGTAAAAAAGGTTACAGTTTCTTATGAAAATAATGTGGTGTCA
CTACCTCCTAAGGAGGTTCAGTCATTCTCCTCAGATCTGTTAGCAGTTGAGGATATTGAT
GAAGAAGATAAANGGAATCCTAGTCTAGTTTCTATTTATAGTAATGACATTTATGGATAT
TTAAGAACCTTAGAAAATATGTTTCCTATCTCAAAAGGATATTTAGATGGACAAGAAGTT
ACACCAAAAATGAGAAGTGTACTTATAGATTGGTTAGTAGAAGTACATCAACAATTCCAT
CTAATGCAAGAGACATTATATCTGACTGTTGCTACTATTGATAGATTTTTACAGGCTTTT
CGTTCAATAGATAGAAAAAGATTACAATTAGTTGGTGTGACAGCTATGTTTATAGCTAGC
AAGTACGAAGAGATGTATTCTCCAGATGTAAATGACTTTGTATATATCACAGATAATGCA
TACTCAAGGATAGAAATATTACAAATGGAAATGCTTATTGTGAAAACATTAGATTATTCT
TTTGGTAGACCATTACCCTTACATTTTTTGAGAAGATACAGCAAAGCTGGAAAGGCTCTT
CCAATACATCATACAATGGCCAAATATTTTCTAGAACAAAGTTTAGTGCATTATGAAATG
TGTCATTATCCACCAAGTCTTATTGCAGCTGCAGCAATATATTTAGCTTTCCTAATTATT
GATAATAATGACGAGGACGAGCATAAAATTGTTTGGACCAATACCTTGGCACATTATAGC
ACTTATTCTAAGGACGACGTGTTTCCCGTGGTACGGGAAACAGCGAGTATTATAGTTAAT
GCGGATAAGATCAAATATCAAGCTGTAAGAAAGAAGTACGCCCAATCGAAATGCATGAAG
ATCAGCACACGACCGGAACTTAAATCAGCAACGATATTTGCTATATCCACTGCGGATAAT
AAAGCAATA
