# Supplementary material for: Contrasting patterns of molecular evolution in metazoan germ line genes
Source: BMC Evol Biol. 2019 Feb 11;19:53. doi: 10.1186/s12862-019-1363-x (PMC6371493; doi:10.1186/s12862-019-1363-x)
Supplement: Supplementary file 2 — Alignments. (ZIP 213 kb) [file 12862_2019_1363_MOESM2_ESM.zip › Alignments_avail_on_request/Dros_bnl_final.fas]

>FBpp0348586_Dana
ATGCCCGCGCTAATTGGGAATCCAATACCGGACATGTCCAATGCGAACAACAGCAATCTG
CTTAGTAATAGTTATCTACAAAGTGATCATAGTCGTAGTAGTTTAGTGCCGAGCGTACAA
TCCAATACCAATCAGCTGGAGGAGCCGATGGGCTTTGTCATATCCGCGGTGCCGAGCGCT
CACTTGGCTGTCCTGTCGCGTACCGAGCGCAGCATTCGTCACCAGGAGCATCAGCAGCAA
AAGCAGCAGAAGCACCACCACCATTCGGCTGGCAATAATTTCATTGGTTCGAAATCGAAA
AGACTGAGCAACTCTAGAAGTAATCTACAAATAAATAGCAGTAGCAACAATACACCCATC
AGCAATCTGGACCGCAACGAGCGCTCCACCGTGGCCCAGTCTCACTTGGACTGGAACTCC
CGCAAGATCCAGTTGTTCGTCAACAGGCACATCCTCCAGCTGATGCGGAATGGAACCGTG
ACAGGTACCCAGGATGAGAACAATGAATTCACGATTCTGCAGCGCTCCACCGTGGATGTG
GGTCGCATCAAGCTCCAGAGTGTGGCAACCTGCTTGTATCTGTGCATGGACGCGTGTGGC
ATAGCCTATGGCTCGAAAGACTTCACCGACGACTGTGTCTTCAACGAGAACATGGGTCTG
CAGAACTACAACACCTACACCTCCACTTACAACTCGAATTCGCTGCGCGTTTTCTATTTG
GCGCTGAACAATCAGGGCGGACTCCGTCGGACACAGATTCCGCCCGGACGGGCCCTGCAA
AAGATGACCATATACACCAATGTGATCACGGAGACGGTGGCCCAGGAGCGGGTCGAGCAG
CTAATTGCCAAGAACTTCGGGGCGAATCGCGTCAAGCATGGCGTGCGCCAACTCTGTGAT
ACGGGCAAGCCGCTGATCGAGCTGATCGATGAGCAACACCATTGCGAGAAGGCGGCAGCT
GAGGGCACCCCACCGCCCAAGTGTGGCAAGAAGAATGGCCCTAGAAAAAATGCTGAGGCC
AAGGGTATCCAGCAGCAGCGGCCCAAGCAGTTAGGAGGAGGCGGTAAAAGGAAGGCGCAG
AAGGCTGGAAAACAGCGTCAGGGAGGCCCAAAGAAACATCAGCCGCAGAATCCCCAACAA
CATCATGCCAAGGGCTCCAAGCGAAGGCAACGTAAAATGGAGCAGAGCAGCACCACCACC
ATGGCCAGTAGCTTGGCCACTCCGGAAAGCCGCTGGGAGAGCAGTTCTCCCCTGCCCGCC
CTGGCACTGAGCGAGACCAGTGATCGGGTGGAGCGCAATGTGCGCATGAGCAGCGGGGAG
GAGGATCCCGATCAAGATCAAGACCAGGATACCGGCGAAGGGGATGAGGAGGCCGAGTCC
CTGGAGGACGCCAGTTACGAGGATGGCAGCTCCGAGGCCCAAGGACGCAGCGGTGCCTCA
GGCGACGACTCGCTCTACTATGATTTCGGACTGTCGATCCCC
>FBpp0368754_Dere
ATGCCCCTCATGATGGACAACAACCTGACAGACTCATCCAGCACGAACAATAGCAATCTG
CTTAGTAATAGTTATCTACAAAGTGATCATAGTCGTAGTAGTTTAGTGCCGAGCGCAGAG
GAGGACTCCGATCAGCTGGAAGAGCCGCTGGGATTCGTCATCTCAGCGATGCCGAACGAG
CATCTGGCAGTCCTGTCGCGTACCGAACGCAGCATTCGTCACCAGAGTCAGCAGCAGCAG
AAGAAGCACCATCATCACCAGCAGCCCGCTGACAACAATTTCATTGGTTCGAAATCGAAA
AGACTGAGCAACCCTAGAAGTAGTCTTAACATAAATAGCAGTAGCAGTAACACACCCATC
AGCAATCTGGACCGTAACGAACGCTCCACAGTGCCACAGTCCCATTTGGCCTGGACTTCC
CGCAAGATCCAGCTGTACATCAAAAACCGCATCCTTCAGATTTTGCGGGATGGCGTTGTC
AACGGAACCCAGGACGAGAATAGTGAATTCACGATTCTCCAGCGATCCACGGTGGATGTG
GGACGCATCAAGCTGCAGAGTGTGGCCACTTGCCTGTATCTGTGCATGGACGCGTGCGGT
GTTCCCTACGGCTCGAAAGACTTCACCGACGACTGCGTCTTCAACGAGAACATGGGGCTT
CAGAACTACAACACGTACTCCTCCACGTACCACTCCCAGGCGCGGCGGGTCTTCTATCTG
GCCCTGAATGGCAGCGGCCAGCCCCGGCGCACCCAGATCCCGGCCAGCCGATCGCTGGGC
AAGCTGAGCACCTACACGAACGCCATAACGGAGACGGTGCCGCAGGAGCGGGTCGAGCAG
CTGATCGCCAAGAATTTTGGGGCCAATCGCGTGCGGCACGGCGTGCGGCAACTCTGTGAT
ACGGGCAAGCCGCTGATCGAGCTGGTCGACGACACTCACAATTGCGAGAAGGCTGCCGCC
GAGAAGCGGGCTCCGCCCAATTGTGGCAAGAAGAATGGGGCCAGGAGGAATAGTGAGGCG
GCCAAAGCGGTGCAGCAGCGACCCAAAAGCATCCAGAACGGAGGCAAGAAGAAGCCAAAC
AAGGCGGGTAAGCAGCGCCAGAATGGTGGCAAGAAGCAGCAACAGCAACAGCCGCAGCAA
CAGCAGGCCAAAGGTGGCAGGAGGAAGCACCGGAAATTGGACGCCAGCAGCAGCACCACC
ATGGCCACCAGCCTGGCCACGCCAAGTAGCCACTGGGAGAGCAGCTCGCCCCTGCCAGCG
TTTTCCCTCAGCGAAACCAGCGATAGGGTGGAGCGCAACGTGCGCATGAGCAGCGGCGAG
GAGGATAACGACCAGGACCAGGAGCAGGATCCGGCGGAGGGCGAGGAGGACGCCGAGTCC
CTGGAGGACACCAGCTACGAGGACGCCAGCTCGGAGGCCCAAGGACGCAGCGGAGCAGGC
GGCGATGATTCGCTCTACTACGATTTCGGACTGTTGTCCCCC
>FBpp0208371_Dsec
ATGCCCCTTATGATGGACAACAACCTGACAGACTCATCCAGCACGAACAATAGTAATCTG
TTTAGTAATAGTTATCTACAAAGTGATCATAGTCGTAGTAGTTTAGTGCCGAGCGCAGCG
GAGGATTCCGATCAGCTGGAGGAGCCGCTGGGATTCGTCATCTCAGCGATGCCGAGCGAG
CATCTGGCGGTCCTGTCGCGTACCGAACGCAGCATTCGTCACCAGAATCAGCAGCAGCAG
AAGAAGCACCATCATCATCACCAGCCCGCTGACAATAATTTCATTGGTTCGAAATCGAAA
AGACTGAGCAACCCTAGAAGTAGTCTTAACATAAATAGCAGTAGCAGTAACACGCCCATC
AGCAATCTGGACCGTAACGAACGCTCCACGGTGCCACAGTCCCACTTGGCGTGGACTTCG
CGCAAGATCCAGCTGTACATCAAAAATCGCATCCTTCAGATCTTAAGGGATGGCGTTGTC
AACGGAACCCAGGACGAGAATAGTGAATTCACGATTCTCCAGCGATCCACGGTGGATGTG
GGACGCATCAAGCTGCAGAGTGTGGCCACTTGCCTGTATCTCTGCATGGACGCGTGCGGT
GTTCCCTACGGCTCGAAAGACTTCACCGACGACTGCGTCTTCAACGAGAACATGGGTCTT
CAGAACTACAACACGTACTCCTCCACGTACCACTCTCAGGCGCGGCGGGTCTTCTACCTG
GCCCTGAATGGCAGTGGACAGCCCCGGCGCACCCAGATCCCGGCCAGCCGATCGCTGGGC
AAGCTGAGCACCTACACGAACGCCATCACGGAGACGGTGCCGCAGGAGCGGGTCGAGCAG
CTGATCGCCAAGAATTTTGGGGCCAATCGCGTCAAGCACGGCGTGCGGCAACTCTGTGAT
ACGGGCAAGCCGCTGATCGAGCTGATCGATGATGCAAGGAGCTGCAAAAAGGCGGCCGCG
GAGAAGCGGGCGCCGCCCAATTGTGGCAAGAAGAAAGGCCAGGAAGAATCCAGAGGGCGG
CCAAAAGCGGTGCAACAGCGACCCAAGAACATCCAGCACGGAGGCAAGAAGAAGCCGAAC
AAGGCGGGTAAACAGCGCCAAAATGGGGGAAAAAAGCAACAGCAACAACAGCCGCTGCAA
CATCAGGCCAAAGGTGGCAAGAGGAAGCACCGAAAATTGGATGCAAGTACCACCACCACC
ATGGCCACCAGCCTGGCCACGCCAAGTAGCCACTGGGAGAGCAGCTCACCCCTGCCCGCA
TTTTCCCTTAGCGAAACCAGCGATAGGGTGGAGCGCAACGTGCGCATGAGCAGCGATGAG
GAGGACAACGACCAGGATCAAGAGCAAGATCCGGCGGAGGGCGAGGAGGAGGCCGAGTCC
CTGGAAGATGCCAGCTACGAGGACGCTAGTTCCGAGGCCCAAGGACGCAGCGGAGCTGGC
GGCGACGATTCGCTCTACTACGATTTCGCCCTGGTTTTGCTC
>FBpp0326363_Dsim
ATGCCCCTCATGATGGACAACAACCTGACAGACTCATCCAGCACGAACAATAGTAATCTG
TTTAGTAATAGTTATCTACAAAGTGATCATAGTCGTAGTAGTTTAGTGCCGAGCGCAGCG
GAGGATTCCGATCAGCTGGAGGAGCCGCTGGGATTCGTCATCTCAGCGATGCCGAACGAG
CATCTGGCGGTCCTGTCGCGTACCGAACGCAGCATTCGTCACCAGAATCAGCAACAGCAG
AAGAAGCACCATCATCATCACCAGCCCGCTGACAATAATTTCATTGGTTCGAAATCGAAA
AGACTGAGCAACCCTAGAAGTAGTCTTAACATAAATAGCAGTAGCAGTAACACGCCCATC
AGCAATCTGGACCGTAACGAACGCTCCACGGTGCCACAGTCCCACTTGGCCTGGACCTCG
CGCAAGATCCAGCTGTACATCAAAAATCGCATCCTTCAGATCTTAAGGGATGGCGTTGTC
AACGGAACCCAGGACGAGAATAGTGAATTCACGATTCTCCAGCGATCCACGGTGGATGTG
GGACGCATCAAGCTGCAGAGTGTGGCCACTTGCCTGTATCTCTGCATGGACGCGTGCGGT
GTTCCCTACGGCTCGAAAGAGTTCACCGACGACTGCGTCTTCAATGAGAACATGGGTCTT
CAAAACTACAACACGTACTCCTCCACGTACCACTCTCAGGCGCGGCGGGTATTCTACCTG
GCCCTGAATGGCAGTGGCCAGCCCCGGCGCACCCAGATCCCGGCCAGCCGATCGCTGGGC
AAGCTGAGCACCTACACGAACGCCATCACGGAGACGGTGCCGCAGGAGCGGGTCGAGCAG
CTGATCGCCAAGAATTTTGGTGCCAATCGCGTCAAGCACGGCGTGCGGCAACTCTGTGAT
ACGGGCAAGCCGCTGATCGAGCTGATCGATGACACTCACAATTGCGAGAAGGCGGCCGCC
GAGAAGCGGGCGCCGCCCAATTGTGGCAAGAAGAATGGGGCCAGGAAGAATACAGAGGCA
GCCAAAGCGGTGCAACAGCGACCCAAGTCCATCCAGCACGGAGGCAAGAAGAAGCCGAAC
AAGGCGGGTAAACAGCGCCAAAATGGGGGCAAAAAGCAACAGCAACAACAGCCGCTGCAA
CATCAGGCGAAAGGTGGCAAGAGGAAACACCGGAAATTGGATACAAGTACTACCACCACC
ATGGCCACCAGCCTGGCCACGCCAAGTAGCCATTGGGAGAGCAGCTCGCCCCTGCCCGCA
TTTTCCCTTAGCGAAACCAGCGACAGGGTGGAGCGCAACGTGCGCATGAGCAGCGGCGAG
GAGGACAACGACCAGGATCAGGAGCAGGATCCGGCCGAGGGCGAGGAGGAGGCCGAGTCC
CTGGAAGATGCCAGCTACGAGGACGCAAGTTCCGAGGCCCAAGGACGCAGCGGAGCAGGC
GGCGACGATTCGCTCTACTACGATTTCGCCCTGGTTTTGCTC
>FBpp0270123_Dyak
ATGCCCCTCATGATGGACAACAACCTGACAGACTCATCCAGCACGAACAATAGCAATCTG
CTTAGTAATAGTTATCTACAAAGTGATCATAGTCGTAGTAGTTTAGTGCCGAGCGCAGAG
AAGGACTTCGATCAGATGGAGGAGCCGCTGGGATTCGTCATCTCAGCGATGCCGAACGAG
CATCTGGCGGTCCTGTCGCGTACTGAACGCAGCATTCGTCACCGGAATCAGCAGCAGCAG
AAGAAGCAGCATCATCATCACCAGCCCGCTGACAATAATTTCATTGGTTCGAAATCGAAA
AGACTGAGCAACCCTAGAAGTAGTCTTAACACAAATAGCAGTAGCAGTAACACACCTATC
AGCAATCTGGACCGTAACGAACGCTCCACAGTGCCACAGTCCCATTTGGCCTGGACCTCC
CGCAAGATCCAGCTGTATATTAAAAATCGCATCCTTCAGATATTGCGGGATGGCGTTGTC
AACGGAACCCAGGACGAGAATAGTGAATTCACGATTCTCCAGCGATCCACGGTGGATGTG
GGACGCATCAAGCTGCAGAGTGTGGCCACTTGCCTGTATCTCTGCATGGACGCGTGCGGT
GTTCCCTACGGCTCGAAAGACTTCACCGACGACTGCGTCTTCAACGAGAACATGGGTCTT
CAGAACTACAACACGTACTCCTCCACGTACCACTCTCAGGCGCGGCGGGTCTTCTACCTG
GCTCTGAATGGCAGTGGTCAGCCCCGCCGCACCCAGATCCCGGCCAGCCGATCGCTGGGC
AAGCTGAGCACCTACACAAACGCCATAACGGAGACGGTGCCGCAGGAGCGGGTGGAGCAG
CTGATCGCCAAGAATTTTGGGGCCAATCGCGTTAGGCACGGCGTGCGGCAACTCTGTGAT
ACGGGCAAGCCGCTGATCGAGCTGATCGATGACACTCATAATTGCGAGAAGGCTGCCGCC
GAGAAGCGAGCTCCGCCCAATTGTGGCAAGAAAAATGGGGCCAGGAAGAATACTGAGGCA
GCCAAAGCGGTGCAACAACGACCCAAGAACATCCAGCACATAGGCAAAAAGAAGCCAAAC
AAGGCGGCTAAACAGCGCCCAAATGGCGGCAAAAAGCAGTTGCAGCAGCAGCCGCAGCAA
CATCCGGCCAAAGGTGGCAAGAGGAAGCACCGGAAAGTGGATGCAAGCACCACCACCACT
ATGGCCACCAGCCTGGCCACGCCAAGTAGCCACTGGGAGAGCAGCTCTCCCTTGCCCGCA
TTTTCCCTCAGCGAAACCAGCGATAGGGTGGAGCGCAACGTGCGCATGAGTAGCGGTGAG
GAGGATAACGACCAGGATCAGGAGCAGGATCTGGCGGAGGGCGAGGAGGAGGCCGAGTCC
CTGGAGGATGCCAGCTACGAGGACGCAAGTTCCGAGGCCCAAGGACGCAGCGGAGCAGCT
GGCGATGATTCGCTCTACTACGATTTCGTCCTGGTTTTGCTC
>Dmel_bnl
ATGCCCCTCATGATGGACAACAACTTGACAGACTCATCCAGCACGAACAATAGTAATCTG
TTTAGTAATAGTTATCTACAAAGTGATCATAGTCGTAGTAGTTTAGTGCCGAGCGCAGCG
GAGGATTCCGATCAGCTGGAGGAGCCGCTGGGATTCGTCATCTCAGCGATGCCGAACGAG
CATCTGGCGGTCCTGTCGCGTACCGAACGCAGCATTCGTCACCAGAATCAGCAGCAGCAG
AAGAAGCATCACCATCATCACCAACCCGCTGACAATAATTTCATTGGTTCGAAATCGAAA
AGACTGAGCAACCCTAGAAGTAGTCTTAACATAAATAGCAGTAGCAGTAACACGCCCATC
AGCAATCTGGACCGTAACGAACGATCCACGGTGCCACAGTCCCATTTGGCCTGGACCTCG
CGCAAGATCCAGCTGTACATCAAAAATCGCATCCTTCAGATATTGCGGGATGGCGTTGTC
AACGGAACCCAGGACGAGAATAGTGAATTCACAATTCTCCAGCGATCCACGGTGGATGTG
GGACGCATCAAGTTGCAGAGTGTGGCCACTTGCCTGTATCTCTGCATGGACGCGTGCGGT
GTTCCCTACGGCTCGAAAGACTTCACCGACGACTGCGTCTTCAACGAGAACATGGGTCTT
CAGAACTACAACACTTACTCCTCCACGTACCACTCTCAGGCGCGGCGGGTCTTCTACCTG
GCCCTGAATGGCAGTGGCCAGCCCCGGCGTACCCAGATCCCGGCCAGCCGATCGCTGGGC
AAGCTGAGCACCTACACGAACGCCATCACGGAGACGGTGCCGCAGGAGCGGGTCGAGCAG
CTGATCGCCAAGAATTTTGGGGCCAATCGCGTCAAGCACGGCGTGCGGCAACTCTGTGAT
ACGGGCAAGCCGCTGATCGAGCTGATCGATGACACTCACAATTGCGAGAAGGCGGCCGCC
GAGAAGCGAGCGCCGCCCAATTGTGGCAAGAAGAATGGGGCCAGGAAGAATACAGAGGCA
GCCAAGGCGGTGCAACAGCGACCCAAGAACATCCAGCACGGAGGCAAGAAGAAGCCGAAC
AAGGCTGGTAAACAGCGCCAAAATGGGGGCAAAAAGCAGTTGCAACAACAGCCGCTGCAA
CATCAGGCCAAAGGTGGCAAGAGGAAGCATCGGAAATTGGATGCAAGTACCACCACCACC
ATGGCCACCAGCCTGGGCACGCCAAGTAGCCACTGGGAGAGCAGCTCGCCGCTGCCCGCA
TTTTCCCTTAGCGAAACCAGCGATAGGGTGGAGCGCAACGTGCGCATGAGCAGCGGCGAG
GAGGATAACGACCAGGATCAGGAGCAGGATCCGGGGGAGGGCGAGGAGGAGACCGAGTCC
CTAGAAGATGCGAGCTACGAGGACTCAAGTTCCGAGGCCCAAGGACGCAGCGGAGCAGGC
GGCGACGATTCGCTCTACTACGATTTCGCCATGGTTTTGCTC
