# Supplementary material for: Contrasting patterns of molecular evolution in metazoan germ line genes
Source: BMC Evol Biol. 2019 Feb 11;19:53. doi: 10.1186/s12862-019-1363-x (PMC6371493; doi:10.1186/s12862-019-1363-x)
Supplement: Supplementary file 2 — Alignments. (ZIP 213 kb) [file 12862_2019_1363_MOESM2_ESM.zip › Alignments_avail_on_request/Dros_byn_final.fas]

>FBpp0345433_Dana
ATGACCACATCGCACATCTTGTCCGCCGTGGATCCCACAACCGGACTCAGTGGCAATGTG
AACGGCGGCGGAGGTGGTGGTGGCTCTGGGAGTGGATCTCCGCAGCATATAAGCCACAAT
GGCCACGGACATGCTCATGGACTGGGAGGAGTCGTGGCAGTGGCCGCCGGGGGATCCACT
GGCAATGGTGGTCACCGTGTGGTCGGTGGAGCCGGAAGCCCCAATGAATTGGATCGCAAC
CTGCGCGTCTCCCTGGACGACAGGGAGCTGTGGCTGCGATTCCAGAATCTCACCAACGAG
ATGATCGTCACCAAGAACGGCAGGCGCATGTTTCCCGTGGTTAAGATCAGCGCCTCCGGA
CTGGATCCCGCTGCCATGTACACCGTACTGCTGGAGTTCGTCCAGGTGGACACACATCGA
TGGAAATACGTCAACGGCGAATGGGTCCCTGGAGGCAAAGCCGAGGTTCCGCCCTCAAAT
CCCATCTACGTACATCCCGAGTCTCCCAATTTCGGAGCCCACTGGATGAAGGAGCCCATT
TCCTTTGCCAAAGTGAAGCTGACCAACAAAACCAACGGAAATGGACAGATAATGCTGAAC
TCCTTGCACAAATACGAGCCACGAGTGCATTTGGTTCGAGTGGGATCCGAGCAGCGTCAC
GTTGTGACTTATCCGTTTCCAGAAACCCAGTTCATCGCGGTGACTGCCTACCAGAACGAG
GAGGTGACCTCGCTCAAAATCAAGTATAATCCTTTTGCCAAGGCCTTCCTGGACGCCAAG
GAGCGCCCGGACACTCTGTATCCACACGACACACACTACGGATGGCTAATCCCACCGCCC
ACTCACTACGCTGCAGCAGCTGCCGCAGTGGCTGCTCCACCGCTGCCAATCGCACAGAGC
CATGGCTTAGTGGCACCTTGTCCCAGTGTGTCGTCCACATCTTCAGGGCTTTCCTCCGTG
GGAGGCACCTGCGACCGCTACGGGCGATCGCTCTCCGGCAGGAGCTCAGTGCCCACTCGG
TCCACTCCTTACAGCCGACCACGGGTTGTTTCCGGTTCCGGATCCAATGGCAGTGCTGGC
AACGGATCCTCCACATCGCCCCAGCCACCGTCGGCTCCGCAAACGCCCACCAGCCTCCAA
TCCACCTCGACGGGATCGGCTTCCGGTTCGGTGAGCACCAGCGTTGGCGGCGGAGTGGGA
TCCGCAGCCGGAGCTGGGTGCTTCAGCAGTTCCTATTCCCAATCTGGCTTCATGCCGGTG
GAGGCCAGTCCCACGGCCTCAGTGTTCTCGTATCCCAGCAGCTGGCAGAGCAATGGGAAT
TATTGGAACGCTACCAGCGTGCCAGGACCCATGCCCATGAATGTGTGCAGTAGCCGTAAT
ATCTCCACCCACAACTCGCCGTCACCGACGAACGGATCCCCCAGCTATACAACCTCGTCG
CCCAGCTACACCATCCACCACCTGACGCCACACAGCCACCAATACAATATGGCCCAGACG
GACATCTACGGAACGGGAGTGGGCTCACCCTCCCACCAGCTATACACCAATGCGGTATTG
AACGCGCCCACGGCCCTCAGCTATCCGGCCAGTGGATGGCACAACGGCTCCGGGGCCGAG
TATGGACTCTACCAGAATGCCGCTGCGGCATACTACCAGCCGGAGTACATTCCACTGGAA
ATCGGTTACGCCGCCCATCCGCTGGAGCCCGTGGACGTGTCCAAGACGCTGGACGACCCC
CAGGCTGCCATGTACAAGCCGAGCGACGAGCAGGGCTCCGTAATCACCCTGGAGTGTGCC
GGATCCAGCCTGAAGAGTTCCCACGACATCAAGCTGGAGACCGTGGAGCGAGGCACTGTT
TCCGGAGCCGTTCCCACTGCCGTGGTTAGTGCCACGGCGGCAGTAAGCGCCGACACCTGG
ACGCCCCTCACCCCGCCCCAGAGCACGCTGCAG
>FBpp0134088_Dere
ATGACCACATCGCACATCCTGTCCGCCGTGGATCCAACAACCGGACTCAGTGGCAATGTT
GGCGGAGCAGGAGGTGGTGGTGGTGGTGGCAGTGGTTCGCCACAGCATGTGACCCACAAC
GGACACGGGCATGGTCACGGGCTGGGGGGCGTGGCAGCGGTGAGCGTGGGTGGAGCCTCC
GGAAATGGAGGGCATCGCGTGGTCGGCGGAGCAGGCAGTCCCAATGAACTGGATCGCAAT
CTGCGCATCTCTCTGGACGATCGGGAGCTCTGGCTGCGTTTCCAGAACCTCACCAACGAG
ATGATCGTCACCAAAAACGGCAGGCGCATGTTCCCCGTGGTGAAGATCAGTGCCTCGGGT
CTGGATCCCGCCGCCATGTACACTGTGCTCCTGGAGTTCGTCCAGATCGACTCGCATCGC
TGGAAGTACGTGAACGGTGAATGGGTTCCTGGTGGCAAGGCTGAGGTTCCGCCGTCAAAC
CCCATCTACGTACACCCCGAGTCGCCCAATTTCGGAGCCCACTGGATGAAGGAGCCCATC
TCGTTTGCCAAAGTAAAGCTGACCAACAAGACCAATGGCAATGGACAGATAATGCTGAAC
TCCTTGCACAAGTACGAACCACGTGTGCATCTGGTTCGCGTGGGTTCCGAGCAGCGTCAC
GTGGTCACCTATCCATTTCCGGAGACGCAGTTCATCGCAGTGACGGCGTACCAGAATGAG
GAGGTGACCTCGCTGAAGATCAAGTATAATCCATTTGCCAAGGCCTTTCTGGATGCCAAG
GAGCGGCCGGATACGCTGTATCCACATGACACCCACTACGGCTGGCTAATCCCGCCGCCC
ACACACTATACGGCTGCGGCGGCCGCCGTGGCAGCTCCTCCGTTGTCCATCGCCCAGAGT
CACGGCCTGGTGTCCTCCTGTCCGAGCGTTTCATCAGCCGGATCCGTGGGTCCCTCCACG
GGCGCCAGCTGCGATCGGTACGGCAGATCCCTGTCGTCACGCAGTGCCGCACCCACGCGC
ACCACGCCGTACAGTCGACCCAGGGTCGTTTCCGGATCCGGATCGAATGGCAGTGCCGGC
AATGCCTCATCCACATCGCCGCAGCCGCCGTCGGCTCCGCAGACGCCCACCAGCCTGCAC
TCCACGTCCACTGGCTCCGTGAGCACCAGTGTGAGCAGCTCCAGCGCCGGCGGCATCGGT
TCTGCGCCGAGTGCTGGATGCTTCAGCAGTTCCTACGCCCAGTCCGGCTTCATGCCGGTC
GAGGCCAGTCCCACGGCGTCCGTGTTCTCGTATCCCAGCAGCTGGCAGAGCAATGGCAAT
TACTGGAACGCCACCAGCGTGCCGGGACCCATGCCCATGAACGTGTGCAGTGGCCGCAAC
ATCTCGTCTCATAACTCACCATCGCCCACGAATGGATCCCCGAGCTACACGACCTCCTCG
CCCAGCTACACTATCCACCACCTGACGCCACACAGCCACCAGTACAACATGGCCCAAACG
GACATCTATGGAAGCGGCGTGGGCTCGCCCACCCATCAGCTGTACACGAATGCGGTTCTC
AATGCGCCCTCGGCGCTGAGCTATCCCGCCAGTGGTTGGCACAACGGATCCGGGGCGGAG
TACGGATTGTACCAGAACGCTGCCGCGGCGTACTATCAGCCGGAGTACATTCCCCTGGAG
ATCGGCTATGCCACTCATCCGTTGGAGCCCGTTGATGTTTCAAAGACACTGGACGACCCC
CAGGCTGCCATGTACAAGCCGAGCGAGGAGCAGGGCTCGGTCATAACGCTGGAGTGCGCC
AGTTCCTCCCTGAAAAGCTCCCACGACATCAAGATAGAGTCCTCGGAACGGGGCACCGTT
GGCGCTGGAGTGCCCACTGCCGTGGTGAATGGAGCTCCGCCCGTAGCTGCCGACACCTGG
ACCCCGCTCACTCCGCCACAGAGCACGCTGCAG
>FBpp0206785_Dsec
ATGACCACATCGCACATCCTGTCCGCCGTGGATCCAACAACCGGACTCAGTGGCAATGTT
GGAGGAGGAGGTGGTGGTGGTGGTACTGGCAGTGGTTCGCCACAGCATGTGACCCACAAT
GGACACGGGCATGGTCACGGGCTGGGGGGCGTGGCAGCGGTGAGCGGAGGCGGAGCCTCC
GGTAATGGAGGCCATCGCGTCGTGGGCGGAGCAGGCAGTCCCAATGAACTGGACCGCAAT
CTGCGCATCTCCCTGGACGATCGGGAACTCTGGCTGCGTTTCCAGAATCTCACCAACGAG
ATGATCGTCACCAAAAACGGCAGGCGCATGTTCCCCGTCGTGAAGATCAGTGCCTCCGGT
CTGGATCCCGCCGCCATGTACACCGTCCTCCTGGAGTTCGTCCAGATCGACTCACATCGC
TGGAAGTACGTCAACGGTGAATGGGTTCCTGGTGGCAAAGCAGAGGTTCCCCCGTCAAAT
CCCATCTACGTGCACCCCGAGTCACCCAATTTTGGAGCCCACTGGATGAAGGAGCCCATC
TCGTTTGCCAAAGTGAAGCTGACCAACAAGACCAATGGCAATGGACAGATAATGCTAAAT
TCGTTGCACAAGTACGAACCACGTGTGCATCTGGTTCGCGTGGGTTCCGAGCAGCGTCAC
GTGGTCACCTATCCATTTCCGGAAACGCAGTTTATCGCGGTGACGGCATATCAGAATGAG
GAGGTGACCTCGCTGAAGATCAAGTATAATCCATTTGCCAAGGCCTTTCTGGATGCCAAA
GAGCGACCGGATACGCTGTATCCACACGACACCCACTACGGCTGGCTCATCCCACCGCCC
ACACATTATACGGCTGCGGCGGCCGCCGTGGCAGCTCCTCCGTTGTCCATCGCTCAGAAT
CACGGCCTGGTGGCCTCGTGTCCCAGCGTTTCCTCGGCCGGATCTGTGGGTCCCTCATCG
GGTAGTAGTTGCGATCGCTACGGCAGATCCCTATCCTCACGCAGTGTCGCACCCACTCGC
ACCACACCGTACAGTCGACCCAGGGTCGTTTCCGGATCCGGATCGAATGGCAGTGCCGGC
AATGCCTCGTCCACATCGCCGCAGCCACCGTCGGCTCCGCAGACGCCAACCAGCCTGCAC
TCCACGTCCACTGGCTCCGTGAGCACCAGTGTGAGCAGCTCCAGCGGCGGCGGCATCGGA
TCTGCGCCGAGTACTGGTTGCTTCAGCAGTTCCTACGCCCAATCCGGCTTCATGCCGGTC
GAAGCCAGTCCCACGGCGTCCGTGTTCTCCTATCCCAGCAGCTGGCAGAGCAATGGCAAT
TACTGGAACGCCACCAGCGTGCCGGGACCCATGCCCATGAACGTGTGCAGTGGCCGCAAC
ATTTCCTCTCATAACTCTCCGTCGCCGACGAACGGATCCCCGAGCTATACGACCTCCTCG
CCCAGCTACACCATCCACCACCTGACGCCCCACAGTCATCAGTACAACATGGCCCAAACG
GACATTTATGGAACCGGAGTGGGTTCGCCCACCCACCAGCTGTACACGAATGCTGTTCTC
AATGCGCCCTCGGCGCTAAGCTATTCCGCCGGTGGTTGGCACAACGGATCCGGGGCGGAG
TACGGTCTGTACCAGAACGCTGCCGCCGCGTACTACCAGCCGGAGTACATTCCCCTGGAA
ATCGGTTATGCCACTCATCCGTTGGAGCCCGTTGATGTATCAAAGACACTGGACGACCCC
CAGGCTGCCATGTACAAGCCGAGCGACGAGCAGGGCTCGGTCATAACGCTGGAGTGCGCC
AGTTCCTCACTGAAGAGCTCCCACGACATCAAGATAGAGTCCTCAGAACGGGGCACCGTT
GGCGGTGCAGTGCCCACCGCCGTGGTGAATGGAGCACCGGCCGTTGCTGCCGACACCTGG
ACCCCGCTCACTCCGCCACAGAGCACGCTGCAG
>FBpp0324403_Dsim
ATGACCACATCGCACATCCTGTCCGCCGTGGATCCAACAACCGGACTCAGTGGCAATGTT
GGCGGAGGAGGAGGTGGTGGTGGTACTGGCAGTGGTTCGCCACAGCATGTGACCCACAAT
GGACACGGGCATGGTCACGGGCTGGGGGGCGTGGCAGCGGTGAGCGGAGGCGGAGCCTCC
GGAAATGGAGGCCATCGCGTCGTGGGCGGAGCAGGCAGTCCCAATGAACTGGACCGCAAT
CTGCGCATCTCCCTGGACGATCGGGAGCTCTGGCTGCGTTTCCAGAATCTCACCAACGAG
ATGATCGTCACCAAAAACGGCAGGCGCATGTTCCCCGTCGTGAAGATCAGTGCCTCCGGT
CTGGATCCCGCCGCCATGTACACCGTCCTCCTGGAGTTCGTCCAGATCGACTCACATCGC
TGGAAGTACGTCAACGGTGAATGGGTTCCTGGTGGCAAGGCAGAGGTTCCCCCGTCAAAT
CCCATCTACGTACACCCCGAGTCACCCAATTTTGGAGCCCACTGGATGAAGGAGCCCATC
TCGTTTGCCAAAGTGAAGCTGACCAACAAGACCAATGGCAATGGACAGATAATGCTAAAT
TCGTTGCACAAGTACGAACCACGTGTGCATCTGGTTCGCGTGGGTTCCGAGCAGCGTCAC
GTGGTCACCTATCCATTTCCGGAAACGCAGTTTATCGCGGTGACGGCATATCAGAATGAG
GAGGTGACCTCGCTGAAGATCAAGTACAATCCATTTGCCAAGGCCTTTCTGGATGCCAAA
GAGCGACCGGATACGCTGTATCCGCACGACACCCACTACGGCTGGCTCATCCCACCACCC
ACACATTATACGGCTGCGGCGGCCGCCGTGGCAGCTCCTCCGTTGTCCATCGCCCAGAGT
CACGGCCTGGTGGCCTCGTGTCCCAGCGTTTCCTCGGCCGGATCCGTGGGTCCCTCATCG
GGTGGTAGTTGCGATCGCTACGGCAGATCACTATCCTCACGCAGTGTCGCACCCACTCGC
ACCACACCGTACAGTCGACCCAGGGTCGTTTCCGGATCCGGATCGAATGGCAGTGCCGGC
AATGCATCATCCACATCGCCGCAGCCGCCGTCGGCTCCGCAGACGCCAACCAGCCTGCAC
TCCACGTCCACTGGCTCCGTGAGCACCAGTGTGAGCAGCTCCAGCGGCGGCGGCATCGGA
TCTGCGCCGAGTACTGGTTGCTTCAGCAGTTCCTACGCCCAATCCGGCTTCATGCCGGTC
GAAGCCAGTCCCACGGCGTCCGTGTTCTCCTATCCCAGCAGCTGGCAGAGCAATGGCAAT
TACTGGAACGCCACCAGCGTGCCGGGACCCATGCCCATGAACGTGTGCAGTGGCCGCAAC
ATCTCCTCTCATAACTCTCCGTCTCCGACGAACGGATCCCCGAGCTATACGACCTCCTCG
CCCAGCTACACCATCCACCACCTGACGCCCCACAGTCATCAGTACAACATGGCCCAAACG
GACATTTATGGAACCGGAGTGGGCTCGCCCACCCACCAGCTGTACACGAATGCTGTTCTC
AATGCGCCCTCGGCGCTAAGCTACTCCGCCGGTGGTTGGCACAACGGATCCGGGGCGGAG
TACGGTTTGTACCAGAACGCTGCCGCCGCGTACTACCAGCCGGAGTACATTCCCCTGGAA
ATCGGCTATGCCACTCATCCGTTGGAGCCCGTTGATGTATCAAAGACATTGGACGACCCC
CAGGCTGCCATGTACAAGCCGAGCGACGAGCAGAGCTCGGTCATAACGCTGGAGTGCGCC
AGTTCCTCCCTGAAGAGCTCCCACGACATCAAGATAGAGTCCTCAGAACGGGGCACCGTT
GGCGGTGCAGTGCCCACTGCCGTGGTGAATGGAGCACCGGCCGTTGCTGCCGACACCTGG
ACCCCGCTCACTCCGCCACAGAGCACGCTGCAG
>FBpp0266874_Dyak
ATGACCACATCGCACATCCTGTCCGCCGTGGATCCAACAACCGGACTCAGTGGCAATGTT
TCGGGCGCAGGAGGCAATGGTGGCCAAGGCAGTGGTTCGCCACAGCATGTGACCCACAAT
GGACACGGGCATGGTCACGGGCTGGGGGGCGTGGCAGCGGCGAGCGGGGGCGGAGCCTCC
GGAAATGGAGGGCATCGCGTGGTCGGCGGAGCAGGCAGTCCCAATGAACTGGATTGCAAT
CTGCGCATCTCACTGGACGATCGGGAGCTCTGGCTGCGTTTCCAGAATCTCACCAACGAG
ATGATCGTCACCAAAAACGGCAGGCGCATGTTTCCCGTGGTGAAGATCAGTGCCTCGGGT
CTGGATCCCGCCGCCATGTACACTGTGCTCCTGGAGTTCGTGCAGATCGACTCACATCGC
TGGAAGTATGTCAACGGTGAATGGGTTCCGGGTGGCAAAGCAGAGGTCCCCCCGTCAAAC
CCCATCTACGTGCACCCCGAGTCGCCCAATTTTGGCGCCCACTGGATGAAGGAGCCCATC
TCGTTTGCCAAAGTGAAGCTGACCAACAAGACCAATGGCAATGGACAGATAATGCTGAAC
TCGCTGCACAAGTACGAACCACGTGTGCATCTGGTGCGCGTGGGTTCCGAGCAGCGTCAC
GTGGTCACCTATCCGTTTCCGGAAACGCAGTTTATCGCAGTGACGGCGTATCAGAACGAG
GAGGTCACCTCGCTGAAGATCAAGTATAATCCATTCGCCAAGGCCTTTCTGGATGCCAAA
GAGCGACCGGATACGCTGTATCCACACGACACCCACTACGGCTGGCTCATTCCACCGCCC
ACACATTATACGGCTGCGGCGGCCGCCGTGGCCGCTCCTCCATTGTCCATCGCCCAGAGT
CATGGCCTGGTGTCCTCCTGTCCCAGCGTTTCCTCAGCCGGAGCAGTGGGCGCCGCTACG
GGCGCCAGTTGCGATCGGTACGGCAGATCCCTATCCGCACGCAGTGCCGCACCCACTCGC
ACCACACCGTACACTCGACCCAGGGTCGTTTCCGGATCCGGATCCAATGGCAGTGCCGGC
AATGCCTCGTCCACATCACCGCAGCCGCCCTCCGCTCCGCAGACGCCCACCAGCCTGCAC
TCCACGTCCACCGGCTCCGTGAGCACCAGTGTGAGCAGCTCCAGCGCCGGCGGAATTGGA
TCTGCGCCGAGTACGGGTTGCTTCAGCAGTTCCTACGCCCAATCCGGCTTCATGCCGGTC
GAGGCCAGTCCCACGGCGTCCGTGTTCTCGTATCCCAGCAGCTGGCAGAGCAATGGCAAT
TACTGGAACGCCACCAGTGTGCCGGGACCCATGCCCATGAACGTGTGCAGTGGCCGCAAC
ATCTCCTCTCACAACTCTCCGTCGCCGACGAACGGATCCCCGAGCTACACGACCTCCTCG
CCCAGCTACACCATTCACCACCTGACGCCGCACAGTCATCAGTACAACATGGCCCAAACG
GACATCTATGGCACCGGAGTGGGATCGCCCACCCACCAGCTGTACACGAATGCGGTTCTG
AATGCGCCCACAGCGCTGAGCTATCCCGCCAGTGGTTGGCACAACGGATCCGGGGCGGAG
TACGGACTGTACCAGAACGCTGCCGCCGCATACTATCAGCCGGAGTACATTCCTTTGGAG
ATCGGCTATGCCACTCATCCGTTGGAGCCCGTTGATGTTTCAAAGACACTGGACGACCCC
CAGGCTGCCATGTACAAGCCGAGCGATGAGCAGGGCTCGGTGATAACCCTGGAGTGCGCC
AGTTCCACCCTGAAAAGCTCACACGACATCAAGATAGAGTCCTCAGAACGGGGCACCGTT
GCCGGCGGAGTGCCCACCGCCGTGGTGAATGGAGCTCCGGCCGTGGCTGCCGACACCTGG
ACCCCGCTCACTCCGCCACAGAGCACGCTGCAG
>Dmel_byn
ATGACCACATCGCACATCCTGTCCGCCGTGGATCCAACAACCGGACTCAGTGGCAATGTT
GGCGGAGGAGGAGGTGGCGGTGCTGCTGGCAGTGGTTCGCCACAGCATGTGACCCACAAT
GGACACGGGCATGGTCACGGGCTGGGGGGCGTGGCAGCGGTAAGCGGAGGCGGAGCCTCC
GGAAATGGAGGCCATCGCGTGGTGGGCGGAGCAGGCAGTCCCAATGAACTGGACCGCAAT
CTGCGCATCTCGCTGGACGATCGGGAGCTCTGGCTGCGTTTCCAGAATCTCACCAACGAG
ATGATCGTCACCAAAAACGGCAGGCGCATGTTCCCGGTCGTGAAGATCAGTGCCTCCGGT
CTGGATCCCGCCGCCATGTACACCGTCCTCCTGGAGTTCGTCCAGATCGACTCACATCGC
TGGAAGTACGTCAACGGTGAATGGGTTCCTGGTGGCAAGGCAGAGGTTCCCCCGTCAAAT
CCCATCTACGTACACCCCGAGTCTCCCAATTTTGGAGCCCACTGGATGAAGGAGCCCATC
TCGTTTGCCAAAGTAAAGCTGACCAACAAGACCAATGGCAATGGACAGATAATGCTAAAT
TCGTTGCACAAGTACGAACCACGTGTGCATCTGGTTCGCGTGGGTTCCGAGCAGCGTCAC
GTGGTCACCTATCCATTTCCGGAAACGCAGTTTATCGCGGTGACGGCGTATCAGAATGAG
GAGGTGACATCGCTGAAGATCAAGTATAATCCATTTGCCAAGGCCTTTCTGGATGCCAAA
GAGCGACCGGATACACTGTATCCACACGATACCCACTACGGCTGGCTCATTCCACCGCCC
ACACATTATACGGCTGCGGCGGCCGCCGTGGCAGCTCCTCCGTTGTCCATTGCCCAGAGT
CACGGCCTGGTGGCCTCGTGTCCCAGCGTTTCCTCGGCCGAATCCGTGGGTCCATCATCG
GGCGGCAGTTGCGATCGCTACGGCAGATCCCTATCTTCACGCAGTGTCGCACCCACTCGC
ACCACACCGTACAGTCGACCCAGGGTCGTTTCCGGATCCGGATCAAATGGCAGTGCCGGC
AATGCCTCGTCCACATCGCCGCAGCCGCCGTCGGCTCCACAAACGCCCACCAGCCTGCAC
TCCACGTCCACTGGCTCCGTGAGCACCAGTGTGAGCAGCTCGAGCGGCGGCGGCATCGGA
TCTGCGCCGAGTACTGGTTGCTTCAGCAGTTCCTACGCCCAATCCGGCTTCATGTCGGTC
GATGCCAGTCCCACGGCGTCCGTGTTCTCCTATCCCAGCAGCTGGCAGAGCAATGGCAAT
TACTGGAACGCCACCAGCGTGCCGGGACCCATGCCCATGAACGTGTGCAGTGGCCGCAAC
ATCTCATCTCATAACTCTCCGTCGCCGACGAATGGATCCCCGAGCTATACGACCTCCTCG
CCCAGCTACACCATTCATCACCTGACGCCACACAGTCATCAGTACAACATGGCCCAAACG
GATATCTATGGAACCGGAGTGGGCTCACCCACTCACCAGCTGTACACGAATGCGGTTCTC
AATGCGCCCTCGGCGCTAAGCTATTCCGCCAGTGGTTGGCACAATGGATCCGGGGCGGAG
TACGGACTGTACCAGAACGCTGCCGCCGCGTATTACCAGCCGGAATACATTCCCCTGGAG
ATCGGCTATGCCACTCATCCGTTGGAGCCCGTTGATGTTTCAAAGACACTGGACGACCCC
CAGGCTGCCATGTACAAGCCGAGCGATGAGCAGGGCTCGGTCATAACGCTGGAGTGCGCC
AGTTCCTCCCTGAAGAGCTCTCACGACATCAAGATAGAGTCCTCAGAACGGGGCACTGTT
GGCGGTGGAGTGCCAACCGCCGTGGTGAATGGAGCTCCGGCCGTAGCTGCCGACACCTGG
ACCCCGCTCACTCCGCCACAGAGCACGCTGCAG
