# Supplementary material for: Contrasting patterns of molecular evolution in metazoan germ line genes
Source: BMC Evol Biol. 2019 Feb 11;19:53. doi: 10.1186/s12862-019-1363-x (PMC6371493; doi:10.1186/s12862-019-1363-x)
Supplement: Supplementary file 2 — Alignments. (ZIP 213 kb) [file 12862_2019_1363_MOESM2_ESM.zip › Alignments_avail_on_request/Caen_sma2_final.fas]

>CE_sma-2
atggatacttctcagaaattcgacattccaccaggagttccaacatgtctcgtgccattc
gataaagtttgggaagaacaattctgggcaactgttagctattatgaattgaatacaaga
gtcggagaacaggttaaagtgtcttcaacaactataactatcgatggattcactgatcca
tgcatcaatggaagcaaaattagcctgggactgttttcgaatgtaaatcgaaatgcaact
attgaaaatacaagaagacatattggaaacggtgtcaagctaacctacgtacgtagcaat
ggctcactctttgctcaatgtgaaagtgattcagctatattcgtacaatctagtaattgt
aattatatcaatggatttcactcaacaactgttgttaaaattgcaaataagtgttcactg
aagattttcgatatggagatttttagacagcttctcgaggactgcagtcgccgtggattc
gacgcctcatttgatctacaaaaaatgacatttattcgtatgtcatttgtcaaaggttgg
ggagctgaatatcaacgacaagatgtcacttcaacaccttgttggattgaaattcatctt
catgctccattggcttggctcgaccgagttttgtctacaatgggtccaactccacggcca
atttcttcaatttct
>WBGene00192549_CBN30584_cbre
ATGGACACGTCACAAAAGTTTGATATTCCACCAGGCGTTCCAACTTGTTTGGTTCCATTC
GATAAGGGATGGGATGAACAATTCTGGGCTACAATCAGTTATTATGAATTGAACACGAGA
GTTGGAGAACAAGTGAAAGTGTCATCTTCAACTATCACCATCGATGGTTTCACTGATCCA
TGCATCAATGGAAGCAAAATCAGTCTTGGATTGTTTTCGAATGTTAATAGAAACTCCACA
ATTGAAAATACCAGAAGACACATTGGAAAAGGAGTGAAACTAACCTATGTCCGTAGCAAT
GGAGCACTCTTTGCACAGTGCGAAAGTGATTCTGCTATCTTTGTACAATCTCGAAACTGT
AACTATATCAATGGTTTCCATCCAACTACTGTAGTCAAAATTGCCAACAAGTGTTCGTTG
AAGATTTTTGACATGGAGATTTTTAGAAAGCTCCTCGAAGATTGTAGTCGTCGCGGCTTT
GATGCCTCATTTGATCTTCAAAAAATGACATTTATCCGTCTGTCCTTCGTCAAAGGATGG
GGTGCTGAATACCAAAGACAAGATGTCACTTCTACTCCATGTTGGATTGAAATCCATCTT
CATGCTCCATTAGAGTGGCTTGACCGGGTCTTGTTCACCATGTCACCAACTCCACGACCA
ATTTCTTCGATTTCT
>WBGene00029110_CBG06922_cbri
ATGGACACATCGCAAAAGTTCGACATACCTCCAGGAGTTCCAACATGTTTGGTTCCATTC
GATAAAGGATGGGATGAACAATTTTGGGCAACAATCAGTTATTATGAATTGAATACTCGA
GTTGGAGAACAGGTCAAAGTGTCATCGTCAACTATTACAATTGATGGATTCACTGATCCG
TGTATTAATGGAAGCAAAATTAGTTTGGGACTCTTTTCGAATGTTAATCGGAATGCAACC
ATTGAGAATACAAGAAGACATATTGGAAATGGTGTCAAACTGACCTATGTCCGTAGCAAT
GGAGCTCTTTTCGCTCAATGTGAAAGTGATTCTGCGATTTTTGTCCAATCCAGAAACTGT
AACTATATCAATGGCTTCCACCCGACAACTGTAGTCAAAATTGCGAACAAGTGTTCGTTG
AAAATTTTTGATATGGAAATTTTCAGAACTTTGCTCGAAGATTGTAGTCGTCGTGGATTC
GATGCATCATTTGATCTTCAAAAAATGACATTTATCCGAATGTCATTTGTCAAGGGATGG
GGTGCTGAGTATCAGAGACAGGACGTTACTTCAACTCCATGCTGGATTGAAATTCATCTT
CATGCTCCGTTGGCTTGGCTCGATCGAGTTCTGTTCACAATGTCTCCAACTCCTCGCCCG
ATTTCTTCAATTTCA
>WBGene00055176_CRE15773_crem
ATGGATACATCTCAAAAATTCGACATCCCGCCAGGTGTTCCGACTTGTTTGGTTCCATTC
GATAAGGGATGGGATGAGCAATTTTGGGCGACAATCAGTTATTACGAGTTGAATACGAGA
GTTGGAGAACAAGTGAAAGTATCATCTTCAACGATTACAATTGATGGATTCACGGATCCG
TGTATTAACGGAAGCAAGATAAGTTTGGGTCTTTTCTCGAATGTCAACAGGAATGCGACG
ATTGAGAATACGAGAAGACATATTGGAAATGGAGTCAAATTGACCTACGTCCGTAGCAAT
GGAGCACTCTTTGCACAATGTGAAAGTGACTCTGCAATCTTTGTTCAATCTCGTAATTGC
AATTATATCAATGGATTCCATCCGACGACTGTTGTCAAAATTGCAAACAAATGCTCGTTG
AAAATTTTCGATATGGAGATTTTCAGAACTCTACTGGAAGACTGTAGTCGTCGTGGGTTT
GACGCCTCTTTCGATTTACAAAAAATGACATTTATCCGAATGTCATTCGTAAAAGGATGG
GGTGCAGAATATCAGAGACAGGATGTCACTTCGACTCCATGCTGGATTGAGATTCATCTT
CATGCTCCGTTAGCTTGGCTCGATCGGGTTCTGTTCACCATGTCGCCAACTCCTCGACCG
ATTTCCTCCATTTCC
