# Supplementary material for: Contrasting patterns of molecular evolution in metazoan germ line genes
Source: BMC Evol Biol. 2019 Feb 11;19:53. doi: 10.1186/s12862-019-1363-x (PMC6371493; doi:10.1186/s12862-019-1363-x)
Supplement: Supplementary file 2 — Alignments. (ZIP 213 kb) [file 12862_2019_1363_MOESM2_ESM.zip › Alignments_avail_on_request/Dros_orb_final.fas]

>FBpp0351614_Dana
ATGAATCCAATCACATTGAACGATCTGCTGGGCTTGTGTGGCAGCAATGGGATAGGCCAG
AGTCCCTCCACTTCGGCCATGGCAATGGGCGGAGGAGGAGGCGGAGCAGCAGGAGGAACG
GCCGGTACTGGAGTGGGAGTGGGAGCTGGGGCGGGATTGGGAGCAGGATCTGGCCAGGGC
GGAGCCGGCACCGGAACACCCGCCACAGCCACGGGCGGTAGCCCCGCGAGCCACGCATCG
GCCAGCGTCGGCGTTGGTGGCAACGGCAGTAGCAGCGGCGTGAACAATCTGCTGCTCGCC
AGTGCTGCTGCCGCTGCCGCCGCGGCTGCTGGCGATGGCGTCCAACTGTCGGCCAACGCG
GCGGTCTACGCTCCACTTACGCCCAGCTCCACTCAGTCCTCGGCCTCGCCGGGCACCAAG
TCCAGTTTCGACTACTTCCAGTTTGAAAATGTTGCACAAAGTAACCCACTTAAGGCTTTC
CAAAGAACAAACATCAGCTTCGATTGCTCTGCACCTTTATCGCCAAGTACGCCTACATCT
ATTTACAATCGCTCCTTTCACAGTTCACCTTTAGTCAGCGACAGCAGCAACTCGTCCAGC
GGCAATGGACTGTCCATGGACTCGATGAACATGCTATACCACCAGCAGACTACACAGCAG
CAGCAGCAGCAAGGATATACCAGCCTGGGCAACTCCAATGGCAGCGGATTGGGATTCAGT
CTGGCGAACGCCTCCACGCGTTCTAACTCGCCAGAGAGCCAGAACAGCAGCCAGTCGATC
AACGAGCCCAACTTGCTGGACATGATTAATCTACTTTCCGTGAATAGTAACAAAATGAAC
TCGCAACAGCAGCAGCAGCAGCAACACCACCATCATCACCAACACCAGCAGCAGCAACAG
CAACAGCTCCAGCATCAATATGCCAATATGCACCGAAATTACGAGCAACTGACATCCAAC
GCGAATGGCCAACAACAAAACTTCGAGAACAATGGCGTGGGATTAGGATCGGCCGGCGGA
GGCTGCCTCAGTCAGTGCAACCTGGAGAACTTTGCCAGCGTTGATATGGAGTTGGCCAAG
CTTCAGAATCTGCAGCGCATCAACACCCTGAAGCTGCTGCAGGCACAGACGCAGCAAATG
CCGCTGCTCAACCAACTTTTGCAGAGCTATGCCGGCGGGGCCATCGGCAACGTATCGGGT
AACAATCTTAGCAACCTAATGGGCGTCGGACTGGGCTTGACCAACGAAATGGCCAGCGGC
GTTGGCGGGACCACAAACGACGGGCATCTGGATCGCGTGGCCAAGTTCCACAGGAGCTCA
GCGGCCTTGTGCGATGCAACTTGCACTTGGAGCGGGCAGCTGCCGCCGCGTTCACACCGC
ATGCTCAACTACTCTCCCAAGGTCTTCCTCGGCGGCATACCATGGGACATTAGTGAGCAG
TCGCTCATTCAGATCTTTAAGCCGTTCGGTTCCATCAAGGTGGAGTGGCCCGGCAAGGAG
CAGCAGGCAGCGCAGCCCAAAGGCTATGTGTACATCATTTTTGAATCTGACAAGCAGGTT
AAGGCTCTGCTCTCGGCCTGCGTTGTCCAGGTGGATGATTCTCACAGCGGTAGCAACTAC
TTCTTCAAGATCTCATCGCGTCGCATCAAGTCAAAGGATGTGGAGGTCATTCCCTGGATA
ATAGCGGATTCAAATTTTGTACGTTCTAGCTCGCAGAAACTGGACCCAACAAAAACAGTT
TTTGTGGGCGCCCTTCATGGTAAGCTGACTGCCGAAGGCCTGGGCAAGATAATGGACGAC
TTGTTCGATGGCGTCCTATACGCCGGAATCGACACGGACAAGTACAAGTATCCAATCGGC
TCGGGACGAGTAACTTTCAGCAACTTTCGTTCGTACATGAAGGCCGTTTCGGCCGCCTTC
ATCGAAATTCGAACCACAAAGTTCACCAAGAAGGTGCAGGTAGACCCGTACCTCGAAGAT
GCCCTCTGCTCAATTTGTGGCGTTCAACATGGCCCCTACTACTGTCGGGAGTTATCATGT
TTCCGATACTTCTGTCGCAGCTGCTGGCAATGGCAGCATAGCTGTGACATCGTCAAGAAT
CACAAACCCTTGACCCGTAACTCGAAATCGCAGAGCCTGGTGGGCATCGGTCCATCCCAG
TCAACCGTCTCGCTGTCGTCGAGCGGCGAGAATAAGATCCCTCAACAGAATCAAAATCAG
AAACAGCAGCATCATCAGCTCCAACAGCAGTCGCAGTCCCACAATTTGAATCTGGGCAAC
TCGGGAGCCGCAAATGCAACGGCTGCATCCTTGTACAACTTTCAGCAGCAACAGCAACAG
CAGCAGCAGCAACAACAGCATCAACAT
>FBpp0372551_Dere
ATGAATCCAATCACACTGAACGATCTACTCGGCTTGTGCGGCGGCAGCGGCATTGGCCAG
ACCCCAGCGACATCAGCGCCAATACTGGGTGCAGGAGGAGGCGGAAGAGCAAATGGAGTT
GCAGGAGTGGGAGTGGGAGTTGGAGCTGCAGGTGGGACAGGAGTTGGATCGAGCCAGGCA
GGAGGAGGCGCAGGAGTCCTGGCACAAACCAATGCCTCGAGCAATACCTCGGCGGCCAAC
CCATCCGCCAGCTTCGGTTGCAACGGCAGCAGCAGCGACGTCAATAATCTGCTGCTCGCC
AGTGCTGCTGCCGCTGCCGCCGCGGCTGCCGGTGATGGCGTCCAACTGTCCGCCAGTGCG
GCCGCCTACGCTCCGCTGACGCCCAGCTCCACTCAGTCGTCGGCCTCGCCGGGCACCAAG
TCCAGCTTTGACTACTTCCAGTTTGAAAATGTTGCACAAAGTAACCCACTTAAGGCTTTC
CAAAGAACAAACATCAGCTTCGATTGCTCTGCACCCTTATCGCCAAGTACGCCTACATCT
ATTTACAATCGCTCCTTTCACAGTTCACCTTTAGTCAGCGACAGCAGCAACTCGTCCAGC
GGCAATGGCCTCTCCATGGACTCCATCAACATGCTCTACCACCACCAACAGCAGCAGCAG
CCGCAGCAGCAAGGTTACTCCAGCCTGGGCAACTCCATGGGCAGCGGACTGGGACTTAGT
TTGGCAAACGCCTCCACACGCTCAAACTCGCCAGAGAGCCAGAACAGCAGCCAGTCGACC
ACTGAACCCAACCTGCTGGACATGATTAATTTGCTGTCTGTAAATAGCAACAAGATGCAG
TATCAGCAGCAACAACAACAGCAACAACAGAATCAGCAGCAAATGCAGCTACAGCAACAA
CATCAGTTGCAGCAACAGTTCGCCAACCTAAACAGGAACTACGAGCAGATGGCAGCCAAT
TTAGGTGGTCAGCAACATGGCTTCGAGCACAACGGCGTGGGCGTAGGAGCTTCCAATGGC
GGCTGCCTTACCGAGTATAATCTGGAAAACATCGCCAGTGTGGACATGGAGCTGACCAAG
CTGCAGAATTTGCAACGCATCAACACGCTAAAGCTGCTGCAGGCCCAAACGCGACAAATG
CCGCTGATCAACCAGCTCCTGCAGAGCTATGCCGGCAGCACCATAAGCAGCGTCGCTGGA
AGCACTCTCAGCAGCCTGATGAGCTCGGGATCGTCACAAGTGGCAGAGATGTCGGGATAC
GTTGGCGGCACCATCAACGATGGCCACCTGGATCGCGTGGCAAAGTTCCATCGGAGTTCG
GCTGCCCTGTGCGATGCCACATGCACATGGAGTGGACAGCTACCGCCGCGTTCGCACCGT
ATGCTCAACTATTCTCCCAAGGTTTTCCTCGGCGGGATTCCCTGGGACATTAGTGAGCAG
TCGCTCATCCAGATCTTCAAACCGTTTGGATCTATTAAAGTGGAGTGGCCCGGCAAGGAG
CAGCAGGCGGCTCAGCCCAAGGGCTATGTTTACATCATTTTTGAATCGGACAAGCAGGTT
AAGGCATTGCTTTCGGCCTGCGTGGTTCAGTTGGATGACTCTCACAGTGGTAATAACTAC
TTCTTCAAAATCTCTTCGCGGCGTATTAAGTCCAAGGATGTTGAGGTCATTCCGTGGATT
ATCGCTGACTCAAATTTTGTGCGGTCCAGCTCCCAGAAACTTGACCCGACGAAGACCGTG
TTTGTGGGCGCCCTGCATGGAAAACTGACTGCTGAGGGCTTGGGAAATATCATGGACGAT
CTTTTCGACGGCGTGCTGTATGCTGGTATTGATACGGACAAGTACAAGTACCCGATCGGA
TCGGGACGCGTGACTTTTAGCAACTTTCGCTCCTACATGAAAGCTGTCTCGGCCGCCTTT
ATCGAGATTAGGACCACGAAGTTCACCAAAAAGGTACAGGTTGATCCCTATCTAGAGGAT
GCCTTGTGCTCCATATGCGGAGTGCAGCACGGTCCCTACTATTGTCGGGAATTATCGTGT
TTCCGATACTTCTGCCGCAGCTGCTGGCAATGGCAGCACAGCTGCGACATCGTCAAAAAT
CACAAGCCCTTGACGCGCAACTCCAAGTCGCAGAGCCTGGTTGGCATCGGGCCATCCGCA
TCGACGGTTTCCTTAGCCTCCGCTGGCCACAGAATGAACAGTGATCAGCATCAACACCAG
CAGCAGAAGCACCATCAGATGCAACAACAATCGCAGCCCCACAATCTCAACCCAGGAAAC
TCGGGAGCCACCAATGCCGCTGCCACATCAACGTTAACTTTTCAGCAGCGGCAACTTCTG
AAGGAGCGGCAGCAGCATCATCAGCAT
>FBpp0205055_Dsec
ATGAATCCAATCACACTGAACGATCTACTCGGCTTGTGCGGTGCCAGCGGTACTGGCCAG
ACCCCCTCGACATCAGCGCCGATACTGGGAGCAGGAGGAGGCGGAAGAGCAAATGGAGCT
ACAGCAACAGGAGTGGGAGTTGGAGCTGGAGGGGGGCCAGGAGTTGCATCGATCCAGGGA
GGTGGAGGAGGAGGAGTCGTGGGGCAAACCAATGCCACGTGCAACACCTCAACGGCTAAC
CCATCCGCCAGCTTCGGTGGCAACGGCAGCAGCAGCGACGTCAATAATCTGCTGCTCGCC
AGTGCTGCTGCCGCTGCCGCCGCGGCTGCCGGTGATGGCTCTCAACTGTCCGCCAATGCG
GCGGCCTACGCTCCGCTGACGCCCAGCTCCACTCATTCGTCGGCCTCGCCGGGGACTAAG
TCCAATTTTGACTACTTCCAGTTTGAAAATGTTGCACAAAGTAACCCACTTAAGGCTTTC
CAAAGAACAAACATCAGCTTCGATTGCTCTGCACCCTTATCGCCAAGTACGCCTACATCT
ATTTACAATCGCTCCTTTCACAGTTCACCTTTAGTCAGCGACAGCAGCAACTCGTCCAGC
GGCATTGGCGTCTCCATGGACTCAATCAACATGTTCTACAACCAGCAACAACAGCAACAG
CCGGAGCAGCAAGGTTACTCCAGTCTGGGCAACTCCATGGGCAGCGGATTGGGACTTAGT
TTGGCAAACGCCTCCACGCGCTCCAACTCGCCAGAGAGTCAGAACAGCAGCAATTCAACC
ACGGAACAAAATCTACTGGACATGATTAATTTGCTGTCTGTAAATAGCAACAAAATACCA
AATCAACAACAACAGCAGCAACAACAACAGAATCAACAGCAATTGCAGGTTCAGCAACAA
CATCAGTTGCAGCAGCAGTTTGTCAACCTAAACAGAAACTACGAGCAGATATCTGCCAAT
TTGGGTACCCAACAACATGGCTTCGAGCACAACGGCGTGGGTGTGGGAGCTTCCAGTAGC
TGGTGCTTCAGCCAGTATAATCTGGAGAACATCACCAGTGTGGACATGGAGCTGGCCAAA
CTGCAGAATTTGCAACGCATCAACACGCTTAAGCTCCTGCAGGCCCAAACTCAACAAATG
CCGCTGATCAACCAGCTCCTGCAGAGCTATGCCGGCAACGCCATGGGCAGCGTCGGTGGA
AGCAATCTCAGTAACCTGATGAGCGCAGGATCGTCACTGATGACAGAAATGGCGGGAAAC
GTTGGCGGCACCACCAACGATAGCCACCTGGATCGCGTAGCTAAGTTCTATAGAAGTTCG
GCTGCCCTGTGCGATGCCACATGCACATGGAGTGGACAGCTGCCGCCGCGTTCGCACCGT
ATGCTCAACTATTCTCCCAAGGTCTTCCTCGGCGGGATTCCCTGGGATATTAGTGAGCAG
TCGCTCATCCAGATCTTCAAGCCATTTGGATCTATTAAAGTGGAGTGGCCCGGCAAGGAA
CAGCAGGCGGCTCAGCCCAAGGGCTATGTTTACATAATCTTTGAATCGGACAAGCAGGTC
AAGGCATTACTTTCGGCCTGTGTGGTTCAGGTGGATGATTCTCACTGTGGTAGTAACTAC
TTCTTCAAAATCTCTTCGCGGCGTATTAAGTCCAAGGATGTTGAAGTCATTCCTTGGATT
ATCGCTGATTCAAATTTTGTGCGATCCAGCTCCCAGAAACTTGACCCAACGAAGACCGTG
TTTGTGGGCGCACTGCATGGAAAACTGACTGCCGAGGGCTTGGGAAATATCATGGATGAT
CTTTTCGACGGCGTGCTGTATGCGGGTATAGATACGGACAAGTACAAGTACCCTATCGGA
TCGGGACGCGTGACTTTTAGCAACTTTCGCTCCTACATGAAAGCCGTTTCGGCCGCCTTT
ATCGAGATTAGGACCACGAAGTTCACCAAGAAGGTGCAGGTGGATCCATACTTGGAAGAC
GCCTTGTGTTCAATATGCGGAGTGCAGCACGGTCCCTACTATTGTCGGGAATTATCGTGC
TTTCGATATTTCTGCCGCAGCTGCTGGCAATGGCAGCACAGCTGTGACATCGTCAAAAAT
CACAAGCCCTTGACGCGCAACTCCAAGTCGCAGAACCTGGTTGGCATCGGACCATCTTCG
TCGAATGTTTCGTTACCTTTCTCTGGCCACAGAAGTAATAGGGACCAGCATCAGCACCAA
CAGCAGAAACAGCATCAGCTGCAAGAATACTCGCAGCCCCACAATCTTAACGTGGGAAAC
TCAGGAGCTACCAATGCCGCTGCCACCTCAATGTTAACACTTCAGCAGCGGCAACTTCAA
AAGGTGCGAATACAGCGTCAACAGCAT
>FBpp0314285_Dsim
ATGGATCCAATCACACTGAACGATCTACTCGGCTTGTGCGGTGCCAGCGGTACTGGCCAG
ACCCCCTCGACATCAGCGCCAATACTGGGAGCAGGAGGAGGCGGAAGAGCAAATGGAGCT
ACAGCAACAGGAGTGGGAGTTGGAGCTGGAGGGGGGCCAGGAGTTGCATCGATCCAGGGA
GGTGGAGGAGGAGGAGTCGTGGGGCAATCCAATGCCACGTGCAACACCTCAGCGGCTAAC
CCATCCGCCAGCTTCGGTGGCAACGGCAGCAGCAGCGACGTCAATAATCTGCTGCTCGCC
AGTGCTGCTGCCGCTGCCGCCGCGGCTGCCGGTGATGGCGCTCAACTGTCCGCCAATGCG
GCGGCCTACGCTCCGCTGACGCCCAGCTCCACTCATTCGTCGGCCTCGCCGGGGACTAAG
TCGAATTTTGACTACTTCCAGTTTGAAAATGTTGCACAAAGTAACCCACTTAAGGCTTTC
CAAAGAACAAACATCAGCTTCGATTGCTCTGCACCCTTATCGCCAAGTACGCCTACATCT
ATTTACAATCGCTCCTTTCACAGTTCACCTTTAGTCAGCGACAGCAGCAACTCGTCCAGC
GGCATTGGCGTCTCCATGGACTCCATCAACATGTTCTACAACCAGCAACAACAGCAACAG
CCAGAGCAGCAAGGTTACTCCAGTCTGGGCAACTCCATGGGCAGCGGATTGGGACTTAGT
TTGGCAAACGCTTCCACGCGCTCGAACTCGCCAGAGAGTCAGAACAGCAGCAATTCAACC
ACGGAACAAAATCTACTGGACATGATTAATTTGCTGTCTGTAAATAGCAACAAATTACCA
CATCAACAACAACAGCAGCAACAACAACAGAATCAGCAGCAATTGCAGGTTCAGCAACAA
CATCAGTTGCAGCAGCAGTTTGTCAACCTAAACAGAAACTACGAGCAGATATCTGCCAAT
TTGGGTACCCAACAACATGGCTTCGAGCACAACGGCGTGGGTGTGGGAGCTTCCAGTAGC
GGGTGCTTCAGCCAGTATAATCTGGAAAACATTACCAGTGTGGACATGGAGCTGGCCAAA
CTGCAGAATTTGCAACGCATCAACACGCTAAAGCTCCTGCAGGCCCAAACTCAACAAATG
CCGCTGATCAACCAGCTCCTGCAGAGCTATGCCGGCAACGCCATGGGCAGCGTCGGTGGA
AGCAATCTCAGTAACCTGATGAGCGCAGGATCGTCACTGATGACAGAAATGGCGGGAAAC
GTTGGCGGCACCACCAACGATAGCCACCTGGATCGCGTAGCTAAGTTCTATAGGAGTTCG
GCTGCCCTGTGCGATGCCACATGCACATGGAGTGGACAGCTGCCGCCGCGTTCGCACCGT
ATGCTCAACTATTCTCCCAAGGTCTTCCTCGGCGGGATTCCCTGGGATATTAGTGAGCAG
TCGCTCATCCAGATCTTCAAGCCATTTGGATCTATTAAAGTGGAGTGGCCCGGCAAGGAG
CAGCAGGCGGCTCAGCCCAAGGGCTATGTTTACATAATCTTTGAATCGGACAAGCAGGTC
AAGGCATTACTTTCGGCCTGTGTGGTTCAGGTGGATGATTCTCACTGTGGTAGTAACTAC
TTCTTCAAAATCTCTTCGCGGCGTATTAAGTCCAAGGATGTTGAAGTCATTCCTTGGATT
ATCGCTGACTCAAATTTTGTGCGATCCAGCTCCCAGAAACTTGACCCAACGAAGACCGTG
TTTGTGGGCGCACTGCATGGAAAACTGACTGCCGAGGGCTTGGGAAATATCATGGATGAT
CTTTTCGACGGCGTGCTGTATGCGGGTATAGATACGGACAAGTACAAGTACCCGATCGGA
TCGGGACGCGTGACTTTTAGCAACTTTCGCTCCTACATGAAAGCCGTTTCGGCCGCCTTT
ATCGAGATTAGGACCACGAAGTTCACCAAGAAGGTGCAGGTGGATCCCTACTTGGAGGAC
GCCTTGTGTTCAATATGCGGAGTGCAGCACGGTCCCTACTATTGCCGGGAATTATCGTGC
TTCCGATACTTCTGCCGCAGCTGCTGGCAATGGCAGCACAGCTGTGACATCGTCAAAAAT
CACAAGCCCTTGACGCGCAATTCCAAGTCGCAGAACCTAGTTGGCATCGGACCATCTTCG
TCGAATGTTTCGTTACCCTTCTCTGGCCACAGAAGTAATAGGGACCAGCATCAGCACCAA
CAGCAGAAACAGCATCAGCTGCAAGAATACTCGCAGCCCCACAATCTTAACGTGGGAAAC
TCAGGAGCTACCAATGCCGCTGCCACATCAATGTTAACTCTTCAGCAGCGGCAACTTCAA
AAGGTGCGAATACAGCGTCAACAGCAT
>FBpp0268979_Dyak
ATGAATCCAATCACACTGAACGATCTACTCGGCCTGTGCGGCGGCAGCGGCATTGGCCAG
AACCCATCGACACCAGCGCCGATACTGGGTGCAGGAGGTGGTGGAAGAGCAAATGGAGTT
ACAGGAGTGGGAGTTGGAGTTGGAGCTGGAGGTGGGTCCGGAGTTGGATTGAGCCAGGGT
GGCGGAGGAGGAGGAGTCTTGGGACAAACCAATGCCTCGAGCAACCCATCGGCGGCTAAC
CCATCCGCCAGCTTCGGTGGCAACGGCAGCAGCAGCGACGTCAATAATCTGCTGCTCGCC
AGTGCCGCTGCCGCTGCCGCCGCGGCTGCCGGTGATGGCGTTCAATTGTCCGCCAATGCG
GCAGCCTACGCTCCGCTGACGCCCAGCTCCACACAGTCGTCGGCCTCGCCGGGCACAAAG
TCCAGTTTTGATTATTTCCAGTTTGAAAATGTTGCACAAAGTAACCCACTTAAGGCTTTC
CAAAGAACAAACATCAGCTTCGATTGCTCTGCACCCTTATCGCCAAGTACGCCTACATCT
ATTTACAATCGCTCCTTTCACAGTTCACCTTTAGTCAGCGACAGCAGCAACTCGTCCAGC
GGCATTGGCCTCTCCATGGACTCCATCAACATGCTCTATCACAACCAGCAGCAACAGCAG
CCGCAGCAGCAAGGTTACTCCAGCCTGGGCAACTCCATGGGCAGCGGATTGGGACTTAGT
TTGGCCAACGCTTCCACACGCTCCAACTCGCCAGAGAGTCAGAACAGCAGCCAGTCAACC
ACTGAACCCAACCTACTGGACATGATTAATTTGCTGTCTGTAAATAGCAACAAAGTGCAG
CATCAACAACAGCAGCAACAACAACAACAGAATCAGCAGCAAATGCAGCTACAGCAACAA
CAACAGCTGCAGCAGCAGTACGTCAACCTAAACAGGAACTACGAGCAGATAGCTGCCAAT
TTAGGTGGCCAACAACAGGGCTATGAGCACAACGGCGTGGGTGTCGGAGCTTCCAGAGGT
GACTGCCTTAGCCAGTACAATGTGGAAAGCATCGGCAGTGTGGACATGGAGCTGGCCAAA
CTGCAGAATTTGCAACGCATCAACACGCTAAAGCTGCTGCAGGCCCAAACGCAACAAATG
CCGCTGATCAATCAGCTCCTGCAGAGCTATGCCGGCAGCACCATAACCAACGTCGCTGGA
AGCAATCTGAGTAGTCTGATGAGCTCAGGATCGTCACAAGTGACAGATATGTCGGGATAC
GTTGGCGGCACCATCAACGATGGCCACCTGGATCGCGTGGCCAAGTTCCATAGGACTTCG
GCTGCCTTGTGCGATGCCACATGCACATGGAGTGGACAGCTGCCGCCGCGTTCGCACCGT
ATGCTCAACTATTCTCCCAAGGTTTTCCTCGGCGGGATTCCCTGGGATATTAGTGAGCAG
TCGCTCATCCAGATCTTCAAACCGTTTGGATCTATTAAAGTGGAGTGGCCCGGCAAGGAG
CAGCAGGCGGCTCAGCCCAAGGGCTACGTTTACATCATATTTGAATCGGACAAGCAGGTT
AAGGCGTTGCTCTCGGCATGCGTGGTTCAGGTGGACGACTCTCACAGTGGTAACAACTAC
TTCTTCAAAATCTCTTCGCGGCGTATTAAGTCCAAGGATGTTGAGGTCATTCCGTGGATT
ATCGCTGACTCCAATTTTGTGCGATCCAGCTCACAGAAACTTGACCCAACGAAGACCGTG
TTTGTGGGCGCCCTGCATGGTAAACTGACTGCTGAGGGCTTGGGAAATATTATGGACGAT
CTATTCGACGGCGTGCTGTATGCTGGTATTGATACGGACAAGTACAAGTACCCGATCGGA
TCGGGACGTGTGACTTTTAGCAACTTTCGCTCCTACATGAAAGCTGTGTCGGCCGCATTT
ATTGAAATTAGGACCACGAAGTTTACTAAAAAGGTGCAGGTTGATCCCTACCTTGAGGAT
GCCTTGTGTTCCATATGCGGAGTGCAGCACGGTCCCTACTACTGTCGGGAATTATCGTGT
TTCCGATACTTCTGCCGCAGCTGCTGGCAGTGGCAGCACAGCTGTGACATCGTCAAAAAT
CACAAGCCCTTGACGCGCAACTCCAAGTCGCAGAGCTTGGTTGGCATCGGACCATCCGCG
TCGACAGTTTCTTTACCTTCCTCTGGCCACAGAAGTAACAGTGACCAGTATCAGCACCTG
CAGCAGAAGCACCATCAGCTGCAACAACAGTCGATGCCCCACAATCTCAACCAGGGAAAC
TCAGGAGCTACCAATGCCGCTGCCACACCAACGTTAACTTTTCAGCAGCGACAACTTATC
AAGGAGCGGCAGCAGCAGCAGCAGCAT
>Dmel_orb
ATGGATCCAATCACACTGAACGATCTACTCGGCTTGTGCGGTGCCAGCGGTACTGGCCAG
ACCCCCTCGACATCAGCGCCGATACTTGGAGCAGGAGGAGGCGGAAGAGCAAATGGAGTT
ACAGCAACAGGAGTGGGAGTTGGAGCTGGAGGGGGGCCAGGAGTTCCATCGATCCAGGGA
GGTGGTGGAGGAGGAGTCGTGGGACAAACCAATGCCTCGTGCAACACCTCAGCGGCTAAC
CCATCAGCCAGCTTCGGTGGCAACGGCAGCAGCAGCGACGTCAATAATCTGCTGCTCGCC
AGTGCTGCTGCCGCTGCCGCCGCGGCTGCCGGTGATGGCGCTCAACTGTCCGCCAATGCG
GCAGCCTACGCTCCGCTGACGCCCAGCTCCACTCATTCATCGGCCTCGCCGGGCACAAAG
TCCAATTTTGACTACTTCCAGTTTGAAAATGTTGCACAAAGTAACCCACTTAAGGCTTTC
CAAAGAACAAACATCAGCTTCGATTGCTCTGCACCCTTATCGCCAAGTACGCCTACATCT
ATTTACAATCGCTCCTTTCACAGTTCACCTTTAGTCAGCGACAGCAGCAACTCGTCCAGC
GGCATTGGACTCTCCATGGACTCCATCAACATGTTCTACAACCAGCAACAACAGCAACAG
CCGGAGCAGCAAGGTTACACCAGTTTGGGCAACTCCATGGGCAGCGGATTGGGACTTAGT
TTGGCAAACGCTTCCACGCGCTCGAACTCGCCAGAGAGTCAGAACAGCAGCAATTCAACG
ACTGAACAAAATCTACTGGACATGATTAATTTGCTGTCTGTAAATAGCAACAAAATTCCA
CATCAACAACAACAGCAGCAGCAACAACAGAATCAGCAGCAATTGCAGGTTCAGCAACAA
CATCAGTTGCAGCAGCAGTTTGTTAACCTAAACAGGAACTACGAGCAGATATCTGCCAAT
TTGGGTAGCCAACAACATGGGTTCGAGCACAACGGCGTGGGTGTGGGTGCTTCTAGTAGC
GGATGCTTTAGCCAGTATAATCTAGAAAACATCACCAGTGTGGACATGGAGCTGGCCAAA
CTGCAGAATTTGCAACGCATCAACACGCTAAAGCTCCTGCATGCCCAAGCTCAACAAATG
CCGCTGATCAACCAGCTCCTGCAGAGCTATGCCGGCAACGCCATAGGCAGCGTCGGTGGA
AGCAATCTTGGTAACTTGATGAGCGCAGGATCATCACTGATGACAGAAATGGCGGGAAAC
GTTGGCGGCACCACCAACGATGGCCACCTGGATCGCGTAGCTAAGTTCTATAAGAGTTCG
GCTGCCCTGTGCGATGCCACATGCACATGGAGTGGACACCTGCCGCCGCGTTCGCACCGT
ATGCTCAACTATTCTCCCAAGGTCTTCCTCGGCGGGATTCCCTGGGATATTAGTGAGCAG
TCGCTCATCCAGATCTTCAAGCCATTTGGATCTATTAAAGTGGAGTGGCCCGGCAAGGAG
CAGCAGGCGGCTCAGCCCAAGGGTTATGTTTACATAATCTTTGAATCGGACAAGCAGGTC
AAGGCATTACTTTCGGCCTGTGTGCTTCAGGTGGATGATTCTCACTGTGGTAGGAACTAC
TTCTTCAAAATCTCTTCGCGGCGTATTAAGTCCAAGGATGTTGAAGTCATTCCTTGGATT
ATCGCTGACTCCAATTTTGTGCGATCCAGCTCCCAGAAACTTGACCCAACGAAAACCGTG
TTTGTGGGCGCACTGCATGGAAAACTGACTGCCGAGGGCTTGGGAAATATAATGGATGAT
CTTTTCGACGGCGTGCTGTATGCTGGTATAGATACGGACAAGTACAAGTACCCGATCGGA
TCGGGACGTGTGACATTTAGCAACTTTCGCTCCTATATGAAAGCTGTTTCGGCCGCCTTT
ATCGAGATTAGGACCACGAAGTTCACCAAGAAGGTGCAGGTGGATCCCTACTTGGAGGAT
GCCCTATGTTCCATATGCGGTGTGCAGCACGGTCCCTACTATTGTAGGGAATTATCGTGC
TTCCGATACTTCTGCCGCAGCTGCTGGCAATGGCAGCACAGCTGTGACATCGTCAAAAAT
CACAAGCCCTTGACTCGCAACTCCAAGTCGCAGAGCCTGGTTGGCATCGGACCATCTTCG
TCGAATGTTTCGTTACCCTTCTCTGGCCAACGAAGTATCAGGGACCATCAACAGCACCAA
CAGCAGAAACACCGTCAGCTGCAAGAATACTCGCAGCCCCACAGTCTCAACGTGGGAAAC
TCAGGAGCTGCCAATGCCGCTGCTACATCAATGGTAACTCTTCAGCAGCGGCAAATTCAC
AAGGTGCGAATACAGCGTCAACAGCAT
