# Supplementary material for: Contrasting patterns of molecular evolution in metazoan germ line genes
Source: BMC Evol Biol. 2019 Feb 11;19:53. doi: 10.1186/s12862-019-1363-x (PMC6371493; doi:10.1186/s12862-019-1363-x)
Supplement: Supplementary file 2 — Alignments. (ZIP 213 kb) [file 12862_2019_1363_MOESM2_ESM.zip › Alignments_avail_on_request/Caen_cwn_final.fas]

>CE_cwn-1
atgattgtcgaaagcttgtcatggttagcactcgggcttgctgccaaccgatttgacaga
gataaaccgggaacgtcatgtaaatcactgaaagggctcaccaggaggcagatgagattc
tgtaaaaagaacattgacttaatggaaagtgttcgttcgggatctctcgctgctcatgct
gaatgccaatttcaatttcataaacgcagatggaattgcactttgatcgatccggtgact
catgaagtcatcccggacgtttttctctatgaaaacactagagaatcggcatttgtacat
gcaatttcgtcagctgctgttgcttataaggttacccgagattgtgctagaggaataagt
gaacgatgcggttgtgactactcgaaaaacgatcactcagggaaaagtcaattccaatat
cagggctgctcggacaatgttaaatttggaattggtgtctccaaagagtttgttgattcc
gctcaacggagagttttgatgatgaaggacgataatggaacaagtcttctgggacctagc
cagctgtctgccgatggaatgcatatgattaatttgcataataatcaagctggaagacag
gtcctcgaaaagtctcttcgtcgagaatgcaagtgtcatggaatgagtggatcttgtgaa
atgaggacttgttgggattcattaccaaacttcaggcatatcggaatggcaatcaaggat
aagttcgatggagctgccgaggttaaagtcgtcaaagaggatggtattgagaaacctcga
atcgtgatgaaaaattctcagttcaagcgacacactaacgcggatctggtctacatgact
ccatcccccgacttttgtgaatctgacattgatgactgcagtttgctctgttgtggtcgt
ggatacgagaagaaggtgcaaatagtcgaggagaagtgcaattgcaagttcatctactgc
tgtgaagtacgatgtgagccatgtcagaaacgaattgagaagtatttatgc
>WBGene00139901_CBN01176_cbre
ATGATTATTGAGAGCTTGTCATGGTTATCGTTGGGGATATCATCGAGCCGCTTTGATAGA
GATAAACCCGGAACATCATGTAAATCGTTAAAAGGGCTGACTAGGCGGCAAATGAGATTT
TGTAAAAAGAACATTGATTTGATGGATAGTGTACGAAACGGAGCGTTAGCCGCACATGCC
GAGTGTCAATTCCAATTTCATAAACGAAGATGGAACTGCACTCTAATTGACCCGATGACT
CACGAAGTAATTGAGGATGTGTTTCTCCACGAAAACACTAGAGAATCGGCGTTCGTTCAC
GCGATTTCATCTGCCGCTGTTGCCTATAAAGTAACACGGGAATGTGCCAAAGGAATTAGT
GAACGATGTGGATGCGATTATTCGAAAAACGATGGTTCAGGAAAAGGTTCATTCTTGTAC
CAAGGATGCTCTGACAATGTGAAGTTTGGTATTGGTGTTTCAAGAGAATTTGTCGATTCA
GCTTTGAGACGAACGATTTCGAACAAAGACGATAACGGAACAAGCTTCTTAAGCAACACG
CAGTTGTTTGCTGATGGAATGCATATGATTAACTTGCACAACAACCAAGCTGGAAGACAG
GTTCTAGAAAAATCGCTCCGTCGAGAATGCAAGTGTCATGGGATGAGTGGGTCATGCGAA
ATGCGAACATGTTGGGAGTCATTGCCAAGCTTTAGGCATATTGGAATGGCTATCAAAGAT
AAGTTTGACGGAGCAGCTGAAGTGAAGGTTGTTCAAGACGAAGGAATCGAAAAACCAAGA
ATAGTAATGAAGAATTCACAGTTCAAGAGGCACACGAATGCCGATTTGGTATATATGTCA
CCTTCTCCCGATTTTTGTGAAGCAAGCATTGACGATTGTAGTTTGCTCTGTTGTGGACGT
GGTTACGAGAAGAAGGTGCAGATAATTGAGGAGAAGTGCAACTGCAAATTCATTTATTGT
TGCGAAGTGCGCTGTCAGTCTTGCCAAAAAAAAATTGAAAAGTATTTCTGT
>WBGene00029157_CBG06978_cbri
ATGATTGTTGAAAGTCTGTCATGGTTATCATTGGGTCTGGCATCCAGTCGATTCGACAGA
GACAAACCAGGAACATCATGTAAATCCTTAAAAGGATTGACTAGGAGACAGATGAGGTTC
TGCAAAAAGAACATCGACTTAATGGAGAGTGTTCGCACTGGAGCGTTGGCGGCTCATGCA
GAGTGTCAGTTTCAGTTTCATAAGCGAAGGTGGAACTGCACTCTGATTGATCCGATGACT
CATGAAGTGATTCCCGATGTTTTTCTTCACGAAAACACTCGAGAATCAGCATTTGTACAT
GCAATTTCGTCAGCTGCTGTTGCTTATAAAGTGACCCGTGACTGTGCTAGAGGAGTTAGC
GAACGGTGTGGCTGTGATTATTCAAAGAATGACAATTCAGGGAAGGGTGCTTACATGTAT
CAAGGATGCTCTGATAATGTGAAATTTGGAATCGGAGTTTCCAAAGAATTTGTGGATTCT
GCACAGAGAAGAGTTCTAGTGATGAAAGATGATAATGGAACGAGCTCATTGGGCCCAAGT
CAGCTATCAGCTGATGGGATGCATATGATTAATTTGCATAATAATCAGGCTGGAAGACAA
GTTCTGGAAAAATCTCTCAAAAGAGAATGCAAGTGTCACGGAATGAGCGGCTCTTGTGAA
ATGAAAACTTGCTGGGAGTCTTTGCCGAACTTTAGAGATATCGGAATGGCTATCAAAGAT
AAATTTGATGGGGCAGCGGAAGTGAAGGTTGTTAAGGATCAAGGAGTAGAGAAGCCCAGA
ATTGTAATGAAGAATTCGCAGTTCAAGCGTCACACTAATGCAGATCTGGTATACATGACA
CCATCGCCAGACTTCTGTGAAGCAGATATCGACGATTGTAGTTTGCTGTGCTGTGGTCGT
GGTTACGAGAAGAAAGTGCAAATTGTTGAGGAGAAGTGCAATTGCAAATTCATCTACTGC
TGTGAAGTCAAATGTCAACCCTGCCAAAAACGCATAGAAAAATATTTCTGT
>WBGene00070828_CRE07100_crem
ATGATCGTCGAAAGTCTGTCATGGTTGGCACTGGGTTTAGCCGGGAGCCGTTTTGATAGG
GATAAACCGGGCACGTCATGCAAGTCGTTGAAAGGTCTGACACGGAGGCAGATGAGATTC
TGCAAGAAAAACATCGACCTAATGGACAGTGTCCGAACAGGAGCACTCGCTGCTCACGCC
GAATGCCAATTCCAGTTCCACAAGCGGCGATGGAATTGCACTCTAATCGACCCGATGACT
CACGAAGTTATACCCGATGTGTTTCTTCATGAAAACACGCGAGAATCGGCGTTTGTACAC
GCCATCTCGTCAGCTGCCGTCGCTTATAAAGTGACCCGAGACTGTGCCCGAGGAATCAGT
GAACGGTGTGGATGTGACTACTCGAAAAATGATAATGCTGGAAAAGGTCAATTCATGTAC
CAAGGCTGTTCTGACAATGTGAAATTCGGAATCGGTGTCTCCAAAGAATTCGTGGATTCC
GCGCAGCGTAGAGTGATAACAACGAGGGATGATAACGGGACAAGCTCATTGGCGCCGAGT
CAATTGTCTGCAGATGGCATGCATATGATTAATTTGCATAATAATCAGGCGGGACGGCAG
GTTCTCGAAAAATCGCTCCGCCGAGAGTGCAAATGTCACGGGATGAGCGGGTCGTGTGAG
ATGAAAACTTGCTGGGATTCTCTCCCGAATTTTAGACACATTGGAATGGCGATCAAGGAC
AAGTTCGATGGGGCTGCCGAGGTGAAAGTGGTGAAGGATGAGGGAATTGAGAAACCGCGG
ATTGTGATGAAGAATTCGCAATTTAAACGGCATACTAACGCGGATTTGGTCTACATGACA
CCATCCCCGGATTTCTGCGAAGCCGACATCGATGATTGTAGTTTGCTGTGCTGCGGTCGT
GGCTACGAGAAGAAGGTGCAAATCGTCGAGGAAAAATGCAATTGCAAGTTCTTCTACTGC
TGCGAGGTGCGCTGCGAGTCGTGCCAGAAACGAATCGAGAAATATTTCTGT
