# Supplementary material for: Contrasting patterns of molecular evolution in metazoan germ line genes
Source: BMC Evol Biol. 2019 Feb 11;19:53. doi: 10.1186/s12862-019-1363-x (PMC6371493; doi:10.1186/s12862-019-1363-x)
Supplement: Supplementary file 2 — Alignments. (ZIP 213 kb) [file 12862_2019_1363_MOESM2_ESM.zip › Alignments_avail_on_request/Caen_par1_final.fas]

>CE_par-1
atgtcttcatcacatgcacgatctactggacaatcgggtatgtcaagtcgatcggcagca
cgacgcaacgatcaggatgtacacgttggaaagtataagctattgaagactattggaaag
ggaaattttgcaaaggtaaaactcgcaaagcacgtgataaccggacatgaagtcgctata
aaaattatcgacaagactgctctgaacccatcgagtcttcaaaaattgttccgagaagtg
aaaattatgaaacaattggatcatccgaatattgtgaaattatatcaagtgatggaaact
gaacagacactgtatttagtactcgaatatgcatccggtggtgaagtatttgattatttg
gttgcacacggaagaatgaaagagaaagaagcaagagccaaatttcgacaaattgtctct
gctgttcaatatttgcattcgaaaaatataattcatcgagatttgaaagctgaaaatttg
cttctcgatcaagatatgaatattaaaattgctgattttggattttcgaataccttctca
cttggaaacaaactcgacacattttgtggatctccaccgtacgctgctccagaattattt
tccggtaaaaagtacgatggtcctgaagtagatgtttggagtcttggtgtaattctctat
actcttgtatccggaagtctaccatttgatggacaaaatttgaaagagcttcgagaacgt
gtgctccgtggaaaataccgtatcccgttctatatgtcaacggattgtgagaatttgttg
aagaaattccttgttatcaatccacaaaggagatcatcattggataatattatgaaagat
cgatggatgaatgtgggatatgaagatgatgagcttaagccatttattgagccaccaaaa
gatcaaattgatgaacagagaattgagaaattgattcagatcttccaactcggattcaac
aaagccgccattttggaaagcgtcgagaaggaaaagtttgaagatattcatgcaacgtat
ttgcttttaggagaacgaaaatctgatatggatgccagtgaaatcacaatggcccaatca
ctgctcagccattcgtcaatcaatgtttcgtcgtctctgggtcagcacccggccggtgtt
atcactagggagcatgtgacgtcatcatcagcgtctggaagctctgcttcaccatcccga
tactctcgatcctcagcaacagccacaggtgcatcaatcactgcaggatcagcgctcgca
tcggctgcgaatgctcagaaacatgcagctccatcgtcaggatcttcgtcgtcgaggaga
agctcgcaaaacgatgcggcagcggcggctggtggtactgtagtgatgagtggaacaagg
catggtggagttcagatgagagctcagccgacgagtcggcaagcgacaatcagtttattg
caaccgccgagttataagccttcctccaacaccacgcaaattgctcaaattccgccacta
ttcaatagaaactcaacggcaacctcatcagctgctcaaccttcaacaggaatcggtact
cgaaagattgatccaaaaggacgaattccgctcaattcgactgctgtacaaggacatcga
actgcaacaggtgcagttgcagccaataatggtggtattccaagtcatcgggatcatgct
cagcagcagcagtatatgaatcaactcacctcgtcgacaatgatgtcaaagctcatcaat
aagactccagcggctggtactgcagccacgtcatcttcttcctcatcgtctgccgcgcca
cttcagaaatctggatcacaaatctcgcacgcaccgactgaaccagtcattcgagaagac
gacgacgagaataacagtgagaatcagaatggaaatgttccattgatcggaggtgtcgga
ccacaaacctctccagttcaagtaccaacagaagatgcatcatcagacaaggaacaacag
cagaaagcatccagtgagacacccaaagagaagccgtcgatgatccaccaatctccatca
atgcctccatcacagatgatgactgcgatggaatcattgaaattgagcgagagtcaaacg
gggggaccgacagtggcgccacaacgagccacatcacagcaaatgtctcgttcggcaaca
accaatagtgcaaatatgggtgcatcatcaggaggttcgggtgctccttcttctacgggt
gcttctagtcagcaatatcataaagctccatcatcatcttcatcttcatctacaaatcca
catcaacatcaactaacacataacgcgtcgttctcggtgacaccatcatcatatcaaatt
acatcaacagcttccactggaatgccatcttcatcagctttccctagaaatactcgtaat
cgacagactttccatggaaaaacggagaaggacaagggaggcgacgacagttctgatgaa
attggagaaactccgggcaatgtttcaattggagcaactggtccatcggccaatgcagaa
gcaacaatctggagcaaattgagcaaattgacgagagatcataatcgagaaagtatgacc
cagccagtatcaggacgtgctggaaccatcggagcatcacaaggacagcaaaccgcggcg
gctcttgctgcgattcgggaaggcccaattgctccaggtgccggatcgcttccgattcat
gaaggagacgtcaagccacgatcattgcggttcacgtggagtatgaagacgacttcttca
ttggctccggatgatatgatgagagaaattcgaaaagttcttgacgctaacggttgtgac
tacgagcaacgggaacgatacatgattctgtgtgtgcacggtgatccgaatacagactca
cttgttcaatgggagatggaggtctgcaagttgccacgtctcagtctgaatggagttcga
ttcaaacgaatctcgggaacatcgattggcttcaagaatatcgcttcgaaaatagcccaa
gagctgaacctt
>WBGene00144919_CBN06194_cbre
ATGTCTTCCTCACATGCTCGCTCAACTGGACAATCGGGGATGTCGAGTCGATCGGCCGCC
CGACGGAATGATCAAGATGTGCACGTTGGAAAGTACAAATTGTTGAAAACGATTGGAAAG
GGAAATTTTGCCAAGGTAAAACTCGCGAAACACGTGATAACCGGTCATGAAGTAGCCATC
AAAATTATCGACAAGACTGCCCTGAACCCGTCAAGTTTGCAAAAGTTATTCCGTGAAGTG
AAAATTATGAAACAATTGGACCATCCGAACATTGTCAAATTATATCAAGTGATGGAAACT
GAACAGACACTTTATCTTGTTTTGGAATATGCATCCGGTGGTGAAGTATTCGATTATCTG
GTTGCCCATGGAAGGATGAAGGAAAAAGAAGCACGGGCGAAGTTCCGACAAATCGTTTCA
GCTGTACAATATTTGCATTCAAAAAACATTATTCATCGAGATTTGAAAGCTGAAAATTTG
CTTCTCGATCAGGACATGAATATAAAAATAGCGGATTTCGGTTTCTCGAACACCTTCTCC
CTTGGAAATAAACTCGACACATTTTGTGGGTCTCCACCGTATGCCGCTCCGGAATTATTC
TCTGGAAAGAAATACGATGGACCAGAAGTAGATGTATGGAGTCTTGGAGTCATTTTGTAT
ACACTCGTATCAGGAAGTCTTCCATTCGACGGACAGAATTTGAAAGAATTGAGAGAACGA
GTCCTGAGGGGCAAATACCGTATCCCATTCTATATGTCAACTGATTGTGAGAACTTACTG
AAAAAGTTTTTGGTTATTAATCCTCAAAGGAGATCATCATTGGATAATATAATGAAGGAT
CGATGGATGAATGTTGGATATGAGGATGATGAACTGAAACCGTTCATTGAGCCGCCAAAA
GATCAAATTGATGAGCAGAGGATTGAGAAGTTGATTCAGATCTTCCAGCTCGGATTCAAT
AAAGCCACCATTATGGAGAGTGTTGAAAAGGAGAAGTTCGAGGACATCCATGCCACGTAT
CTTCTTCTTGGAGAACGAAAATCTGATATGGACGCCAGTGAGATCACAATGGCTCAATCA
CTTCTCAGCCATTCCTCAATCAATGTATCATCGTCGTTGGGTCAGCATCCGGCTGGCGTT
ATCACTAGGGAGCATGTGACGTCATCGTCAGCGTCTGGAGGTTCTGCTTCACCCTCCCGA
TATTCCCGGTCATCTGCAACCGCCACAGGACCATCCATCACATCTGGATCTTCTATTGCA
TCCGCCGCCAACGCTCAAAAGCATGCCGCACCAGCCTCTGGATCTTCATCATCACGAAGA
AGTTCACAGAATGATGCGGCTGCTGGTGCTGGTGGAACTGTTGTGATGAGTGGAACACGG
CATGGAGGAGTACAAATGAGGCAGCAACCGACGAGTCGGCAGGCTGCTATTAGTTTGATG
CAGCCGCCCAGTTATAAGCCTTCATCGAACACTACCCAAATTGCACAAATCCCACCACTT
TTCAATCGGAATTCCACGACAACATCCTCAACAGCACAACCATCAACTGGAATCGGAGCA
CGGAAGATTGATCCAAAGGGACGTATTCCATTGAATTCCACTGCTGTTCAATCACACCGA
ACTGCAACTGGAGCTGTGGCAGCGAATACTGGAGGAATCCCAAGTCATCGGGATCATGGA
CAACAGCAACAGTATATGAATCAATTGACGTCTTCTTCGATGATGTCCAAATTGATAAAC
AAGACACTAGCTGCCGGTAACAATGCCACGTCATCCACATCTTCTTCATCTGCCGCGCCA
CTTCAGAAATCGGGATCACAAATCTCGCATGCTCCAACGGAACCAGTGATTCGGGAGGAT
GATGATGAGAACTTGAGTGAACATCAGAATGGAAATGTACCGACGATTGGAGGAGTTGGA
CCACAAACCTCACCAGTTTCAGTACCCAGTGAAGATGTTTCTTCTGATCAAGAGAAACAA
CAGAAGGCATCGAGTGAAACACCCAAAGAGAAGCCGTCGATGATCCACCAATCACCATCA
ATGCCTCCATCACAGATGATGACTGCGATGGAATCATTGAAACTGAGCGAGAGTCAGACG
AACACGAGTCTGTCGGCTCCGCAACGAGCCACTTCCCAACAAATGTCTCGTTCGGCCACC
ACCAATAGTGCCAATATGGGCGGTGTTTCATCAGGTACGGGTGTTCCTTCTTCAACGGGT
GCTTCTAGTCAGCAATATCATAAAGCGCCATCATCTTCTTCTTCAACATCAACAAATCCT
CATCAACATCAACTAACCCATAACGCATCATTCTCGGTGACTCCATCCGCCTATCAGATG
ACCACAACGAACTCATCTGGTGTGCCGTCATCATCGGCATTCCCGAGAAATACGCGTAAT
CGGCAGACGTTCCATGGAAAAACCGAAAAGGATAAGGGTGGTGACGACGGTTCAGACGAT
ATCGGAGATGCTCCAGGGAATGTTTCCATTGGAGCCACCGGACCATCGGCCAATCAGGAG
GCGACGATTTGGAGTAAGCTGAGCAAATTGACGCGAGATCACAATCGAGAAAGTATGACA
CAACCAGTCTCTTCACGTGCCGGAACAATCGGAGCTGCTCAGGGACAACAAACTGCCGCC
GCTCTGGCAGCGATAAGAGAGGGTCCACTGACACCGACGAGCGAATCCCGTCCGATTCAC
GAGGGAGACATCAAACCAAGATCGCTGAGATTCACGTGGAGTATGAAGACGACGTCTTCA
TTGGCTCCAGATGATATGATGAGGGAAATTCGGAAAGTGCTCGACGCGAACGGTTGTGAT
TACGAGCAACGGGAGCGATACATGATTCTGTGTGTGCACGGTGATCCGAACACTGATTCG
TTGGTTCAATGGGAAATGGAGGTGTGTAAACTGCCGCGGCTGAGTCTGAACGGTGTCCGA
TTCAAACGAATTTCCGGAACATCAATTGGTTTCAAGAATATCGCCTCGAAAATAGCGCAA
GAGTTGAATCTC
>WBGene00027371_CBG04756_cbri
ATGTCTTCATCACATGCTCGCTCATCTGGCCAATCGGGAATGTCCAGTCGATCGGCGGCA
CGACGAAATGATCAGGATGTGCACGTTGGAAAGTATAAGCTTCTTAAGACAATTGGAAAG
GGAAATTTTGCAAAAGTGAAACTCGCGAAGCATGTCATCACTGGACACGAGGTCGCCATC
AAAATCATCGATAAAACTGCCCTAAACCCATCCAGCCTGCAAAAACTGTTCCGTGAAGTG
AAAATTATGAAACAATTGGATCATCCGAATATTGTGAAACTGTATCAAGTGATGGAGACT
GAACAGACGCTGTATCTGGTTCTGGAATACGCGTCTGGAGGTGAAGTGTTCGATTATTTG
GTAGCTCATGGAAGGATGAAGGAGAAGGAAGCGAGGGCAAAGTTCAGGCAAATCGTATCG
GCTGTCCAGTATCTGCACTCGAAAAATATTATTCATCGAGATTTAAAAGCAGAGAATTTG
CTGTTGGATCAGGATATGAATATTAAAATTGCCGATTTTGGATTCTCGAATACCTTCTCC
CTGGGAAACAAACTCGACACGTTCTGTGGCTCACCGCCATACGCCGCTCCAGAGCTATTC
TCGGGAAAGAAGTACGATGGTCCAGAAGTCGACGTATGGAGTCTCGGTGTCATTTTATAC
ACACTCGTCTCCGGAAGTCTTCCGTTTGATGGACAGAATTTGAAAGAGTTGAGAGAACGA
GTGCTGCGTGGAAAGTATCGTATTCCTTTTTACATGTCGACGGATTGTGAGAACTTGTTG
AAGAAATTCTTGGTTATCAATCCACAACGACGATCATCGCTGGATAATATTATGAAGGAT
CGATGGATGAATGTTGGATACGAGGATGATGAGCTGAAGCCGTTCATCGAGCCGCCAAAG
GATCAGATTGATGAGCAGAGGATCGAGAAGTTGATACAGATTTTCCAACTGGGCTTCAAC
AAAGCAACGATTCTAGAAAGTGTCGAAAAGGAGAAGTTCGAAGACATCCATGCCACTTAT
CTTCTTCTAGGAGAACGAAAATCTGATATGGACGCCAGCGAGATCACGATGGCCCAATCG
CTTCTCAGTCACTCGTCGATCAATGTCTCATCGTCGTTGGGTCAGCACCCGGCCGGCGTC
ATCACTAGGGAGCATGTGACGTCATCATCAGCGTCTGGAGGCTCTGCTTCACCCTCTCGA
TACTCCCGATCCTCCGCCACCGCCACCGGTCCTTCCATCACCTCTGGAGCCGCCCTGGCC
TCTGCAGCCAACGCCCAAAAGCACGCTGCCCCTGCCTCCGGATCTTCATCATCTAGAAGA
AGTTCTCAGAACGACGCGGCCGCAGGAGCTGGTGGTACTGTAGTGATGAGTGGAACGCGA
CACGGAGGAGTTCAAATGAGAGCTCAGCCGACGAGTCGACAAGCTGCGATCAGTTTGTTG
CAACCGCCGAGTTATAAGCCTTCATCCAACACCACACAAATCGCTCAAATCCCGCCATTG
TTCAATAGAAACTCTACTGCAACCTCGTCTACAAACCAACCATCGTCTGGAATCGGAACA
CGGAAGATTGATCCGAAGGGACGTATTCCGTTGAATTCAGCTGCTGTGCAATCGCATAGA
ACTGCGACTGGAGCCGTTGCGGCCAACACTGGCGGCATCCCAAGTCAACGCGACCACTCA
CAACAACAACAGTATATGAATCAGTTGACGTCATCGTCGATGATGTCCAAATTGATCAAT
AAGACGCCTGCAGCTGGTGCCAACGCAACAACATCTGCAACGTCAGCAGCAGCAGCACCG
CTTCAGAAGTCTGGCTCTCAAATATCACATGCCCCTACGGAGCCAGTGATTCGTGAAGAC
GATGATGAGAGCAATAGCGAGCATCAGAATGGAAATGTGCCACTTATTGGTGGTGTCGGA
CCACAGACATCTCCAGTTGTAGCGCCATCAGAAGACGTCTCTTCAGAACAGCAGAAGCAG
GAGAAGGCGTCAAGTGAAGCGCCAAAGGAGAAGCCGTCGATGATCCACCAATCGCCATCG
ATGCCTCCATCGCAGATGATGACAGCGATGGAGTCTCTGAAACTGAGCGAGAGTGGGAAA
TCACCGAGCAACAGCCAACCACAACGAGCCACCTCCCAACAAATGTCTCGTTCGGCTACC
ACTAACAGTGCAAATATGGCCAGCAATCAACAATCATCGGGTGCTCCTCAACAATCGGGT
GCTTCTAGTCAGCAACAGCAAAAGCCATCATCAACTTCCTCTTCTTCAACAACGGCACCA
CATCAGCATCAACTAACCCATAACGCGTCGTTCTCAGTGACCCCGTCCGCGTATCAGATG
ACGACGACAACGACGTCTGGAGCGCCATCTTCATCGGCGTTCCCCAGAAACACTAGAAAT
CGGCAAACGTTCCATGGAAAGACCGAAAAGGATAAGGGCGGAGACGATGGATCTGACGAG
ATTGGCGACACTCCAGCCAACGTATCCATTGGTGCGACTGGTGCGTCGGCTAACACGGAG
GGAACGATTTGGAGCAAATTGAGCAAATTGACGAGAGACCACAATAGAGAGAGTATGACC
CAGCCGGTATCCAGCAGAGCTGGAACCATCGGAGCCGCTCAGGGACAGCAGACTGCTGCC
GCTCTGGCAGCGATTCGAGAAGGACCACTGACGCCTGGAAGTCAGGCACCACCAGTACAA
GAAGGAGACGTCAAGCCACGATCGTTGAGATTCACGTGGAGTATGAAGACGACGTCGTCG
CTGGCGCCGGATGACATGATGAGAGAAATTCGAAAAGTGTTGGACGCGAACGGTTGTGAC
TACGAGCAGCGAGAACGCTACATGATTCTGTGTGTGCACGGCGATCCGAATACGGATTCG
TTGGTTCAGTGGGAAATGGAGGTCTGCAAACTGCCACGTCTCAGTCTGAATGGTGTCCGA
TTCAAGCGGATATCTGGAACGTCGATAGGATTCAAAAACATTGCGTCGAAGATAGCACAG
GAGTTGAATCTC
>WBGene00056982_CRE09363_crem
ATGTCGTCATCGCATGCCAGAACCACTGGAGCAACTGGAATGTCGAGTCGATCGGCGGCG
CGGCGAAACGATCAAGATGTGCATGTTGGAAAGTATAAATTGCTGAAAACGATTGGAAAG
GGAAATTTTGCGAAGGTGAAACTAGCAAAACACGTGATCACCGGACACGAAGTCGCCATC
AAAATCATTGATAAAACTGCCCTGAATCCGTCGAGTCTCCAAAAACTATTCCGTGAAGTG
AAAATTATGAAACAATTGGACCATCCGAACATCGTGAAACTATATCAAGTAATGGAGACT
GAACAGACACTATACCTAGTTCTGGAATACGCATCCGGTGGTGAAGTGTTCGATTATCTG
GTCGCTCACGGACGAATGAAGGAGAAGGAGGCGAGAGCAAAGTTCAGGCAAATCGTATCG
GCTGTTCAATATTTGCATTCGAAAAATATTATTCATCGAGATTTGAAAGCGGAAAATTTG
CTGCTCGATCAAGATATGAACATAAAAATTGCTGATTTTGGATTCTCGAATACGTTCTCA
CTTGGAAATAAACTTGACACATTTTGTGGCTCACCGCCATACGCTGCACCCGAATTGTTC
TCTGGAAAGAAGTACGATGGACCTGAAGTGGACGTGTGGAGTCTTGGAGTCATCCTATAC
ACTCTGGTATCTGGAAGTCTTCCGTTTGATGGACAAAATCTGAAAGAGCTGAGAGAACGT
GTGCTCCGAGGCAAATACCGTATCCCGTTTTACATGTCGACGGATTGTGAGAATTTGTTG
AAGAAATTCTTGGTGATAAATCCGCAACGACGATCGTCACTCGATAATATTATGAAGGAT
CGATGGATGAATGTTGGATATGAGGATGATGAGCTGAAACCGTTTATTGAGCCACCGAAA
GATCAGATTGATGAGCAGAGAATTGAGAAGTTGATTCAGATTTTCCAGCTCGGTTTCAAC
AAGGCGACCATCCTGGAAAGTGTCGAGAAAGAGAAATTCGAAGATATCCACGCCACTTAT
CTTCTTCTAGGAGAACGTAAATCTGATATGGACGCGAGTGAGATCACGATGGCCCAATCG
CTTCTCAGCCATTCATCTATCAATGTTTCGTCGTCACTGGGTCAACATCCAGCCGGCGTC
ATCACTAGGGAGCATGTGACGTCATCGTCAGCGTCTGGAGGCTCTGCTTCACCATCCCGA
TACTCTCGATCATCCGCCACCGCTACCGGACCTTCCATCACTACTGGATCCGCCCTCGCC
TCCGCTGCCAACGCTCAGAAACATACTGTACCCGCTTCTGGATCCTCATCGTCACGAAGA
AGCTCGCAGAACGATGCGGCCACCGGCACCGGAGCAACCGTTGTGATGAGTGGAACGAGA
CATGGAGGAGTTCAGATGAGACAACAGCCGACGAGCAGACAGGCGGCTATCAGTTTGTTG
CAACCACCAAGTTATAAGCCTTCGTCCAACACCACCCAAATCGCTCAAATCCCTCCACTA
TTCAATCGTAACTCGACAACTACCTCATCTACCGCTCAGGCATCAACTGGAATTGGAGCA
CGGAAGATTGACCCGAAAGGACGTATCCCATTAAACTCGACTGCTGTTCAATCACATCGT
ACGGCGACTGGAGCTGTCGCGGCGAACACCGGTGGAATTCCGAGTCATCGTGACCACGCC
CAACAGCAACAGTACATGAATCAGCTGACGTCGTCGACGATGATGTCCAAGTTGATTAAT
AAGACACCGGCTGCTGGTAACAATGCCACGTCAACATCCTCCTCGTCGTCCACCGCACCA
CTTCAGAAGTCGGGATCTCAAATCTCGCACGCCCCGACGGAACCGGTGATTCGAGAAGAC
GATGATGAGAACAGCAGTGAGCATCAAAATGGAAATGTGCCATTGATTGGAGGTGTTGGA
CCACAGACATCGCCTGCTACGGCTCCATCAGAAGACGTGTCATCGGAAACACAGAAACAG
CAGAAGGCGTCGAGTGAGACACCGAAAGAGGAGCCGTCGATGATCCACCAATCGCCATCA
ATGCCTCCATCACAGATGATGACCGCGATGGAATCACTGAAATTGAGCGAGAGTCAGACG
GGCGGGGGCTCTTCGCAGCCCCAGAGAGCAACATCTCAACAAATGTCCCGTTCGGCCACA
ACTAATAGTGCAAATATGGCAACTGCTGCTTCAAATTCGGGTGCTCCTTCTTCAACGGGT
GCTTCTAGTCAGCAATATCATAAAGCGCCATCATCTTCATCTTCATCTGGAACTCATCCA
CATCAACATCAACTAACCCATAACGCGTCGTTCTCGGTCACGCCCTCCACCTATCAGATG
ACGACCACGACGTCATCTGGAATGCCGTCGTCATCGGCGTTCCCGAGAAATACGAGAAAT
CGACAAACGTTCCACGGAAAAACTGAAAAGGATAAGGGTGGAGACGACGGTTCGGACGAT
ATTGGCGACACGCCGGGCAATGTTTCAATCGGGGCGACCGGTCCGTCGGGCAATCCGGAG
GGAACGATTTGGAGTAAATTGACGAAGCTGACGCGAGATCACAATCGAGAAAGTATGACA
CAACCGGTGTCAAGTAGAGCTGGAACCATTGGAGCAGCTCAAGGACAACAAACCGCCGCC
GCCCTCGCAGCGATCCGAGAAGGACCACTGACACCCGGTAGCCAGTCCATGCCGATTCAG
GAGGGAGATGTGAAGCCACGATCGTTGAGATTCACGTGGAGTATGAAGACGACGTCTTCG
TTGGCGCCGGATGATATGATGAGAGAAATCCGAAAAGTGCTCGACGCGAACGGCTGTGAC
TATGAGCAGAGGGAACGATACATGATTCTGTGTGTTCACGGAGATCCCAATACGGATTCG
TTGGTTCAGTGGGAGATGGAAGTGTGCAAACTGCCACGTCTCAGTCTGAACGGTGTCCGC
TTCAAACGAATCTCCGGAACGTCGATAGGATTCAAGAATATAGCTTCGAAAATTGCACAA
GAACTCAATCTT
