# Supplementary material for: Contrasting patterns of molecular evolution in metazoan germ line genes
Source: BMC Evol Biol. 2019 Feb 11;19:53. doi: 10.1186/s12862-019-1363-x (PMC6371493; doi:10.1186/s12862-019-1363-x)
Supplement: Supplementary file 2 — Alignments. (ZIP 213 kb) [file 12862_2019_1363_MOESM2_ESM.zip › Alignments_avail_on_request/Dros_cup_final.fas]

>FBpp0118632_Dana
ATGCAAATGGCTGAAGCTGATCAAGAAAATGGCGCTGGCGCCCTGAAAATTGCCACCAAC
ACGCCCAGCCAACAGCAACTCTCCCTGAAGGATGAGCAAGAGGAGGTGCTGACCCCCGGT
GAGAAGGAAAAGTTCGCCTACCCGCCACCACCACCACCTCCCACACCTGTCCAAGCTCCA
CCGGCGGCCAAGGCCTCGGTGGTTCAGTTACCGTTGGAGCACGAAGACGACGAGGCCAGC
TCAGAGAAGTGGGAGGATCCCTGCGCCCCGCCCCCACCGCCACCGCTGCCCGGCAATGCC
TACTTGTCGGCTGGCCTGGGCTACCTTAAGCTGCCCGCCGTGAAGCTAAAGGATGCCCTC
GAGAAGGCCATCACCAAGCTGGAGGCCAACAGGAAGCTGCAAAAGGGCAGTCACGAACCC
AATCGCCACAAGGAAAATGCCAAAATCGAGTCCATTGAAATGCTACCTAGATTTTCGGAG
TCGGAGGGAATGGGCGATGCCCCGTTGGTGGTATCATCTTCGATGGACCTGATAGAGCAC
ACCAAGAAGCCGGCTGTCATTGTGCAGCTGGAGAGGCGGTTGAAAATCATGGGCTTGCTG
GACAAACAGAATCGGATCATTGGAGCCATTTCGCGCGAGGCAATACCGCTCTACGCTGCC
GAGGATGAGGGCCTATCCCTGCAGGTACTCTCCGCTCGGGCCTCCACTCCGTACACTCAA
CCCACCAGCATGCTGTCCTGCACGGCAGTGAGCTGCGATCTGGAGCACGATTCGCCCAAG
AAGCTGCAGGCCAAGGCTGTAGTTGCTCCCGAACCACGTCCAGCCCAACAGAAACGAGCA
TCTGGCACGCCCAGCCACAAGCCAGGAAACCTGCGGGCACCCAAAACCACTCGCTCTACT
GCCATGGTCAATGGCAAGCCCGTTAAGCTCTACACCCGCACCCACCTGCTGGACATTCGG
AACGGCATGTTCAACGCCCTGATGCATCGGTCCAAGGAGAGCTTTGTGATGCCACGCATT
GCCACCTGCGATGACATCGAGTTGGAGGCGCGTCTGCGGCGCATGAACCTCTGGCGCACC
TCAGATGGCACTCGTTTCCGGCCGCGCACCAACGCCAATGGAAATGAGTGTATGCCGGCC
TTCTACAAGAACAAGAACAAGCCGCAGCTAATAAGTGACGAGTCCATTATCCAGAGCCAA
CCACCACAGCTTCAAACTGAATTCCAGGATCCCGCTATTGTCAACCAACGTCGTATTGGA
AGCGGTCGCTTCAATCACTCCAAGTGGGGCTACAACGACAGTACCATGCCGTCACATCAC
AATGGCAAGGCTCATCATGATGATGCCAATGCCAAGAGCAGCAACAACATGACAGTCCTC
CAGTTCTTCGACAATGGTGAGATTAGTAGCAACAGAAATGGCCGGCCCAACACCCCGGTA
ATGGGCATGTCCAACAACCGCTCCGAGAACGACACCCTGGGCTCCAACGAGTCCAGTGAG
GATCTGAGTCGTGCCAACGAGAACTATGTGAAGCGGGTTATGTCGGGCTTCCTGGTTGTC
TCCAAGCCCAAGTCCCGGGACAACGAGGAGAAGCATCACAGGCGCTATCGGAATCAGAGC
GAGGAGCCGGAGTGGTTTAGCTGTGGCCCAACCTCCAGGCTGGACACCATCGAGCTGTGC
GGCTTCGACGAAGAGGAGGAAAAGATGCTAAAGGAGGGTCACAAATCCCAGCCGGGAGGA
AAGATCGAAAGGGAGGGTCAAAAGCATAAGATGGAAAACAAGTACAAGTGGACGCACTCG
GAGTCCGTAACTGGCAACAAGTTCATCCCCAAACACGACACCAACAACAATCAGAATGTG
GAGAACATGAACAAGGTGCTGGCCAGCGAGCAGCAGCCTCCAAAGGAAGACAAACGTTCA
GGCTCCTTCCGCCCGCATCAGGCTGACAAATTCAATCAAAATGCGTACGAGAACGGCAAT
CACGGCAATCAGCCACAGAACACTAATTCAAACAATTCCAAATTCATGTCATTCTTCGCC
CGTGAGAGAAACTCGTCGTCGTCACTGAATGAATTCTTTAAGCAGGCAATGAATCAGGGT
CATGCCACCAATCCCGAGCAGCCCAAGTCCCTCGGCAACATGAACCAGATGCCGTCAGTC
GAACAGTTAGAGGCCAAGTGGCGGCGCAACTCCTTGTCTTCTGCGGGCGAGTCTGCCATG
AAACAGTCTGATAATTTCCAGAAACTTATTGGCTCCCTTAGTGCGGCCAAGCCACAGCCG
CCGGCTGTGGGAAACGATGCCATTTCCAACTTCATCATTCAGCAACAGCAGTACCAACAG
CAGCAACAGAAGCAACATATGCTTATCCAGCAACAGCAGCAGCAGACCGCCTTCCTGGCT
GGCTTGCAATTAAAGGCCATTTTGGGAAGGGCCGATACCCAAATGCTTCTATTGCGTCTG
ACCAAAGGTGAAATTTCCAAGCATGGTCTATTGGTGCAGTTGGCCAATCCTCGGCTCTCC
AACATGGATCGTGAGGCCATCACAGCGGTGCTGCAGTTCACCAACACACAGCAGCAGCAG
CAACAGCACCAGCAGCAGCTGGACATGCTCTCGAGCACTGTAATCGCCAGCCAGCTCCAA
AATCTTCACAATCTGGCCATTGTCCAGCAGACCCTGGCAACCAGACAACAGCAACAGCAA
CAGCAGCAGCAGCAGCCGCAGCAATTGTCGCAGGAGGATCTGCAGGCCCATGCGAATGTT
ATTATGCGGAATGCTGTGATGAAGCGCAAACTGGAGGAGCAGACCTCCAAACTGATCAGC
GCCGGGGCCAAGAATCTTCAACAGCAACCGCAGCAGTCGCGCGGTCAGCAGCGTCAAACT
CGACCGGATGCCTCTTCGAATGCTCTGTTGCAGGCTCTGATCTCTGGGGCCAACAACCAG
GCTGTGGGCCATCTTATGACCGGCCAGCATTCGAACCATGGAAGCTTGCGGTTCGCAGAG
AATCAAAATTACCAAACCGCTGACTCCAGTCAACCTCATTTCGCGGCGCAGTTCAAGCCG
CACTATCAGCCACAAGTCCAGCAACCACAAGTCCCACCACAGCAACCAACCATTGCCATG
ATGCCCAGCGGTGATGAGTTTCAT
>FBpp0367054_Dere
ATGCAAATGGCCGAGGCTGAGCAAGAAAATGGCGCTGGCGCCCTGAAAATTGCCACCAAT
GCGCCACCGCATCACCAGCTCGCGCTGGAAGATCAGCAGGATGAGGTAATGACCCCCGCC
GAGAAGGCCAAGTTCGAGTACCCGCCCCCGCCGCCGCCCCCAACTCCCGTCCAGGCTCCG
GCGGCCACCAAGGCCACCGGTCTGACTGCCAGCCAGGAGCATGACGATGACGAGGCCAAC
TCGGAGAAATGGGAGGATCCCTGCGCTCCGCCCCCACCGCCTCCGCTGCCGACCAGCGCT
TTCCTGGCCACCGGACTGGGCTACCTCAAGCTGCCCGCCTTCAAGCTGAAGGACGCACTG
GAGAAGGCCATCACCAAGCTGGAGGCCAACAAGCGGACGCAAAAGGCCAGCCCCGAGTCT
TCTCGTTCCATCAAAAGCAAGAAGGTGGTGGCCATGGAGATGTTACCCAGACGCTCCAAC
CCAGAAACGATTTGCGATGAGCCCCTGTCGGCCTCCACGTCCACGGCTATGATGCTGCAC
ACCAAAAAGCCAGCCGTGATTGTGGCGATGGAAAGGCGTTTTAAGATAATCCAACTGCTG
GCCAAGCAAAATCGAATCCTCGAATCCATTTCGCGGGAAGCCATTCCGATGCACCTGCAC
GAGGACGAGGGTCTGGCACTCCAAGTGCTCTCGGCCCGAGCATCCACACCTTACACACAA
CCCTCCAGCATGTTGTCCTGCACGGCCGTTAGCTGCGACCTGGAGCACGATTCGCCGCGG
AAGCAACAGGCCACCAAGGAGGCCGTGCCGGAGTCTCGTCAGGTGCAGCAGAAGCGTCCT
TCCAGCACGGGCACGCACAAGCCAGGAAGTCTGCGAGCCCCCAAGGCGGTGCGTCCTGCT
GCTGTGGTCAGCAGCAAGCCGGTCAAGAGCTATACGCGCTCCCACCTGCTGGAAATTCGC
AACGGAATGTTCAATGCTCTGATGCACAGGTCTAAGGAGAGCTTTGTGATGCCTCGGATC
GCCACCTGCGACGACATTGAGTTGGAGGGAAGGCTGCGTCGTATGAATATTTGGCGCATC
TCGGACGGCACACGATTCCGGGCTCGCTCTATCACCAACAACAATGAGTGCATGCCTGCC
TTTTACAAAAACAAAAATAAGCCGCACTTAATCAGCGACGAGTCCATCATTCAGAGCCAA
CCGCCCCAGCCGCAAACGGAGTTCCAGGATCCAGCAATTGTTAACCAAAGACGCATTGGA
AGCGGTCGTTTTAACCATTCCAAGTGGGGCTACAACGACGACGACTACCACTTGTATCAA
AATGGCAAGACGCAGCATGAGGAGGTAAATTCGAAGAACAGCAAGAACATGACGGTTCTG
CAGTTCTTCGACAACGGGGAGATCAGTAGTCAGCCTCAAGGACGACCGAACACACCTGTG
ATGGGGATGTCTACCAATCGATCGGAGAACGACACCCTGCTGTCGAACGAGTCCAGCGAA
GATTTAAGTCGCGCCAACGAGAACTATGTGAAACGCGTAATGTCTGGATTCCTGGTTGTA
TCGAAGCCCAAGTCACGAGACGTCGAGGATAGGCATCACCGGCGGTACAGGAACCAGAAC
GAAGAGCCGGAATGGTTTAGCTGTGGTCCTACGTCCAGACTGGACACTATAGAGCTGTGC
GGCTTTGATGAGGACGAGGAGAAAATGCTAAGGGAGCGCAACAAAAACCAAGGAGTAGGT
GAAATAGAGCGGGAAGCGCCAAAACAAAAGGTGGACCACAAGTACAAATGGACGCATGCA
GAGCCTGTGGGTCGAAGTAAATATATGCCCAAACACGACACAAACAATAATCATAACGTG
GAAAACATGAACAATGTTATGGCAGTCGAGCACCAGCAACAAAAGGAGGAGAAACGCTCA
GGCAGTGGACGTTCGTTTCAGTTTGATACGTTTAATCAAAGCAATCACGAGGGTAGCAGT
TATGTTAATCAGCAGACGAATTCGAATACGAATAATTCTAAATTTATGTCGTTCTTCGCC
CGAGAGGGGAACTCCTCGTCTTCGCTGAACGAATTTTTCAAGCAGGCCATAAACCAGGGT
CATGGCAACAATCCGGAGCAGCCCAAATCGTTGGGTCACATAGGTCAGATGACTTCGGTG
GATCAGCTGGAGGCCAAATGGCGTCGAAACTCGCTGAACAATGCTGGCGAGTCTGCCAAC
AAGCAATCTGATAACTTCCAGAAGCTAATTGGCTCAATCTCTGCGGCTAAACCGCAGTCG
CAGGTGGTAGGCTACGACGCCATCTCCAACTTCATAATGCAGCAACAGCAGTACCAGCAG
CAGCAACAGAAGCAGCATGTTATCATACAGCAGCAGCAGCAACAGACTGCCTTTTTGGCG
GGCCTCCAGCTGAAGGCAATCCTCGGCCGGGCCGACACCCAATTGCTACTACTCCGTCTG
ACTAAAGGGGAAATATCCAAGCACGGATTGCTGGTGCAGTTGGCCAACCCACGCTTGACA
GACATGGATCGCGAGGCCATTACGGCTGTATTGCAGTTCACAAACACCCAGCAGCAGCAA
CAGCAGCACAAGCAGCAGCTGGACATGCTCTCGAGCACGGTTATCGCCAGCCAGTTGCAG
AATCTCCACAACTTGGCCATTGTCCAGCAGACTCTTGCAGCCAGGCAGCCACAGCATAAT
CCCCAGTCCCAGGCGCCACATCAACTGTCGCACGAGGACTTGCAAGCGCATGCCAATGTG
ATAATGCGAAACGCTGTAATGAAGCGAAAAATGGAGGAGCAGACCTCGAAGCTCATTAAT
GGCGGTGCCAAGCATCAGGCACAGCAGCAACATCTAAACCGTGCCCAGCAACGCCAGGGC
CGACCAGATGCCGCCTCGAATGCGCTGCTCCATGCCTTGATCTCTGGCGGTAACAACCAA
GCCTCTGGTCACCTTATGAATGGACAGCCGCTGCAGCATGCCAATTTGAGATTCGCTGAT
ACCCAAAACTTCCAATCCTTTGAGTCTAACCAGCCGCAATTTGCAACCCAGTACAAGCAG
CACTACCAACAGTCCCATCAGCAGCCCCCACAGCAGAATTTGCAATCATCTATTGCTATG
CTGCCCAACAGCAAGGAGACCGAT
>FBpp0197681_Dsec
ATGCAAATGGCCGAAGCTGAGCAAGAAAATGGCGCTGGCGCCCTGAAAATTGCCACCAAT
GCGCCAGCGCATCAGCAGCTTCCGCTGGAGGATCAGCAGGATGAGGTGCTAACCCCCGCT
GAGAAGGGCAAGTTCGAGTACCCGCCCCCTCCGCCGCCCCCAACTCCAGTCCAGGCTCCG
CCAGCCAACAAGGCCACCGCTCTGAATGACAGTCAGGAGCATGACAACGACGAGCCCAAC
TCCGAGAAGTGGGAGGATCCTTGCGCTCCGCCCCCACCGCCTCCGCTGCCGACTAGCGCA
TTCCTGGCCACCGGACTAGGCTACCTCAAGCTCCCCGCCTTCAAGCTGAAGGATGCACTG
GAGAAGGCCATCACCAAGTTGGAGGCCAACAAGCGGACGCAGAAGGCCAGCCCCGAGTCT
TCTCTTTCCATCAAAAACAAGAAGGAGGTGGCCCTGGAGATGTTACCCAGGCGCTCGAAC
CCGGAAACGATCGGCGATGGATCCATGTTGGCATCCACATCCACGGCTGTTATGCTGCAC
ACCAAAAAGCCCATGGTAATTGTGGAGATGGAGAGGCGTTGTAAGATCATCAATTTACTG
GCCAAACAGAATCAAATCCTCGAATCCATTTCGGGGGAAGCCATTCCGATGCATCTGCAC
GAGGACGAGGGTCTCGCCCTGCAAGTTCTCTCTGCCCGAGCATCCACACCGTACACACAA
CCCTCCAGCATGTTGTCCTGCACGGCCGTTAGCTGTGACCTGGAGCACGATTCGCCGCGG
AAGCAACTGGCCAGCAAGGAGGCCTTGCCGGAGTCTAGTCAGGCACAGCAGAAGCGTCCA
CCCAGCACGGGCATCCACAAGCCAGGAAGTCTGCGAGCACCCAAGGCTGTTCGTCCTACT
ACTGTGGTCAGCAGCAAGCCGGTCAAGAGCTATACCCGCTCCCGCCTGATGGACATTCGC
AACGGGATGTTCAATGCTCTGATGCACAGGTCCAAGGAGAGCTTTGTGATGCCTCGCATC
GCCACCTGCGACGACATTGAGTTGGAGGGAAGGCTCCGCCGCATGAATATTTGGCGCAGC
TCGGACGGCACAAGATTCCGGACACGGACGACCAACAACAACAATGAGTGCATGCCTGCC
TTCTTTAAGAACAAAAATAAGCCGCACCTAATCAGCGATGAATCCATCATCCAGAGCCAA
CCGCCACAGCCCCAAACGGAGTTCCAGGATCCGGCCATTGTTAACCAAAGACGCATTGGC
AGCGGTCGTTTAAACCATTCCAAGTGGGGTTACAACGACGAAGACTACCACTCCTACCAC
AATGGCAAGTCGCAGCATGAGGAGGTCAATTCGAAGAACAGCAAGAACATGACGGTACTG
CAGTTCTTCGACACCGGCGAGATCAGCAGTCAGCCTCAAAGACGACCGAACACTCCTGTG
ACGGGAATGTCTATCAATCGATCCGAGAACGACACCCTGCACTCGAACGAGTCCAGTGAA
GATTTGAGTCGCGCCAACGAGAACTATGTAAAGCGAGTAATGTCTGGATTCCTGGTTGTA
TCGAAGCCCAAGTCACGAGATGTCGAGGATAGGCATCACCGGCGGTACAGGAACCAGAAC
GAGGAGCCGGAGTGGTTTAGCTGTGGACCCACGTCTAGACTGGACACTATAGAGTTGTGC
GGCTTCGATGAGGACGAAGAGAAAATGCTAAAGGAGGGCAACAAAAACCACGGATTAGCT
GAAACAGAGCGGGAATCGTCAAAACAAAAGATGGACCATAAGTACAAATGGACGCATGCG
GATCCGATGGGTCGAACCAAATACATGCCCAAACACGACACAAACAACAATCATAACGTG
GAGAATATGAACAATGTTATGGTTAGCGAGCATCAGCAACAAAAGGAGGAGAAACGTTCA
GGCAGTGGCCGTTCGTTTCAGTTTGATAAGTTCAATCAAAGCAATTACGAAAGTAGCAGT
TATGTGAATCACCAGCAGAACACAAATACGAACAACTCTAAATTCATGTCATTCTTTGCC
AATGAGGGGAACTCGTCGTCTTCGCTGAACGAGTTTTTCAAGCAGGCCATTAACCAGGGT
CGTGGCAACAATCCGGAGCAGCCCAAGTCGTTGGGCCACATCGGACAGATGCCTTCGGTG
GATCAGCTGGAGGCCAAATGGCGTCGAAACTCACTGAACAATGTTGGGGAGACTGCCAAC
AATCAGACTGATAACTTCCAGAAGCTAATTGGCTCTCTTTCTGCGGCTAAGCCACAGTCA
CCGGCGGTAGGCTATGATGCCATCTCCAACTTCATAATGCAGCAACAGCAGTACCAGCAG
CAGCAACAGAAGCAGCACCTCATCATACAGCAGCAGCAGCAACAGACCGCATTTTTGGCG
AGCCTGCAGCTGAAGGCGATCCTTGGCCGGCCCGACACCCAACTGCTACTGCTTCGTCTG
ACTAAAGGGGAAATATCCAAGCACGGATTACTGGTGCAGTTGGCCAACCCTCGCTTGACG
GACATGGATCGCGAGGCCATCACTGCTGTATTGCAGTTCACCAATACCCAGCAGCAACAA
CAGCAGCACAAGCAGCAGCTGGACATGCTCTCGAGCACGGTCATCGCCAGCCAGTTGCAG
AATCTTCACAACTTGGCCATTGTTCAGCAGACTCTTGCAGCCAGGCAGCCGCAGCATAAT
CCACAGACGCAGGTGCCGCATCAACTGTCGCAGGAGGATTTGCAAGCGCATGCCAATGTG
ATAATGCGAAACGCCGTAATGAAGCGAAAAATGGAGGAGCAGACCTCAAAGCTTATCAAT
GGCGGTGCCAAGCATCAGGCCCAGCAGCAATATCTAAACCGTGGCCAGCAACGCCAGGCT
CGACCAGATGCCAGCTCAAATGCCTTGCTCCATGCCTTGATCTCTGGTGGCAACAACCAC
GCCTCTAGTTACCCTATGAATGGACAGCCGCAGCAGCATTCCAATTTGAGATTCGGTGAT
AACCAAAACTTCCAATCTTTTGAGTCCAACCAGCCGCACTTCGCTACGCAATACAAGCAG
CAATACCAACAGTCTCAGCAGCAACAGCCCCAGCAGCCACAACAATCAGCTACTGCCATG
CTGCCCAACAGCGATGAGTTTCAT
>FBpp0328046_Dsim
ATGCAAATGGCCGAAGCTGAGCAAGAAAATGGCGCTGGCGCCCTGAAAATTGCCACCAAT
GCGCCAGCGCATCAGCAGCTTCCGCTGGAGGATCAGCAGGATGAGGTGCTAACTCCCGCT
GAGAAGGGCAAGTTCGAGTACCCGCCCCCTCCGCCGCCCCCAACTCCAGTCCAGGCTCCG
CCAGCCAACAAGGCCACCGCTCTGAATGCCAGTCAGGAGCATGACAACGACGAGCCCAAC
TCCGAGAAGTGGGAGGATCCTTGCGCTCCGCCCCCACCGCCTCCGCTGCCGACTAGCGCA
TTCCTGGCCACCGGACTAGGCTACCTCAAGCTCCCCGCCTTCAAGCTGAAGGATGCACTG
GAGAAGGCCATCACCAAGTTGGAGGCCAACAAGCGGACGCAGAAGGCCAGCCCCGAGTCT
TCTCGTTCCATCAAAAACAAGAAGGAGGTGGCCCTGGAGATGTTACCCAGGCGCTCGAAC
CCGGAAACGATCGGCGATGGATCCATGTTGGCATCCACATCCACGGCTGTTATGGTGCAC
ACCAAAAAGCCCATGGTAATTGTGGAGATGGAGAGGCGTTGTAAGATCATCAATTTACTG
GCCAAACAGAATCAAATCCTCGAATCCATTTCGGGGGAAGCCATTCCGATGCATCTGCAC
GAGGACGAGGGTCTCGCCCTGCAAGTTCTCTCGGCCCGAGCATCCACACCGTACACACAA
CCCTCCAGCATGTTGTCCTGCACGGCGGTTAGCTGTGACCTGGAGCACGATTCGCCGCGG
AAGCAACTGGCCAGCAAGGAGGCCGTGCCGGAGTCTAGTCAGGCACAGCAGAAGCGTCCA
CCCAGCGCGGGCATCCACAAGCCAGGAAGTCTGCGAGCACCCAAGGCTGTCCGTCCTACT
ACTGTGGTCAGCAGCAAGCCGGTCAAGAGCTATACCCGCTCCCGCCTGATGGACATTCGC
AACGGGATGTTCAATGCCCTGATGCACAGGTCCAAGGAGAGCTTTGTGATGCCTCGCATC
GCCACCTGCGACGACATTGAGTTGGAGGGAAGGCTCCGCCGCATGAATATTTGGCGCACC
TCGGACGGCACAAGATTCCGGACCCGGACCACCAACAACAACAATGAGTGCATGCCTGCC
TTCTTTAAGAACAAAAATAAGACGCACCTAATCAGCGATGAATCCATCATCCAGAGCCAA
CCGCCACAGCCCCAAACGGAGTTCCAGGATCCGGCCATTGTCAACCAAAGACGCATTGGC
AGCGGTCGTTTAAACCATTCCAAGTGGGGTTACAACGACGAAGACTACCACTCGTACCAC
AATGGCAAGTCGCAGCATGAGGAGGTCAATTCGAAGAACAGCAAGAACATGACGGTGCTG
CAGTTCTTCGACACTGGCGAGATCAGCAGTCAGCCTCAAAGACGACCGAACACTCCTGTG
ATGGGAATGTCTATCAATCGATCCGAGAACGACACCCTGCACTCCAACGAGTCCAGTGAA
GATTTGAGTCGCGCCAACGAGAACTATGTAAAGCGCGTAATGTCTGGATTCCTGGTTGTA
TCGAAGCCCAAGTCACGAGATGTCGAGGATAGGCATCACCGGCGGTACAGGAACCAGAAC
GAGGAGCCGGAGTGGTTTAGCTGTGGACCCACGTCTAGACTGGACACTATAGAGTTGTGC
GGCTTCGATGAGGACGAAGAGAAAATGCTAAACGAGGGCAACAAAAACCACGGATTAGCT
GAAACAGAGCGGGAAGCGTCAAAACAAAAGATGGACCATAAGTACAAATGGACGCATGCG
GAGCCGATGGGTCGAACCAAATACATGCCCAAACACGACACAAACAACAATCATAACGTG
GAGAATATGAACAATGTTATGGCTAGCGAGCATCAGCAACAAAAGGAGGAGAAACGTTCA
GGCAGTGGTCGGTCGTTTCAGTTTGATAAGTTCAATCAAAGCAATTACGAGAGTAGCAGT
TATGTGAATCACCAGCAGAACACAAATACGAACAACTCTAAATTTATGTCATTCTTTGCC
AATGAGGGGAACTCCTCGTCTTCGCTGAACGAGTTTTTCAAGCAGGCCATTAACCAGGGT
CATGGCAACAATCCGGAGCAGCCCAAGTCGTTGGGCCACATCGGACAGATGCCTTCGGTG
GATCAGCTGGAGGCCAAATGGCGTCGAAACTCGCTGAACAATGTTGGGGAGACTGCCAAC
AATCAGACTGATAACTTCCAGAAGCTAATTGGCTCTCTTTCTGCGGCTAAGCCACAGTCA
CCGGCAGTGGGCTATGATGCCATCTCCAACTTCATAATGCAGCAACAGCAGTACCAGCAG
CAGCAACAGAAGCAGCACCTCATCATACAGCAGCAGCAGCAACAGACCGCCTTTTTGGCG
AGCCTGCAGCTGAAGGCGATCCTTGGTCGGCCGGACACCCAGTTGCTACTGCTTCGTCTC
ACTAAAGGGGAAATATCCAAGCACGGATTACTGGTGCAGTTGGCCAACCCTCGCTTGACG
GACTTGGATCGCGAGGCCATCACTGCTGTACTGCAGTTCACCAATACCCAGCAGCAGCAA
CAGCAGCACAAGCAGCAGCTGGACATGCTCTCAAGCACGGTCATCGCCAGCCAGTTGCAG
AATCTTCACAACTTGGCCATTGTTCAGCAGACTCTTGCAGCCAGGCAGCCGCAGCATAAT
CCACAGACGCAGGTGCCGCATCAACTGTCGCAGGAGGATTTGCAAGCGCATGCCAATGTG
ATAATGCGAAACGCCGTAATGAAGCGAAAAATGGAGGAGCAGACGTCGAAGCTCATCAAT
GGCGGTGCCAAGCATCAGGCACAGCAGCAATATCTAAACCGTGGCCAGCAACGCCAGGCT
CGACCAGATGCCAGCTCGAATGCCTTGCTCCATGCCTTGATCTCGGGCGGTAACAACCAC
GCCTCTGGTTACCCTATGAATGGACAGCCGCAGCAGCATTCCAATTTGAGATTCGGTGAT
AACCAAAACTTCCAATCTTTTGAATCCAACCAGCCGCACTTCGCTACGCAATACAAGCAG
CAATACCAACAGTCTCAGCAGCAACAGCCCCAGCAGCCACAACAATCAGCTATTGCCATG
CTGCCCAACAGCGATGAGTTTCAT
>FBpp0259065_Dyak
ATGCAAATGGCCGAAGCTGAGCAAGAAAATGGCGCTGGCGCCCTGAAAATTGCCACCAAT
GCGCCACCGCATCACCAGCTCCCGCTGGAGGATCAGCAGGATGAGGTGCTGACCCCCGCC
GAGAAGGCCAAGTTCGAGTACCCGCCCCCGCCGCCGCCCCCAACTCCGGTCCAGGCTCCG
CCGGCCACCAAGGCGACCGCTCTGACTACCAGCCAGGAGCACGACGACGACGAGGCCAAC
TCGGAGAAGTGGGAGGATCCCTGCGCTCCGCCCCCACCGCCTCCGCTGCCGACCAGCGCC
TTCCTGGCCACCGGACTGGGCTACCTTAAGCTGCCAGCCTTCAAGCTGAAGGACGCACTG
GAGAAGGCCATCACCAAGCTGGAGGCCAACAAGCGGATGCATAAGACCAGCCCCGAGTCT
GCTCGTTCCATCAAAAGCAAGAAGGTGGTGGCCATGGAGATGTTACCTAGGCGCTCGAAC
CCAGAAACGATTTGCGATGGGCCCATGTCGGCCTCCACGTCCACGGCTGTGATGCTGCAC
ACCAAGAAGCCCGCCGTGATTGTGGCAATGGAGAGGCATTTTAAGGTCATCCAACTACTG
AAAAAGCAGAATCGAATCCTCGAATCGATTTCGCGGGAAGCCATTCCGATGCATTTGCAC
GAGGATGAGGGTCTGGCACTTCAAGTGCTCTCGGCCCGAGCATCCACACCGTACACACAG
CCCACCAGCATGTTGTCCTGCACGGCCGTTAGCTGTGATTTGGAGCACGATTCTCCGCGG
AAGCAACAGGCCAGCAAGGAGTCCGTGCCGGAGTCTCGTCAGGTGCAGCAGAAGCGTCCT
TCCAGCACAGGCACCCACAAGCCAGGCAGTTTGCGGGCGCCCAAGGCGGTGCGTCCTGCT
GCTGTGGTCAGCAGCAAGCCGGTCAAGAGCTATACGCGCTCCCACCTGCTGGACATTCGC
AACGGAATGTTCAATGCCCTGATGCACCGGTCGAAGGAGAGCTTCGTGATGCCTCGGATA
GCCACCTGCGACGACATTGAATTGGAGGGAAGGCTGCGCCGTATGAATATTTGGCGCATC
TCGGACGGCACAAGATTCCGGGCTCGCTCCACCACCAACAACAATGAATGCATGCCTGCC
TTTTACAAGAACAAAAACAAGCCGCAGCTTATCAGCGACGAGTCCATCATCCAAAGCCAA
CCGCCCCAGCCGCAAACGGAGTTCCAGGATCCGGCAATTGTTAACCAAAGACGCATTGGA
AGCGGTCGTTTCAACCATTCCAAGTGGGGCTACAACGACGACGACTACCACTCGTATCAC
AATGGCAAGACGCAGCATGAGGAGGTCAATCCGAAGAACAGCAAGAATATGACGGTCATG
CAGTTCTTCGACAACGGGGAGATCAGCAGTCAGCCTCAAGGACGACCGAACACTCCTGTG
ATGGGCATGTCTACCAATCGATCCGAGAACGATACCCTACAGTCGAACGAGTCCAGTGAA
GATTTGAGTCGCGCCAACGAGAACTATGTGAAACGCGTAATGTCTGGTTTCCTGGTTGTG
TCGAAGCCCAAGTCACGAGATGTCGAGGATAGGCATCACCGACGCTACCGGAACCAGAAC
GAGGAGCCGGAGTGGTTTAGCTGTGGTCCCACGTCCCGACTGGACACTATAGAGTTGTGC
GGCTTTGATGAGGACGAGGAGAAAATGCTAAGGGAGGCCAACAAAAACCATGGAGTAGGT
GAAATAGAGCGGGAAGTGCCAAAACAAAAGGTGGACCATAAGTACAAATGGACGCATGCC
GAGCCGGTGGGTCGTAGTAAATACATGCCCAAACACGACACAAACAACAATCATAATGTG
GAAAACATGAACAATGTTATGGCAGCCAAGCACCAGCAGCAAAAGGATGATAAACGTTCA
GGCAGTGGCCGCTCGTTTCAGTTTGATAAGTTTAATCAAAGCAATTACGAGGGTAGCAGT
TATGTTAATCAGCAGCAGAACACAAATACGAATAACTCTAAATTCATGTCATTCTTCGCC
CGTGAGGGGAACTCGTCGTCTTCGCTGAACGAGTTTTTCAAGCAGGCCATGAACCAGGGT
CATGGCAACAATCCGGAGCAGCCCAAATCGTTGGGCCACATAGGTCAGATGCCTTCGGTG
GATCAGCTGGAGGCCAAATGGCGTCGGAACTCGCTGAACAACGCTGGCGAGTCTGCCAAC
AAGCAGTCTGATAACTTCCAGAAGCTAATTGGCTCACTCTCTGCGGCCAAGCCACCGTCG
CAGGTGGCAGGCTACGATGCCATCTCGAACTTCATAATGCAGCAACAGCAGTACCAGCAG
CAGCAACAGAAGCAGCACGTTATCATACAGCAGCAGCAGCAACAGACAGCCTTCTTGGCG
GGCCTGCAACTGAAGGCGATCCTCGGCCGGGCCGACACCCAATTGCTACTACTGCGTCTG
ACTAAAGGGGAAATCTCCAAGCACGGGTTGCTGGTGCAGTTGGCCAACCCACGCTTGACA
GACATGGATCGCGAGGCCATTACGGCTGTATTGCAGTTCACCAACACCCAGCAGCAGCAA
CAGCAGCACAAGCAGCAACTGGACATGCTCTCCAGCACGGTTATCGCCAGCCAGTTGCAG
AATCTCCACAACTTGGCCATTGTCCAGCAGACTCTTGCAGCCAGGCAGCCACAGCACAGT
CCACAGACGCAGGCGCCACATCAACTGTCGCAGGAGGACTTGCAAGCGCATGCCAATGTG
ATAATGCGAAACGCTGTAATGAAGCGAAAAATGGAGGAGCAGACCTCCAAGCTCATTAAT
GGCGGTGCCAAGCATCAGACGCAGCAGCAACATCTTAACCGTGGCCAGCAACGCCAGGGT
CGATCTGATGCCGCATCGAATGCCCTGCTCCATGCCTTGATCTCTGGCGGTAATAACCAA
GCCACTGGTCATCTTATGAACGGACAGCCGCCGCAGCATGCCAATTTGAGATTCGCTGAT
AACCAAAACTTCCAATCCTTTGAGTCCAACCAGCCGCACTTTGCAACGCAGTACAAGCAG
CACTACCAACAGTCTCAGCAACAACAGCCCCAGCAGAATGTGCAATCAGGAATTGCCATG
CTGCCCAACAGCGGTAAGTCTCTT
>Dmel_cup
ATGCAAATGGCCGAAGCTGAGCAAGAAAATGGCGCTGGCGCCCTGAAAATTGCCACCAAT
GCGCCAGCGCATCAGCAGCTTCCGCTGGAAGATCAGCAGGATGAGGTGCTGACCCCCGCT
GAGAAGGGCAAGTTCGAGTACCCGCCCCCTCCACCGCCACCAACTCCAGTCCAGGCTCCG
CTAGCCACCAAGGCCACCGCTCTGAATGCCAGTCAAGAGCATGACGACGACGAGGCCAAC
TCCGAGAAGTGGGAGGATCCGTGCGCTCCGCCCCCGCCTCCTCCGCTGCCGACTAGCGCT
TTCCTGGCCACCGGACTGGGCTACCTCAAGCTGCCCGCCTTCAAGCTGAAGGACGCACTG
GAGAAGGCCATCACCAAGTTGGAGGCCAACAAGCGGACGCTAAAGGCCAGCCCTGAGTCT
TCTCGTTCCATCAAAAACAAGAATGTGGTGGCCCTGGAGATGTTACCCAGGCGCTCAAAC
CCAGAAACGATCGGCGATGGATCCATGTTGGCATCCACATCCACGGCTGTTATGCTGCAG
ACCAAAAAGCCCGCCGTTATTGTGGAGATGGAGAGGCGTTGTAAGATCATCAATTTACTG
GCCAAACAGAATCAAATCCTCGAATCCATTTCGGGGGAGGCCATTCCGATGCATCTGCAC
GAGGACGAGGGTCTGACCCTGCAAGTTCTCTCGGCCCGAGCATCCACACCGTACACACAG
CCCTCCAGCATGTTGTCCTGCACGGCCGTTAGTTGTGACCTGGAGCACGATTCGCCGCGG
AAGCAAGTGGCCAGCAAGGAGGCCGTGCCGGAGTCTAGTCAGGTGCAGCAAAAGCGTCCA
CCCAGCACAGGCATTCACAAGCCAGGAAGTCTGCGAGCACCCAAGGCTGTTCGTCCTACT
ACTGTGGTCAGCAGCAAGCCGGTCAAGAGCTATACCCGCTCCCGCCTGATGGACATTCGC
AACGGGATGTTCAATGCCCTGATGCACAGGTCCAAGGAGAGCTTTGTGATGCCTCGCATC
GCCACCTGCGACGACATTGAGTTGGAGGGAAGGCTTCGCCGCATGAATATTTGGCGCACC
TCGGACGGCACAAGATTCCGGACCCGCTCCACCAACAACAACAATGAGTGCATGCCTGCC
TTCTTCAAAAACAAAAATAAGCCGAACCTAATCAGTGACGAGTCCATCATCCAGAGCCAA
CCGCCCCAGCCGCAAACGGAGTTCCAAGATCCGGCCATTGTTAACCAAAGACGCATTGGC
AGCGGTCGCTTAAACCATTCCAAGTGGGGTTACAACGACGAAGACTACCACTCGTACCAC
AATGGCAAGTCGCAGCATGAGGAGGTCAACTCGAAGAACAGCAAAAACATGACGGTGCTG
CAGTTCTTCGACAACGGCGAGATCAGCAGTCAGCCTCAAAGACGGCCGAACACTCCTGTG
ATGGGGATGTCTATCAATCGATCCGAGAACGACACCCTGCACTCGAACGAGTCCAGTGAA
GATTTGAGTCGCGCCAACGAGAACTATGTAAAGCGCGTAATGTCTGGATTCCTGGTTGTA
TCGAAGCCCAAGTCACGAGATGTCGAGGATAGACATCACCGGCGGTACAGGAACCAGAAC
GAGGAGCCTGAGTGGTTTAGCTGTGGACCCACGTCTAGACTGGACACTATAGAGTTGTGT
GGGTTCGATGAGGACGAGGAGAAAATGCTAAAGGAGGGCAACAAAAACCACGGATTAGGC
GAAACAGAGCGAGAAACGTCAAAACAAAAGATGGACCATAAGTACAAATGGACGCATGCG
GAGCCGATGGGTCGAAGCAAATACATGCCCAAACACGACACTAACAATAATCATAACGTG
GAGAACATGAATAATGTTATGGCTACCGAGCATCAGCAACAAAAGGAAGAGAAACGCCCA
GGCAGTGGCCGTTCGTTTCAGTTTGATAAGTTCAATCAAAGCAATTACGAGAGTAGCAGT
TATGTTAATCACCAACAGAACACAAACACGAACAACTCTAAATTCATGTCATTCTTTGCC
AATGAGGGGAACTCGTCTTCTTCGCTGAACGAGTTTTTCAAGCAGGCCATTAACCAGGGT
CATGGCAACAATCCGGAGCAGCCCAAATCGTTGGGCCACATCGGACAGATGCCTTCGGTG
GATCAGCTGGAGGCCAAATGGCGTCGAAACTCACTGAACAATGTTGGCGAGACTGCCAAC
AAGCAGACTGATAACTTCCAGAAGCTAATTGGGTCTCTTTCTTCGGCTAAGCCACAGTCA
CAGGCGGTTGGCTATGATGCCATCTCCAACTTTATAATGCAGCAACAGCAGTACCAGCAG
CAGCAACAGAAGCAGCACCTCATCATACAGCAGCAGCAGCAACATACCGCCTTTTTGGCG
AGCCTGCAGCTGAAGGCGATCCTCGGCCGGGCCGACACCCAATTGCTACTGCTCCGTCTG
ACTAAAGGGGAAATATCCAAGCACGGATTGCTGGTGCAGTTGGCCAACCCACGCTTGACG
GACATGGATCGCGAGGCCATCACTGCTGTATTGCAGTTCACCAACACCCAGCAGCAGCAG
CAGCAGCACAAGCAGCAGCTGGACATGCTCTCAAGCACGGTCATCGCCAGCCAGTTGCAG
AATCTCCACAACTTGGCCATTGTCCAGCAGACTCTTGCAGCCAGGCAGCCGCAGCATAAT
CCACAGACGCAGGCGCCGCACCAACTGTCGCAGGAGGACTTGCAAGCGCATGCCAATGTG
ATAATGCGAAACGCCGTAATGAAGCGAAAAATTGAGGAGCAGACCTCGAAGCTTATCAAT
GGCGGTGCCAAGCATCAGGCACAGCAGCAATATCTAAACCGTGGCCAGCAACGCCAGGCT
CGACCAGATGCCAACTCGAATGCCTTGCTCCATGCCTTGATCTCTGGCGGTAATAACCAC
GCCTCTGGTTATCCTATGAATGGACAGCCGCAGAAGCATTCCAATTTGAGATTCGGTGAT
AACCAAAACTTCCAATCTTTTGAGTCCAACCAGCCGCACTTCGCCACGCAGTACAAGCAG
CAATACCAACAGTCTCAGCAGCAACATCCCCAGCAGCCCCAACAATCAGCTATTTCCATG
CTGCCCAACAGCGATGAGTTTCAT
