# Supplementary material for: Contrasting patterns of molecular evolution in metazoan germ line genes
Source: BMC Evol Biol. 2019 Feb 11;19:53. doi: 10.1186/s12862-019-1363-x (PMC6371493; doi:10.1186/s12862-019-1363-x)
Supplement: Supplementary file 2 — Alignments. (ZIP 213 kb) [file 12862_2019_1363_MOESM2_ESM.zip › Alignments_avail_on_request/Caen_etr1_final.fas]

>CE_etr-1
atgcagatccctcgccagtggaacgagacagactgtcggcgattattcgagaagtacgga
tcagtgttctcgtgtaacatactccgtgacaaatcgacacaagctagcaaaggctgctgc
tttgtcacattttatcacagaaaagacgcgatagaggctcaaggagcccttcacaatata
aaggttattgaaggaatgcatcatccggtacaaatgaaaccagctgatactgagaaccga
aatgaacgaaaacttttcatcggccagctcagcaagaagcacaacgaggagaatctgcgt
gagatttttgccaaattcggccatattgaagattgtagtgtgcttcgtgatcaggacgga
aaaagtcgaggatgtgcatttgtaacgttcacaaaccgcagctgtgccgtcgtcgccacc
aaagaaatgcatcactcgcaaacgatggagggatgctcagcgccgcttgttgtaaagttc
gctgacactcaaaaagacaaagacgtgaagacgaaatcaatgatcactggagccggttca
ccgaaaggagcaagcttgcttcaaaacttgaatccggcgctgttgcagcagctcggcggt
ggacaaaactatcaagcagtagcctcacttttgtctcttatcggacaacagggacaacag
caacaaaatgttttaggaattttgggaacaccattgcttggaaatccacaaaatcaattc
gacgctatcacaatggcacagattcatcaacagcaaatgctggcactccaagggttcgcc
gtgcaacagggcgctccaagccaacagcaacaaggacttgccggtggaatggctggtgca
aagacatcaccagtcgctgcatcgctcgccaatcatcaacagattgcgttgaccccattt
gcaggaggagccgccgctttggatcatttccaggctatgcagcaatatgcactccttgca
aatcttcaagcaaccggcggcgttgtgcaggccacaacctcagcagctcaaatggttgga
aacggtgacgtaaagggtccagacggtgcgaatctcttcatatatcacttaccacaagat
tttggagacagtgacttgataaatacgtttgcgccgtttggtggaatactgtcggcgaag
gttttcatcgataaagtcacgaatttgtcgaaatgctttggtttcgtctcgtatgagaac
gctcagtcagctacaaacgcaatttctgcaatgaacggcttccaaattggttcgaaacga
ctgaaagtacagttgaaagtggatcgtggaaatccttacaatcga
>WBGene00141511_CBN02786_cbre
ATGCAGATTCCTCGAAACTGGAATGAGGTAGACTGCCGGCGGCTCTTCGAACAGTACGGA
CCTGTGTTTTCGTGTAACATTCTTCGCGACAAGTCTACACAAGCCAGTAAAGGCTGTTGT
TTTGTAACATTTTTTCATCGAAAGGACGCAATAGAAGCTCAAGGAGCCCTACATAATATA
AAGGTTATAGAAGGAATGCATCATCCTGTGCAAATGAAACCGGCGGATACCGAAAATCGT
AATGAACGAAAACTTTTCATCGGCCAACTGAGTAAGAAACATAATGAGGAGAATCTCCGG
GAAATTTTTTCAAAGTATGGACAAATTGAAGATTGTAGTGTGCTTCGTGATCAAGATGGC
AAAAGTAGAGGATGTGCATTTGTAACGTTCACGAACCGCAGCTGTGCCGTCGTCGCCACC
AAAGAAATGCATCACTCGCAAACGATGGAGGGCTGCTCTGCTCCTCTAGTCGTCAAGTTC
GCTGATACCCAAAAAGATAAGGACGTGAAAACAAAATCCCTGATTACTGGGGGTGGATCG
CCAAAAGGATCTAACCTCCTTCATAATCTGAATCCTGCTCTCTTGCAGCAACTAGGTGGT
GGCCAGAATTATCAAGCTGTTGCATCACTTCTCTCCCTTATGGGACAACAAGGACAACAA
CAACAGAATGTTCTTGGAATTCTAGGCTCACAGCTTATCGGTAATCCGCAAAATCAGTTC
GACGCTTTGGCCATGGCTCAAATCCATCAAAATCAGATGTTGGCTCTTCAAGGATTCGCA
GTACAACAGTCTGCTCCAACACAACAGCAATCGGGTATCGGTGGAGCTTTGGCTGGTGCG
AAAACTTCTCCCGTTGCTGCAACTTTGGCCAATCATCAGTCTATTGCCCTGACTCCATTT
GCAGGAGGAGCTGCTGCTCTTGATCACTTCACAGCGATGCAACAATATGCTCTTCTAGCA
AATCTCCAAGCCACATCAGGAGTTGCTACATCGTCATCAGTGGGTTCACAGATGGTCGGT
AACGGAGATGTCAGAGGTCCTGATGGAGCAAATCTATTCATTTACCATCTACCCCAAGAC
TTTGGAGACACCGATTTAATCAATACGTTCGCACCATTTGGAGCGATATTATCCGCCAAA
GTTTTTATTGACAAAGTCACAAATCTATCGAAATGCTATGGATTCGTTTCTTTTGAAAAT
CCTCAATCAGCAACCAATGCGATTTCTGCGATGAATGGATTCCAAATTGGATCCAAACGT
TTGAAAGTCCAACTTAAAGTAGATCGTGGCCATCCGTATAATCGA
>WBGene00029152_CBG06972_cbri
ATGCAGATTCCTCGCCAGTGGAACGAAGTTGATTGCCGTCGTCTTTTCGAGCAGTACGGT
TCGGTTTACTCGTGCAACATCCTTCGCGACAAATCGACACAGACCAGCAAAGGCTGCTGC
TTCGTCACATTCTTCCATCGCAAAGACGCCATAGAAGCGCAGGGAGCACTCCATAATATC
AAAGTGATCGACGGAATGCATCATCCTGTTCAAATGAAACCAGCTGATACTGAGAATCGC
AATGAGAGGAAACTCTTTATCGGCCAATTGAGTAAGAAGCACAACGAGGAGAACCTTCGT
GAAATATTCGCAAAATTTGGGCTAATCGAAGATTGCAGTGTTCTTCGTGATAATGATGGC
AAGAGCAGAGGATGTGCATTTGTAACGTTCACGAATCGCAGCTGTGCCGTCGTCGCCACC
AAAGAAATGCATCACTCGCAGACGATGGAGGGTTGCTCAGCACCACTCGTTGTCAAATTC
GCGGATACTCAGAAAGATAAAGATGTCAAGACCAAGTCGTTAATCACTGGTGCTGGATCA
CCGAAAGGAGCTAACTTGCTTCATGGCCTGACTCCAGCGCTTTTGCAGCAGCTCAGTGGT
GGTCAAAACATACAAGCTGTTGCCAACCTTCTTTCTTTCATCGGACCACAAGGACAGCCA
CAACAGAATGTTCTCGGACTTTTGGGTCAACAACTCCTTGCGAATCCACAGAGTCAGTTT
GATGCGATGGCAATGGCTCAGATTCATCAGAATCAATTGTTAGCTCTTCAAGGATTCGCC
GTTCAACAGAGCGCACCATCCCAACCACAACAAGGTCTGGCTGGGGGTCTCGCTGGGGCC
AAGACTTCGCCAGTAGCTGCCACGTTGGCCAATCATCAACCAATTGCCCTCACTCCATTT
GCTGGTGGAAACGCTGCTTTGGATCATTTTACAGCTATGCAGCAATATGCTCTACTCGCA
AATCTCCATGCCAACTCAGGAGTTCAAACAGCCACCACTTCATCTGGTCAACTAGTTGGC
AATGGAGACGTCAGAGGTCCAGATGGAGCTAATCTCTTCATATACCACTTACCACAAGAT
TTTGGAGACACTGACTTGATTAACACCTTTGCACCATTCGGACAGATTCTCTCCGCAAAA
GTGTTCATTGATAAAGTAACTAATCTATCAAAGTGTTACGGATTTGTGTCATATGAAACC
CCACAATCGGCAAACAATGCTATTGCTGCGATGAACGGATTCCAAATCGGATCGAAGCGT
TTGAAGGTGCAGCTGAAGGTTGATCGTGGGAATCCATACAACCGT
>WBGene00073458_CRE18292_crem
ATGCAGATCCCCCGTCAGTGGAACGAAGTCGACTGCCGCCGTCTATTCGAAGCGTACGGT
TCAGTGTACTCGTGTAATATTCTCCGCGACAAATCGACACAAACCAGTAAAGGTTGCTGT
TTCGTCACATTCTTCCATCGAAAAGACGCTATCGAGGCTCAGGGAGCACTTCATAATATC
AAAGTTATCGACGGAATGCATCATCCTGTTCAGATGAAACCCGCTGACACTGAGAATCGA
AATGAACGAAAGCTGTTCATCGGTCAGCTGAGCAAAAAGCACAGTGAGGAAAATCTCCGT
GAGATATTCTCAAAATTCGGACAAATCGAGGATTGCAGTGTGTTGAGGGATAACGACGGA
AAGAGTCGAGGATGTGCATTTGTAACGTTCACGAATCGAAGCTGTGCCGTCGTCGCCACC
AAAGAAATGCATCACTCGCAAACGATGGAGGGTTGCTCCGCCCCCCTGGTCGTCAAATTC
GCCGACACTCAGAAAGATAAAGATGTGAAGACGAAATCGATGATTTCCGGAGGCGGATCG
CCGAAAGGCGCAAATTTGATGCAGAATTTGAATCCAGCACTGTTGCAACAGCTCGGCGGT
GGTCAAAACTATCAAGCGGTCGCCTCACTGCTCTCACTCATCGGTCAACCAGGACAACAA
CAACAGAATGTGTTGGGAATTCTAGGATCACGTCTTCTGAATTCTGAACAATCCCAATTC
GATGCGATCACAATGGCCCAGATCCATCAAAATCAAATGTTAGCACTACAAGGGTTCGCA
GTGCAGCAGGGCGCACCTGCACAGCAGCAACAAGGCATGGCCGGTGGACTCGCTGGAGCC
AAGACGTCGCCCGTCGCGGCGACACTTGCAAACCATCAGCAGATGGCGTTGACACCGTTT
GCCGGCGGAGCAGCTGCTCTCGATCATTTTCAGGCGATGCAACAATATGCATTGCTCGCC
AACCTTCAAGCGACGTCAGCAGCCGTCACGTCGACTTCCGGCGCCGGTCAACTCATCGGA
AACGGAGATGTCCGCGGTCCGGACGGTGCGAATCTCTTCATTTATCACTTGCCACAAGAC
TTTGGAGACACTGATCTCATTAATACGTTCGCCCCGTTTGGTGTCATCCTGTCGGCGAAG
GTGTTCATTGATAAAGTCACGAATTTGTCAAAGTGTTATGGATTCGTCTCATTCGAGAAT
CCGCAATCGGCGACGAACGCCATCTCGGCAATGAACGGATTCCAAATCGGTTCGAAACGG
CTGAAAGTTCAGCTGAAAGTCGATAGAGGTCATCCGTATAGCAGA
