# Supplementary material for: Contrasting patterns of molecular evolution in metazoan germ line genes
Source: BMC Evol Biol. 2019 Feb 11;19:53. doi: 10.1186/s12862-019-1363-x (PMC6371493; doi:10.1186/s12862-019-1363-x)
Supplement: Supplementary file 2 — Alignments. (ZIP 213 kb) [file 12862_2019_1363_MOESM2_ESM.zip › Alignments_avail_on_request/Dros_wg_final.fas]

>FBpp0119044_Dana
ATGGATATCAGCTATATCTTTGTGATCTGCCTGATGGCCCTGTTCAGCAGCGATAGCAGC
ATCGTCCCAGTCGAGGGCAAACAGAAATCCGGCAGGGGCCGGGGCTCCATGTGGTGGGGC
ATTGCCAAGGTCGGCGAACCAAACAACATTACACCCATTATGTACATGGATCCGGCCATT
CACTCAACATTGAGAAGAAAACAACGACGTTTGGTCAGGGACAATCCTGGCGTACTGGGA
GCTCTTGTCAAAGGCGCCAACTTGGCCATAAGCGAGTGCCAGCACCAGTTCCGGAATCGC
CGCTGGAATTGCTCGACGAAAACCATTTCGAGGGGCAAGAATCTATTCGGCAAAATCGTA
GATCGAGGTTGCCGTGAAACCAGCTTCATTTACGCCATCACCAGTGCGGCGGTGACCCAC
TCCATTGCCAGGGCCTGCAGCGAGGGGACCATCGAGTCCTGCACCTGCGACTACAGCCAC
CAGTCCCGATCTCCCCAGGCCAACCACCAGGCTGGCAGCGTGGCCGGAGTTAGGGATTGG
GAATGGGGCGGTTGCTCTGACAATATCGGATTCGGATTCAAGTTCTCCCGGGAATTCGTG
GACACTGGCGAGCGTGGTCGCAATCTCCGCGAGAAAATGAATCTCCACAACAACGAAGCA
GGACGAGCGGTCGGCGATAACCTCAAGGCCCGCTTCGATGGGGCCACCCGCGTTCAGCGT
AGTCAGAACTCCATAGTGGTTTACGGCGAGCTTCTGTACTCCTTCTTCTGTCAGTGCAAT
GAG
>FBpp0129013_Dere
ATGGATATCAGCTATATCTTCGTGATCTGCCTGATGGCCCTGTGCAGCGGCGGCAGCAGT
CTCAGCCAAGTCGAGGGCAAACAGAAATCCGGAAGGGGCCGGGGCTCCATGTGGTGGGGC
ATTGCCAAGGTCGGCGAACCCAACAACATTACGCCCATCATGTACATGGATCCTGCCATC
CACTCCACATTGAGAAGGAAACAGCGACGCCTGGTCAGGGACAACCCCGGTGTACTGGGA
GCCCTGGTCAAGGGCGCCAACTTGGCCATCAGCGAGTGCCAGCACCAGTTCAGGAATCGT
CGCTGGAACTGCTCGACGAGAAACTTCTCGAGGGGCAAAAATCTATTCGGCAAAATCGTT
GATCGAGGCTGCCGAGAGACGAGCTTCATTTACGCAATCACCAGCGCGGCGGTGACCCAC
TCGATCGCCAGGGCCTGCAGCGAAGGAACGATAGAGTCCTGCACCTGCGACTACAGCCAC
CAGTCGAGATCCCCACAAGCGAACCACCAGGCGGGCAGTGTGGCCGGCGTGCGGGATTGG
GAGTGGGGCGGCTGCTCGGACAACATCGGATTCGGGTTCAAGTTCTCCCGGGAATTCGTC
GATACCGGCGAGCGGGGTCGCAATCTGCGCGAGAAGATGAATCTGCACAACAACGAGGCG
GGTCGAGCGATTGGCGACAATCTGAAGGCCCGCTTCGACGGAGCCACCCGCGTGCAACGG
GCCACCAACGCTCTGCTGGTCTACGGCGAGATCCTGTATCACTTCTTCTGCCAGTGCAAC
GAG
>FBpp0197843_Dsec
ATGGATATCAGCTATATCTTCGTCATCTGCCTGATGGCCCTGTGCAGCGGCGGCAGCAGT
CTGAGCCAAGTCGAGGGCAAACAGAAATCCGGAAGGGGCCGAGGCTCCATGTGGTGGGGC
ATTGCCAAGGTCGGCGAACCCAACAACATTACGCCCATCATGTACATGGACCCAGCGATC
CACTCCACGTTGAGAAGGAAACAGCGTCGCCTGGTCAGGGACAATCCCGGTGTACTGGGA
GCCCTGGTCAAGGGCGCCAACTTGGCCATAAGCGAGTGCCAACACCAGTTCAGAAATCGC
CGCTGGAACTGCTCGACGAGAAACTTCTCGAGGGGCAAAAATCTATTCGGCAAAATCGTT
GATCGAGGCTGCAGAGAGACGAGCTTCATTTACGCAATCACCAGCGCGGCGGTAACCCAC
TCGATTGCCAGGGCCTGCAGTGAAGGAACGATAGAGTCCTGCACCTGCGACTACAGCCAC
CAGTCGAGATCCCCACAAGCGAACCACCAGGCGGGCAGTGTGGCCGGCGTGCGGGATTGG
GAGTGGGGCGGCTGCTCCGACAACATCGGATTCGGGTTCAAGTTCTCCCGGGAATTCGTC
GATACCGGCGAGAGGGGTCGCAATCTGCGCGAGAAGATGAATCTGCACAACAACGAGGCG
GGTCGAGCGATTGGCGACAATCTGAAGGCCCGCTTCGATGGAGCCACCCGCGTGCAACGG
GCCACCAACGCTCTGCTGGTCTACGGCGAGATCCTGTATCACTTCTTCTGCCAGTGCAAC
GAG
>FBpp0324743_Dsim
ATGGATATCAGCTATATCTTCGTCATCTGCCTGATGGCCCTGTGCAGCGGCGGCAGCAGT
CTGAGCCAAGTCGAGGGCAAACAGAAATCCGGAAGGGGCCGAGGCTCCATGTGGTGGGGC
ATTGCCAAGGTCGGCGAACCCAACAACATTACGCCCATCATGTACATGGACCCAGCGATC
CACTCCACGTTGAGAAGGAAACAGCGTCGCCTGGTCAGGGACAATCCCGGTGTACTGGGA
GCCCTGGTCAAGGGCGCCAACTTGGCCATAAGCGAGTGCCAACACCAGTTCAGAAATCGC
CGCTGGAACTGCTCGACGAGAAACTTCTCGAGGGGCAAAAATCTATTCGGCAAAATCGTT
GATCGAGGCTGCCGAGAGACGAGCTTCATTTACGCAATCACCAGCGCGGCGGTAACCCAC
TCGATTGCCAGGGCCTGCAGTGAAGGAACGATAGAGTCGTGCACCTGCGACTACAGCCAC
CAGTCGAGATCCCCACAAGCGAACCACCAGGCGGGCAGTGTGGCCGGCGTGCGGGATTGG
GAGTGGGGCGGCTGCTCCGACAACATCGGATTCGGGTTCAAGTTCTCCCGGGAATTCGTC
GATACCGGCGAGAGGGGTCGCAATCTGCGCGAGAAGATGAATCTGCACAACAACGAGGCG
GGTCGAGCGATTGGCGACAATCTGAAGGCCCGCTTCGATGGAGCCACCCGCGTGCAACGG
GCCACCAACGCTCTGCTGGTCTACGGCGAGATCCTGTATCACTTCTTCTGCCAGTGCAAC
GAG
>FBpp0259460_Dyak
ATGGATATCAGCTATATCTTCGTAATCTGCCTGATGGCCCTGTGCAGCGGCGGCAACAGT
CTCAGCCAAGTCGAGGGCAAACAGAAATCCGGAAGGGGCCGGGGCTCCATGTGGTGGGGC
ATTGCCAAGGTCGGCGAACCCAACAACATTACGCCCATCATGTACATGGATCCCGCCATC
CACTCCACGTTGAGAAGGAAACAGCGACGCCTGGTCAGGGACAATCCCGGTGTACTGGGT
GCCCTGGTCAAGGGCGCCAACTTGGCCATAAGCGAGTGCCAGCACCAGTTCAGGAATCGT
CGCTGGAACTGCTCGACGAGAAACTTCTCGAGGGGCAAGAATCTATTCGGCAAAATCGTT
GATCGAGGCTGCCGCGAGACGAGCTTCATTTACGCCATCACCAGCGCGGCGGTGACCCAC
TCAATTGCCAGGGCCTGCAGCGAAGGATCGATAGAGTCCTGCACGTGCGACTACAGCCAC
CAGTCGAGATCCCCGCAAGCCAACCACCAGGCGGGCAGTGTGGCCGGCGTCCGGGATTGG
GAGTGGGGCGGCTGCTCGGACAACATTGGATTCGGGTTCAAGTTCTCCCGGGAATTCGTC
GATACCGGCGAGCGAGGTCGCAATCTGCGCGAGAAGATGAATCTGCACAACAACGAGGCG
GGTCGAGCGGTAAGTTCAGCTATCCAACATAAATACACTGAAAAAACGTTTATAAATAGA
GTCTATACAAATATGGTATTTTATGGCTCTATTTTATATACCTTTTTTGCTCAGTGCACC
TCG
>Dmel_wg
ATGGATATCAGCTATATCTTCGTCATCTGCCTGATGGCCCTGTGCAGCGGCGGCAGCAGT
CTCAGCCAAGTCGAGGGCAAACAGAAATCCGGAAGGGGCCGGGGCTCCATGTGGTGGGGC
ATTGCCAAGGTCGGCGAACCCAACAACATTACGCCCATCATGTACATGGACCCAGCGATC
CACTCTACGTTGAGAAGGAAACAGCGACGCCTGGTCAGGGACAATCCCGGTGTACTGGGA
GCCCTGGTCAAGGGCGCCAACTTGGCCATTAGCGAGTGCCAACACCAGTTCAGAAATCGC
CGCTGGAACTGCTCGACGAGAAACTTCTCGAGGGGCAAAAATCTATTCGGCAAAATCGTT
GATCGAGGCTGCCGAGAGACGAGCTTCATTTACGCAATCACCAGCGCGGCGGTGACCCAC
TCGATTGCCAGGGCCTGCAGTGAAGGAACGATAGAGTCCTGCACCTGCGACTACAGCCAC
CAGTCGAGATCTCCACAAGCGAACCACCAGGCGGGCAGTGTGGCCGGCGTGCGGGATTGG
GAGTGGGGCGGCTGCTCCGACAACATCGGATTCGGGTTCAAGTTCTCCCGGGAATTCGTC
GATACCGGCGAGAGGGGTCGCAATCTGCGCGAGAAGATGAATCTGCACAACAACGAGGCG
GGTCGAGCGATTGGCGACAATCTGAAGGCCCGCTTCGATGGAGCCACCCGCGTGCAACGG
GCCACCAACGCTCTGCTGGTCTACGGCGAGATCCTGTATCACTTCTTCTGCCAGTGCAAT
GAG
