# Supplementary material for: Contrasting patterns of molecular evolution in metazoan germ line genes
Source: BMC Evol Biol. 2019 Feb 11;19:53. doi: 10.1186/s12862-019-1363-x (PMC6371493; doi:10.1186/s12862-019-1363-x)
Supplement: Supplementary file 2 — Alignments. (ZIP 213 kb) [file 12862_2019_1363_MOESM2_ESM.zip › Alignments_avail_on_request/Apis_tkv_final.fas]

>Amel_XM_391989.6_tkv
ATGCAATGCAAAGGATATCTTGTGCCACATTTACAAGGAAAAAATATAATATGTTGTAAC
AAGAGTGCATTATGTAACAAAGATTTATATCCTGATTATAAACCTAGAACTACAACAGTA
CCTAATCCTATGGCTATAGCATCGGGTGCGCCACTTATAATATTGACTACCATTTTGTCT
ATATGCTTAATGGTAATTTCAATAGCTATGGTAATCATATATCATAGATACAGAAGAAAA
GAAAGAGGACCTTGCTTAGTGCCTTCTCAAGGAACACTTAAAGACTTTATTGATCAGAGT
AGTGGTTCTGGATCAGGATTACCTCTCTTAGTACAGCGAACTATAGCTAAACAATTAGCC
TTATCTCAATGTGTTGGGAAAGGACGATATGGTGAAGTATGGCTTGCAAGATGGAGAGGC
GAAAAAGTGGCAGTGAAAGTATTTTTTACATTAGAAGAAGCATCTTGGTTTAGAGAAACT
GAAATTTATCAGACAGTTTTAATGAGACACGATAATATTTTGGGTTTCATTGCGGCTGAT
ATTAAAGGCACAGGATCTTGGACACAAATGTTACTAATTACAGATTATCATGAAAGAGGC
TCGTTATATGATTATCTACAAACTACTGTTCTAGATTATCCTAGCCTTTTAGCAATATGT
CTTTCAATTGCTTCTGGTATTGCTCATCTTCATACAGAGATTTTTGGTACACGAGGGAAG
CCTGCTATAGCTCATAGAGATATTAAAAGTAGAAATATTTTAGTAAAAAAGAATGGTGAA
TGCGCAATTGCAGACTTTGGTTTAGCAGTTAGATATATTAGTGAAAGCGGAGAAATTGAT
ATTGCACCTAATACACGAGTGGGTACACGCCGATACATGGCTCCAGAAGTTTTAGATGAA
ACTTTAAACACATCTTCTTTTGACGCTTTCAAGATGGCAGATATGTATTCTGTTGGTCTC
GTACTTTGGGAAACTTGTAGAAGATGTATTACAGGTGGCAAAAATTCTATGGTGGAACCG
TATGCTTTACCATACCAAGATGTTGTTCCAAGTGATCCAGACTTTGAAGATATGCGGTTA
GCAGTTTGTGTAAAACGATTACGTCCAATAATACCAGCACGATGGGAAAATGATTCAATT
CTATTTGCGCTGAGTAAGCTTATAGCTGAATGTTGGCATGCAAATCCAGCCGTTCGTTTA
ACAGCGCTGCGCGTGAAAAAGACAATATCAAAATTACATATTGACAATGCTATTAAAATC
GTA
>Acer_XM_017051620.1
ATGCAATGCAAAGGATATCTTGTGCCACATTTACAAGGAAAAAATATAATATGTTGTAAT
AAGAGTGCATTATGTAACAAAGATTTATATCCTGATTATAAACCTAGAACTACAACAGTA
CCTAATCCTATGGCTATAGCATCGGGTGCACCACTTATAATATTGACTACCATTTTGTCT
ATATGCTTAATGGTAATTTCAATAGCTATGGTAATCATATATCATAGATACAGAAGAAAA
GAAAGAGGACCTTGCTTAGTGCCTTCTCAAGGAACACTTAAAGACTTTATTGATCAGAGT
AGTGGTTCTGGATCAGGATTACCTCTTTTAGTACAGCGAACTATAGCTAAACAATTAGCC
TTATCTCAATGTGTTGGGAAGGGACGATATGGTGAAGTATGGCTTGCAAGATGGAGAGGG
GAAAAAGTGGCAGTGAAAGTATTTTTTACATTAGAAGAAGCATCTTGGTTTAGAGAAACT
GAAATTTATCAGACAGTTTTAATGAGACATGATAATATCTTGGGTTTCATCGCAGCTGAT
ATTAAAGGCACAGGATCTTGGACACAAATGTTACTAATTACAGATTATCATGAAAGAGGC
TCGTTATATGATTATCTACAAACTACTGTTCTAGATTATCCTAGCCTTTTAGCAATATGT
CTTTCAATTGCTTCTGGTATTGCTCATCTTCATACAGAGATTTTTGGTACACGAGGGAAG
CCTGCTATAGCTCATAGAGATATTAAGAGTAGAAATATTTTAGTAAAAAAGAATGGTGAA
TGTGCAATTGCAGACTTTGGTTTAGCAGTTAGATATATTAGTGAAAGCGGAGAAATTGAC
ATTGCACCCAATACACGAGTGGGTACGCGCCGATACATGGCTCCAGAAGTTTTAGATGAA
ACTTTAAACACATCTTCTTTTGACGCTTTCAAAATGGCAGATATGTATTCTGTTGGTCTC
GTACTTTGGGAAACTTGTAGAAGATGCATCACAGGTGGCAAAAATTCTATAGTGGAACCA
TATGCTTTACCATACCAAGATGTTGTTCCAAGTGATCCAGATTTTGAAGATATGCGGTTA
GCAGTTTGTGTAAAACGATTACGTCCAATAATACCAGCACGATGGGAAAATGATTCAATT
CTATTTGCGCTGAGTAAGCTTATAGCTGAATGTTGGCATGCAAATCCAGCCGTTCGTTTA
ACAGCGCTGCGCGTGAAAAAGACAATATCAAAATTACATATTGATAATGCTATTAAAATC
GTA
>Ador_XM_006624139.1
ATGCAATGCAAAGGATACCTTGTGCCACATTTACAAGGAAAAAATATAATATGTTGTAAC
AAGAGTGCATTATGTAACAAAGATTTATATCCTGATTATAAACCTAGAACTACAACAGTA
CCTAATCCTATGGCTATAGCATCGGGTGCGCCACTTATAATATTAACTACCATTTTGTCT
ATATGCTTAATGGTAATTTCAATAGCTATGGTGATCATATATCATAGATACAGAAGAAAA
GAAAGAGGACCTTGCTTAGTGCCTTCTCAAGGAACACTTAAAGACTTTATTGATCAGAGT
AGTGGTTCTGGATCAGGATTACCTCTCTTAGTACAACGAACTATAGCTAAACAATTAGCT
TTATCTCAATGTGTTGGGAAGGGACGATATGGTGAAGTATGGCTTGCAAGATGGAGAGGG
GAAAAAGTGGCAGTGAAAGTATTTTTTACATTAGAAGAAGCATCTTGGTTTAGAGAAACT
GAAATTTATCAGACAGTTTTAATGAGACACGATAATATCTTGGGTTTCATCGCGGCTGAT
ATCAAAGGCACAGGATCTTGGACACAAATGTTACTAATTACAGATTATCATGAAAGAGGC
TCATTATATGATTATCTACAAACTACTGTTCTAGATTATCCTAGCCTTTTAGCAATATGT
CTTTCAATTGCTTCTGGTATTGCTCATCTTCATACAGAGATTTTTGGTACACGGGGGAAA
CCTGCTATAGCTCATAGAGATATTAAAAGTAGAAATATTTTAGTAAAAAAGAATGGTGAA
TGCGCAATTGCAGACTTTGGTTTAGCAGTTAGATATATTAGTGAAAGCGGAGAAATTGAT
ATTGCACCCAATACACGAGTAGGTACACGCCGATACATGGCTCCAGAAGTTTTAGATGAA
ACTTTAAACACATCTTCTTTTGACGCTTTCAAGATGGCAGATATGTATTCTGTTGGTCTT
GTACTTTGGGAAACTTGTAGAAGATGCATTACAGGTGGCAAAAATTCTATGGTGGAACCA
TATGCTTTACCGTATCAAGATGTTGTTCCAAGTGATCCAGATTTTGAAGATATGCGATTA
GCAGTTTGTGTAAAACGATTACGTCCAATAATACCAGCACGATGGGAAAATGATTCAATT
TTATTTGCGCTGAGTAAACTTATAGCCGAATGTTGGCATGCAAATCCAGCCGTTCGTTTA
ACAGCGCTACGCGTGAAAAAGACAATATCAAAATTACATATTGACAATGCTATTAAAATC
GTA
>Aflo_XM_003694777.2
ATGCAATGCAAAGGATACCTTGTACCACATTTACAAGGAAAAAATATAATATGTTGTAAC
AAGAGTGCATTATGTAACAAAGATTTATATCCCGATTATAAACCTAGAACTACAACAGTA
CCTAATCCTATGGCTATAGCATCGGGTGCGCCACTTATAATATTGACTACCATTTTGTCT
ATATGCTTAATGGTAATTTCAATAGCTATGGTGATCATATATCATAGATATAGAAGAAAA
GAAAGAGGACCTTGCTTAGTGCCTTCTCAAGGAACACTTAAAGATTTTATTGATCAGAGT
AGTGGCTCTGGATCAGGATTACCTCTCTTAGTACAGCGAACTATAGCTAAACAATTAGCC
TTATCTCAATGTGTTGGAAAAGGACGATATGGTGAAGTATGGCTTGCAAGATGGAGAGGG
GAAAAAGTGGCAGTGAAAGTATTTTTTACATTAGAAGAAGCATCTTGGTTTAGAGAAACT
GAAATTTATCAGACAGTTCTAATGAGACACGATAATATCTTGGGTTTCATCGCGGCTGAT
ATCAAAGGCACAGGATCTTGGACACAAATGTTACTAATTACAGATTATCATGAAAGAGGC
TCGTTATATGATTATCTACAAACTACTGTTCTAGATTACCCTAGCCTTTTAGCAATATGT
CTTTCAATTGCTTCTGGCATTGCTCATCTTCATACAGAGATTTTTGGTACACGAGGGAAG
CCTGCTATAGCTCATAGAGATATTAAAAGTAGAAATATTTTAGTAAAANAAAATGGTGAA
TGCGCAATTGCAGACTTTGGTTTAGCAGTTAGATATATTAGTGAAAGTGGAGAAATTGAT
ATTGCACCCAATACACGAGTCGGTACACGCCGATACATGGCTCCAGAAGTTTTAGATGAA
ACTTTAAACACATCTTCTTTTGACGCTTTCAAGATGGCAGATATGTATTCTGTTGGTCTT
GTACTTTGGGAAACTTGTAGAAGATGCATTACAGGTGGCAAAAATTCTATGGTGGAACCA
TATGCTTTACCATACCAAGATGTTGTTCCAAGTGATCCAGACTTTGAAGATATGCGATTA
GCAGTTTGTGTAAAACGATTACGTCCAATAATACCAGCACGATGGGAAAATGATCCAATT
CTATTTGCGCTGAGTAAGCTTATAGCCGAATGTTGGCATGGAAATCCAGCCGTTCGTTTA
ACAGCGCTACGCGTGAAAAAGACAATATCAAAATTACATATTGACAATGCTATTAAAATC
GTA
