# Supplementary material for: Contrasting patterns of molecular evolution in metazoan germ line genes
Source: BMC Evol Biol. 2019 Feb 11;19:53. doi: 10.1186/s12862-019-1363-x (PMC6371493; doi:10.1186/s12862-019-1363-x)
Supplement: Supplementary file 2 — Alignments. (ZIP 213 kb) [file 12862_2019_1363_MOESM2_ESM.zip › Alignments_avail_on_request/Caen_ifet_final.fas]

>CE_ifet-1
atgactagtcatctagacgacgaaggcctacacccaatggtctcaacccttctcggaggg
ggcacacttccgacggtaccgttcaaagcgtacaccagagaacgaatgatggaactgaga
actaccaaagcaagcatgacgaggcctgaaaacctctcagaagatttcaatggcgaagat
ggtaagttttctcctttgaaatggcttgaacaccgttgggaaatcgaaggaattaaaaat
cgtccgatgtcgaaaaaaattgattcgttatgcgctggcgctgatgaaaatacgggtttg
tctccacaacggagagcatttagcagtggctgcaaagcaccaacagacgacaaaggacgt
gacggagagtacgaaagattgggagggcatggaaagaactggagaaacggaagtaccggt
ggtgccgataaatttgcttcgagaggaaatgacttcaaaccatccttccagaaaggtaac
cagcttgaaggtactcgtggagccgaatggaaaaaggatacacgaggggcaaaattcgca
ccacggagagaggaacgccttacgagcttgagcggaagtgagaagctgccagaatgggct
gacggtcccactacaatggacgatatgattgagttgcgcggatttgatgaaccaaaaaaa
gtgaagaacaaaaagaatccaaaggaaaagaaggagaaagaaccggagccagtggagtgc
gttggatcccgtccgtcatcaactggtctcaagacttctgaacctattgacgatccagca
attgcttattcgggaggaggagctcttccggctacggatcaggaactcgcggctcttctg
ggatgtcttgacattcaaaaaacatcaagaaagatcgatggcgacgatatggcttgggcg
cacaagagtgaggaaactgctggaggaactagtcgtctcagtcggttcttcgcaaagaag
aacaagtcccctgaattggacgctatgctttcgtcagttggaggcggaaacgatgaaaac
gtggctaatccaatgcttgcaagacttttcggtcatagtggtggtgataacaacgcttca
tcttctggagctggtgatataaaaggaggaatgcggttggaagatttggagaaaggcatg
gagtcaaaggaaccttcaaaagtcagtccattgcaagatccatcacaacaagcacaactt
ctgcaacatctgcaaaaattcgccaaacagcaagcagagtctcacatacatcatcataga
caaccaacaccaccaaatggaggtccacagcatcaacaacatttgcatcaccctatggtt
catcctggaatgcaaattatcgcagatccaagccttcttgcaagcttcgcacagaatcca
gtgattttgaatgcctatgtcgagaatcaacttcaagaagcagtcaatgctgcaattcgt
gcaaacaatgggcagcagcttccaccacagcttcatgagcaacttcgtatggcatccatg
cgtaacaaggctttcctacagtctcagactctcactttcgttagtcttcaacaacagcat
cagcagcagcatcagcaacaacaacagcatcatcaacacaaaggtcgcactcctgctatg
atacctgcgtctgtgcagcggcaattgcagaagagctcctcaaatgctgatcagaagaaa
gaaaagagtcagagcccgccagagagcaaccaagagacttccgacgctcataatcaatct
gatgccaaccaactgaagaaattgcacatgcagcagaactatgccaatatggtgcaggca
atgaattctggagtcggatgggcacgcggaaacggcgttgttaacggacaacagcagcaa
cttccaccaaatgttcaaatgctgatggctcaacaccagcaagctcaaatgcagcacctc
aagatgatgatgtcccgtgctcaacaacagcacatgttgatggcaaagatagctcaaatg
caacaacagcagatggctaacatgcaagagagacagggacccagtcatcaacaacaccaa
ccatccgagctgtcacaggtcgggccaattcaaactccgcttgagaagctgctggcatcg
gttggagttcagggatctcaattcactgggtccggagatcgaattccatcgtcggtccgt
ccaatgtctctggaagatctcgagaaacagttaacagctgtt
>WBGene00162864_CBN24139_cbre
ATGACTAGTCATCTAGACGACGAAACCCTGCACCCCATGGTCTCAACTCTCCTCGGAGGA
GGCCCAATTACCACGGCACCGATTAAATCGTATAGCCGCGAACGAATGATGGAGCTGAAA
ACCACGAAAGCAAGCATGACAAGGCCTGAAAACCTCTCAGAAGATTACAATGGCGAAGAT
GGGAAATTCTCTCCTCTGAAATGGCTTGAGCACCGATGGGAAATTGAAGGAATCAAAAAT
CGTCCAATGTCGAAAAAAATTGATTCGTTGTGCGCTGGCGCTGATGAAAATACGGGTCTT
TCTCCACAACGGAGAGCATTTAGTAGTGGTTGCAAAGCTCCAGCTGATGATAAAGGAAGA
GACGGTGAATACGAGAGATTGGGAGGCCATGGCAAGAACTGGAGAAATGGAAGCACCGGT
GGAGCCGATAAGTTCGCATCAAGAGGAAACGATTTCAAGACATCATTCCAGAAAGGAGGA
CAACTAGATGGTGCTCGTGGAACTGACTGGAAAAAGGATACTCGGGGAGCGAAGTTCCCA
GGGCGGAGGGAAGAACGGCTTACTAGTTTGAGCGGCAGTGAGAAACTTCCTGAATGGGCC
GATGGACCGACTACTATGGACGATATGATCGAGCTGCGTGGATTCGACGAGCCAAAGAAA
GGCAAAAACAAGAAGAATCCTAAAGAAAAGAAAGAGAAGGAATCCGAGAACACGGAATGT
GCGGGTTCCCGGCCGTCTTCTACGGGTATGAAAACTGTTGAGCCATTCGATGATCCGGCT
ATAGCGTTTTCTTCTGGCGGTGCATTACCTCCTACCGACCAGGAGCTGGCAGCTCTTCTT
GGATGTCTTGACATCCAAAAGTCTTCTCGGAAGACAGACGGTGACGATATTGCTTTCTTG
CAAAAGAGTGAAGAATCGGCAGCCGCAACTAGTCGGCTCAGCCGATTTTTCGGGAAAAAG
AGCAAGTCTCCCGAATTGGATGCTATGCTTGCATCTGATGGTGGAGGCAACAATGAAAAT
GTAGCCAATCCTATGCTGGCAAAATTGTTCGGTCATAGCGGAGGCGATAACAACGCAAGT
TCTTCTGGCATCGGTGATATGAAAGGAGGGATGCGTTTGGAGGATTTGGAGAAGGGAATT
GAGTCTAAAGAAACATCGAAAGTCAGTCCGCTTCAAGATCCTTCACAGCAAGCTCAGCTG
ATGCATCATCTGCAAAAGTTTGCTAAACAACAAGCGGAGTCTCAAATGCAACAACACAGA
CAGCCAACACCTCCGAACAATGGTGCACACCATCCACAACAAATGCATCACCCAGTTGTT
CACCCAGGAATGCCAATCATTGCTGATCCTGCCCTACTCTCCAGCTTCGCACAAAACCCG
ATGGTTCTCAACGCATATGTTGAAAATCAGCTTCAAGAAGCTCTCAATGCAGCGATCCGG
GCCAACAACGGACAACAACTTCCAGCACAGCTTCATGAACAGTTGCGAATGGCGTCTATG
CGGAATAAGGCTTTCTTGCAAGCACAGACACTCTCATATGTCACCCTTCAACAACAACAC
CAAAATCAAATGCATCTCCAGCAGCAACACCATCAACAGAAGGGACGTGCTCCATCTATG
ATACCTGCTTCAGTACAACGTGCATTGCATAAGAGTGCATCAAATGCAGACCAAAAGAAG
GAAAAGAGCCAGAGTCCACCAGACAGCACTCAGGAGGCGGTAGACGCACAAACTCATCCT
GAAGCTAATGCGATTAAGAAGTTGCAAATGCAACAGAACTACGCTAATATGGTTCAAGCC
ATGAACTCTGGAGTCGGCTGGAATCGTGGCAACGGAGCAACCAATGGGCAACAGCAACAG
TATCCACCCAATGTGCAAATGCTCATGGCACAACATCAACAAGCTCAAATGCATCACCTC
AAAATGATGATGTCTCGTGCTCAACAACAGCACATGCTAATGGCCAAGCTTGCGCATATG
CAACAGCAGCAGATTGCTAGCATGCAAGAGAGACAAGGATCCAGTCATCATCAACAACAG
CCTTCGGAGCTTTCACAGGTCGGGCCAATTCAAACACCGCTTGAAAAACTGTTGGCTTCA
GTTGGTGTGCAAGGATCACAATTCACTGGATCCGGAGATCGCATTCCAACCTCTGCTCGT
CCAATGTCACTCGAAGACCTCGAAAAGCAGTTGACGGCTGCT
>WBGene00037552_CBG18057_cbri
ATGACTAGTCATCTAGACGACGAAGCTATCATCCCCATGGTCTCAACCCTTCTCGGCGGA
GGAACCCTTCCGACGCCGCCAATCAGAACATACAGTCGGGAACGAATGATGGAACTGAGA
ACCACGAAAGCAAGCATGACGAGGCCGGAAAACCTTTCAGAAGATTACAATGGCGAGGAT
GGAAAATTTTCTCCCTTGAAATGGCTTGAGCACCGATGGGAAATTGAAGGGATCAAAAAT
CGTCCTATGTCGAAAAAAATTGATTCGCTATGCGCTGGCGCTGACGAAAATACGGGTCTT
TCTCCACAACGGAGAGCATTTATCGGTGGCTGCAAAGCACCAAATGATGACAAAGCTCGA
GACGGAGAATACGAAAGATTGGGAGGTCATGGGAAGAATTGGAGAAATGGAAGCACTGGG
GGCGCTGATAAGTTTGCTCCTAGAGGAGCTGACTTTAAGACGTCATTCCAAAAAGGAGGG
CAGCTTGATGGTGCTCGTGGGACTGAGTGGAAGAAGGAAGTTCGAGGCGCCAAGTTCGGG
TCAAGACGAGAGGATCGTATGAATAGTGTTAGCGGCAGTGAGAAGTTGCCTGAATGGGCT
GATGGGCCGACGACTATGGATGATATGATCGAGCTCCGCGGATTTGATGAGCCAAAGAAA
GGCAAAGCTAAGAAAAATCCAAAGGAGAAGAAGGAGAAAGAGCCAGAGGCTACGGAGTGC
GTTGCATCTCGCCCTTCTTCTACGGGAGTGAAAACTGCTGAACCTTTCGATGATCCAGCA
ATCGCCTACTCCGGTGGTGGAGCTCTCCCTGCGACGGATCAAGAGCTGGCTGCTCTTTTG
GGATGCCTCGACATTCAAAAAACTTCTCGGAAGACGGACAGTGAAGACATGACGATCACT
CAAAAAGGCGACGACTCCGCAGGCGGTACTAGTCGCCTTAGTCGATTCTTCGGAAAGAAA
AGCAAGTCTCCAGAACTGGACGCCATTCTTGCTTCTGCTGGGGGAGGTAATGATGAAAAC
ATAGCCAACCCCATGCTCGCTAAACTATTTGGACATAGCGGTGGTGATAACAATGCATCT
TCTTCTGGACATAGTGACATAAAGGGAGGAATGAGATTGGAGGATTTGGAGAAAGGTGTC
GAAACGAAAGAACAACCCAAGGGAAGTCCACTGCAGGATCCGTCTCAACAGGCACAACTG
ATGCATCATCTTCAAAAGTTCGCTAAGCAACAAGCCGAAGCTCATATGCAACACCACAGA
CAGGCCACACCACCAAATGTTGGCCCACATCACCAACAACAGATGCATCACCCAATGGTT
CATACAGGAATGCCGATACTCGCTGACCCAGCTCTTCTTGCCAGCTTTGCTCAAAACCCT
TTAGTTCTAGACGCATACGTTGAGAACCAACTCCAGGAAGCTATCAATGCTGCTGTTCGT
GCAAATAATGGACAACAACTTCCAGCACAGCTCCGTGAACAATTGAGGATGGCATCGATG
CGCAACAAAGCATTCCTTCAGTCGCAAACTCTCACATTTGTAACTTTACAACAGCACCAA
CAACAGCAGCATCACCAGCAACAACAGCATCATCAGCAAAAAGGCCGTACCCCAGCTATG
ATTCCTGCTTCAGTACAACGCCAGCTTCAAAAAGGTACTTCGAATGCCGAGCAGAAGAAG
GAAAAGAGCCAAAGCCCACCGGAAGGTGGTCAGGAAGGTTCTGATGCTCAGACTCAATCA
GATGCTAATCATTTGAAGAAGTTGCAAATGCAACAGAACTATGCTAACATGGTTCAGGCT
ATGAACTCAGGAGTTGGTTGGCAACGGGGAAATGGTGCTGTCAACGGTCAGCAACAACAG
CTTCCACCAAATGTGCAAATGCTCATGCAGCAACAGCAGCAAGCGCAAATGCATCACATT
AAAATGATGGTGTCTCGTGCTCAACAACAGCAACTCCTCATGGCCAAACTGGCTCATATG
CAACAGCAACAGATGGCTGGTATGCAAGAGAGACAAGCTTCTAGTCACCACCAACAGCAA
CCTTCCGAGCTTTCCCAGGTCGGACCCATCCAAACGCCTCTCGAGAAGTTGCTGGCAGCA
GCTGGAGTTCAGGGTTCCCAGTTCACAGGATCTGGTGATCGCATTCCAACTTCGGCTCGT
CCAATGTCACTTGAAGATCTCGAGAAGCAATTAACATCAGTT
>WBGene00061772_CRE20258_crem
ATGACTAGTCATCTAGACGACGAAGGCCTTCACCCAATGGTCTCAACTCTTCTCGGAGGA
GGAATTTTCCCATCACCGCCTCCCAGAACATACGATCGGGAACGAATGATGGAGCTGAGA
TCCACGAAAGCAAGTATGACGAGGCCTGAAAACCTCTCAGAAGATTATAATGGCGAAGAT
GGAAAGTTCTCGCCTTTGAAATGGCTTGAGCACCGATGGGAAATTGAAGGAATCAAAAAT
CGTCCAATGTCGAAAAAAATTGATTCGTTATGCGCTGGCGCTGATGAGAATACGGGTCTT
TCTCCACAACGGAGAGCATTTAGTAGTGGTTGCAAAGCTCCAACTGACGATAAAGGAAGA
GACGGTGAATACGAAAGATTGGGAGGTCATGGTAAGAACTGGAGAAACGGTAGCACTGGT
GGCGCCGATAAGTTCGCATCAAGAGGGACCGACTTCAAAACGTCATTCCAAAAGGGTGGA
CAGGTGGATGGAGTTCGCGGCACAGAATGGAAGAAGGATACTCGAGGAACGAAATTCGGA
TCTCGAAGAGAGGATCGTATGAATAGTGTAAGCGGAAGTGAGAAATTGCCTGAATGGGCT
GACGGACCAACTACCATGGATGATATGATTGAACTGCGCGGGTTCGATGAACCGAAAAAG
GGTAAAAACAAGAAGAATCCAAAAGAAAAGAAAGAGAAGGAACCTGAAGCTCCTGAGTGC
GGTGGCTCTCGTCCTTCTTCGGCTGGATTGAAAGTTGCTGAGCCATTCGACGATCCAGCC
ATCGCATATTCTGGGGGCGGTGCGCTCCCTGCAACAGATCATGAGCTGGCTGCTCTTCTT
GGTTGCCTTGACCTCCAAAAAGCATCACGCAAAACTGATGGTGATGAGATGGCATTCAAT
CACAAAAGTGAGGACTCTGCAGCTGGAACTAGTCGTCTCAGTCGGTTCTTTGGGAAGAAG
AGCAAGTCACCTGAAATTGATGCTATGCTCGCATCCGTCGGTGTCGGCAACAATGAAAAC
GTGGCTAATCCAATGTTGGCTAAATTATTCGGTCATAGCGGTGGAGATAACAACGCTTCA
TCTTCTGGACTAGGTGACATGAAAGGAGGGATGAGACTCGAAGATTTGGAGAAGGGTATG
GACACAAAAGAATCGTCGAAGGTCAGCCCACTACAGGATCCATCTCAACAAGCTCAGTTA
TTGCACCACTTGCAAAAAGTAGCTAAACAGCAAGCCGAATCCCATTTGCAGCATCATAGG
CAGCCTACACCGCCAAATGGAGGTCCAATACATCCTCATCAAATGCATCATCCCATGGTT
CATCCGGGAATGCCGATTGTAGCTGATCCAGCCCTTCTTGCTAGTTTTGCCCAAAACCCT
CTTGTCCTGAACGCCTATGTTGAAAATCAACTTCAAGAAGCAACGAATGCCGCGATTCGA
GCTAACAATGGGCAACAACTTCCAGCACAACTTCGTGAGCAACTTCGGATCGCATCTATG
CGCAACAAAGCCTTCTTGCAATCTCAAACGATCACATTTGTCGGTCTTCAACAGCAGCAC
CAACAGCATCAACACCAGCAGCATCAGCACTTGCAGCAAAAAGGGCGTACACCTGCCATG
ATTCCTGCTTCGGTGCAACGCCAGCTTCAAAAGAGTACATCAAATGCAGACCAGAAGAAG
GAAAAAAGCCAGAGTCCTCCAGAGAGTGCACAAGATACTTCTGACCCCCAAAATCATGTC
GATGCCAATCAGTTGAAAAAGCTTCACATGCAGCAGAACTATGCCAACATGGTACAGGCG
ATGAACTCGGGTGTTGGCTGGCAACGAGGCAACGGTGCTGTCAATGGGCAACAACAGCAA
CTCCCACCGAATGTACAAATGCTTATGGCTCAGCACCAACAAGCCCAGATGCATCACCTT
AAAATTATGCTTTCTCGGGCTCAACAACAACAGATGCTTATGGCAAAACTTCAACATATG
CAACAGCAACAGATGGCGAGCTTACAAGAGAGGCAAGGATCAAACCATCTCCAGCAACAA
CCGTCAGAGCTTTCGCAGGTCGGACCTATTCAAACGCCTTTGGAAAAGCTGCTGGCATCC
GTTGGAGTACAGGGCTCCCAGTTCACTGGATCAGGAGACCGTATCCCAACATCAGCTCGC
CCAATGTCTCTTGAAGATCTTGAAAAGCAGTTAACGGCGGCC
