# Supplementary material for: Contrasting patterns of molecular evolution in metazoan germ line genes
Source: BMC Evol Biol. 2019 Feb 11;19:53. doi: 10.1186/s12862-019-1363-x (PMC6371493; doi:10.1186/s12862-019-1363-x)
Supplement: Supplementary file 2 — Alignments. (ZIP 213 kb) [file 12862_2019_1363_MOESM2_ESM.zip › Alignments_avail_on_request/Caen_sma4_final.fas]

>CE_sma-4
atgccaccacagttcaatgatcatccatattttccgaacgtgccgacaataagtactctt
gacgaagcgtcttcttttaatggattttataacaataataacccatgtacatcatcacaa
gcttcatcccaacctccaaatgctggagcagttctcacaactgcaatggattcatgtcag
cagatttcacatgttttacaatgttatcagcagggtggagaggacagtgattttgtacgg
aaagccatcgaatctcttgtcaaaaaattgaaagacaaacgaattgaattggatgcattg
attacagcagttacttcaaatggaaaacaaccaactggatgtgttactattcagagatcc
ttggatggacgccttcaagttgctggacggaaaggtgttccacatgtagtttacgcaaga
atatggagatggccaaaagttagcaaaaatgaacttgtgaaattagttcaatgtcaaact
tcatcagatcatcctgataatatttgcattaatccttatcactacgaaagagttgtctca
aatcggataacaagtgcagatcaatcacttgagaattcaagcgaatatttaggagatgca
ggagttatttgcagtgattggccgaacacacctcctgataacaattttaatacaccgatt
atttctgatattccgatagatctcaatcaaatatatgttccaacacctccacaattactt
gataattggtgttcaatcatttattatgaactggatacacccattggtgaaacctttaag
gtcagcgcccgcgatcatggaaaagtaatagtagatggtggaatggatccacatggagaa
aatgaaggaaggttatgtcttggagcactttcaaatgttcatcgaacagaagctagtgaa
aaagcaagaatccatattggtcgtggtgttgaattaaccgctcacgccgatggcaacatc
tctatcacttcaaattgtaaaattttcgtccgatccgggtacctagactacactcatgga
tccgagtacagtagtaaagcacatcgattcactccgaatgaatcttcatttgtattcgac
atcagatgggcctacatgcagatgctccgacgttctcgatcaagcaatgaagcagtacga
gcacaggcggcagctgttgctggatatgcaccgatgtccgtgatgccagcgataatgcct
gacagtggagttgacaggatgcgtcgtgacttctgtacaattgcgatttcatttgtaaaa
gcttggggtgatgtctaccagaggaaaactattaaggaaaccccatgttggattgaagta
actttgcaccgtcctctacaaatactggaccagcttctcaaaaatagttctcaatttgga
agttcc
>WBGene00193409_CBN31444_cbre
ATGCCATCCCCGTACAACAGTCATCTCCCACTTCACAGTATGCATACAACAAACAGCCTA
GAAGAGTCTCCTCCATTTCACGGATTCTATAATAATCTGAATCCACCTCCCCAACCACCT
CAACAGGTCCCTCCACCAGCTGCTGGACAGATTCTCACAACTGCAATGGATTCGTGTCAG
CAGATTTCACATGTGTTGCAGTGCTATCAACAGGGCGGAGAGGACAGTGAATTTGTGCGG
AAAGCCATCGAATCATTGGTGAAGAAGCTGAAAGACAAGAGAATCGAATTGGATTCATTG
ATCACAGCAATTACTTCCAATGGAAAACAGCCGACGGGATGTGTTACTATTCAGAGATCC
CTGGACGGACGTCTTCAAGTGGCCGGGAGGAAAGGTGTTCCACACGTTGTGTACGCAAGG
ATATGGAGGTGGCCGAAAGTCAGCAAGAATGAGCTGGTGAAACTCGTCCAATGCCAAACC
TCCGCCGACCACCCCGACAACATTTGTATCAATCCGTATCACTACGAACGAGTCGTCTCG
AATCGAATAACCAGTGCTGATCAATCCCTTGGAGACGTCAAAGAGTACCTGGGAGAGAGT
GGAATGATGTATGGGGACTGGCCCAACACCCCTCCCGAGAACAATTATAATCAGCCGGCT
GCGTCAGAAGTGCCGATCGATCTGAATCAGATTGTGGTGCCTACGCCGTTACAGCCCCTG
GACAACTGGTGTTCGATTATTTATTATGAGTTGGATACGCAGATTGGAGAGACTTTCAAG
GTCAGTGCCCTAGACCACGGGAAAGTGGTAGTGGACGGTGGAATGGATCCCCATGGAGAA
AACGAAGGACGATTTTGCCTTGGAGCCCTCTCCAATGTTCATCGAACAGAGGCCAGTGAG
AAAGCCAGAATTCACATTGGAGGTGGTGTGGAGCTGACCTGTCACGCCGATGGAAACGTG
TCGATCACGTCGAACTGCAAAATCTTTGTCCGCTCCGGTTACCTGGACTACAGCCAAGGG
TCCGAGTACAGTAGTAAAGCGCATCGTTTTACACCAAATGAAACGAATTTTGTATTCGAC
ATCCGATGGGCCTATATGCAAATGCTCCGTCGCAGCGAGTCAAGTAACGAGGCAGTGAGA
GCACAGGCCGCCGCGGTAGCTGGTTACGCACCGATGTCCGTGATGCCAGTCGTGATGCCG
GACAGTGGAGTGGATCGAATGCGTCGTGACTTTTGTACGATTGCAATTTCATTTGTGAAG
GCGTGGGGAGATGTTTATCAGAGGAAGACTATTAAGGAAACGCCGTGCTGGATCGAAGTG
ACCCTCCACCGACCGCTTCAACTACTTGACCAACTTCTCAAAAATAGTTCTCAATTCGGA
AGCTCC
>WBGene00030753_CBG09090_cbri
ATGCCATCTCTCTATCCTCATCATGCTCCCCTCCACAACATGCACCAAACGAGTAGTATG
GATGAGTCACCTCCATTTAATGGATTCTACAACAACAACAATCCAATTTCAACACCTACT
GTAGCCTCCGCTCCACCAAATGCCGGAGCAATTATCACAACGGCTATGGACTCTTGCCAA
CAGATTTCACATGTTCTACAGTGTTACCAACAGGGTGGTGAGGACAGTGAATTTGTGCGG
AAAGCCATCGAATCACTGGTGAAAAAGTTGAAAGATAAACGAATTGAGTTGGATTCGTTG
ATTACGGCAGTTACGTCAAACGGGAAACAGCCAACAGGATGCGTTACAATTCAGAGATCC
CTAGACGGACGTCTCCAGGTTGCTGGCCGAAAAGGTGTTCCCCATGTCGTCTATGCAAGA
ATATGGCGTTGGCCAAAAGTTAGCAAAAATGAGCTTGTGAAACTAGTCCAATGTCAGACA
TCAATTGATCATCCTGACAATATTTGTATCAATCCTTATCACTACGAAAGAGTCGTTTCA
AATCGGATAACCAGCGCAGATCATACACTTGGAGATTTAAACGAGTATATGGGAGAGCAG
GGCATGATGTATGGAGATTGGCCGAATACTCCTCCTGATAATAATTTCAATCAACCATTA
GTATCAGAAATTCCAGTGGATTTGGGTCAAATAATAGTGCCAACTCCTTCTCAACCATTG
GATAACTGGTGTTCTATTATCTATTATGAGCTGGATACACAAATTGGAGAGACATTTAAG
GTCAGTGCTTTGGATCATGGAAAGATCGTGGTCGATGGTGGGATGGATCCACATGGGGAG
AATGAAGGACGCTTTTGTCTCGGAGCACTTTCTAATGTTCACAGGACGGAGGCTAGTGAG
AAAGCAAGAATCCACATCGGCGGTGGAGTCGAACTAACCGCCCATGCCGACGGAAACGTC
TCCATCACCTCGAACTGCAAAATCTTTGTCCGTTCCGGATACCTAGACTACACCCAAGGA
TCTGAGTACAGCAGCATAGCTCATCGCTTCACAGCCAACGAACCCACATTCGTATTCGAT
ATTCGATGGGCGTACGCACAAATGCTTCGACGCAGTGAATCCAGTAACGAGGCAGTTCGA
GCTCAAGCAGCAGCAGTTGCTGGATATGCACCGATGTCCGTGATGCCAGCAATAATGCCA
GATAGTGGAGTGGATAGAATGCGTCGTGATTTCTGCACAATTGCGATTTCATTCGTGAAA
GCTTGGGGAGATATTTATAACAGAAAGACTATTAAGGAAACCCCATGCTGGATCGAAGTA
ACCCTTCATCGCCCCCTTCAGCTACTCGATCAACTTCTCAAAAATAGTTCTCAATTTGGA
AGCTCC
>WBGene00055580_CRE04707_crem
ATGTCATCTCCTTATAGTCATCATCCTCCACTTCACAATATGCACACAACGAACAGTCTT
GATGAGTCACCACCGTTTAATGGATTCTATAACAACAATTCTCCACCTCCTGCACCTTCT
CAGCCATCTCAACCACCTAATGCTGGAGCAGTTCTCACGACAGCGATGGATTCATGTCAG
CAGATTTCACATGTTTTACAATGTTATCAACAGGGCGGAGAAGACAGTGAATTTGTACGG
AAAGCCATCGAATCACTCGTGAAAAAGTTAAAAGACAAGAGAATCGAACTAGATGCTCTC
ATCACAGCAGTTACTTCAAACGGGAAACAACCAACTGGATGTGTCACAATTCAGAGGTCA
CTAGATGGACGTCTTCAAGTAGCAGGTCGTAAAGGAGTCCCACACGTCGTTTATGCCAGA
ATTTGGAGATGGCCAAAAGTCAGCAAAAACGAACTGGTGAAACTTGTTCAATGCCAAACA
TGTGCCGACCATCCAGATAATATTTGTATAAATCCATATCACTACGAACGAGTTGTTTCG
AATCGAATAACAAGTGCAGATAACACTCTTGGAGATATTAATGAATATATGGGAGAGCAG
GGAATGATTTATGGTGATTGGCCAAGTACTCCTCCTGATAACAATTTTAATCCCCCATTG
ATATCTGATATTCCCCTTGATCTCACACAAATAATTGTTCCAACACCATCTCAGCCATTA
GATAATTGGTGCTCAATTATTTATTATGAATTGGATACACAAATCGGAGAAACTTTTAAG
GTTAGTGCTCTGGATCACGGAAAAGTAATTGTGGATGGTGGAATGGATCCACATGGAGAG
AACGAAGGAAGATTTTGTCTCGGTGCACTTTCAAATGTGCATAGAACAGATGCTAGTGAG
AAAGCAAGAATCCACATTGGCGGAGGTGTTGAACTGACTGCACACGCCAATGGAAACGTC
TCCATCACTTCGAACTGCAAAATCTTCGTGAGATCTGGATATCTTGACTACACTCAAGGA
GCTGAATACAGTAGTAAAGCACACCGTTTCACTCCAAATGAAGCCACATTTGTATTTGAT
ATCAGATGGGCATACATGCAAATGCTTCGCCGCAGTGAATCGAGTAATGAGGCTGTTCGT
GCTCAGGCAGCAGCAGTCGCCGGTTATGCGCCGATGTCCGTGATGCCAGCAATTATGCCA
GATAGCGGAGTCGATAGAATGCGTCGAGACTTCTGTACAATCGCAATTTCATTCGTGAAG
GCATGGGGAGATATTTATCAGAGAAAGACTATCAAGGAAACTCCATGTTGGATCGAAGTA
ACCCTCCATCGTCCACTTCAGTTACTTGACCAACTTCTCAAAAATAGTTCTCAATTCGGA
AGTTCT
