# Supplementary material for: Contrasting patterns of molecular evolution in metazoan germ line genes
Source: BMC Evol Biol. 2019 Feb 11;19:53. doi: 10.1186/s12862-019-1363-x (PMC6371493; doi:10.1186/s12862-019-1363-x)
Supplement: Supplementary file 2 — Alignments. (ZIP 213 kb) [file 12862_2019_1363_MOESM2_ESM.zip › Alignments_avail_on_request/Dros_gcl_final.fas]

>FBpp0115571_Dana
ATGGGTCAGATCATGGGATCCATGCAGAGCAACGTAGCCGACGTGTTTAGTGGCCGGCGA
AAGCGGAGGCGGAGCACCGACTCTTCGGCGGGGGCGGATGAGCAGGCCCACCTGGACGCC
ACGGTGCCAAAAAAGAAAAAGCTGCTAACCACCACCCAGTATATATACAAAGCCCTGTTC
AAGGAGCAGCAGAACTCCGACGTAGCTGTCATGGCTCTGGACAAGGTGTGGCATTTGCAC
AAGGTGTACCTGAGCCAGAGTCCCTACTTCTACACCATGTTCAACGGAACGTGGCGGGAG
GCGCAGCAGAACTTTGTCCAGATAACGATCCTCGACGATCGAATAACCGTGGCCAGTCTG
GACGCCGTCTTTGGATCGATGTACTCCGATGAGATTGAAATAGAACCTGCGGACGTTATT
CCAGTGTTAGCGACGGCGACGCTCTTCCATCTGGACGGCATTATCGACAAGTGCTCCGAG
GTTATGGTGGACTCCATAAGTCCGGAGACAGCCATCCAGTACTACGAGGCTGCCTGCCAA
TACGGAGTCGTTGGAGTCAAGAAATCCACCTTCCAGTGGTTCCAAATAAACCTACTGAGC
ATATACAGCAAGTTCCCCAATCTCCTGAGGCAGATCTCAATCGAACTGATGAGCGCTCTG
ACCGCCAGCCACGATCTGTACGTGATGCAGACCGAGTTCTCATTGTATACCCTGCTGCGC
ACTTGGATGTTCCTGCGAATACATCCCGACTATGATCCCGAAGACCCGGTGCAGCGGGCC
GAGGCACTGAAAACGCAGGAGCGGCTAGCCAATGCCGGCGTGGAAACTCACACGCCCAGC
GTGGACGTCGTACAGTGGACGTATTTCACTAACCGAATGGAGGAGCGTTCGTTCCTGGCC
ACGCCAGAGGGACAGCCGTACATTCGTGTCTTTCAGAGGCTTCGCACACAGTACCTGACG
AATCACTACATGGATCTAAAGATCATATACAATGATAACATCATACCCAAAGAGTGGCTC
TACCGTCACATTCACAGCCACTGGGAGGCGTTGCTGCGGATAGATCACGGGCAGGAGGAT
TGCAGTCCGACGCAGCTGGACGACGAGCAGTTCTTTGAGAACTGCATGCGGTGTGGGCGC
CTACTCCTCGAGCCTGGCTATCAAAAATGGCGCTGGACGGGCTTCAACTTTGGCATGGAT
CTCATCCTGATAATGGACTCGCGCCGTCTCAACATTCGGCGCCATCACCGGCATGAGCAC
GAGCGGGTGCTGAGCCTGCAGACGCGGAGAAAGTTCATGGTTCGGACTACGGTGACCTCT
ATAAATGCCCGCCGACAGCCTGTCTTCACACAGACCTCCGAGATCTGCACCCTGAGTCTG
GAGAAAAACGAGGAGGTGCCGCTCATGGTTCTCGATCCAAAGCTGGTGCATCCGCTTCTA
ATCTCCATCAACATGTTGGTGGTAAACCCACCGAATCAAAGTTTCAAGGAAGTTGTGCCG
TATAGCGAGGACGGGACGACGTCTCTTTCTGATCCCATTTCGGAAATTGGTGCCGACTGC
GAAAGACCACTCACACCAGCCAGTGCCGACGACTCGGCGGTCTTCATTGGCGACTCTGGA
CCATCGACGCCGTCATCGCCAGCAGCACGGCCGCGAATCGCCTGGTCGGCAAGCGATGCG
GACGCCATTTGCGGCGACCGGGCG
>FBpp0141928_Dere
ATGGGTCAAATCGTGGGCTCCATGCATATGAACGTCGCGGAGGTGTTCAGTAATCGACGG
AAGCGGAAGCGCAGCACTGATTCTGCTTTGGGGAGGGATGACCCGGCCCAGTTGGACACA
ACACAGCCCAAAAAAAAAAAGCTTCTTACTACCACCCAGTACATATACAAGGCGCTCTTC
AAGGAGGAAAAGAACTCGGATGTTGCTGTCATGGCTCTGGATAAGGTCTGGCATCTGCAC
AAAGTATATCTGAGCCAGAGTCCTTACTTCTACACTATGTTCAACGGGACGTGGCGGGAG
GCGCAGCAGAATTTTATTCAGATCACAATCCTGGACGACCGGATCACCGTGGCTAGCCTG
GATGCTGTCTTCGGATCCATGTATTCCGATGAGATCGAAATCGAGTCAGCTGATGTTATC
TCGGTTTTGGCCACAGCCACGTTGTTCCACTTAGAAGGGATCATCGACAAGTGCGCCGAG
GTGATGGTGGACAACATTAGTCCGGAGACAGCCATCCAGTACTATGAAGCCGCCTGCCAG
TACGGTGTGGTCGGGGTCAAAAAGTCCACCTTTCAGTGGTTCCAGATCAATCTGCTAAGC
ATTTATAGCAAGCAACCGAACCTGCTTCGGCACATCTCCATTGAGCTGATGAGTGCCCTG
ACCGCCAGTCCCGATTTGTATGTGATGCAGACGGAGTTCTCGCTGTACACACTACTGCGT
ACATGGATGTTTCTGCGACTGCATCCCGACTACGATCCTGAAGACCCGGTGCAGCGGGCA
GAGGCGCTAAAGACGCAGGAGCGTTTGGTTAATGCCGGCGTGGAAATGAACGCGCCCAGC
GGTGATGTCGTTCAGTGGAAGTACTTTACCAGCCGCATGGAGGAACGCTCATTCTTGGCC
ACGCCCGAGGGACAGCCTTATGTGAGGGTCTTCCAGAAGCTGCGGACCCAGTACCTGACC
AACCACTACATGGATCTAAAAATCATATACAATGACAATATTATACCCAAGGAGTGGCTG
TATCGGCACATTCACAACCACTGGGATGCGTTACTACGGATCGATCATGGGCAGGAGGAT
TGTAGTCCTCAGCAGCTGGACGATGAGCAGTTCTTTGAGAACTGCATGCGATGCGGACGT
ATGTTGCTCGAGCCTGGCTACCAGAAGTGGCGCTGGACGGGCTTCAACTTTGGCATGGAT
CTCATCCTGATTATGGACTCGCGCAGACTGAACATTCGTCGCCACCATCGGCACGAGCAC
GAGCGAGTGCTTAGCCTGCAGACGAAGCGCAAGTTCATGGTTCGAACCACGGTGACCTCG
ATAAACGCCCAGCGTCAGGCAGTATTTACGCAAACGTCCGAGATCTGTTCTCTTAGCCTC
GAGAAGAACGAGGAGGTGCCGCTTATGGTGTTAGACTCGAAGTTGGTGCATCCACTGCTG
ATCTCTATCAACATGCTGGTGGTAATGCCACCGAATCAGAGTTTCAAGGAAATTGTTCCG
CTTAGCGAGGAGGCGACAGCCTCGCTTTCCATACCCATTTCGGAGATCGGAGCAAACAGC
GACAGACCGCTAACCCCGTCCAGTGCTGATGATTCGGCAGTTTTTATTGGCGACTCTGAA
CCATCGACACCATCCTCGCCAGCCCCACGGCCCAGAATCGCTTGGTCGGCTAGCGAAACG
GGCGGAATCTGCGGACAACTGGCG
>FBpp0202539_Dsec
ATGGGCCAAATCGTGGGATCCATGCATATGAACGTCGCTGAGGTGTTCAGCAATCGACGG
AAGCGGAAGCGCAGCACTGATTCTTCTTTGGGGAAGGATGACCCGGCCCAGTTGGACACC
ACGCAGCCCAAAAAAAAAAAGCTTCTTACTACCACCCAGTACATATACAAGGCGCTCTTC
AAGGAGGAAAAGAACTCGGATGTGGCTGTCATGGCTCTGGATAAGGTCTGGCACCTGCAT
AAGGTGTACCTGAGCCAGAGTCCTTACTTCTACACTATGTTCAATGGGACGTGGCGAGAG
GCTCAGCAGAATTTCATTCAGATCACAATCCTGGACGACCGGATCACCGTGGCTAGCCTG
GATGCTGTCTTTGGTTCCATGTATTCCGATGAGATCGAAATCGAGTCAGTTGATGTTATC
TCGGTATTGGCCACAGCCACGTTGTTCCACTTAGACGGGATCATCGACAAGTGTGCCGAG
GTAATGGTGGATAACATTAGTCCGGAGACAGCTATCCAGTACTATGAGGCCTCCTGCCAG
TACGGTGTGGTCGGAGTCAAGAAGTCCACCTTTCAGTGGTTCCAAATCAATCTGCTAAGC
ATTTATAGTAAGCAACCAAACCTGCTTAGGCACATTTCCATTGAGCTGATGAGTGCCCTA
ACCGCAAGTCCCGATTTGTATGTGATGCAGACGGAGTTCTCGCTGTACACACTACTGCGC
ACGTGGATGTTCCTGCGACTGCATCCCGACTACGATCCAGAGGACCCGGTCCAGCGGGCG
GAGGCGCTAAAGACGCAGGAGCTTTTGGTTAATGCCGGCGTGGAAACGCATGCGCCAAGC
GGTGATGTCGTCCAGTGGACATACTTTACCAGCCGCACGGAGGAACGCTCGTTCTTGGCC
ACGCCCGAGGGGCAGCCTTATGTGAAGGTCTTTCAGAAGCTACGAACCCAGTACCTGACC
AACCACTACATGGATCTAAAAATTATATACAATGACAATATTATACCCAAGGAGTGGCTG
TATCGGCACATTTACAACCACTGGGATTCATTACTACGGATCGATCATGGGCAGGAGGAT
TGTAGTCCTCAGCAGCTGGACGATGAGCAGTTCTTTGAGAACTGCATGCGATGCGGACGT
ATGTTGCTTGAGCCTGGCTACCAGAAGTGGCGCTGGACGGGCTTCAACTTTGGCATGGAT
CTCATCCTAATAATGGACTCGCGCAGACTGAACATTCGTCGACACCATCGGCACGAGCAC
GAGCGAGTGCTTAGCCTGCAGACGAAACGCAAGTTCATGGTCCGCACCACGGTGACCTCG
ATAAACGCCCAGCGCCAGGCAGTCTTCACCCAAACGTCCGAAATCTGTTCTCTTAGCCTC
GAAAAGAACGAGGAGGTGCCGCTCATGGTGTTAGACCCGAAGTTGGTGCATCCACTTCTC
ATTTCAATAAACATGCTGGTGGTAATGCCGCCGAATCAGAGTTTCAAGGAAGTGGTTCCG
CTCAGCGAGGAGGCGACAACCTCGCTGTCCATACCCATTTCGGAGATCGGAGCAAACAGC
GACAGACCGCTGTCCCCGTCCAGTGCTGATGATTCGGCCGTTTTCATTGGCGACTCTGAG
CCTTCGACGCCATCCTCGCCCGCCCCACGGCCCAGAATCGCTTGGTCGGCTAGCGAAACG
GGCGCCATCTGCGGACAACTGGCG
>FBpp0321666_Dsim
ATGGGCCAAATCGTAGGATCCATGCATATGAACGTCGCTGAGGTGTTCAGCAATCGACGG
AAGCGGAAGCGCAGCACTGATTCTTCTTTGGGGAAGGATGACCCGGCCCAGTTGGACACC
ACGCAGCCCAAAAAAAAAAAGCTTCTTACTACCACCCAGTACATATACAAGGCGCTCTTC
AAGGAGGAAAAGAACTCGGATGTGGCTGTCATGGCTCTGGATAAGGTCTGGCACCTGCAT
AAGGTGTACCTGAGCCAGAGTCCTTACTTCTACACTATGTTCAATGGGACGTGGCGAGAG
GCTCAGCAGAATTTCATTCAGATCACAATCCTGGACGACCGGATCACCGTGGCTAGCCTG
GATGCTGTCTTTGGTTCCATGTATTCCGATGAGATCGAAATCGAGTCAGCTGATGTTATC
TCGGTATTGGCCACAGCCACGTTGTTCCACTTAGACGGGATCATCGACAAGTGTGCCGAG
GTGATGGTGGATAACATTAGTCCGGAGACTGCTATCCAGTACTATGAGGCCGCCTGCCAG
TACGGTGTGGTCGGAGTCAAGAAGTCCACCTTTCAGTGGTTCCAAATCAATCTGCTAAGC
ATTTATAGTAAGCAACCAAACCTGCTTAGGCACATCTCCATTGAGCTGATGAGTGCCCTG
ACCGCCAGTCCCGATTTGTATGTGATGCAGACGGAGTTCTCGCTGTACACATTACTGCGC
ACGTGGATGTTCCTGCGACTGCATCCCGACTACGATCCAGAGGACCCGGTCCAGCGGGCG
GAGGCGCTAAAGGCGCAGGAGCTTTTGGTTAATGCCGGCGTGGAAACGCATGCGCCAAGC
GGTGATGTCGTCCAGTGGACATACTTTACCAGCCGCACGGAGGAACGCTCGTTCTTGGCC
ACGCCCGAGGGGCAGCCTTATGTGAAGGTCTTTCAGAAGCTACGAACCCAGTACCTGACC
AACCACTACATGGATCTAAAAATTATATACAATGACAATATTATACCCAAGGAGTGGCTG
TATCGGCACATTCACAACCACTGGGATGCATTACTACGGATCGATCATGGGCAGGAGGAT
TGTAGTCCTCAGCAGCTGGACGATGAGCAGTTCTTTGAGAACTGCATGCGATGCGGACGT
ATGTTGCTTGAGCCTGGCTACCAGAAGTGGCGCTGGACGGGCTTCAACTTTGGCATGGAT
CTCATCCTAATAATGGACTCGCGCAGACTGAACATTCGTCGACACCATCGGCACGAGCAC
GAGCGAGTGCTTAGCCTGCAGACGAAACGCAAGTTCATGGTCCGCACCACGGTGACCTCG
ATAAACGCCCAGCGCCAGGCAGTCTTCACCCAAACGTCCGAGATCTGTTCTCTTAGCCTC
GAAAAGAACGAGGAGGTGCCACTCATGGTGTTAGACCCGAAGTTGGTGCATCCACTTCTA
ATTTCAATAAACATGCTGGTGGTAATGCCGCCGAATCAGAGTTTCAAGGAAGTGGTTCCG
CTCAGCGAGGAGGCGACAACCTCGCTGTCCATACCCATTTCGGAGATCGGAGCAAACAGC
GACAGACCGCTGTCCCCGTCCAGTGCTGATGATTCGGCCGTTTTCATTGGCGACTCTGAG
CCTTCGACGCCATCCTCGCCCGCCCCACGGCCCAGAATCGCTTGGTCGGCTAGCGAAACG
GGCGCCATCTGCGGACAACTGGCG
>FBpp0264234_Dyak
ATGGGTCAAATCGTGGGCTCTATGCATATGAACGTCGCGGAGGTGTTCAACCATCGACGG
AAGCGGAAGCGCAGCACTGATTCCTCTTTGGGGAAGGATGACCCAGCCCAGTTGGACACC
ACACAGCCCAAAAAAAAAAAGCTTCTTACTACCACCCAATACATATACAAGGCGCTCTTC
AAGGAGGAAAAGAACTCGGATGTGGCTGTCATGGCTTTGGACAAGGTGTGGCATCTGCAT
AAGGTATACCTGAGCCAGAGTCCTTACTTCTACACTATGTTCAATGGGACGTGGCGGGAA
GCGCAGCAGAATTTCATTCAGATCACAATCCTGGACGACCGGATCACAGTGGCTAGCCTG
GATGCTGTCTTTGGATCCATGTATTCCGATGAGATCGAAATCGAGTCAGCTGATGTTATA
TCGGTCTTGGCCACAGCCACGTTGTTCCACTTGGACGGGATCATCGACAAGTGTGCCGAG
GTGATGGTAGATAATATTAGTCCGGAGACAGCCATTCAGTACTATGAAGCCGCCTGCCAG
TACGGTGTGATCGGGGTCAAGAAGTCCACCTTTCAGTGGTTTCAGATCAATCTGCTAAGC
ATTTATAGCAAGCAACCAAACCTGCTTCGCCACATCTCCATTGAGCTGATGAGTGCCCTG
ACGGCCAGTCCCGATTTGTATGTGATGCAGACGGAGTTCTCACTGTACACTCTACTGCGT
TCATGGATGTTTCTGCGACTGCATCCCGATTACGATCCAGAGGACCCGGTTCAGCGGGCG
GAGGCGCTAAGGACGCAGGAGAGACTGGTTAACGCCGGCGTGGAAACGCACGCGCCCAGC
GGTGATGTCATCCAGTGGACGTACTTCACCAGCCGCATGGAGGAACGCTCGTTCTTGGCC
ACGCCCGAGGGACAGCCTTATGTGAGGGTCTTCCAGAAGCTACGAACCCAGTACCTGACC
AACCACTACATGGATCTGAAAATCATATACAACGACAATATTATACCCAAGGAGTGGCTG
TATCGGCACATTCACAACCACTGGGATGCATTACTACGGATCGATCACGGACAGGAGGAT
TGTAGTCCTCAGCAGCTGGACGATGAGCAGTTTTTTGAAAACTGCATGCGTTGCGGACGT
TTGTTGCTTGAGCCTGGCTACCAGAAGTGGCGCTGGACGGGCTTCAACTTTGGTATGGAT
CTCATCCTGATCATGGACTCGCGAAGACTGAACATTCGTCGCCACCATCGGCACGAGCAC
GAACGAGTGCTTAGCCTCCAGACGAAGCGCAAGTTCATGGTCCGCACCACGGTGACTTCA
ATAAACGCCCAGCGTCAGGCAGTCTTTACCCAAACGTCCGAAATCTGTTCTCTTAGCCTC
GAAAAGAACGAGGAGGTGCCGCTTATGGTGTTAGATCCGAAGTTGGTGCATCCACTGCTC
ATCTCCATCAACATGCTGGTGGTAATGCCACCGAATCAGAGTTTTAAAGAAGTTGTTCCG
CTCAGCGAGGAGGCGACAACCTCGTTTTCCATACCCATTTCGGAGATCGGAGCAAATAGC
GACAGACCGCTGACCCCGTCCAGTGCTGATGATTCGGCCGTTTTCATTGGCGACCCTGAG
CCTTCGACACCATCCTCGCCAGCCCCACGGCCCAGAATCGCTTGGTCGGCTAGCGAAACA
GACGGAGTCTGCGGACAACTGGCG
>Dmel_gcl
ATGGGTCAAATAGTGGGATCCATGCATATGAACGTCGCTGAGGTGTTCAGCAATCGACGG
AAGCGGAAGCGCAGCACTGATTCATCTTTGGGGAAGGATGATCCGGCCCAGTTAGACACC
ACTCAGCCCAAAAAAAAAAAACTTCTTACTACCACCCAGTACATATACAAGGCGCTCTTC
AAGGAGGAAAAGAACTCGGATGTGGCTGTCATGGCTCTGGATAAGGTCTGGCACCTGCAT
AAGGTGTACCTGAGCCAGAGTCCATACTTCTATACTATGTTCAATGGGACGTGGCGGGAA
GCCCAGCAGAATTTCATTCAGATCACAATCCTGGACGACCGGATCACCGTTGCTAGCCTG
GATGCTGTCTTTGGTTCCATGTATTCCGATGAGATCGAAATCGAGTCAGCAGATGTTATC
TCGGTATTGGCCACAGCCACGTTGTTCCACTTAGACGGAATCATCGACAAGTGTGCCGAG
GTGATGGTGGATAACATTAGTCCGGAGACAGCTATCCAGTATTACGAGGCCGCCTGCCAG
TACGGTGTGGTCGGAGTCAAGAAGTCCACCTTTCAGTGGTTCCAGATCAATCTGCTAAGC
ATTTATAGTAAGCAACCGAACCTGCTTAGGCACATCTCCATTGAGCTGATGAGTGCCCTG
ACCGCCAGTCCCGATTTGTATGTGATGCAGACGGAGTTCTCGCTGTACACTCTACTGCGC
ACATGGATGTTCCTACGACTGCATCCCGACTACGATCCAGAGGACCCGGTCCAGCGGGCG
GAGGCGCTAAAGACGCAGGAGCTTTTGGTTAATGCCGGCGTGGAAACGCATGCGCCTAGT
GGTGATGTCGTCCAGTGGACATACTTTACCAGCCGCTCGGAGGAACGCTCGTTCTTGGCC
ACGCCCGAGGGGCAGCCTTATGTGAAGGTCTTTCAGAAGCTACGAACCCAGTACCTGACC
AACCACTACATGGATCTAAAAATCATATACAATGACAATATTATACCCAAGGAGTGGCTG
TATCGGCACATTCACAACCACTGGGATGCATTACTACGTATCGATCATGGGCAGGAGGAT
TGTAGTCCTCAGCAGCTGGACGATGAGCAGTTCTTTGAGAACTGCATGCGATGCGGACGT
ATGTTGCTTGAGCCTGGCTACCAGAAGTGGCGCTGGACGGGCTTCAACTTTGGCATGGAT
CTCATCCTGATCATGGACTCGCGTAGACTGAACATTCGTCGGCACCACCGGCACGAGCAC
GAGCGAGTGCTTAGCCTGCAGACGAAACGCAAGTTCATGGTCCGCACCACGGTGACCTCG
ATAAACGCCCAGCGCCAGGCAGTCTTCACCCAAACGTCCGAGATCTGTTCTCTTAGCCTC
GAAAAGAACGAGGAGGTGCCACTCATGGTGTTAGACCCAAAGTTGGTGCATCCACTTCTC
ATTTCAATAAACATGCTGGTGGTAATGCCACCGAATCAGAGTTTCAAGGAAATTGTTCCG
CTCAGCGAGGAGGCGACAACCTCTCTCTCCATACCCATTTCGGAAATCGGAGCAAACAGC
GACAGACCGCTGTCCCCGTCCAGTGCTGATGATTCGGCCGTTTTCATTGGTGACTCTGAG
CCTTCGACGCCATCCTCGCCAGCCCCACGGCCCAGAATCGCTTGGTCGGCTAGCGAAACG
GGCGCAATCTGCGGACAACTGGCG
