# Supplementary material for: Contrasting patterns of molecular evolution in metazoan germ line genes
Source: BMC Evol Biol. 2019 Feb 11;19:53. doi: 10.1186/s12862-019-1363-x (PMC6371493; doi:10.1186/s12862-019-1363-x)
Supplement: Supplementary file 2 — Alignments. (ZIP 213 kb) [file 12862_2019_1363_MOESM2_ESM.zip › Alignments_avail_on_request/Apis_stau_final.fas]

>Amel_XM_006564450.2_stau
ATGATGTTACGCCATCAACATCACGCAATGCAAAACCAACTTCGAGATCATAATAGAATG
GGTGGTCCGATGCGTCCTATGCAACAGGCAAATATGGCCCCTTTACATCAGCCTCAGCAT
CCGTTATCGCATCGGAATCCACATCAACAAATACTGTCCATGCCCCCCCATCAACAACAT
ATTCATCATATGCAACACCCTGGTCCACCACATGGAAATCCAAGACAACCAATGTTGATG
GGCATGAATGCACATAATACGAATGGTATTTTAAATGGCACCATGGTTAGCGTCAGTCTA
AAGGATCAGACAAATACTGTTTCTGTGACTCTACAAAATCCTAATGTACCACCACCACAA
TATTCACAACAACAAAATAATCAACGAAATCCTCCGCCTCCACAACATATTCAACAACCA
CAAAGCATAGAATCAAATAAACCTGCTACAAATGAAACAAAGAATGGAGAGTCCAGAGAT
CAGAGTCCACCTACTCAAAATCATATTAATGTGACTGATTCAGCTTTGGCAAACATGAAA
GAAAAAACACCAATGTGCTTATTGAATGAATTAGCACGTTTTAATAAAATTCAGCATCAA
TACAGATTGACTAACGAACAAGGACCAGCGCACAAAAAACGATTTACAGTAACACTAAAA
TTAGGAGAGGAAGAATATGTTGCTGAGGGTCCTAGCATAAAAAAAGCTCAGCATAGCGCT
GCTACTGAAGCATTAACAAAAACTTGGTATCAACGGCCTCCGCCGAAACCTACAAAGACG
ATGAGAGCTGGACATCCAGGAAAATGTTTTAGTGGTCCTGGAAATTTACCTCCAACTGTT
GAATTAAATGCTTTGGCTATGAAGAGAGGAGAAGCTACAGTCTATACTTTTAGACAAGCC
CCACCAGCAGGATTACAACAATATGTTACAAATAGTTTAGGACATTTTCCTCGAATATTT
AATCCACGTTTTCCTACTTATAATCGTGGTTTTCATGCAGAACCTCAATTATATCTTGTA
TCCTTAAAGGTAGGAGAACGTGAATTTATTGGTAGAGGTCTGACAGGTCAAGCAGCGCGA
CATGATGCGGCGAGTAAAGCTTTAGAACAATTACGCCAATTACCATTACCGGAAGAAGTA
GTAAATGAAAACGGTACATTAGGTGAAGCTAAAGATCCAATTGCTGAATTGAAAAGTCCT
GTATCTTTAGTTCATGAGAAAGCATTAAAACGTGGTTTACCTGTTAGTTTTGAAGTTGTA
TCAGAAATTGGTAAACCTCATATTCGAACATTCAGAACAAAATGCACTGTTGGAGATAAA
GTTACATTAGGAGAAGGACCTTCAAAAAAAGTATCAAAGAAACATGCAGCTGAATTCATG
TTAGAAGAACTCAATCGTCTACCTCCGTTGCCAGAAACTATACAAAATCGTCTTGTTCGA
GTAAAACGTAAACCACCGGCAACAAAAAAGAAGTCGCGAAATCTTATAAAAGTTTATCAA
GAACCACGCTCTGAATCTGATGCTGCAGAAGAAGTTAATCCTGTTTCGCGATTGGATCAA
ATACAACAAGCTAAACGAGAAAAGGAACCCGTCTATAATTTAATTGAAGAAAAAGGAGCA
CCAAGGCGAAAAGAATTCGTTATGGAAGTTACTATGGGACAGCATTCTGCTCAAGGAATT
GGTCCAAATAAAAAATTAGCTAAAAGAGCTGCGGCAGAGGCTCTTTTAGCACAATTAGGT
TACAGTAAGCCTCAACCACAACCTACTAAGCCATCAATTAAAACAGGAGAAAGTGAAAAT
ACTGAACAAAAACCTAGGAAAGTCACATTTTTAGAAGATGAACAAATTAATGAAACTCAA
TCTCATCCACCAGTAGGAGGAACTATTGGACGTCAGTTAGTACCTGGACTTTTATTAGTG
GATGGAGGTCAGGAATCTAAATTAGGCAGCGGACCTAGTGTACAAATTGTTGCCGAAGAA
TTACGAGGACAACAGCAACAAAATCCACCTACTGTTTCTCCCAAAGATCAATTAAAATAT
CTCTCTCAATTATTTAACTTCAGCGTGGAATTTAATGATTTTCCAAAGGGAGCAGTGAAT
AAAGAATATCTATCACTTGTAACATTAAGTACAGATCCACCACAAGTTTGTCATGGTAAT
GGGCCAACGAGAACTGCGAGTCGTAATGAAGCAGCATTGAAAGCTTTATGTACTTTAAGT
AAGCTGGGTCTCGATAATGCATCCAACTCACAAACAAAAAAAGATAAAGGTGCGTCTGGA
GATGGAATACACATTAGCATTCAAGTTAAAAACAATATAATGGATGGAGCTATTGATAAT
TGT
>Acer_XM_017049329.1
ATGATGTTACGCCATCAACATCACGCAATGCAAAACCAACTTCGAGATCATAATAGAATG
GGTGGTCCGATGCGTCCTATGCAACAGGCAAATATGGCCCCTTTACATCAGCCTCAGCAT
CCGTTATCGCATCGGAATCCACATCAACAAATACTGTCCATGCCCCCCCATCAACAACAT
ATTCATCATATGCAACATCCTGGTCCACCACATGGAAATCCACGACAACCAATGTTGATG
GGCATGAATGCACATAATACGAATGGTATTTTAAATGGCACTATGGTTAGCGTCAGTCTA
AAGGATCAGACAAATACTGTTTCTGTGACTCTACAAAATCCTAATGTACCACCACCACAG
TATTCACAACAGCAAAACAATCAACGAAATCCTCCGCCTCCACAACATATTCAACAACCA
CAAAGCATAGAATCAAATAAACCTGCTACAAATGAAACAAAGAATGGAGAGTCCAGAGAT
CAGAGTCCACCTACTCAAAATCATATTAATGTGACTGATTCAGCTTTGGCAAACATGAAA
GAAAAAACACCAATGTGCTTATTGAATGAATTAGCACGTTTTAATAAAATTCAGCATCAA
TACAGATTGACTAACGAACAAGGACCAGCGCACAAAAAACGATTTACAGTAACACTAAAA
TTAGGAGAAGAAGAATATGTTGCTGAGGGTCCTAGCATAAAAAAAGCTCAGCATAGCGCT
GCTACTGAAGCATTAACAAAAACTTGGTATCAACGGCCTCCGCCGAAACCTACAAAGACG
ATGAGAGCTGGACATCCAGGAAAATGTTTTAGTGGTCCTGGAAATTTACCCCCAACTGTT
GAATTAAATGCTTTGGCTATGAAGAGAGGAGAAGCTACAGTCTATACTTTTAGACAAGCT
CCACCAGCAGGATTACAACAATATGTTACAAATAGTTTAGGACATTTTCCTCGAATATTT
AATCCACGTTTTCCTACTTATAATCGTGGTTTTCATGCAGAACCTCAATTATATCTTGTA
TCCTTAAAGGTAGGAGAACGTGAATTTATTGGTAGAGGTCTGACAGGTCAAGCAGCGCGA
CATGATGCGGCGAGTAAAGCTTTAGAACAATTACGCCAATTACCATTACCGGAAGAAGTA
GCAAATGAAAACGGTACATTAGGTGAAGCTAAAGATCCAATTGCAGAGTTGAAAAGTCCA
GTATCTTTAGTTCATGAGAAAGCATTAAAACGTGGTTTACCTGTTAGTTTTGAAGTTGTA
TCAGAAATTGGTAAACCTCATATTCGAACATTCAGAACAAAATGCACTGTTGGAGATAAA
GTTACATTAGGAGAAGGACCTTCAAAGAAAGTATCAAAGAAACATGCAGCTGAATTCATG
TTAGAAGAACTCAATCGTCTACCTCCGTTGCCAGAAACTATACAAAATCGTCTTGTTCGA
GTAAAACGTAAACCACCGGCAACAAAAAAGAAGTCGCGAAATCTTATAAAAGTTTATCAA
GAACCACGCTCTGAATCTGATACTGCAGAAGAAGTTAATCCTGTTTCGCGATTGGATCAA
ATACAACAAGCTAAACGAGAAAAGGAACCCGTTTATAATTTAATTGAAGAAAAAGGAGCA
CCAAGGCGAAAAGAATTCGTTATGGAAGTTACTATGGGACAACATTCTGCTCAAGGGATT
GGTCCAAATAAAAAATTAGCTAAAAGAGCTGCGGCAGAGGCTCTTTTAGCGCAATTAGGT
TACAGTAAGCCTCAACCACAACCTACTAAGCCATCAATTAAAACAGGAGAAAGTGAAAAT
ACTGAACAAAAACCTAGGAAAGTCACATTTTTAGAAGATGAACAAATTAATGAAACTCAA
TCTCATCCACCAGTAGGAGGAACTATTGGACGTCAGTTAGTACCTGGACTTTTATTAGTG
GATGGAGGTCAGGAATCTAAATTAGGCAGCGGACCTAGTGTACAAATTGTTGCCGAAGAA
TTACGAGGACAACAGCAACAAAATCCACCTACTGTTTCTCCCAAAGATCAATTAAAATAT
CTCTCTCAATTATTTAACTTCAGCGTGGAATTTAATGATTTTCCAAAGGGAGCAGTGAAT
AAAGAATATCTATCACTTGTAACATTAAGTACAGATCCACCACAAGTTTGTCATGGTAAT
GGGCCAACGAGAACTGCGAGTCGTAACGAAGCAGCATTGAAAGCTTTATGTACTTTAAGT
AAGCTGGGTCTCGATAATGCATCCAACTCACAAACAAAAAAAGATAAAGGTGCGTCTGGA
GATGGAATACACATTAGCATTCAAGTTAAAAACAATATAATGGATGGAGCTATTGATAAT
TGT
>Ador_XM_006619149.1
ATGATGTTACGCCATCAACATCACGCAATGCAAAACCAACTTCGAGATCATAATAGAATG
GGTGGTCCGATGCGTCCTATGCAACAGGCAAATATGGCCCCTTTACATCAGCCTCAGCAT
CCGTTATCGCATCGGAATCCACATCAACAAATACTGTCCATGCCCCCCCATCAACAACAT
ATTCATCATATGCAACACCCTGGTCCACCACATGGAAATCCAAGGCAACCAATGTTGATG
GGCATGAATGCACATAATACGAATGGTATTTTAAACGGCACCATGGTTAGCGTCAGTCTA
AAGGATCAGACAAATACTGTTTCTGTGACTCTACAAAATCCTAATGTACCACCACCACAG
TATTCACAACAGCAAAACAATCAACGAAATCCTCCGCCTCCACAACATATTCAACAACCA
CAAAGCATAGAATCAAATAAACCTGCTACAAATGAAACAAAGAATGGAGAGTCCAGAGAT
CAGAGTCCACCTACTCAAAATCATATTAATGTGACTGATTCAGCTTTGGCAAACATGAAA
GAAAAAACACCAATGTGCTTATTGAATGAATTAGCACGTTTTAATAAAATTCAGCATCAA
TACAGATTGACTAACGAACAAGGACCAGCGCACAAAAAACGATTTACAGTAACATTAAAA
TTAGGAGAAGAAGAATATGTTGCTGAGGGTCCTAGCATAAAAAAAGCTCAGCATAGCGCT
GCTACTGAAGCATTAACAAAAACTTGGTATCAACGGCCTCCGCCGAAACCTACAAAGACG
ATGAGAGCTGGACATCCAGGAAAATGTTTTAGTGGTCCTGGAAATTTACCCCCAACTGTT
GAATTAAATGCTTTGGCTATGAAAAGAGGAGAAGCTACTGTCTATACTTTTAGACAAGCC
CCACCAGCAGGATTACAACAATATGTTACAAATAGTTTAGGACATTTTCCTCGAATATTT
AATCCACGTTTTCCTACTTATAATCGTGGTTTTCATGCAGAACCTCAATTATATCTTGTA
TCCTTAAAGGTAGGAGAACGTGAATTTATTGGTAGAGGTCTGACAGGTCAAGCAGCGCGA
CATGATGCGGCGAGTAAAGCTTTAGAACAATTACGCCAATTACCATTACCGGAAGAAGTA
GCAAATGAAAATGGTACATTAGGTGAAGTTAAAGATCCAATTGCAGAGTTGAAAAGTCCT
GTATCTTTAGTTCATGAGAAAGCATTAAAACGTGGTTTACCTGTTAGTTTTGAAGTTGTA
TCAGAAATTGGTAAACCTCATATTCGAACATTCAGAACAAAATGCACTGTTGGAGATAAA
GTTACATTAGGAGAGGGACCTTCAAAGAAAGTATCAAAGAAACATGCAGCTGAATTCATG
TTAGAAGAACTCAATCGTCTACCTCCGTTGCCAGAAACTATACAAAATCGTCTTGTTCGA
GTAAAACGTAAACCACCGGCAACAAAAAAGAAGTCGCGAAATCTTATAAAAGTTTATCAA
GAACCACGCTCTGAATCTGATGCTGCAGAAGAAGTTAATCCTGTTTCGCGATTGGATCAA
ATACAACAAGCTAAACGAGAAAAAGAACCTGTCTATAATTTAATTGAAGAAAAAGGAGCA
CCAAGGCGAAAAGAATTCGTTATGGAAGTTACTATGGGACAACATTCTGCTCAAGGAATT
GGTCCAAATAAAAAATTAGCTAAAAGAGCTGCGGCAGAGGCTCTTTTAGCACAATTAGGT
TACAGTAAGCCTCAACCACAACCTACTAAGCCATCAATTAAAACAGGAGAAAGTGAAAAT
ACTGAACAAAAACCTAGGAAAGTCACATTTTTAGAAGATGAACAAATTAATGAAACTCAA
TCTCATCCACCAGTAGGAGGAACTATTGGACGTCAGTTAGTACCTGGACTTCTATTAGTA
GATGGAGGTCAGGAATCTAAATTAGGCAGCGGACCTAGTGTACAAATTGTTGCCGAAGAA
TTACGAGGACAACAACAACAAAATCCACCTACTGTTTCTCCCAAAGATCAATTAAAATAT
CTCTCTCAATTATTTAACTTCAGCGTGGAATTTAATGATTTTCCAAAGGGAGCAGTAAAT
AAAGAATATCTATCACTTGTAACATTAAGTACAGATCCACCACAAGTTTGTCATGGTAAT
GGGCCAACGAGAACTGCAAGTCGTAACGAAGCAGCATTGAAAGCTTTATGTACTTTAAGT
AAGCTGGGTCTCGATAATGCATCCAACTCACAAACAAAAAAAGATAAAGGTGCGTCTGGA
GATGGAATACACATTAGCATTCAAGTTAAAAACAATATAATGGATGGAGCTATTGATAAT
TGT
>Aflo_XM_012493415.1
ATGATGTTACGCCATCAACATCACGCAATGCAAAACCAACTTCGAGATCATAATAGAATG
GGTGGTCCGATGCGTCCTATGCAACAGGCAAATATGGCCCCTTTACATCAGCCTCAGCAT
CCGTTATCGCATCGGAATCCACATCAACAAATACTGTCCATGCCCCCCCATCAACAACAT
ATTCATCATATGCAGCACCCTGGTCCACCACATGGAAATCCAAGACAACCAATGTTGATG
GGCATGAATGCACATAATACGAATGGTATTTTAAATGGCACCATGGTTAGCGTCAGTCTA
AAAGATCAGACAAATACTGTTTCTGTGACTCTACAAAATCCTAATGTACCACCACCACAG
TATTCACAACAACAAAACAATCAACGAAATCCTCCGCCTCCACAACATATTCAACAACCG
CAAAACATAGAATCAAATAAACCTGTTACAAATNGAACAAAAAATGGAGAGTCCAGAGAT
CAGAGTCCACCTACTCAAAATCATATTAACGTGACTGATTCAGCTTTGGCAAACATGAAA
GAAAAAACACCAATGTGCTTATTGAATGAATTAGCACGTTTTAATAAAATTCAACATCAA
TACAGATTGACTAATGAACAAGGACCAGCGCACAAAAAACGATTTACAGTAACACTAAAA
TTAGGAGAGGAAGAATATGTTGCTGAAGGTCCTAGCATAAAAAAAGCTCAGCACAGCGCT
GCTACTGAAGCATTAACAAAAACTTGGTATCAACGGCCTCCGCCGAAACCTACAAAGACG
ATGAGAGCTGGACATCCAGGAAAATGTTTTAGTGGTCCTGGAAATTTACCCCCAACTGTT
GAATTAAATGCTTTGGCTATGAAAAGAGGAGAAGCTACTGTCTATACTTTTAGACAAGCT
CCACCAGCAGGATTACAACAATATGTTACAAATAGTTTAGGACATTTTCCTCGAATATTT
AATCCACGTTTTCCTACTTATAATCGTGGTTTTCATGCAGAACCTCAATTATATCTTGTA
TCCTTAAAGGTAGGAGAACGTGAATTTATTGGTAGAGGTCTGACAGGTCAAGCAGCGCGA
CATGATGCGGCGAGTAAAGCTTTAGAACAATTACGTCAATTACCATTACCGGAAGAAGTA
GCAAATGAAAATGGTACATTAGGTGAAGCTAAAGATCCAATTGCAGAATTGAAAAGTCCT
GTATCTTTAGTTCATGAGAAAGCATTAAAACGTGGTTTACCTGTTAGTTTCGAAGTTGTA
TCAGAAATTGGTAAACCTCATATTCGAACATTCAGGACAAAGTGCACTGTTGGAGATAAA
GTTACATTAGGAGAAGGACCTTCAAAGAAAGTAAGTAAAGAACATGCAGCTGAATTTATG
TTAGAAGAACTCAATCGTCTACCTCCGTTGCCAGAAACTATACAAAATCGTCTTGTTCGA
GTAAAACGTAAACCACCGGCAACAAAAAAGAAGTCACGAAATCTTATAAAAGTTTATCAA
GAACCACGCTCTGAAACTGATGCTGCAGAAGAAGTTAATCCTGTTTCGCGATTGGATCAA
ATACAACAAGCTAAACGAGAAAAGGAACCTGTCTATAATTTAATTGAAGAAAAAGGAGCA
CCAAGGCGAAAAGAATTCGTTATGGAAGTTACTATGGGACAACATTCTGCTCAAGGAATT
GGTCCAAATAAAAAGTTAGCTAAAAGAGCTGCAGCAGAGGCTCTTTTAGCGCAATTAGGT
TACAGTAAACCTCAACCACAACCTACTAAGCCATCGATTAAAACAGGAGAAAGTGAAAAT
ACTGAACAAAAACCTAGGAAAGTCACATTTTTAGAAGATGAACAAATTAATGAAACCCAA
TCTCATCCACCAGTAGGAGGAACTATTGGACGTCAGTTAGTACCTGGACTTCTATTAGTG
GATGGAGGTCAGGAATCTAAATTAGGCAGCGGACCTAGTGTACAAATTGTTGCCGAAGAA
TTACGAGGACAACAACAACAAAATCCACCTACTGTTTCTCCCAAAGATCAATTAAAATAT
CTCTCTCAATTATTTAACTTCAGCGTGGAATTTAATGATTTTCCAAAGGGAGCAGTGAAT
AAAGAATATCTATCACTTGTAACATTAAGTACAGATCCACCACAAGTTTGTCATGGTAAT
GGGCCAACGAGAACTGCGAGTCGTAACGAAGCAGCATTGAAAGCTTTATGTACTTTAAGT
AAGCTGGGTCTCGATAATGCATCCAACTCACAAACAAAAAAAGATAAAGGTGCGTCTGGA
GATGGAATACACATTAGCATTCAAGTTAAAAACAATATAATGGATGGAGCTATTGATAAT
TGT
