# Supplementary material for: Contrasting patterns of molecular evolution in metazoan germ line genes
Source: BMC Evol Biol. 2019 Feb 11;19:53. doi: 10.1186/s12862-019-1363-x (PMC6371493; doi:10.1186/s12862-019-1363-x)
Supplement: Supplementary file 2 — Alignments. (ZIP 213 kb) [file 12862_2019_1363_MOESM2_ESM.zip › Alignments_avail_on_request/Dros_tud_final.fas]

>FBpp0115993_Dana
atgcgtcagttctaccgccagaagcagcaccaggctcttcagctgaaggtgggctccaca
gttgtggtgcgacagcgcaaggacaatgccattctgcgagccacggtggtggcctgcaac
cacatgatgcgcaagtatcgagtcttctgcgtggacaccggcaacctgatcaccgtcacc
tcggaggacttgtggcagctggaacagcgctttgccgatcccccctgcttggcccatcgc
tgcagcttccacagcgttgtggccaactacgaaccaggctacatcgtggaccgcatggag
aagtttgttcctgtcagtgccaaggtggagtgcgagtttctctccaaggagagaaccagc
cacagctcaagtggccagaataacgtatcgtacacggtgaacatgtttgtgaatggaaca
tctctgagggacacgttggtcaaggctgagttcctcactgaggtggcgccagaggttcgt
cttagcctcctggctggtcagcagatcaggggcaagttcacctccattcgggatatgcta
agcttcaaagtgcagctggattactgcaacgtggacttcctgtgcagctacgacgacaca
aagttcgtaaagtccaaccctgatttggccagacgcttcaaggacttctacgagggcaag
tcgtttgcattcaacgttaagagtgtctgcgagaacaacattattcacttgcgacctgta
atgcccctcttcaaagatgaccgcaaggcctttgtgtgcgcccaccccgtggtgttgagc
tgtttcaaggccctcgtggtctacacctcaaagccctaccgcgtctttgtccagccccag
accattgatggcgttatgaagagtctcttggatgacatgtttgagttttacgaagctaaa
ggcgaccgtctcaggaagtacgatgccggacaagtgtgcgccgcccacagctccgatggc
aactggtacagagcccgaatctctggcaaggattcaaaagcagaaaacatcgaggtctac
tatttggactacggaaacaccgaagaagtgaagcgaactgatctgaggacattggacgat
cagttctacaagttcgccagcggatttgctgtcgagattaatctgccctttggccgtccc
agcaatgagtccaagctgcaagcgcgcgtctctgaagttcttcaggatcaggtggtcaca
gtcacctctattgaggtgcgtcgcacccacatcatagccgacatcatcctggagaacaaa
cagagcattacggatatgatgaaggcggaaaagctgattcctggccaggacttggactac
atgcgcaagcagctggagaagggcaagtcacgcaactacgagtacatcgaaacggtggac
ctaacccacgacgacgaggaggaaaagggacgcaaagatcagggaggcaacatcaaacag
aattctcccaaaaagaagcaacaaaacgacagggaacgagaaccgaagaagcctaagcca
tcggagccagcaccaagctcatctccagctagcagtccgaaaaaggcgcccactccagtt
cccgtggagccacagccgaaggcagtccagccagtcccagttccagtggcagagccagtc
gccaagccagctgctgttgaaaaagctcccgagcccattcctgagcctgagaaggaggat
ccctacaaagacatggagaaggtagtgctgagccactgcgataatcccggccgcttcttc
gtccacccgatcgatcagttggagaaactgcatcgcctccaggagaacctgcagatagtc
tcaccctctctcccgcaactgaaggtgtatgtggatggggctgagtgcatttccatgtat
tctgtggacaagagctggtatcgtgccaagatcctggatgccgaactgatggtgctccag
ttcatcgactttggcaacaccgactgcgtcactgacaccactgacgttagggagagcatg
tggacgcacatcgatccgttctgccggccctgcgccctgcccatcagcccgaaggacacc
gtcgattgggtggatgccgccaacagaatcttcaatgaatcgtatacgaaaattatccat
tacgagtacctgtcgcagggcgacagccagacggtcagctacgtgaagctgtacatcgag
ggcgaggatgtggccaagaaactgatagacgagggctacgccaagccccttgagtacgtg
gtcagtggcagcagctgctacatttcgcacgtgaatggcatcaatgacttctacatccag
ctggagcgggattccaaggccctggagctgattgaaatgtttttgagggacgaggaaaaa
ctgaagcccctggagactttcgagaagggtgctattgtggcagctctcttcgaagacgat
gagctgctgtatcgagcccagctgctgagacaactgcccgatgcccgttatgaagtgctc
ttcattgattatggcaacacttctactacctccaagtgcctgatcctaagcgaggagata
gccaatctgccgagtctctccaagaagtgctcgctccgcctgccgcaggattatgtctcc
ttttcgccggaggctgagactaagttcgccgaactaactggcgaaggcgagctggtgttc
accacccaacttctgaagcccaacaaggaccatgtcagcatccatcttctcctggacggg
gaaaacatcctggagcgactgctcccattatgcaaaaagcgggaaacaaaggcggccagc
aaggagtcgctggcggtcaccaccaaggcgatcatcacgcacgtggagagcacctctgag
atgtacctgcagttcagtgagaaggatccgctgatggacagcatttgtgacaagctaaac
gacgggaacttagtgcccaagaaggagaaggcccgggttaatgacatgtgcgtggtccag
ttcgactgcgacaaggagttctatcgcgccaacattctggagattctgggggataagtat
cgcgtccagctgatagattacggcaacaagacagtggtggacaagctgtacgagctgccc
gaggagtttgctctcattcatcccgtggccgagatctgcagcatggaaccgtgcgtggac
ttcgacaagaacaagacactcgccctggtgaccctcgatgcgctgctggacagctgcaat
ggcaacgtggtggtggagtatgtggacaagtcggcacgtccgccagtggttcgattgaaa
accaaggacccgaagggtctgaacatctacgatcagttgaagaagctgatcgaggcggag
ctgaaggtccttcagaagaagaacgagaactccgagtgcatcatctcgcacggcagctcc
cccaagagcttctatgtgcagctgaaaaacaactcggcggacctggatgtgattgtgaag
gcgctggagggattgaagaaggaggaactgctccacttggacagcaacgacaaggaccta
attggcgtgtgcttctcccaggaagacgccttgttctatcgctgcaccatcaagtctgtg
tcgaaggacaagaagagctttgaggtattcttggtggactacggcagcaccatgaccgtg
ccagaggtctggaagctgccacaggctatcggtcacattcccgccttggccctgcactgc
caactgaccgagattcccaaggatgtgccggatgagaagctgaacgaggcctttgccgtg
ctgctcgagcagcacttcggcgaggtcttccaaataaccacacagcccaacgaggaggaa
tcgaaacctctgttggctgttttgcgcctcaactacaaggactttgcccaggagttggcc
agcacggtggccggagtgcagaagccgctggaagcggagctgcacaactgcattgtggtg
cagtacgacgatcctagatcgttctacgtgcagatggagagtgatgagcaggaactacct
gtttttactgacctgaaggtggctctgtgcgtggctcagttccccgaggacgaggtcttc
tatcgcgccgagatcgtcaaggttatggaggatggcaagtgcgaggtgcacttcattgac
tttggcaacaatgcggtgacccagcagttccgccagctgcccgacgacctggccaagccg
gagcgctacagcaaacactgcgagctggaggcggcgaccatttccaagtgcgacatcgcc
cgcctgcagacgttcatcgatacgcgcttctccgagacattccaagtggagatactggcc
atcaagggagagggcacccatgtcgtacggctgttctaccagagcaccaacattagcgag
aaactgcaggacgagcag
>FBpp0368075_Dere
atgcgacagttctaccgccagaagcaacaccagccacttcaattaaaggttggatccacc
gtagttgtgcgtcagcgaaaggacaacgccattctgcgggcaacagtgaccgcatgcaat
cacatgatgcgcaagtatcgtgtgttttgcgtggatactggcagcttgataacagtcacc
tcagaggatgtttggcagttggagcagcgcttcgcagatccgccgtgcatggcacatcgc
tgcagctttcacagcgtggttaccaactatgatcctttgtacattgtagatcgcatggaa
aagttcgtgccagttaatgccaaagtcgattgcgagttcgtatccaaagagaagagcaac
caaggctcaaataacagcagcacttgctcctacacagttaacatgtttgtaaacggagcc
ccgctacgagacatgctggttaaagcggagttcctcagtgaagtggcgcctgagattcgc
gtaaaccttttagctggtcagcagattagaggaaaattcagttctattcgagacatgacg
agcttcaaggttcagtttgattactgcaatgtaaactttctgtgcacctatgacgatgcc
aaatttgtcaagtccaatccggatttggccaggcgattcaaggagttttacgagggtaaa
tcgtttgcctttaatgtcaagaatgtctgcgaaaacaatatcgttcatctgagacctgta
atgccgttgttcaaagaggatcgcaaaacattcgtctgtccttatcccgtagcgctgagc
tcattccaagcacttgttgtgtacaccgctaaaccgtatcgcctgtatgtccaatcgcag
gcaatagtgccagctatgcagaccctattggataatatgtataaacactatcaggccaag
ggtgagcctttaaaaaaattcgaagtgggacagatctgtgcagtacggagttccgatggc
aattggtacagagccagaatcacaggaaaggattcaaatgcagcatgctccgaggtattt
tacatcgattacggaaacacggaggaaataaggcgtgacgatatcaaggctttggatgca
aagttttatgagtacgcaagcggctttgcagtcgagataaatttgccgattggccgaccc
agcaacgaagcaaagctaaagacgcgtatagctgagattcttgaggagaaggttgtcact
atcaaatcgattgaggtgcgccgtagtcacctaattgccgatgttattatggaaaacaat
cagagtgtgatagacctgctaaaggcagagaagcttgttcccggcaaagatttggactac
atgcgcaagcaaatggagaaaggaaagtctcgcacatacgagtacattgaaactgtagac
ttaaccttggacgaagaggaggataagggtcgcaaggaaactggcagcaagtcggcaaat
gcctcgccaaagaagaagcaaaataatgacaaggatagtgagtctaaaaagagtaaacca
gtagagcctgctccgacttctgctccagcaccagtgacattgaaagctccatcgccagtt
cctgcagagccggcaccaaaaccagccactccagttccagaggccgttgaagtacccgaa
ataaggccaactgtcgaagaagctgctcctgagccaaagccagctcctgcaaaagaggat
ccttacaaagacttggactgtgttgtgctgagccattgcgacaatcctgcacaattcttt
gtccacccgattgatcagctatcgaaacttaatcaactgcatgagaaccttcagattgtg
tctccctctttgccccagttgatgaacgtggtaaacggtgcggactgcgtttcgatgtat
tcggtagacaagtgctggtatcgcgctaaaatcatcgatgccgagcttatggtacttctt
ttcatagactatggtaacacagattgcgtatcagatgcaactgacatcaaagaaagcatg
tggtcgcacatcgaaccattctgcttgccatgcgcactcccgatttgcccgaagggtaca
gcggattgggtggacgcagcgaatggcatctttaacgaatcgtattcgaaggtcccgcgt
cttgaataccttacccaaggagatcactacacaaccagttatgttaacatgtatattgaa
ggcgaggatgtggctaagaaattaattgctgatggttttgctaaaccgctagagtatttg
gccagtggatgcagctgctacatttcgcacgtgaatggaatttgcgacttctttattcag
cttgaacgtgattcaaaagcgctagaactaattgagatgtatttgcgcgaggaggacaaa
ctgaagcccctcgaacgatttgaaaagggtttgattgtggctgctctatttgaggacgat
gagctgtggtaccgagcccagttgcaaaaggagttgcccgattctcgatacgaagttctc
tttgtcgactacggtaacacctccaccacatcgaagtgtctaatgctgtccgaggagatt
gctagtctgcccagcttatccaagaaatgttcgctgcagttgccagaggcctacatctcg
tggacaccagaggcggaggctaaattcgccgaactgacaggagagggtgagctggtgttt
accacacagcttctcaagcctgggcagaatcatgtcaccgttgatctcctgttggatgga
gagaacatcatcgaccgcctgttgccgttgtgccatcgtaaggaaccaaaggaaactagc
aaggagtctttaactgttaccactaaagccatcattacacacgtggagaatacatctcgg
atgtatctacagtttagcgagaaggattccttaatggacattatatgcgagaagcttaac
ggaagcaagctgcagctgaagtcggaaaaggcttcagtagatgatatgtgcgtagttcaa
ttcaccgacgacatggagttctatcgcgcacgtattctggaagtgctcgatgaccaatac
aaggtcattttgatcgattacggcaatacaacggtggtggataagctttacgagttacct
caagagtttacgctcattaaacctgtggccgaagtctgcagcttggaaccctgcgccgtg
tttgagaaaaataaggctcttaccctaacaacacttgacgcactgctggacagctgcaac
ggtgtggtggcggtggaatttgtaaacaagtctgccagtccacctgtggtcagattgacg
actaaagataagaagagcctgaagatctgtgaacaccttcaaaagttgattgaagctgaa
ctaaaattaatccaaaagcgaaacgagaactctgaatgcgttatctcatatggcagctca
ccaaagagtttttatgtgcaaatgaagcacaattccgcggacttggacttgattgtaagg
acactgcagtctttaaagaaggagcaactgaagatattaatcgatcctaccgtaaattca
aatggtgtttgctactctcaagaggatgcctgttactatcgctgtagtatcaagtctgta
ttggaggctaaccagggctttgaagtgtttttgctagattatggaaacaccctggtcgtt
ccagaggtctggaagttacctcaagagatagaaccgattccatcgctggccctacactgc
cagctgagtgagtttccaaaagatgtgtctgatgaaaaactaggagaagcctttgccgct
ttgctagagcagcactttggagaattatacgaaataactactcagccgaacgaggatgag
acaaagccgcttattgctcaactccgtatcaactataaggatttcgtccaggagctggcc
agtacggtgaccggagtacagaaaccactcgaagtggagctgcacaactgcgttgtggtg
cagtacgatgaccctatgtcattctacgtgcagatggaaagcgatgaacaggagttgccc
gcctttagcgacctcaaagaggctttgtgtgttgctcagttcccggaggacgaggtcttc
tatcgcgcccagattgtcaaggttttggacgagggaaagtgcgaggtgcattttattgac
tttggcaacaatgccgtgacccagcagttccgccagctgcctgaggagttggccaagcct
gagcgatacagcaagcattgcgagctggaggcgtctacaatatccaagtgtgatgcagcc
cttctccagacgttcatagactctcgcttctctgaaacattccaggtagagattctggcc
accaagggagctggcacccatgtcgtgcgactcttctaccagagcaagaacatcagcgag
aagctgcaggaaaagcag
>FBpp0197292_Dsec
atgcaagatttctaccgccagaagcaactccagccacttcaattaaaggttggatccacc
gtggttgtgcgccagcgaaagaacaatgccattctgcgtgctactgtgaccgcatgcaat
cacatgatgcgcaagtatcgcgttttttgcgtggatacaggcagcttgataacagtgacc
tctgaggatatttggcagttggagcagcgctttgcagatctgccctgcatggcacatcgc
tgcagctttcacagcgtcgttaccaactatgatccattgtacattgtggatcgcatggaa
aagttcgtgccagttaatgccaaagtcgattgcgagttcgtgtccaaagagaagagcaac
caaggcccgaataccagcagcacttgctcctacacagttaatatgtttgtaaacggagca
tcactacgagatatgctcgtcaaagcggaattccttaccgaagtggcacctgagattcgc
gttaaccttttagctggtcagcagattagaggaaaattcacttctattcgtgacatgaca
agctttaaggttcagtttgattacggtaatgtgaacttcctttgcacctatgacgatgct
aaatttgtaaagtctaatccgaatttggccaggcgattcaaggaattttacgagggtaaa
tcgtttgccttgaatgtcaagaatgtctgcgaaaacaatatcgttcatctgagacctgta
atgccgttgttcttagaggatcgcagggcattcatctgcccctatcccgtggtgttgagc
tcattccaagctctcgttgtgtacaccgctaaaccttaccgcgtgtatgtccaaccgcag
accatagtaccaattatgcagaccctattggataatatgtatgaacactacaaggccaag
ggcgactctttgaaaaaatttgatgtgggacagatctgtgctgtacgaagatccgatggc
aattggtaccgagccagaatctcaggaaaggattcgaatgaagcgtgtttagaggtattt
tacatcgattacggctacacagaggaaataaagcgtgacgatatcaaggcattggatgca
aagttttatgagcacgcaagcggctttgcagtggagattaatttgccgattggccgcccc
agcaacgatacaaagctaaaggcgcgtatagccgagattcttgagaagaaggttgtcact
atcaaatcgattgaggtgcggcgcagtcatctaattgctgatgtcattttggaaaacaat
cagagtgtgatagacctgctaaaatctgagaagctagtacccggcaaagatttggattac
atgcgcaagcaaatggagaaaggaaagtctcgcacttacgagtacattgaaacagtagac
cttaccttggacgaagaggaggataagggtcgcaaggaaactgccagcaagtcggcaaat
gcctccccaaagaagaaacaaaataatgacaaggatcgcgagcccaaaaagagtaaacca
gcagagcctgctcgtactattgctccacaacctattgcattaaaaactccttcaccagtt
ccggcggagccagcaccaaagccagccactccagttccagaggtagttgaagtaccagaa
attaatccaactgtggaagaagctgctgccgagtcaaagcaagctcctccacaagaggat
ccttacaaagacttggactgcgttgtcctgagccattgcgacaaccctgcacagttctat
gtccacccgatcgatcagctatcgaaactaaatcagctgcatgagaaccttcagattgtg
tctccctctttgccccagttgatgaacgtggtaaacggtgcggactgtgtgtcgatgtat
tcggtggacaagtgctggtatcgcgctaaaatcattgatgccgagctaatggtactactt
ttcatagactatggcaacacagattgcgtatcggatgccactgagatcaaagaaagcatg
tggtcgcacatcgaaccgttctgcttgccatgcgcactcccgattcgccccaagtgtact
tcggattgggtggatgcagcgaatggcatctttaacgaatcgtactcgaagatcccgcgt
ctggagtatcttacccaaggagatcactacacgaccagctatgttaacatgtatattgat
ggcgaggatgtggctaagaaattaattgccgatgggtttgctaggccgttagagtatttg
gccagcggatgcagctgctacatttcgcacgtgaatggaatttgtgatttctttattcaa
cttgaacgtgattcaaaggcgctagaactaattgaattgtatttgcgcaagaaggacaca
ttaaagcccctcgaaggatttgaaaagggtttgattgtggccgctctatttgaggacgat
gagctgtggtaccgagcccagttgcaaaaggagttgccagattcgcgatacgaagtactc
tttatcgactacggtaacacctccaccacatcgaagtgtctaatgctgtccgaggagatc
gctagcctgcccagcttatccaagaaatgttcgctgcagttgcctgatgcctacatctca
tggacaccagaagcggaggccaaattcgtcgaactgacaggcgagggtgaactggtgttt
accacacagcttctgaagccaggccaggatcatgtcaccattgatctcctcctggatgga
gagaacatcgtcgagcgccttttgccgttgtgccagcgaaaggaatccaaggaagccagt
aaggagtgcctagctgttaccactaaagctatcattacacacgtggagaatacatcccgt
atatatctacaatttagcgagaaggattcattaatggacattatatgcgagaagctaaat
ggaagccagctgcagcctatgacggaaaaggcttcagtggatgatatgtgcgtagttcaa
ttcgccgacgacttggagttctatcgctcacgcattctggaagtgctcgatgaccaatac
aaagtcattatgattgattacggcaatacgactgtggtggataagctttacgagttacct
caagacttcacgctcattaaacctgtggccgaagtatgcagcatggaacccagcgccata
tttgagaaaaataaggctctaaccctgacaacacttgacgcactgctggacagctgcaaa
tgtgttgtggcggtggaatttgtaaacaagtctgccaatcctcctgtggtcagattgact
actaaagataagaggagcctgaatatctatgaacaccttcagaagctggttcaagccgag
ctaaaactaatccaaaagcgaaacgagaactctgaatgcgttatctcatatggcagctcc
cccaagagtttttatgtgcaaatgaagcacaattcagcggatttggacttgattgtaaag
acactgcagtccttaaagaaggagaaactgaaaaaattaatcgatcctacaacaaattca
aacggtgtttgctactctcaagaggatgcctgttactatcgctgtagtatcaagtcggta
ttggaacctaaccagggttttgaagtcttttggctagattatggaaacaccctggtcgtt
cctgaggtctggcagctacccgaagagatagagccgattccatcgttggctctacactgc
cagctgagtaatattccgatggatgtgtctgacgaaaagctagaagaagcctttgctgct
ttgctagagcagcacttcggagaactatacgaaataaccactcagccgaacgaggatgag
acgaaacccctgattgctcaactccgtataaactacaaggatttcgtccaggagctggtc
agtacggtgaccggcgtacagaaaccgctcgaagcggagctgcacaactgtgttgtggtg
cagttcgatggccccatgtccttctacgtccagatggagagcgataacaggacctacccg
cctttagcgacctcaaagaaggagctttgtgtgctcagttccccggaggacgaggtcttc
tatcgcgcccagattctcaaggttttggacgacggaaagtgcgaggtgcattttattgac
tttggcaacaatgccgtgacccagcagttccgccagctgcctgaggagttggccaagccg
gcgcgatacagcaggcattgcgagctggatgcgtctaccatatccaagtgcgacgcagcc
ctgctccagtcgttcatcgacactcgcttctctgaaacattccaggtagagattctggcc
accaaggaagctggcacccatgtcgtgcgactcttctaccagagcaagaacatcagcgag
aagcttcaggaaagtcag
>FBpp0318230_Dsim
atgaaagatttctaccgccagaagcaactccagccacttcaattaaaggttggatccacc
gtggttgtgcgccagcgaaagaacaatgccattctgcgtgctactgtgaccgcatgcaat
cacatgatgcgcaagtatcgcgttttttgcgtggatacaggcagcttgataacagtcacc
tctgaggatatttggcagttggagcagcgctttgcagatctgccctgcatggcacatcgc
tgcagctttcacagcgtcgttaccaactatgatccattgtacattgtggatcgcatggaa
aagtttgtgccagttaatgccaaagtcgattgcgagttcgtgtccaaagagaagagcaac
caaggcccgaataccagcagcacttgctcctacacagttaatatgtttgtaaacggagca
tccctacgagatatgctcgtcaaagcggaattccttagcgaagtggcacctgagattcgc
gttaaccttttagctggtcagcagattagaggaaaattcacttctattcgtgacatgaca
agctttaaggttcagtttgattacggtaatgtgaacttcctttgcacctatgacgatgct
aaatttgtaaagtctaatccgaatttggccaggcgattcaaggaattttacgagggtaaa
tcgtttgccttgaatgtcaagaacgtctgcgaaaacaatatcgttcatctgagacctgta
atgccgttgttcttagaggatcgcagggcattcatctgcccctatcccgtggtgttgagc
tcattccaagcactcgttgtgtacaccgctaaaccttaccgcgtgtatgtccaaccgcag
accatagtaccaattatgcagaccctattggataatatgtatgaacactacaaggccaag
ggcgactctttgaaaaaatttgatgtgggacagatctgtgctgtacgaagatccgatggc
aattggtacagagccagaatctcaggaaaggattcgaatgaagcgtgcttagaggtattt
tacatcgattacggctacacagaggaaataaagcgtgacgatatcaaggcattggatgca
aagttttatgagcacgcaagcggctttgcagtggagattaatttgccgattggccgcccc
agcaacgatacaaagctaaaggcgcgtatagccgagattcttgagaagaaggttgtcact
atcaaatcgattgaggtgcggcgcagtcatctaattgccgatgtcattttggaaaacaat
cagagtgtgatagacctgctaaaggttgagaagctaatacccggcaaagatttggattac
atgcgcaagcaaatggagaaaggaaaatctcgcacttacgagtacattgaaacagtagac
cttaccttggacgaagaggaggataagggtcgcaaggaaactgccagcaagtcggcaaat
gcctccccaaagaagaaacaaaataatgacaaggatcgcgagcccaaaaagagcaaacca
gcagagcctgctcgtactattgctccacaacctattgcattaaaaactccttcaccagtt
ccggcggagccagcaccaaagccagccactccagttccagaggtagttgaagtaccagaa
attaatccaactgtggaagaagctgctgccgagtcaaagcaagctcctctacaagaggat
ccttacaaagacttggactgcgttgtcctgagccattgcgacaatcctgcacagttctat
gtccacccgatcgatcagctatcgaaactaaatcagctgcatgagaaccttcagattgtg
tctccctctttgccccagttgatgaacgtggtaaacggtgcggactgtgtgtcgatgtat
tcggtggacaagtgctggtatcgcgctaaaatcattgacgccgagctaatggtactactt
ttcatagactatggcaacacagattgcgtatcggatgccactgagatcaaagaaagcatg
tggtcgcacatcgaaccgttctgcttgccatgcgcactcccgattcgccccaagggtact
gcggattgggtggatgcagcgaatggcatctttaacgaatcgtattcgaaggtcccgcgt
ctggagtatcttacccaaggagatcactacacgaccagctatgttaacatgtatattgat
ggcgaggatgtggctaagaaattaattgccgatgggtttgctaggccgttagagtatttg
gccagcggatgcagctgctacatttcgcacgtgaatggaatttgtgatttctttattcaa
cttgaacgtgattcaaaggcgctagaactaattgagttgtatttgcgcaagaaggacaca
ttaaagcccctcgaaggatttgaaaagggtttgattgtggctgctctatttgaggatgat
gagctgtggtaccgagctcagttgcagaaggagttgcccgattcccgatacgaagtactc
tttatcgactacggtaacacctccaccacatcgaagtgtctaatgctgtccgaggagatt
gctagcctgcccagcttatcaaagaaatgttcgctgcagttgccagatgcctacatctca
tggacaccagaagcggaggccaaattcgtcgaactgacaggcgagggtgagctggtattt
accacacagcttttgaagccaggccaggatcatgtcaccattgatctcctcctggatgga
gagaacatcgtcgagcgcctgttgccgttgtgccagcgaaaggaatccaaggaagccagt
aaggagtccctagctgttaccactaaagctatcattacacacgtggagaatacatgccgt
atatatctacaatttagcgagaaggattcattaatggacattatatgcgagaagctaaat
ggtagcaagctgcagcctatgacggaaaaggcttcagtcgatgatatgtgcgtagttcaa
ttcgccgacgacttggagttctatcgctcacgtatcctggaagtgctcgatgaccaatac
aaagtcattatgattgattacggcaatacgactgtggtggataagctttacgagttacct
caagacttcacgctcattaaacctgtggccgaagtatgcagcatggaacccagcgccata
tttgagaaaaataaggctctaaccctgacaacacttgacgcactgctggacagctgcaaa
tgtgttgtggcggtggaatttgtaaacaagtctgccaatcctcctgtggtcagattgact
actaaagataagaggagcctgaatatctatgaacaccttcagaagttggttcaagccgag
ctaaaactaatccaaaagcgaaacgagaactctgaatgcgttatctcatatggcagctcc
cccaagaggttttatgtgcaaatgaagcacaattcagcggacttggacttgattgtaaag
acactgcagtccttaaagaaggagaaactcaagatattaatcgatcctgcaataaattca
aatggtgtttgctactctcaagaggatgcctgttactatcgctgtagtatcaagtcggta
ttggatcctgaccagggttttgaagtctttttgctagattatggaaacaccctggtcgtt
cctgaggtctggcagctacccgaagagatagagccgattccatcgttggctctacactgc
cagctgagtaatattccaatggatgtgtctgacgaaaagctagaagaagcctttgctgct
ttgctagagcagcacttcggagaactatacgaaataaccactcagccgaacgaggatgag
acaaaacctctgattgctcaactccgtatcaactacaaggatttcgtccaggagctggtc
agtacggtgaccggcgtacagaaaccgctcgaagcggagctgcacaactgtgttgtggtg
cagttcgatggccccatgtccttctacgtccagatggagagcgatgaacaggacctaccc
gcctttagcgacctcaaagaggctttgtgtgtggctcagttcccggaggacgaggtcttc
tatcgcgcccagattctcaaagttttggacgacggaaagtgcgaggtgcattttattgac
tttggcaacaatgccgtgacccagcagttccgccagctgcctgaggagttggccaagccg
gcgcgatacagcaggcattgtgagctggatgcgtctaccatatccaagtgcgacgcagcc
ctgctccagacgttcatcgacactcgcttctctgaaacattccaggtagagattctggcc
accaaggaagctggcacccatgtcgtgcgactcttctaccagagcaagaacatcagcgag
aagcttcaggaaagtcag
>FBpp0257188_Dyak
atgcgacagttctaccgccagaagcaacaccagccacttcaattaaaggttggatccact
gtagtagtgcgccagcgaaaggacaacgccattctgcgggcaacagtaaccgcatgcaat
cacatgatgcgcaagtatcgcgtgttttgcgtggacactggcagcttaataacagtcacc
tcagaggatgtttggcagttggagcagcgatttgcagagccgccgtgcatggcacatcgc
tgcagctttcacagcgtggttaccaactatgatcctttgtacattgtagatcgaatggaa
aagttcgttccagtcaatgctaaagtcgattgcgagtttgtgtccaaagagaagagcacc
cacggctcaaataacagcagcacttactcctatacagttaacatgtttgtgaacggagcc
tcgctacgagacatgctggtcaaggcggagttcctcactgaagtggcacctgagattcgc
gtaaaccttctagctggtcagcagattagaggaaaattcagttctattcgagacatgacg
agcttcaaggtccagtttgattactgcaatgtgaactttctgtgcacctatgacgatgca
aagtttgttaagtctaatccagatttggccaggcggtttaaggaattttatgagggtaaa
tcgtttgcccttaatgtcaagaatgtctgcgaaaacaatatcgttcatctgagacctgta
atgccgttgttcaaagaggatcgcaagacattcgtctgtccttatcccgtagtgctgagc
tcattccaagcacttgttgtgtacactgctaaaccttaccgcgtgtatgtccaaccgcag
gcaatagttccagctatgcagaccctattggataatatgtataaacactatcaggccaag
ggagatcctttaaaaaaattcgaagtgggacagatctgtgctgtacgaagttccgatggc
aattggtacagagccagaatcacaggaagggattcaaatgcagcaatctccgaagtattt
tacatcgattacggcaacacggaggaaataaagcgtgacgatatcaaggcattggatgca
cagttctatgagtacgcaagcggctttgcagtagagataaatttgccgattggacgcccc
agcaacgaagcaaagctaaagacgcgtatagctgagattcttgaggagaaggttgtcacc
attaaatcgattgaggtgcgccgtagtcacctaattgccgatgtcgttatggaaaacaac
cagagtgtgatagacctgcttaagtctgagaagcttgtacctggcatagatttggactac
atgcgcaagcaaatggagaaaggaaagtctcgcacctacgagtacattgagacagtagac
ttaaccttggacgaagaggaggataagggtcgcaaggaaactggcagcaagtcggcaaat
gcctcgccaaagaagaaacaaaataatgacaaggaccgcgagcccaaaaagagtaagcca
gcagagcctgctccgacttctgctccatcacctgttccattgaaagctccttcaccagtt
cctgcggagccggctccaaaaccagccattcccgttccagaggctgttgatgtaccagaa
attaacccaactgttgaagaagctgctcccgagtcaaagccggctcctgcaaaggaggat
ccttacaaagacttggactgcgttgtgctgagtcattgcgacaatcctgcacaattcttt
gtccacccgatcgatcaactttcgaaactaaatcagctgcatgagaaccttcagattgtg
tctccctctttgccccagttgatgaacgtggtaaacggtgcggactgcgtttcgatgtat
tcggtagacaagtgctggtatcgcgctaaaatcatcgatgccgagcttatggtactactt
ttcatagactatggcaacacagattgcgtatcggatgcaactgacatcaaagaaagcatg
tggtcgcacatcgaacccttctgcttgccatgcgcactgccgatatgccccaagggtaca
gctgattgggtagatgcagcgaatggcatctttaacgaatcgtattcgaagatcccccga
cttgagtaccttacccaaggagatcactacacgaccagttatgttaacatgtatattgaa
ggcgaggatgtggctaagaaattaattactgatggctttgctagaccactagagtatctg
gccagtggatgcagctgttatatttcgcacgtgaatggaatttgtgacttctttattcag
cttgaacgtgattcaaaagcactagaactaattgagatgtatttgcgtgaggaggacaaa
ctaaagccactcgaacgatttgaaaagggtttgattgtggctgctctatttgaagacgat
gagctgtggtaccgagcccagttgcgaaaggaattgcccgattcccgatacgaagttctg
tttatcgattacggtaacacctccaccacatcgaagtgtctaatgctgtccgaggagatt
gctagtctgcccagcttatccaagaaatgttcgctgcagttgcccgaggcctacatctct
tggacaccagaagcagaggctaaattcgccgagctgacaggcgagggtgagctggtgttt
accacaaagcttctgaagccaggacacgatcatgtcaccattgatctcctgttggatgga
gaaaacatcatcgagagattgttgcctttgtgccatcgaaaggaaccaaaagaagccagc
aaggagtctctaactgttactactaaagccatcattacacacgtggagaatacatcccga
ttgtatctacagtttagcgagaaggattcgttaatggacattatatgcgagaagcttaac
ggaagcaagctgcagcttaagacggaaaaggcttcagtagatgatatgtgtgtagttcaa
ttcgccgacgacatggagttctatcgctcacgtattctggaagtgctcgatgaccaatac
aaggtagttttgatcgattatggtaatacaacagtggtggataagctttacgagttacct
caagagtttacactcattaaacctgtggccgatgtctgcagtatggaaccctgcgccgta
tttgagaaaaataaggcccttaccctaacaacacttgacgcactgctggacagctgcaac
ggtgttgtggcagtggaatttgtaaacaagtctgccactcctcctgtggtcagattgacg
actaaagataagaggaacctgaagatctatgaacaccttcaaaagttgattgaagctgag
cttaagctcatccaaaaacgaaacgaaaactctgaatgcgttatctcatatggcagctca
ccaaagagtttctatgtgcaaatgaaacacaattcagcggacttggacttgattgtaaag
acactgcagtctttaaagaaggagcaactgaagatcttgatcgatgcttccacaaattca
aatggtgtttgctactctcaggaggattcctgttactatcgctgtagtatcaagtctgta
ttggaggctaaccagggctttgaagtctttttgctagattacggaaacaccctgatcgtt
ccagaggtctggaagctgcctcaagagatagagccgattccatcattggccctacactgc
cagctcagtgagattccaaaagatgtgtctgatgaaaaactggaagaagcctttgccgct
ttgctagagcaacactttggagaactatacgagataactactcagccaaacgaggatgag
acaaaaccttttgttgctcaacttcgtattaactataaggatttcgtccaggagctggcc
agtacggtgaccggggtacagaaaccactcgaagtggagctgcacaactgcgttgtggtg
cagtacgatgaccctatgtccttctacgtgcagatggaaagcgatgaacaggagttaccc
gcttttggcgacctcaaagaggcattgtgtgtggctcagttcccggaggacgaggtcttc
tatcgcgcccagattgtcaaagttttggacgagggaaagtgcgaggtgcattttattgac
tttggcaacaatgccgtgtcccagcagttccgccagctgcccgaggagttggccaagccg
cagcgatacagcaagcattgcgagctggaggcgtctaccatatccaagtgcgacgcagcc
ctgctccagacgttcattgacacacgcttctctgaaacattccaggtagagattttggcc
accaagggagctggcacccacgtcgtgcgactcttctaccagagcaagaacatcagcgag
aagcttcaggaaaatcag
>Dmel_tud
atgcgagagttctaccgccagaagcaacaccagccacttcaattaaaggttggatccacc
gtagttgtgcgccagcgaaaggacaatgccattctgcgggctactgtgaccgcatgcaat
cacatgatgcgcaagtatcgcgttttttgcgtggacacaggcagcttaataacggtcacc
tcggaggatatttggcaattggagcagcgctttgcagatccgccctgtatggcacatcgc
tgcagctttcacagcgtcgttaccaactatgatccattgtacattgtggatcgcatggaa
acattcgttccagttaatgccaaagtcgattgcgagttcgtgtccaaagagaagagcaac
caaggctcaaataccagcagcacttgctcctacacagttaatatttttgtaaacggagca
tccctacgagatatgctcgtcaaagcggaattccttaccgaagtggcgcctgagattcgc
gttaaccttttagctggtcagcagattagaggaaaattcacttctattcgtgacatgaca
agctttaaggttcagtttgattatggtaatgtgaacttcctttgcacctatgacgatgct
aaatttgttaagtccaatccgaatttggccaggcgatttaaggagttttacgagggtaaa
tcgtttgccttgaatgtcaagaatgtctgcgaaaacaatatcgttcatctgagacctgta
atgccgttgttcatggaggatcgcaggtcattcatctgcccctatcccgtggtgctgagc
tcattccaagcactcgttgtgtacaccgctaaaccttaccgcgtgtatgttcaaccgcag
gccatagtaccatctatgcagaccctattggataatatgtatgaacactacaaggccaag
ggcgactctttgaaaaaatttgatgtgggacagatctgtgctgtacgaagctccgatggc
aattggtacagagccagaatctcaggaaaggattcgaatgcagcgtgcttcgaggtgttt
tacatcgattacggcaacacggaggaaataaagcgtgacgatatcaaggcattggatgca
aagttttatgagcacgcaagcggctttgcagtggagattaatttgccgattggccgaccc
agcaacgatacaaagctaaaggcgcgtatatccgagattcttgaggagaaggttgtcact
atcaaatcgattgaggtgcggcgcagtcacctaattgccgatgtcattttggaaaacaat
cagagtgtgatagacctgctaaaggctgagaagcttgtacccggcaaagatttggattac
atgcgcaagcaaatggagaaaggaaagtctcgcacttacgagtacattgaaacagtagac
ctaactttggacgaagaggaggataagggtcgcaaggaaactgtcagcaagtcggcaaat
gcctccccaaagaaaaaacaacataatgacaaggatcgcgagcccaaaaagagtaagcca
gcagagcctgctcgtactgttgctccacaacctgttgcattgaaaactccttcaccagtt
ccggcggagccagcaccaaaaccagccactccagttccagaggttgttgaagtaccagaa
attaatccaactgtcagagaagctgctgccgagtcaaagcaagctcctgcacaagaggat
ccttacaaagatttggactgcgttgtactgagccattgcgacaatcctgcacagttctat
gtccacccgatcgatcagctatcgaaactaaatcagctgcatgagaaccttcagattgtg
tctccctctttgccccagttgatgaacgtggtaaacggtgcagactgtgtatcgatgtat
tcggtggacaaatgctggtatcgcgccaaaatcattgatgccgagctaatggtactactt
ttcatagactatggcaacacagattgcgtttcggatgccactgacatcaaagaaagcatg
tggtcgcatatcgaacccttctgcttgccatgcgcactcccgattcgacccaagggtact
gcggattgggtggatgcagcgaatggcatctttaacgaatcgtactcgaaggtcccgcgt
ctggagtaccttacccaaggagatcactacacgaccagctatgttaacatgtatattgat
ggcgaggatgtggctaagaaattaattgccgatggttttgctaggccgttagagtatttg
gccagcggatgcagttgctacatttcgcacgtgaatggaatttgtgatttctttattcaa
cttgaacgtgattcaaaggcgctagaactaattgagttgtatttgcgcaagaaggacaca
ttaaagcccctcgaaggatttgaaaagggtttgattgtggctgctctatttgaggacgat
gagctgtggtaccgagcccagttgcagaaggagttgcccgattcccgatacgaagtactc
tttatcgactacggtaacacctccaccacatcgaagtgtctaatgctgtccgaagagatt
gctagcctacccagcttatccaagaaatgttcgctgcagttgccagatgcctacatctca
tggtcaccagaagcggaggccaaattcgccgaactgacaggcgagggtgagctagtgttt
accacacagcttctgaagccaggacaggatcatgtcaccattgatcttctcctggatgga
gagaacatcatcgaccgcctgttaccgttgtgccagcgaaaggaacccaaggaagccagt
aaggagtccttagctgttaccactaaagccatcattacgcacgtggagaatacatcccgt
atatatctacagtttagcgagaaggattcattaatggatattatatgcgagaagctaaat
ggaagcaagctgcagcctaagacggaaaaggctgcagtagatgatatgtgcgtagttcaa
ttcgccgacgacttggagttctatcgctcacgtattctggaagtgctcgatgaccaatac
aaagtcattttgattgattacggcaatacgactgtggttgataagctttatgagttacct
caagagttcacgctcattaaacctgtggccgaaatatgcagcatggaacccagcgccata
tttgagaaaaataaagctctaaccctgacaacatttgacgcactgctggacagctgcaag
ggtgttgtggcggtggaatttgtaaacaagtctgccagtcctcctgtggtcagattgact
actaaagataagaggagcctgaagatctatgaacaccttcagaagttggttcaagccgag
ctgaaactaatccaaaagcgaaacgagaactctgaatgcattatctcatatggaaactca
cccaagagtttttatgtgcaaatgaagcacaattcagcggatttggacttgattgtgaag
acactgcagtccttaaaaaaggagaaactgaagaaattaatcgatcctactacaaattca
aatggtgtttgctactcccaagaggatgcctgttactatcgctgtagtatcaagtcggta
ttggatcctagccagggatttgaagtctttttgctagattatggaaacaccctggtcgtt
ccagaggtctggcagctaccccaagagatagagccgattccatcgttggctctacactgt
cagctgagtaagattccaatggatgtgtctgacgaaaagctagaagaagcctttgctgct
ttgctagagcagcacttcggagaactatacgaaataactactcagccgaacgaggatgag
acaaaacctctgattgctgaactccgaatcaactacaaggatttcgtccaggagctggtc
agtacggtgaccggcgtacagaaaccgctcgaagcggagctgcacaactgtgttgtggtg
cagttcgatggccccatgtccttctacgtccagatggagagcgatgaacaggacctaccc
gcctttagcgacctcaaagaggctttgtgtgtggctcagttcccggaggacgaggtcttc
tatcgcgcccaaattcgcaaggttttggatgacggaaagtgcgaggtgcattttattgac
tttggcaacaatgccgtgacgcagcagttccgccagctgcctgaggagttggccaagccg
gcgcgatacagcaggcattgcgagctggatgcgtcgaccatatccaagtgcgacgcggcc
ctgctccagtcgttcatcgacactcgcttctctgaaacattccaggtagagattctggcc
accaagggaactggcacccatgtcgtacgactcttctaccagagcaagaacatcagcgag
aagcttcaggaatgtcag
