# Supplementary material for: Contrasting patterns of molecular evolution in metazoan germ line genes
Source: BMC Evol Biol. 2019 Feb 11;19:53. doi: 10.1186/s12862-019-1363-x (PMC6371493; doi:10.1186/s12862-019-1363-x)
Supplement: Supplementary file 2 — Alignments. (ZIP 213 kb) [file 12862_2019_1363_MOESM2_ESM.zip › Alignments_avail_on_request/Caen_prg1_final.fas]

>CE_prg-1
ATGGCATCTGGAAGTGGTCGCGGGAGAGGCCGTGGTTCAGGATCGAACAACAGTGGAGGA
AAGGACCAGAAATATCTGGGTACTATCCAACCCGATCTTTTCATTCGTCAGCAAGGACAA
TCGAAAACTGGAAGCTCTGGCCAACCGCAAAAATGTTTCGCCAACTTCATCCCGATTGAA
ATGACTCAAAGCGACTACAGCATCTATCAGTACCACGTCGAGTTTGAACCCACCGTTGAT
TCGAAGGCTAACAGGGAAAAGATGCTGCGTGATAATAACGTCACCGATGAAATCGGGCAT
CATTTTGTTTTCGACGGAATGATTCTCTATCTGAAGGAGGAGTGGGAACAAAATCAAATG
ATTGAGGTTCAACACCCTATCGACAGATCGTTAATTTGCATCCGATTCAAGCAAACAAAT
CGTTTCCTCGTCGATGATCCTCAAACCATCAACATCTTCAATACGATCATTCGTCGTAGT
TTCGATGCGTTGCAGCTAACACAACTTGGTCGCAACTACTTCAACTGGGGAGATTCTCGT
GCTGTGCCAGATTACAATATGAGCATCTTGCCTGGTTATGAGACGGCGATCCGCATGTAT
GAGGAAAATTTCATGCTTTGCGTTGAAAATCGTTTCAAGATGGTCCGCGAAGAGTCGATG
TACATTCTCTTTCATAAGGAACTACGATCGTGCCAGAACAATCCACAACGCGTTCAAGAG
AAAATGAATGAGATGTACGGTGGTACCACTATTATCACTCGATACAACAACAAGTTGCAC
CGTTACACCAGGCTCGATTATTCTATCAGCCCGCTCAGTGAATTCGTGAAGGATGGGCAA
TCCATCACCCTGAAAGAGTACTTCAAGAATCAATATGGCATTGAGATCACTGTTGATGAT
CAACCCATCATCATCTCTGAAGGAAAGCCAAAGCAACCAGGAGAGCCTCCACAGGTCAGT
TACATTGTTCCCGAACTGTGCTTCCCGACTGGGCTAACGGATGAGATGCGAAAGGACTTC
AAGATGATGAAGGAGATCGCAAAGCACACTCGCATGTCTCCGCAGCAAAGACTTGTTGAG
AGCCGAAAACTGATTGTGGATTTGAGTAAGAACGAGAAGGTTATGGAGTGCTTCAAATAC
TGGGGCATTTCTCTCGGACAAGACCTTGCAAATGTTCAAGCTAGAGTGCTGAAATCAGAA
CCTCAAGGAAAGAAAACATACGAAGGAAAGCAAGCAGAGTGGGCACGTGGCGTGAAGGAA
TGCGGTATTTACCGTGGTTCCAACATGACGAACTGGATTGTTATCGGGCCTGGATCGGGA
AATTCGGGGCTGCTGTCGCAGAAGTTCATTGAGGAGGCTCGTCGTCTTGGTAAAATACTT
CAAGTGCAGCTGGGAGAGCCGATGTGTGTCCCTATTCGTGGAATCTCGCCAAACGACTAC
TTGGAAGGAGTGAAAGGTGCGATCAAGCAAGTTGATGGGGAGGACATTCACATGCTCGTC
GTAATGCTCGCTGACGACAACAAAACGAGATACGACAGTCTCAAAAAGTTCCTATGTGTC
GAGTGCCCCATTCCCAACCAATGCGTGAACTTGCGTACGCTGGCCGGAAAGTCCAAGGAC
GGAGGAGAGAACAAAAACTTGGGTTCAATTGTTCTGAAGATAGTACTGCAAATGATCTGC
AAGACTGGTGGAGCTCTTTGGAAGGTGAACATTCCGCTTAAAAACACAATGATCGTCGGC
TACGATCTGTACCACGACTCGACATTGAAAGGAAAAACTGTCGGTGCTTGCGTGTCCACA
ACTTCCAACGACTTCACACAGTTCTATTCTCAAACAAGACCTCATGAGAATCCAACTCAA
CTCGGAAATAATTTGACCCACTTTGTTCGAAAAGCCTTGAAGCAGTATTACGATAGCAAC
GACCAAACTCTGCCGAGCCGCTTGATCCTCTACAGAGATGGTGCTGGCGACGGACAGATT
CCGTATATCAAGAACACCGAAGTCAAACTGGTTCGAGACGCGTGTGACGCTGTGACCGAC
AAAGCTGCGGAACTGAGCAACAAGGTTCAGGAAAAGATCAAACTCGCATTTATCATTGTC
ACGAAACGCGTGAACATGCGTATTCTCAAGCAGGGATCGTCGCTTGATAATGCTATCAAT
CCTCAACCGGGTACCGTTGTTGACACAACTGTCACTCGTCCGGAGAGAATGGACTTCTAC
TTGGTTCCACAGTTCGTCAACCAGGGAACTGTAACACCTGTATCCTACAATATCATTCAC
GATGATACTGATCTTGGGCCAGACAAGCATCAACAGCTTGCATTCAAGTTGTGCCACCTC
TACTACAACTGGCAGGGAACAGTTCGTGTTCCTGCTCCATGTCAATACGCCCACAAACTC
GCATTCTTGACAGCCCAATCTCTTCACGATGATGCCAATGGATGTCTTCGTGACAAGCTG
TTCTTCTTG
>WBGene00161465_CBN22740_cbre
ATGGCTTCTGGAAGTGGTAGAGGTAGAGGACGCGGCTCGTCGTCGAACAGTGGCGGCGGA
AAGACTCAGGAGTACTTCGGTACTATCCAGCCTGATCTTTTCGTCCGTCAACCAGGAGAG
AACAAAGTCGGATCTTCGGGACGTGTGCAAAGATGCTTCGCCAACTTCATTCCAATCGAG
ATGGAGAAAGCTGACTACAGTATCTACCAATTCCACGTTGAATTCGATCCAACTGTCGAC
TCCAAACACATGAGAGAGCGCATGCTTCTTCATAAGAATGTCACCGATGAAATTGGAGAG
TATCATGTGTTCGACGGAATGATCCTCTATCTGACCAATGAATGGAATCAAAATCAGGAG
ATTGAAGTTCCTCATCCCACAACTGGAGATCTGATTCGAGTCATCTTCAAGCAAACCAAT
CGTTTCTTGTTGGACAATGCTCAAACCATCAACATCTTCAACACCATCGTCCGTCGTTGT
TTCGATGAGATGGGTCTGACACAGCTCGGTCGCCATTACTTCAACTCCAAAGATTCTCGA
AATGTTCGGGAGTACAACATGAGCATTCTGCCAGGATACGAAACTGCTATTCGCATGTAC
GAAAACCAGCTCATGCTTTGCGTTGAAAACCGCTTCAAGATGGTTCGAAGAGACTCAATG
TTCCAGTTGCTTCGGAAGGAAATGCAAGCTTGTCAAAACAATCGCATGCGTGTCCAGGAG
AAGATGAACGAAATGTATGGAGGTTCTACCATCATCACGTTGTACAACAACAAGCTTCAT
CGCTTCACTAGACTCGATTGGTCGATCAGTCCAATGAGCGAGTTCCAGAAAGACGGAGAG
TCTATCACTCTCAAGAGATACTTCAAGGAGCAGTACAATAAGGACATTCAAAATGATGAC
CAACCAATCATCATTTCCGAAGGAAAGCCGAAGCAACCAGGAGAGCCACCACAAATCAAC
TACATCGTTCCGGAATTGTGCTTCCCAACTGGTTTGACCGATGAGATGCGCAAGGATTTC
AAGATGATGAAGGAGATCGCGTCCCACACTCGCATGTCTCCACAACAGCGTTTGACTGAG
ACCAGAAAGCTTATCGAACAGTTCCACAACAACGAAAAAGTAGCTAGCTGCCTCAACTAT
TGGGGAATCCGTCTCGCTGATGACCTCGCCAATGTCAACGCCAGAGTGCTGAAGTCCGAG
CCAGAAGGCTCCAAGAAGTACGAAGGAAGAAATGCTGAGTGGGCTCGTGGAGTCAAAGAG
AGTGGAATCTATCGCGGATCCAACATGACTAACTGGATTGTGGTTGGACCAAACACAGGA
AATTCTGGAATGTTGATCCAAAAGTTCATCGGCGAAGCCGCTCGTCTTGGAAACACACTT
CGTGTTCAAATTGGTGACCCGATGTGTGTCCCAATCGGAGGAGTTACTCCTAATGATTAC
TTGGAAGGTGTCAAGAGAGCCATTCAACAAGTCAATGGAGAGGAAGTCCACATGCTCGTC
GTCATGCTTGTCGACGACAACAAGACTAGATACGACAGTCTCAAAAAGTATCTCTGCGTC
GAGTGCCCCATTCCCAATCAGTGTGTGAATCTTCGTACTCTTGCCGGAAAAGCCAGTGAC
GGTGGTGAGAACAAGAACTTCGGTTCTATCGTTTTGAAGATCTTCCTCCAAATGGTTTGC
AAGACTGGTGGTGCTTTGTGGAAAGTCAACATTCCGCTCCAAGATACCATGATTGTTGGG
TACGATCTCTACCACGATTCCACTCTCAAAGGAAAGACTGTTGGAGCTTGTGTATCAACA
ACATCTGGAGACTTCACTCAGTTCTACTCTCAGACTAGACCGCACGAGAATCCAACCCAG
CTCGGAAACAATCTCACGCATTTCGTCAGAAAAGCATTGAAGAAGTACTACGACGGAAAC
AACAACACTCTTCCTGGAAAGTTGATCCTCTACAGAGACGGAGCTGGAGATGGTCAGATT
CCATACATCAAGAACACCGAGGTGAAGCTTGTGCGTGATGCTTGTGATATGGTCACGGAA
CGTGCTGCCAAGATGAGCAACAAGGAACACAAGCCAATCAAACTTGCTTTCATCATCGTT
ACCAAACGTGTCAACATGCGTATCTTGAAACAAGGAGCTAACGCCAACGCTGCCATCAAC
CCAGACCCAGGAACTGTCGTCGATACCACAGTCACTCGTCCAGAGAGAATGGACTTCTAC
TTGGTACCACAATTCGTCAATCAAGGAACTGTCACTCCAGTTTCTTACAACATCATCTAT
GATGACACTGAGCTTGGACCAGACAAGCATCAACAGCTCGCCTTCAAACTCTGCCATTTG
TACTACAATTGGCAAGGAACTGTTCGTGTCCCGGCTCCATGTCAGTACGCCCACAAACTT
GCTTTCTTGACCGCTCAATCTCTTCACGGAGACTCCGATGAACAGCTTCGTGACAAGCTC
TTCTTCTTG
>WBGene00032975_CBG11957_cbri
ATGGCATCTGGAAGTGGCCGCGGAAGAGGCCGTGGATCAGGATCCAACAACAGTGGCGGA
AGAACTCAGGAATACTTTGGTACAATTCAACCGGATCTCTTCGTTCGTCAACCAGGAGAA
CCGAAAATCGGGCATTCCGGGCGTCCGCAGAAATGCTTCGCCAACTTCATTCCGATCGAA
ATGGAGAAGGCCGACTACAGCATCTACCAATTCCACATTGAGTTCGACCCAACTGTTGAT
CACAAACACACTCGAGAGAAAATGCTTCTTCATCCAAATGTTGTTGATGAGATTGGAAAC
TATCATGTTTTCGACGGGATGATTCTTTATCTGACCCAAGAGTGGCAACAAAACCAAGAA
ATCGAGGTTCCACATCCGAACACTGGAGAACTTATCCGCGTAATTTTTAAGCAAACCAAT
CGTTTTTTGCTAGACAATGCCCAGACCATCAACATCTTCAATACCATTGTCCGTCGTTGT
TTCGATGAGATGGGGTTGACCCAACTTGGACGTCACTACTTCAACTCAAAAGATGCTAGA
AATGTGCGCGAGTACAACATGAGCATTCTGCCAGGGTTCGAGACTGCCATTCGCATGTAC
GAGAATCAGTTGATGCTCTGCGTTGAGAACCGTTTCAAAATGGTCCGCAGAGACTCGATG
TACGATTTGCTCCAGAGGGAAATGCAAGCCAGCAACAACAACAGTCAGCGTGTGCTCGAG
AAAATGAATGAGATGTATGGTGGTACCACTATCATCACCTTGTACAACAACAAGCTCCAT
CGCTTCACGAGACTGGATTCGTCCATCACTCCTTTGAGTGAATTCCAAAAAGACGGGCAA
TCAATCACTCTCAAGGATTACTTCAAACAGCAGTACAACAAGGACATCCGCATTGATAAT
CAGCCAATCATCATCTGCGAAGGAAAGCCAAAGCAGCCGGGAGAGCCACCACAGGTCAAC
TACATCGTGCCAGAGCTCTGCTACCCAACTGGCTTGACTGACGAGATGAGAAAGGATTTC
CGAATGATGAAAGAGATCGCTTCGCATACTCGTTTGTCTCCACAACAGCGTTTGGATGAG
ACGAGAAAACTTGTGAAAGAATTCCACAACAACGTTAGGGTGCGAGATTGCCTCGTCTAT
TGGGGTATTCGTCTTGCTGATGATCTTGCAAATGTGAGCGCCAGAGTTCTCAAACCAGAG
CCGGAAGGTACCAAAAAGTACGAAGGAAGAAACGCCGAGTGGGCTCGTGGTGTCAAGGAT
AGTGGTATCTACCGTGGTTCTGACATGACAAATTGGATTGTGGTTGGACCAAATACCGGA
AGCTCAGGAATTCTCTGTCAAAGGTTCATTGGCGAAGCAGGCAGACTTGGAAATACTCTT
CGAGTGCAAATTGGAGATCCTTTGTGTGTCCCACTCAACGGAGTATCTCCCAATGACTAC
TTGGAAGGCGTTAAAAAGGCTATCAAGCAAGTTGCTGGTGCGCAAGTTCACATGCTCGTC
GTCATGTTGGCGGATGACAACAAAACTAGATACGACAGTCTCAAGAAGTATCTCTGTGTT
GAGTGCCCGATCCCCAATCAGTGTATCAATCTTCGTACTCTTGCTGGCAAGTCGTCGGAT
GGAGGAGAGAACAAAAACTTTGGTTCCATTGTTCTGAAAATCGTCTTGCAAATGGTGTGC
AAAACTGGTGGAGCTCTTTGGAGAGTCAACATTCCGATGCAAGACACTATGATTGTTGGA
TATGATCTCTATCATGATTCCACATTGAAAGGAAAGACAGTCGGTGCTTGTGTCTCAACG
ACATCTTCAGAATTCACAAAGTTCTACTCTCAAACCAGACCTCACGAGAATCCAACACAA
CTGGGTAACAATCTCACCCATTTCGTTCGAAAGGCTCTGAAGAAGTACTACGACGGAAAC
AACAATACACTTCCATCCAAATTGGTTCTCTACAGAGATGGTGCTGGAGATGGTCAAATT
CCATACATCAAGAACACTGAGGTGAAACTTGTTCGTGAGGCTTGTGACCAGGTTACACTT
CGAGCTGCTCAAATGAACAACAAGGAGCATAAGCCAATCAAGTTGGCATTCATCATTGTC
ACCAAGCGTGTGAACATGAGAATCCTCAAACAAGGTGCCTCTGGAAATCAAGCCGTCAAC
CCAGATCCAGGAACGGTTGTCGACACTACCGTGACTCGTCCAGAAAGAATGGACTTCTAC
TTGGTCCCACAGTTTGTTAACCAAGGAACTGTCACTCCAGTTTCCTACAACATCATTTAC
GACGACACAGGACTTGGCCCAGACAAGCACCAACAGCTCGCCTTCAAATTGTGTCATCTG
TATTACAATTGGCAAGGAACAGTTCGCGTCCCAGCTCCATGTCAATATGCACACAAGCTC
GCTTTCCTCACTGCTCAGTCGCTTCATGGAGACTCCGATGAGCAGCTCCGCGACAAGCTC
TTCTTCTTG
>WBGene00066619_CRE03804_crem
ATGGCATCTGGAAGTGGCCGCGGAAGAGGCCGAGGATCGGGATCCAACAACAGCGGAGGA
AAGACCCAAGACTACTATGGTACGATCCAACCGGATCTTTTCGTCCGTCAGCCTGGAGAA
CCGAAAGTCGGATCTTCCGGACGCCCTCAACGTTGCTTCGCCAACTTTATCCCGATTGAA
ATGGAGAAAGCCGACTACAGCATCTATCAATTTCATGTCGAGTTCCATCCTCAAGTGGAT
TCGAAGCATATGAGAGAGACAATGCTGCTCCATGAGAATGTGACTGAAGAGATCGGCAGA
TTCCACGTCTTCGACGGAATGATTCTCTACCTGACGGAAGAATGGCAGCAGAATCAAGAA
ATCGAAGTCCCACACCCCCTCACTGGAGACCTGATCAGAGTCATCTTCAAGCAAACCAAT
CGGTTCTTGTTAGACAATGCGCAAACTATCAACATCTTCAACACAATCATCCGTCGTTGC
TTCGATGAGCTCAAACTGACTCAACTTGGTCGTCACTATTTCAACTCCAAGGACGCCAGA
AACGTTCGAGAGTACAACATGAGTATCCTCCCGGGATTTGAGACTGCAATTCGCATGTAC
GAAAACCAGCTGATGCTCTGTGTCGAGAATCGTTTCAAGATGGTTCGCAGAGACTCGATG
TACGACCTTCTCAAGAAGGAGATGCAAGCATGTCAGGGAAATCGCCAACGAGTTCAGGAG
AAGATGAATGAGATGTTCGGAGGCTCCACCATCATCACCTTGTACAACAACAAGCTTCAT
CGCTTCACAAGACTCGATTGGAGTATCAGCCCATTGAGTGAATTCGAGAAGGATGGCCAA
CCGATTACTCTGAAGAGATACTTCAAGATGCAATACGACAAGGACATTCAATTTGATGAC
CAGCCGATCATCATCTCTGAAGGAAAGCCGAAGCAGCCAGGAGAGCCTCCACAAGTCAAC
TACATCGTTCCGGAGATTTGCTTCCCCACTGGTTTGACTGATGAGATGCGCAAGGACTTC
CGTATGATGAAAGAAATCGCGCAGCACACTCGAATGTCGCCACAGCAACGCTTGAACGAA
ACGAGAAAGTTGATCACTGAGTTCCACAGCAACGAGAATGTGCAGGCTTGTCTCAACTAC
TGGGGAATTCGTCTCTCAGAAGACCTTGCCAACGTCAATGCTCGAGTTCTTAAGCCGGAG
CCGGACGGAGCTAAGAAGTATGAAGGTCGAAACGCCGAGTGGGCTCGTGGAGTCAAGGAG
GGCGGTATCTATCGTGGTTCAGACATGAACAATTGGATCGTTGTTGGACCGAATACTGGA
AATTCTGGAATGCTCATTCAGAAGTTCATCGGAGAGGCTGGTCGTCTTGCCCAGACTCTT
CGTGTTCAATTAGGTGATCCAATGTGTGTTCCGATACGAGGAGTTTCTCCAAACGAGTAT
TTGGAAGGTGTCAAGAGTGCAGTCAAGGAAGTCGCTGGTGCTGATGTCCATATGCTCGTT
GTGATGCTTGTCGATGACAACAAGACTCGCTACGATTCTCTGAAGAAGTATCTGTGTGTC
GAGTGCCCAATACCCAACCAATGCATCAATCTTCGTACTCTTGCCGGAAAAGCAAGTGAT
GGTGGAGAGAACAAGAACTTCGGATCGATTGTTCTGAAAATCTTCCTACAAATGATTTGC
AAAACTGGTGGAGCTCTTTGGAAGGTCAACATTCCGCTGACGGAAACCATGATTGTTGGA
TACGATCTCTACCACGACTCCACTTTGAAAGGAAAGACAGTTGGAGCATGTGTCTCTACG
ACTACCGGGGACTACACCAAATTCTACTCCCAAACAAGACCTCATGAGAATCCAACACAA
CTTGGAAACAATCTGACGCATTTCGTGAGAAAGGCTCTCAAGAAGTACTACGACGAGAAC
AACAACACTCTTCCAAGCCGTTTGATTCTCTACAGAGACGGTGCCGGAGACGGTCAAATC
CCATACATCAAGAATACGGAAGTGAAACTTGTTCGTGATGCTTGTGACATGGTCACTGAA
CGTGCCGCCAAGCTCAGCGGCAAGGTACACAAGTCTGTCAAGCTGGCCTTCATCATTGTT
ACCAAGCGCGTCAATATGCGTATCTTGAAGCAAGGAGCTTCAGCTTCCACTGCAATCAAT
CCCGATCCAGGAACGGTCGTTGACACTGTCGTCACTCGTCCAGAGAGAATGGACTTCTAC
TTGGTTCCACAGTTTGTGAACCAAGGAACTGTCACTCCAGTCTCCTACAACATCATCTTC
GACGACACGGAACTTGGACCCGATAAGCATCAACAACTCGCCTTCAAGTTGTGCCATTTG
TACTACAATTGGCAAGGAACAGTTCGTGTCCCAGCTCCATGTCAATATGCGCACAAGCTC
GCCTTCTTGACTGCTCAATCGCTTCACGGAGATTCAGATGAGAAGCTTCGTGATAAACTG
TTCTTCTTG
