# Supplementary material for: Contrasting patterns of molecular evolution in metazoan germ line genes
Source: BMC Evol Biol. 2019 Feb 11;19:53. doi: 10.1186/s12862-019-1363-x (PMC6371493; doi:10.1186/s12862-019-1363-x)
Supplement: Supplementary file 2 — Alignments. (ZIP 213 kb) [file 12862_2019_1363_MOESM2_ESM.zip › Alignments_avail_on_request/Dros_cycb_final.fas]

>FBpp0114518_Dana
ATGGTGGGCACCACACTGAAAATGCGCGGCGATGAGAACGCCTCGGAGAACTTCAACCAA
GTCCAAATGAAGAAATTGACAGTGCCTTCACAGGAGGTCACCACAAAACGCGCCGCTTTG
GGCGACTTGCAGAATCGCGGCCTGAACCGCGCCATTGCTGCCAAAGATGCAGCCCAGAAG
GATGCCAAGGATCTCAAGCTAACCAATGCCCTGCGCAATGCCAAGGCACGCGTGGACACT
CACTGGAAGAAACAGCCCCTGGGTACGGTCACGAATGGAGCTGCTGTACCCAAGGGCGAG
GTGGGCGTGGCTGCATTCTTGCGCTCCAACTCTATGCGCAACGCCATTGCAACCAAACCC
GCAGTGGAGCCCAGCAAGCCGAAGTCCAGCTCCAGTGAGAATGCCAACGAGCCCACTTTG
AAGCGCGAGGACAGCAATCTGTCCAAGAAATCCCTGACCAAGCTGCGAGCTGCCTTGGCC
AAGCCTGCGATGGGCGTGTCTGGCTTGCGCCGAGAGCCAGTGGTTGCTGGACGTAAGGAG
GCGGAAGTGAAGAAGGAGGCCACCCGGCCACTAATAAAGGTCCCCAGCTCGGTCAGCGCC
ACCGCGGCCAGTACACCGACCACCATGTCGATGTCGAGCAAGCGCCTGGCCGGAGTTGAG
GACATTGACGCCAACGATAAGGAGAACCTGGTCCTGGTCTCCGAGTATGTGAACGACATC
TATGAGTATCTGTACCAGGTGGAGCAGCAGCAGCCCATCCACAAGGATCACTTGGCCGGA
CAGAAGGAGGTCTCGCACAAGATGCGCGCCGTGCTGATCGATTGGATCAATGAGGTCCAC
TTGCAGTTCCATCTAGCCGCAGAGACCTTCCAACTAGCTGTGGCCATCATCGATCGCTAT
CTGCAGGTCGTTAAGGACACCAAGCGCACATACTTGCAACTGGTCGGAGTTACGGCGCTG
TTCATTGCCACCAAGTACGAGGAGCTGTTCCCGCCGGCCATCGGGGACTTTGTGTTCATC
ACCGATGATACCTACACGGCCCGTCAGATCCGCCAGATGGAGCTGCAGATTTTCAAGGCT
ATCGACTGCAATCTTTCGCGCCCACTGCCGATACACTTTTTGCGTCGCTACTCGAAGGCT
GCTGGTGCAGAGGACGAGCACCATGCCATGTCCAAGTACTTTATTGAGCTGGCCACCGTC
GATTACGAACTGGCCAGTTACAGGCCATCGGAGGTTGCCGCCGCATCGCTGTTCCTGTCG
CTTCATTTGCTCAACGGAAACTATCGCGCGTCCACCGGATTCAATGACAAACACTGGACC
CCAACTCTGGCCCACTACTCGGGGTACACGCCCACCCACTTGCGGCCCATCACCCGACTG
ATTGCCAAGTTGGCCCGTGACGCTCCCCAGGCCAAGCTAAAGGCTATTTACAACAAATAC
CAGGGCAGCAAGTTCCAGAAGATCGCTCTGCGAACGGAGCTGAGCGGTCCGCTAATGGAC
TCGATCATTGGCCAGAGCCAGCGGAAG
>FBpp0367488_Dere
ATGGTGGGCACAACACTGAAAATGCGTAGCGATGAGAACGCCTCGGAGAACTTCAAGCAA
GTGCAATTGAAGAAATTGACGGTTCCTTCCATGGAGGCAACAACAAAACGTGCGGCCCTG
GGCGATTTGCAGAATCGCGGCATAAGTCGTCCCATCGCCGCGAAGGATGCTGCACAGAAA
GACTCCAAGGATCTCAAGCTCACAGACGCCCTGCGGAATGCCAAGGCTCGGGTGGACACC
CACTGGAAGAAGCAGCCACTGGGCAGCAACACCAATGCCGCCGCTCCGCCCAAGAACGAA
GGGGGCGTGGCGGCGTTTTTGCGCTCGAATTCGGTGCGCAATCGCGTTCCGACCAAGGCC
ACTGTAGAACCAGCTAAAGTCAAGTCAAGTTCCACCGAGAACGTGAACGAGCCCACCTTG
AAGCGGGAGGACAGCAGTCTGTCGAAGAAATCGCTGACCAAACTGCGTGCCGCTTTGGCC
AAACCCGTGATGGGAGTTTCAGGAATTCGACGGGAACCAGTAGCTGTTGCCCGTAAAGAG
GCAGAGTTGAAGAAGGATGCGACCAGGCCCCTTATTAGGGGCAACAGTGCAGTCACTACA
ACCACATCCACCATGCCCACCACCATGTCCCTTTCCAGCAAGCGCTTGGCTGGAATCGAG
GACATCGACGCCAATGACAAGGAGAACCTGGTGCTGGTCTCCGAATACGTGAACGACATC
TACGACTATTTGTACCAGGTGGAGCAGCAGCAGCCCATTCACAAGGATCACCTGGCCGGG
CAGAAGGAGGTGTCCCACAAGATGCGAGCCGTGCTGATCGATTGGATCAACGAGGTCCAC
CTGCAGTTCCATCTGGCTGCAGAGACCTTCCAGCTGGCGGTGGCTATCATTGATCGTTAC
CTGCAGGTGGTCAAGGACACCAAACGCACGTACTTGCAATTGGTGGGAGTGACAGCCCTC
TTCATAGCCACCAAGTACGAGGAGCTGTTCCCGCCGGCAATCGGTGATTTTGTCTTCATC
ACGGATGACACCTACACTGCCCGGCAGATCCGACAGATGGAGCTGCAGATCTTCAAGGCC
ATCGACTGTAATCTTTCGCGTCCGCTGCCGATTCACTTCCTCCGACGCTACTCGAAGGCT
GCTGGCGCCGAGGACGAGCACCATACGATGTCCAAGTACTTCATTGAGCTAGCTTCCGTG
GACTACGAAATGGCCACTTACAGACCATCGGAGATTGCAGCTGCCTCACTGTTCCTGTCG
CTGCACTTGCTCAATGGAAACTACCGGGCCGGCACGGGATTCAACGACCGTCACTGGTCG
CCCACTCTGACCTTCTACTCGCGGTACTCGGCCGCACACTTGCGTCCCATTACCCGACTG
ATTGCGAAACTGGCCCGGGACGCTCCTCTGGCCAAGCTGAAGGCTATCTACAACAAGTAC
CAGGGCAGCAAGTTCCAGAAGATCGCGCTGCGAACGGAGCTGTCGGGTGCGCTGATGGAC
TCCATTGTGGGCCAGAGCCAGAAGAAA
>FBpp0197085_Dsec
ATGGTGGGCACAACACTGAAAATGCGTAGCGATGAGAACGCTTCGGAGAACTTCAAGCAA
GTGCAATTGAAGAAATTGACGGTTCCTTCCATGGAGGCAACAACAAAACGCGCGGCCTTG
GGCGATTTGCAGAATCGCGGCATAAGTCGTCCCATCGCAGCGAAGGATGCGGCACAGAAA
GACTCCAAGGATCTCAAGCTCACAGACGCCCTGCGCAATGCCAAGGCTCGGGTGGATAGC
CACTGGAAGAAACAGCCACTGGGCAGCACCAATAATGGCGCCGTTCCGCCCAAGAACGAG
GGGGGCGTGGCGGCGTTTTTGCGCTCGAATTCGGTGCGCAATCGCGTTCCGACCAAGACC
ACTGTAGAACCTACTAAAGTTAAGTCCAGTTCTTCCGAGAACGTGAACGAGCCCACCTTA
AAGCGCGAGGACAGCAATCTGTCGAAGAAGTCGCTGACCAAACTGCGTGCCGCTTTGGCC
AAACCCGTGATGGGAGTTTCAGGAATTCGACGGGAACCAGTAGCTGTTTCCCGCAAAGAG
GCAGAGGTGAAAAAAGATGCGACCAGGCCCCTTATTAGGGGCAACAGTGCGGTCACTACG
ACCACATCCACGATGCCCACCACCATGTCCCTTTCCAGCAAGCGCTTGGCTGGAATCGAG
GATATCGATGCCAATGACAAGGAGAACCTGGTACTGGTCTCCGAATATGTAAACGATATC
TACGACTACTTGTATCAGGTGGAGCAGGACCAGCCCATTCACAAGGATCACCTGGCCGGG
CAGAAGGAGGTGTCCCACAAGATGCGAGCCGTGCTGATCGATTGGATCAACGAAGTCCAC
CTGCAGTTCCATCTGGCTGCAGAGACCTTCCAGCTGGCGGTGGCTATCATTGATCGCTAC
CTGCAGGTGGTCAAGGACACCAAACGCACGTACTTGCAATTGGTGGGAGTGACAGCCCTC
TTCATAGCAACCAAGTACGAGGAGCTGTTCCCGCCGGCAATCGGGGATTTCGTCTTCATC
ACGGACGACACCTACACTGCCCGGCAGATCCGACAGATGGAACTGCAGATCTTCAAGGCC
ATCGACTGTAATCTGTCGCGTCCACTGCCGATTCACTTCCTTCGACGCTACTCGAAGGCT
GCTGGCGCCGAGGACGAGCACCATACGATGTCCAAGTACTTCATTGAGCTAGCTTCCGTG
GACTACGAAATGGCCACTTACAGGCCATCGGAGATTGCAGCTGCCTCACTGTTCCTGTCG
CTGCACTTGCTCAACGGAAACTACCGGGCCGGTACAGGATTCAACGACCGTCACTGGACG
CCCACTCTGACCTTCTACTCGCGGTACTCGGCCGCGCACTTGCGTCCGATTACCCGGCTG
ATCGCGAAACTGGCCCGGGACGCTTCCCAGGCCAAACTGAAGGCCATCTACAACAAGTAC
CAGGGCAGCAAGTTCCAGAAGATCGCGCTGAGAACGGAGCTGACCGGTGCGCTGATGGAC
TCTATTGTGGGCCAGAGCCAGAGGAAA
>FBpp0320304_Dsim
ATGGTGGGCACAACACTGAAAATGCGTAGCGATGAGAACGCTTCGGAGAACTTCAAGCAA
GTGCAATTGAAGAAATTGACGGTTCCTTCCATGGAGGCAACAACAAAACGCGCGGCCTTG
GGCGATTTGCAGAATCGCGGCATAAGTCGTCCCATCGCAGCGAAGGATGCGGCACAGAAA
GACTCCAAGGATCTCAAGCTCACAGACGCCCTGCGCAATGCCAAGGCTCGGGTGGACAGC
CACTGGAAGAAACAGCCACTGGGCAGCACCAATAATGGCGCCGTTCCGCCCAAGAACGAG
GGGGGCGTGGCGGCGTTTTTGCGCTCGAATTCGGTGCGCAATCGCGTTCCGACCAAGACC
ACTGTAGAACCTACTAAAGTTAAGTCCAGTTCTTCCGAGAACGTGAACGAGCCCACCTTG
AAGCGCGAGGACAGCAATCTGTCGAAGAAGTCGCTGACCAAACTGCGTGCCGCTTTGGCC
AAACCCGTGATGGGAGTTTCAGGAATTCGACGGGAACCAGTAGCTGTTTCCCGCAAAGAG
GCAGAGGTGAAAAAGGATGCGACCAGGCCCCTTATTAGGGGCAACAGTGCGGTCACTACG
ACCACATCCACGATGCCCACCACCATGTCCCTTTCCAGCAAGCGCTTGGCTGGAATCGAG
GATATCGATGCCAATGACAAGGAGAACCTGGTACTGGTCTCCGAATATGTAAACGATATC
TACGACTACTTGTATCAGGTGGAGCAGGACCAGCCCATTCACAAGGATCACCTGGCCGGG
CAGAAGGAGGTGTCCCACAAGATGCGAGCCGTGCTGATCGATTGGATCAACGAAGTCCAC
CTGCAGTTCCATCTGGCTGCAGAGACCTTCCAGCTGGCGGTGGCTATCATTGATCGCTAC
CTGCAGGTGGTGAAGGACACCAAACGCACGTACTTGCAATTGGTGGGAGTGACAGCCCTC
TTCATAGCAACCAAGTACGAGGAGCTGTTCTCGCCGGCAATCGGGGATTTCGTCTTCATC
ACGGACGACACCTACACTGCTCGGCAGATCCGACAGATGGAGCTGCAGATCTTCAAGGCC
ATCGACTGTAATCTGTCGCGTCCGCTGCCGGTTCACTTCCTTCGACGCTACTCGAAGGCT
GCTGGCGCCGAGGACGAGCACCATACGATGTCCAAGTACTTCATTGAGCTAGCTTCCGTG
GACTACGAAATGGTCACTTACAGGCCATCGGAGATTGCAGCTGCCTCACTGTTCCTGTCG
CTGCACTTGCTCAACGGAAACTACCGGGCCGGCACAGGATTCAACGACCGTCACTGGACA
CCCACTCTGACCTTCTACTCGCGGTACTCGGCCGCGCACTTGCGTCCGATTACCCGGCTG
ATCGCGAAACTAGCCCGGGATGCTCCCCAGGCCAAACTGAAGGCCATCTACAACAAGTAC
CAGGGCAGCAAGTTCCAGAAGATCGCGCTGCGAACGGAGCTGACCGGTGCGCTGATGGAC
TCGATTGTGGGCCAGAGCCAGAGGAAA
>FBpp0256844_Dyak
ATGGTGGGCACAACACTGAAAATGCGTGGCGATGAGAACGCTTCGGAGAACTTCAAGCAA
GTGCAATTGAAGAAATTGACGGTACCCTCCATGGAGGCAACAACAAAACGCGCGGCCCTG
GGCGATTTGCAGAATCGCGGCATAAGTCGTCCCATCGCCGCTAAGGATGCGGCACAGAAA
GACTCCAAGGATCTCAAGCTCACAGACGCCCTGCGCAATGCCAGGGCTAAAGTGGACACC
CACTGGAAGAAACAGCCACTGGGCACCACCACCAATGGCGCCGCTCCGCCCAAGAACGAA
GGGGGCGTGGCGGCGTTTTTGCGCTCGAATTCGGTGCGCAATCGCGTTCCGACCAAGACC
ACTGTAGAACCAGCTAAAGTCAAGTCCAGTTCCTCTGAGAACGTCAACGATCCCTCCTTG
AAGCGCGAGGACAGCAGTTTGTCGAATAAATCGCTGGCTAAACTGCGTGCCGCTTTGGCC
AAACCCGTGATGGGAGTTTCAGGTATTCGACGGGAACCAGTAGCTGTTGCTCGCAAAGAG
GCAGAGTTAAAGAAGGATGCGACCAGGCCTCTTATTAGGGGCAACAGTGCAGTCACTACA
ACCACATCCACCATGCCCACCACCATGTCCCTTTCCAGCAAGCGATTGGCTGGAATCGAG
GATATCGATGCCAATGACAAGGAGAACCTGGTTCTGGTCTCCGAATATGTGAACGACATC
TACGACTATTTGTACCAGGTGGAGCAGGATCAGCCCATTCACGTGGATCACCTGGCTGGG
CAGAAGGAGGTGTCGCACAAGATGCGAGCCGTGCTGATCGATTGGATTAACGAGGTCCAC
CTGCAGTTCCATCTGGCTGCAGAGACCTTCCAGCTGGCGGTGGCGATCATTGATCGCTAC
GTGCAGGTGGTCAAGGACACCAAACGCACACATTTGCAATTGGTGGGAGTCACAGCCCTC
TTCATAGCCACCAAGTATGAGGAGCTGTTCCCGCCAGCCATCGGTGATTTTGTCTTCATC
ACTGATGACACCTACACTGCCCGGCAGATCCGACAAATGGAGCTGCAGATCTTCAAGGCC
ATCGACTGTAATCTTTCGCGCCCGCTGCCAATTCACTTCCTTCGACGCTACTCAAAAGCT
GCTAGCGCTGAGGACGAGCACCATACGATGTCCAAGTACTTTATTGAGCTAGCTTCCGTG
GACTACGAAATGGCCGCCTACAGGCCATCGGAGATTGCAGCTGCCTCACTGTTCCTGTCG
CTGCACTTGCTCAATGGAAACTACCGGGCCGGCACGGGATTCAACGACCGTCACTGGACG
CCTACTCTGACCTTCTACTCTAGGTACTCGGCCGCGCACTTGCGCCCCATTACCCGGCGG
ATCGCGAAACTGGCCCGTGATGCTCCCCAGGCCAAACTGAAGGCCATCTACAACAAGTAC
CAGGGCAGCAAGTTCCAGAAGATCGCGCTGCGAACGGAGCTGACCGGTGCGCTGATGGAC
TCCATTGTGGGCCAGAGCCAGAGGAAA
>Dmel_cycB
ATGGTGGGCACAACACTGAAAATGCGTGGCGATGAGAACGCTTCGGAGAACTTCAAGCAA
GTGCAATTGAAGAAATTGACGGTTCCTTCCATGGAGGCAACAACAAAACGCGCGGCCTTG
GGCGATTTGCAGAATCGCGGCATAAGTCGTCCCATCGCAGCGAAGGATGCGGCACAGAAA
GACTCCAAGGATCTCAAGCTCACAGACGCCCTGCGCAATGCCAAAGCTCGGGTGGACAGC
CACTGGAAGAAACAGCCACTGGGCAGCACCAATAATGGCGCCGTTCCGCCCAAGAACGAG
GGGGGCGTGTCGGCGTTTTTGCGTTCGAATTCGGTGCGCAATCGCGTTCCGACCAAGACC
ACTGTAGAACCCACTAAAGTCAAGTCCAGTTCTTCCGAGAACGTGAACGAGCCCACCTTA
AAGCGCGAGGACAGCAATCTGTCGAAGAAGTCGCTGACCAAACTGCGTGCCGCTTTGGCC
AAACCCGTGATGGGAGTTTCAGGAATTCGACGGGAACCAGTAGCTGTTTCCCGCAAAGAG
GCAGAGGTGAAAAAGGATGCGACCAGGCCCCTTATTAGGGGCAACAGTGCAGTCACTACG
ACCACATCTACGATGCCCACCACCATGTCCCTTTCCAGCAAGCGCTTGGCTGGAATCGAG
GACATTGATGCCAATGACAAGGAGAACCTGGTACTGGTCTCCGAATATGTAAACGACATC
TACGACTACTTGTATCAGGTGGAGCTGGAGCAGCCCATTCACAAGGATCACCTGGCCGGA
CAGAAGGAGGTGTCCCACAAGATGCGAGCCGTGCTGATCGATTGGATCAACGAAGTCCAC
CTGCAGTTCCATCTGGCTGCAGAGACCTTCCAGCTGGCGGTGGCTATCATTGATCGCTAC
CTGCAGGTGGTCAAGGACACCAAACGCACGTACTTGCAATTGGTGGGAGTGACAGCACTC
TTCATAGCCACCAAGTACGAGGAGCTGTTCCCGCCGGCAATCGGAGATTTCGTCTTCATC
ACGGACGACACCTACACTGCCCGGCAGATCCGACAGATGGAGCTGCAAATCTTCAAGGCC
ATCGACTGTAATCTGTCGCGTCCGCTGCCGATTCACTTCCTTCGACGCTACTCGAAGGCT
GCTGGCGCCGAGGACGAGCACCATACGATGTCCAAGTACTTCATCGAGTTAGCTTCCGTG
GACTACGAAATGGCCACTTACAGGCCATCGGAGATTGCAGCTGCCTCACTGTTCCTGTCG
CTGCACTTGCTCAATGGAAACCACCGGGCCGGTACAGGATTCAACGACCGTCACTGGACG
CCCACTCTGACCTTCTACTCGCGATACTCGGCCGCGCACTTGCGTCCGATTACCCGGCTG
ATCGCGAAACTGGCCCGGGACGCTCCTCAGGCCAAGCTGAAGGCCATCTACAACAAGTAC
CAGGGCAGCAAGTTCCAGAAGATCGCGCTGCGAACGGAGCTGACCGGTGCGCTGATGGAC
TCGATTGTGGGCCAGAGCCAGAGGAAA
