# Supplementary material for: Contrasting patterns of molecular evolution in metazoan germ line genes
Source: BMC Evol Biol. 2019 Feb 11;19:53. doi: 10.1186/s12862-019-1363-x (PMC6371493; doi:10.1186/s12862-019-1363-x)
Supplement: Supplementary file 2 — Alignments. (ZIP 213 kb) [file 12862_2019_1363_MOESM2_ESM.zip › Alignments_avail_on_request/Dros_spir_final.fas]

>FBpp0117726_Dana
ATGACCGAACACCAGGCGGCGGATGCACAGCAGTCCTCCGGAACGGAGACCAAGGCCATG
ACCACCCCATCCAAGTCCAATAAGTTCAAGGACGCCGAGGAGGGCTTCCTTTCGACATCT
CCGGACAGCGCCAATGGGGATGCCCAGCAGCACTCGAACCCGAAGGTCGCGGACATGCCG
CCCAATGGCCACCCGGAGAAGCTGGGAACCAGCCGCCAGCTCATCTGTCAGGCCTTCCAT
CAGTGCTCCTGCCCGGAGCAGTGCGTCACTTTGAACAACATCCTGGATTCGTTCAAGGCG
CCGCTCTCCGAGGACCAGGCCTGGGCGCTCATCCACCAGTTCATCAGCCTCTACCACAAG
GTGGCCGTGGAGGCCCATCACTCGGCCGCTGACTACGACGCGGAGCTGCCCACACGCTTC
GAGCTCCACTTCCATCGCGATGGCGGTGTCCACTTCTCTGGCAAGGATCGCCTGCCTCCG
CAGGATCAGCTAGAGCAGGAGCGCAACCAGACATTGGACGACAGTGCCAGTAGCAGCAGT
GGCGATAGCAGCATCATTGAAAGGGCCTTCGACAACAACAACCATCATCATCATCACACG
CCGCTCGTCGTTTCGCATAGAAAGATTATCAGCGAATTGGCGCAAATCGTCTACACAGCA
TTGGACTACAATTTGCCAGAAGACGAGGAGTGTCAGATGTCACAGGAGCTGGAGAGTCTC
TTCAACTTTATGACGGCAGATGAAACCGACGATGATTGCATCGACGAGGGCATCGACGAA
GGCGACAAACGCTGGGACGACGACACCGAGGAGGAGCGCAACGATACCAAAGAACTGGAG
CATATAATCGAGACCTGCAGAAACCACATAAAACCCACCTTGCCCGAGAACCACTACCGA
GCCGTTTGCAGAGCCCTCGTGACGGAGACCATTGAGCTCCGTGTGTTCCTGCAGCAAGTT
CTAAACAATGGTGCCGAGAAGCTAATAAAGGCCGCTGAATCGTCGGTGACCACGCAACAA
GAGCTGGCGAAGCTGGGCTTCAACGACTGGGCACGCTTCTGGGTGCAGGTGATTGACGAA
CTGCGGCGCGGTGTTCGCCTGAAGAAGAGCAACTATGAACGCACACCCATCGAGTACGAG
CTGACGCCCTACGAGATACTCATGGGGGATATTAGAGCCAAAAAGTATCAGTTGCGCAAA
GTGATGGTGAATGGAGATATACCGCCGCGTGTCAAGAAAGATGCCCATGCCATGATCTTG
GAGTTCATCAGGTCACGGCCGCCACTCAGAAAGGCCTCTGAGCGGCAGTTAGGACCGCCT
CGTATGTGCACACCCTCGCCCCGAGAACAACTAATGGAGTCCATCCGGAAAGGAAAGGAG
CTGAAACAGATCACCCCACCGGAAGCGCCCACCCTCAGGGAGAGATTGCTTCCAAGTGCA
AATTCCACGTTGTCACGATCCCGACAGCGGCTCATCAAAGTGGATTTCTCAAAGTTTCAG
GACGATGAGCTCTTCTATGATGAGTCTAGCATTAGCAGCTCCCACTCCACAGCGGCCACC
CACCACCAGCATCCGCACCTGGCCGAGATGCATCGCTACTCGCAGCCCAAGATGCCACCG
TATCCGATTGGTGGCTACATGGTGGCCAGCCAGGCGCATCGTGATAGCCAGGCGACGGCG
TCGCTGATGCGGCCCAGACGCACAATGGAGCCAGCGAAGCAGGCGCCACCCGAAGAGCCA
TCCTTCACGGAGGACGAGTACCACAGATTCTACGACACGGCCTTGGAATCTTACGACCTG
GCCACTCAGTGCGAGTCGAGGCGCGCCTCCACACGCCGCCACACCATCGTCGGCTGTCAG
AGCAATCTGGACGAGACGCACTCAATGCCGCCCACGCGGCCGGAATCGCGTCAATCCGAT
GACGTCAGCAAGGAGCCAACCAAGCGAAGCCCCATGGAACAAACAAATCCAGCAGACGAG
GCCAGTTCAACATCCTCCCTTGGCCCATGGAACAAGTCCTTCATGGATAAACAGACCTGG
ATGGAACGGGGGGACGATCGCCTGTCCGTCACACTGGCGGAGATCGTTCACATCCGTTCC
GTCATGACCAAGGCGGAGCTGGAGGGTCTGCCGATGGACGTGCGCGTCAAGGAGGATGTT
GAAAAGCGTCGCGTCTGCTTCCTGTGCCTGCGCACCCGTTTCTCCTTCTTTGGACCCTGG
GGCATCCAGTGCAAGCTCTGCCAGCGGACAGTATGCGCCAAGTGTTACACAAAGATGCGA
ATTCCTTCGGAGCATTTCCGTAATGTGCCCCTTGTGCTGATCTCACCATCGCTGCTGTCC
AGCCCGGCCAGCTCGAGCACACCCTCACCCTCCCATCATGCCCATCAGGCGCACTCGTCC
TCGACGGGGAACATTGTGGACGACCAGTTTCCCAAGTCCCTGATCGAGCGTCTTCTGCGA
TCCGAGTCAGATAGAAAGACTCGCAGCACTGTGGGCAGTGCCCCATCCTCACCCAAGCAC
CAAAGATCAAACATGAGCACGCCGGGCATCAGCGTGGGACCCGGAGCCTCGGCCGCCCAT
GCCACTGGCCAGGCGGTGGAGGCGTTGCACGATCAGGCCTCCATGTCGGCCTCCTACTCG
GCGGCCATGCGACCCTCTGGAGTCCACCAGCAACAGAAGCAGCAGTACAACAACGCCATG
TCCCGGAGCATGGAGGGACCCCGGAGTCTGCCCGTGCACAGTCCTGCATATCGACCGCTT
TCCAACAACAGCACCTTGGAAAGAAAATCCCGCTTCTCGAGGGGCTTCAACCTGTTCTCC
TCCGGCAGCCACCTGGCCCAGACCCCGGAGCAGAAGGAGAACCTCCGAGGCGAGCAGGTG
ACGGTGTGCAACGACTGCCAGGGATTGGTCAATGAGATCACCAGCTCTGTGAAGCAGAAG
CGCAGTTCCGCCCGGAACCGAACCATACAGAATCTCACCCTGGATCTGACGCCCGTCTGG
AAG
>FBpp0370792_Dere
ATGACGGAGCACCAGGCGGAGGAGCAGGCGGACACGCCGTCCACCAAGGTCAAGGCCACG
CCCACACCCACGCCGAGTGGAAAGTTCAAGGACGCCGAAGAGGCCTTCCTGTCCACCTCG
CCGGACAGCGCCAACGGCGATGCCCAGCACAAGCTGCCAGCGGACCAGCTGGCCATGTCC
TCCAGTGTGCATCCCGAGAAGCGGGGCCAAGCCCGCCCCCTCATCCTGCAGGCCTTCCAC
CGCTGCTCCTCGCCGGAACAGTGCGTCACGCTGCACGACATCCTGGACTCCTTCAAGGCC
CCGCTGTCCGAGGACCAGGCCTGGGCCCTAATCCACCAGTTCGCCGGGCTCTACCACCAG
GTGGCCGTCCAAGCGCACTCCTGTGCCTCGGACTACGAGGCCGCGCTGCCCACCGGATTC
GAGCTGCACTTCCACCGCGACGGCAGCGTCCACTTCTCCGGCCCGGATCAGCTGCCCCCC
AAGGAGCAGCTGCACCAGGAGCAGGAGCAGGATCAGCCGGACCACAGCGCCAGCAGCAGC
GGCGACAGCAGCGTCATCAACAGAGCCTTCGACAACAGCAATCACCACCACCATCACACG
CCGCTCGTCGTTTCGCATAGAAAGATTATCAGCGAACTGGCGGAAATCGTCTACACCGCT
TTGGATTACAATCTGCCGGAGGACGAAGAGTGCCAAGTGTCACAGGAGCTGGAGAATCTC
TTCAACTTCATGACGGCTGATGAGACAGACGATGATTGCATTGACGAGGGCATCGACGAG
GGCGACAAGCGCTGGGACGACGAATCCGAGGAGGAGCGCAACGATACCAAAGAACTAGAG
CACATAATCGAGACTTGCAGAAATCACATAAAAACCACCCTGCCAGAGAACCACTACAGA
GCTGTCTGCAGAGCCCTCGTGACGGAGACCATAGAGCTCCGAGTATTTCTGCAGCAGGTC
CTGAACAATGGTGCCGAGAAGCTGATCAAGGCCTCGGAATCATCGGCCACCACGCAACAA
GAACTGGCGAAGCTGGGCTTCAACGACTGGGCACGCTTCTGGGTGCAGGTGATCGACGAA
CTGCGACGGGGAGTGCGGCTGAAGAAGAGCAACCACGAACGCACTCCCATCGAATACGAG
CTGACGCCCTACGAAATACTCATGGGCGACATTCGAGCCAAAAAGTATCAGTTGCGCAAG
GTGATGGTGAACGGCGATATACCGCCGCGCGTCAAGAAAGATGCCCACGCCATGATCTTG
GAGTTCATCAGGTCACGGCCGCCGCTGAAGAAGGCCAGCGATCGCCAACTGGGCCCGCCG
CGCATGTGCGAGCCTTCTCCGCGGGAGCAGCTCATGGAGTCCATACGGCGAGGAAAGGAG
CTCAAGCAGATCACTCCGCCGGAAGCACCGACCCTCAGGGAAAGGGTGCTTCCAAGTGCA
AACTCCACGCTGTCACGATCCAGACAGCGGCTCATCAAAGTGGACTTCTCCAAGTTTCAG
GACGATGATCTCTTCTACGATGAGAACAGCATTAGCAGCTCCCACTCCACAGCGGCCACC
CACCAGCATCATCCGCATCTCGCCGAGATGCACCGCTGCTCCCAGCCCAAGATGCCGCCG
TATCCATTCGGTGGCTATATGGTGCCCAGTCAGGCACGACAAGATTGCCGGGAGACGGCG
TCGCTGATGCGGCCCCGACGCACAATGGAGCCAGCAAAGCAGGCGCCTCCAGAAGAGCCA
TCCTTCACGAAGGACGAGTACCACAAGTTCTACGACACGGCCCTAGAATCCTACGACCTG
GCCACTCAGTGCGAGTCGAGGAGAGCTTCCCTGCGCCGCCACACCATCGTTGGATGCCAG
AGCAACCTGGACGAGACGCACTCCATGCCGCCCACGCGGCCCGAGTCGCGTCAATCGGAC
GACGTCAGCAAGGAGACGCCCAGAAGGAGTCCTGCGGAGCAGACCCAACCCTCAGACGAG
GGCAGTTCAACATCCTCGCTTGGGCCATGGAACAAGTCCTTCATGGACAAACAGACGTGG
ATGGAACGGGGGGACGATCGCCTGTCCGTCACGCTGGCGGAGATCGTTCACATCCGTTCC
GTCATGACCAAGGCGGAGCTGGAGGGCCTGCCGATGGACGTGCGCGTCAAGGAGGATGTT
GAAAAGCGTCGCGTCTGCTTCCTGTGCCTGCGCACTCGGTTCTCCTTCTTCGGTCCCTGG
GGCATCCAGTGCAAGCTGTGCCAGCGCACGGTCTGCGCCAAGTGCTATACCAAGATGCGA
ATTCCCTCGGAGCATTTCCGCAACGTGCCCCTCGTGCTGATCTCGCCATCGCTGCTGTCC
AGTCCGGCCAGCTCGAGCACCCCATCACCCTCCCATCATGCCCAGCAGGCGCACTCGTCC
TCGACGGGGAACATCATGGACGACCAGTTCCCCAAGTCGCTGATAGAGCGTCTTTTGCGC
TCCGAGTCCGAGCGAAAGACTCGCAGCACCGTGGGCAGTGCCCCATCATCACCCAAGCAC
CAAAGATCAAACATGAGCACGCCGGGGATCAGCGTTGGACCCGGTGCATCATCAGCGGCC
GCCACTGGTCAGGCCGTGGAGGCTCTGCACGACCAGGCGACCATGTCGTCCTCGTATTCC
GCGGCCATGCGACCCTCGGGCGTCCATCAGCAGCAGAAGCAGCACTACAACAACGCCATG
TCGAGGAGCATGGAGGGACCCCGAAGTCTGCCCGTGCACAGTCCAGCATATCGACCGCTG
TCCAACAACAGCACCCTGGAGAGGAAATCCCGCTTCTCGAGGGGATTCAACCTGTTCTCA
TCGGGCAGCCATCTTGCCCAGACGCAGGAGCAAAAGGAGAACCTACGAGGCGAGCAGGTG
ACCGTGTGCAACGACTGCCAGGGACTGGTCAACGAGATCACCAGCTCCGTGAAGCAGAAG
CGCAGCTCTGCCAGGAACCGCACCATTCAGAATCTCACCCTGGATCTAACGCCCGTCTGG
AAG
>FBpp0204821_Dsec
ATGACGGAGCACCAGGCCGAGGAGCAGGCGGACACGCCGCCCACCAAGGTCAAGGCCACG
CCCACACCCACCCCGAGTGGAAAGTTCAAGGACGCCGAAGATGCCTTCCTGTCCACATCG
CCGGACAGCGCCAACGGCGATGCCCAGCACAAGCTGCCAGCGGACCAGCTGGCCATGTCC
TCCAGTGCGCATCCCCAGCAGCCGGGCCAAGCCCGCCCGCTCATCCTGCAAGCCTTCCAT
CGCTGCTCCTCGCCGGAACAGTGCGTCACGCTGCACGACATCCTGGACTCCTTCAAGGCC
CCGCTCTCCGAGGACCAGGCCTGGGCCCTGATCCACCAGTTCGCCGGGCTCTACCACCAG
GTGGCCGTCCAAGCGCACACCTGTGCCGCGGACTACGAGGCCGCGCTGCCCACCGGATTC
GAGCTGCACTTCCACCGCGACGGCAGCGTCCACTTCTCCGGCCCGGATCAGCTGACCCCC
AAGGAGCAGCTGCAGCAGGAGCAGAGCCCCGATGAGCCGGACCACAGCGCCAGCAGCAGC
GGCGACAGCAGCGTCATCAACAGGGCGTTCGACAACAGCAATCACCACCATCATCACCCG
CCGCTCGTCGTCTCGCATAGAAAGATTATCAGCGAACTGGCGGAAATCGTCTACACTGCG
TTGGATTACAACCTGCCGGAGGACGAGGAGTGCCAAGTGTCACAGGAGCTGGAGAATCTG
TTCAACTTTATGACAGCAGATGAGACAGACGATGATTGCATTGACGAGGGCATCGACGAG
GGCGACAAGCGCTGGGACGACGAATCCGAGGAGGAGCGCAACGATACCAAAGAACTAGAG
CACATAATCGAGACCTGCAGAAATCACATAAAAACCACCCTGCCAGAGAACCACTACAGA
GCTGTCTGCAGAGCCCTCGTGACGGAGACCATAGAGCTCCGAGTATTTCTGCAGCAGGTC
CTGAACAATGGTGCCGAGAAGCTAATCAAGGCCTCGGAATCATCGGCCACCACGCAACAA
GAACTGGCGAAGCTGGGCTTCAACGACTGGGCACGCTTCTGGGTGCAGGTGATCGACGAA
CTGCGACGGGGAGTGCGGCTGAAGAAGAGCAACCACGAGCGCACTCCCATCGAATACGAG
CTGACGCCCTACGAAATACTCATGGGCGACATCCGAGCCAAAAAGTATCAGTTGCGCAAG
GTGATGGTGAACGGAGATATTCCGCCGCGCGTCAAGAAAGATGCCCACGCCATGATCTTG
GAGTTCATCAGGTCACGGCCGCCGCTGAAGAAGGCCAGCGATCGCCAATTGGGCCCACCG
CGCATGTGCGAGCCTTCTCCGCGGGAGCAGCTAATGGAGTCCATACGGAAGGGGAAGGAG
CTCAAGCAGATCACCCCGCCGGAAGCACCGACCCTCAGGGAAAGGGTGCTTCCAAATGCG
AACTCCACGCTGTCACGATCCAGACAGCGGCTCATCAAAGTGGACTTCTCCAAGTTTCAG
GATGACGATCTCTTCTACGATGAGAACAGCATCAGCAGCTCCCACTCCACAGCGGCCACC
CACCAGCATCATCCACATCTCGCCGAGATGCACCGCTGCTCGCAGCCCAAGATGCCGCCG
TATCCATTCGGTGGCTACATGGTGCCCAGTCAGGCACGGCAAGATAGCCGGGAGACGGCG
GCGCTGATGCGGCCCCGACGCACAATGGAGCCGGCAAAGCAGGCACCTCCAGAAGAGCCA
TCCTTCACGAAGGACGAGTACCACAAGTTCTACGACACGGCCCTGGAATCCTACGACCTG
GCCACTCAGTGCGAGTCGCGGAGGGCATCCCTGCGCCGCCACACCATCGTTGGATGCCAG
AGCAACCTGGACGAGACGCACTCAATGCCGCCCACGCGGCCCGAGTCGCGTCAATCGGAC
GACGTCAGCAAGGAGACGTCTAAGAGAAGTCCTGCGGAGCAGACCCATCCCTCAGACGAG
GGCAGTTCAACATCCTCGCTTGGGCCATGGAACAAGTCCTTCATGGACAAACAGACGTGG
ATGGAACGGGGTGACGATCGGCTGTCCGTCACGCTGGCGGAGATCGTTCACATCCGTTCC
GTCATGACCAAGGCGGAGCTGGAGGGCCTGCCGATGGACGTGCGCGTCAAGGAGGATGTT
GAAAAGCGTCGCGTCTGCTTCCTGTGCCTGCGCACTCGGTTCTCGTTCTTCGGTCCCTGG
GGCATCCAGTGCAAGCTGTGCCAGCGCACAGTCTGCGCCAAGTGCTATACCAAGATGCGA
ATTCCCTCGGAGCACTTCCGGAACGTGCCCCTCGTGCTGATCTCGCCATCGCTGCTGTCC
AGTCCGGCCAGCTCGAGCACCCCATCACCCTCCCATCATGCCCAGCAGGCGCACTCATCC
TCGACGGGGAACATCATGGACGACCAGTTCCCCAAGTCGCTGATAGAGCGTCTTTTGCGA
TCCGAGTCAGATCGAAAGACTCGAAGCACCGTGGGCAGTGCCCCATCCTCACCCAAGCAC
CAAAGATCAAACATGAGCACGCCGGGCATTAGCGTGGGACCCGGAGTATCCTCAGCGGCC
GCCACTGGACAGGCCGTGGAGGCACTGCACGACCAGGCGACCATGTCGTCCTCGTATTCC
GCGGCCATGCGACCCTCGGGCGTCCACCAGCAGCAGAAGCAGCACTACAACAACGTCATG
TCGAGGAGCATGGAGGGACCCCGAAGTCTGCCCGTGCACAGTCCAGCATATCGACCGCTC
TCCAATAACAGCACCCTGGAGAGGAAATCCCGCTTCTCGAGGGGATTCAACCTGTTCTCC
TCGGGCAGCCATCTTGCCCAGACGCAGGAGCAAAAGGAGAACCTGCGCGGCGAGCAGGTG
ACCGTGTGCAACGACTGCCAGGGACTGGTCAACGAGATCACCAGCTCCGTGAAGCAGAAA
CGCAGCTCTGCCCGTAACCGCACCATTCAGAATCTCACCCTGGATCTGACGCCCGTCTGG
AAG
>FBpp0317887_Dsim
ATGACGGAGCACCAGGCCGAGGAGCAGGCGGACACGCCGCCCACCAAGGTCAAGGCCACG
CCCACACCCACCCCGAGTGGAAAGTTCAAGGACGCCGAAGATGCCTTCCTGTCCACATCG
CCGGACAGCGCCAACGGCGATGCCCAGCACAAGCTGCCAGCGGACCAGCTGGCCATGTCC
TCCAGTGCGCATCCCCAGCAGCCGGGCCAAGCCCGCCCGCTCATCCTGCAAGCCTTCCAT
CGCTGCTCCTCGCCGGAACAGTGCGTCACGCTGCACGACATCCTGGACTCCTTCAAGGCC
CCGCTCTCCGAGGACCAGGCCTGGGCCCTGATCCACCAGTTCGCCGGGCTCTACCACCAG
GTGGCAGTCCAAGCGCACACCTGTGCCGCGGACTACGAGGCTGCGCTGCCCACCGGATTC
GAGCTGCACTTCCACCGCGACGGCAGCGTCCACTTCTCCGGCCCGGATCAGCTGACCCCC
AAGGAGCAGCTGCAGCAGGAGCAGATCCCCGATGAGCCGGACCACAGCGCCAGCAGCAGC
GGCGACAGCAGCGTCATCAACAGAGCGTTCGACAACAGCAATCACCACCATCATCACCCG
CCGCTCGTCGTCTCGCATAGAAAGATTATCAGCGAACTGGCGGAAATTGTCTACACTGCG
TTGGATTACAATCTGCCGGAGGACGAGGAGTGCCAAGTGTCACAGGAGCTGGAGAATCTG
TTCAACTTTATGACGGCAGATGAGACAGACGATGATTGCATTGACGAGGGCATCGACGAG
GGCGACAAGCGCTGGGACGACGAATCCGAGGAGGAGCGCAACGATACCAAAGAACTAGAG
CACATAATCGAGACCTGCAGAAATCACATAAAAACCACCCTGCCAGAGAACCACTATAGA
GCTGTCTGCAGAGCCCTCGTGACGGAGACCATAGAGCTCCGAGTATTTCTGCAGCAGGTC
CTGAACAATGGTGCCGAGAAGCTGATCAAGGCCTCGGAATCATCGGCCACCACGCAACAA
GAACTGGCGAAGCTGGGCTTCAACGACTGGGCACGCTTCTGGGTGCAGGTGATCGACGAA
CTGCGACGCGGAGTGCGGCTGAAGAAGAGCAACCACGAGCGCACTCCCATCGAATACGAG
CTGACGCCCTACGAAATACTCATGGGCGACATCCGAGCCAAAAAGTATCAGTTGCGCAAG
GTGATGGTGAACGGAGATATTCCGCCGCGCGTCAAGAAAGATGCCCACGCCATGATCTTG
GAGTTCATCAGGTCACGGCCGCCGCTGAAGAAGGCCAGCGATCGACAATTGGGCCCACCG
CGCATGTGCGAGCCTTCCCCGCGGGAGCAGCTAATGGAGTCCATACGGAAGGGGAAGGAG
CTCAAGCAGATCACCCCGCCGGAAGCACCGACCCTCAGGGAAAGGGTGCTTCCAAATGCG
AACTCCACGCTGTCACGATCCAGACAGCGGCTCATCAAAGTGGACTTCTCCAAGTTTCAG
GACGACGATCTCTTCTACGATGAGAACAGCATCAGCAGCTCCCACTCCACAGCGGCCACC
CACCAGCATCATCCACATCTCGCCGAGATGCACCGCTGCTCGCAGCCCAAGATGCCGCCG
TATCCATTCGGTGGCTACATGGTGCCCAGTCAGGCACGACAAGATTGCCGGGAGACGGCG
GCGCTGATGCGGCCCCGACGCACAATGGAGCCGGCAAAGCAGGCGCCTCCAGAAGAGCCA
TCCTTCACGAAGGACGAGTACCACAAGTTCTACGACACGGCCCTGGAATCCTACGACCTG
GCCACTCAGTGCGAGTCGCGGAGGGCATCCCTGCGCCGCCACACCATCGTTGGATGCCAG
AGCAACCTGGACGAGACGCACTCAATGCCGCCCACGAGGCCCGAGTCGCGTCAATCGGAC
GACGTCAGCAAGGAGACGCCCAAGAGAAGTCCTACGGAGCAGACTCATCCCTCAGACGAG
GGCAGTTCAACATCCTCGCTTGGGCCATGGAACAAGTCCTTCATGGACAAACAGACGTGG
ATGGAACGGGGTGACGATCGGCTGTCCGTCACGCTGGCGGAGATCGTTCACATCCGTTCC
GTCATGACCAAGGCGGAGCTGGAGGGCCTGCCGATGGACGTGCGCGTCAAGGAGGATGTT
GAAAAGCGTCGCGTCTGCTTCCTGTGCCTGCGCACTCGGTTCTCGTTCTTCGGTCCCTGG
GGCATCCAGTGCAAGCTGTGCCAGCGCACGGTCTGCGCCAAGTGCTATACCAAGATGCGA
ATTCCCTCGGAGCACTTCCGGAACGTGCCCCTCGTGCTGATCTCGCCATCGCTGCTGTCC
AGTCCGGCCAGCTCGAGCACCCCATCACCCTCCCATCATGCCCAGCAGGCGCACTCATCC
TCGACGGGGAACATCATGGACGACCAGTTCCCCAAGTCGCTGATAGAGCGTCTTTTGCGA
TCCGAGTCAGATCGAAAGACTCGAAGCACCGTGGGCAGTGCCCCATCCTCACCCAAGCAC
CAAAGATCAAACATGAGCACGCCGGGCATTAGCGTGGGACCCGGAGCATCCTCAGCGGCT
GCCACTGGACAGGCCGTGGAGGCACTGCACGACCAGGCGACCATGTCGTCCTCGTATTCC
GCGGCCATGCGACCCTCGGGCGTCCACCAGCAGCAGAAGCAGCACTACAACAACGCCATG
TCGAGGAGCATGGAGGGACCCCGAAGTCTGCCCGTGCACAGTCCAGCATATCGACCGCTC
TCCAATAACAGCACCCTGGAGAGGAAATCCCGCTTCTCGAGAGGATTCAACCTGTTCTCC
TCGGGCAGCCATCTTGCCCAGACGCAGGAGCAAAAGGAGAACCTGCGCGGCGAGCAGGTG
ACCGTGTGCAACGACTGCCAGGGACTGGTCAACGAGATCACCAGCTCCGTGAAGCAGAAA
CGCAGCTCTGCCCGTAACCGCACCATTCAGAATCTCACCCTGGACCTGACGCCCGTCTGG
AAG
>FBpp0258314_Dyak
ATGACGGAGCACCAGACGGATGACCAGGCGGACACGCCGTCCACCAAGGTCAAGGCCACG
CCCACACCCACGCCGAGTGGAAAGTTCAAGGACACCGAAGAGACCTTCCTGTCCACCTCA
CCGGACAGCGCCAACGGCGATGCCCAGCACAAGCTACCAGCGGACCAGCTGGCCATGTCC
TCCAGTGTGCATCCCGAGCAGCCGGGCCAAGCCCGCCCACTCATCCAGCAGGCCTTCCAT
TGCTGCTCCTCGCCGGAACAGTGCGTCACGCTGCACGACATCCTGGACTCCTTTAAGGCC
CCGCTGTCCGAGGACCAGGCCTGGGCCCTGATCCACCAGTTCGCCGGGCTCTACCACCAG
GTGGCCGTCCAGGCGCACTCTTGCGCCGCTGACTACGAGGCCGCGCTGCCCACCGGATTC
GAGCTGCACTTCCACCGCGACGGCAGCGTCCACTTCTCCGGCCCGGATCAGCTGCCCCCC
CAGGAGCAGCTGCAGCAGGAGAAGATTCCCGATCAGCCGGACCGCAGCGCCAGCAGCAGC
GGCGACAGGAGCGTCATCAACAGAGCTTTCGACAACAGCAATCACCACCACCATCACACG
CCGCTCGTCGTTTCGCATAGAAAGATTATCAGCGAACTGGCGGAAATCGTCTACACCGCT
TTGGATTACAATCTGCCGGAGGACGAAGAGTGCCAGGTGTCACAGGAGCTGGAGAATCTG
TTCAACTTTATGACGGCAGATGAGACAGACGATGATTGCATTGACGAGGGCATCGACGAG
GGCGACAAGCGCTGGGACGACGAGACCGAGGAGGAGCGCAACGATACCAAAGAACTAGAG
CACATAATCGAGACCTGCAGAAATCACATAAAAACCACCCTGCCAGAGAATCACTATAGA
GCTGTCTGCAGAGCCCTCGTGACGGAGACCATAGAGCTCCGAGTATTTCTGCAGCAGGTT
CTGAACAATGGTGCCGAGAAACTGATCAAGGCCTCGGAATCATCGGCCACCACGCAACAA
GAACTGGCAAAGCTGGGCTTCAACGACTGGGCACGCTTCTGGGTGCAGGTGATCGACGAA
CTGCGAAGGGGAGTGCGGCTGAAGAAGAGCAACCACGAGCGCACTCCCATCGAATACGAG
CTGACGCCCTACGAAATACTCATGGGGGACATTCGAGCCAAAAAGTATCAGTTGCGCAAG
GTGATGGTTAACGGCGATATTCCGCCGCGCGTTAAGAAAGATGCCCACGCCATGATCTTG
GAGTTCATCAGGTCACGGCCGCCGCTGAAAAAGGCCAGCGATCGCCAATTGGGCCCGCCG
CGCATGTGTGAACCTTCTCCGCGGGAGCAGCTCATGGAGTCCATACGCAAAGGAACGGAG
CTCAAGCAGATCACTCCGCCGGAAGCACCGACCCTCAAGGAAAGGGTGCTTCCAAATGCA
AACTCCACGCTATCACGATCCAGACAGCGGCTCATCAAAGTGGACTTTTCCAAGTTTCAG
GACGATGATTTCTTCTACGATGAGAACAGCATCAGCAGCTCCCACTCCACAGCGGCCACC
CACCAGCACCATCCACATCTCGCCGAGATGCACCGCTGCTCGCAGCCCAAGATGCCGCCG
TATCCGTTCGGTGGCTACATGGTGCCCAGTCAGGCACGACAAGATTGCCGGGAGACGGCG
TCGCTGATGCGGCCCCGACGCACAATGGAGCCAGCAAAGCAGGCGCCTCCAGAAGAGCCA
TCCTTCACGAAGGACGAATACCACAAGTACTACGACACGGTCCTGGAATCCTACGACCTG
GCCACTCAGTGCGAGTCAAGGAGAGCTTCCCTGCGCCGCCACACCATCGTTGGATGCCAG
AGCAACCTGGACGAGACGCACTCAATGCCACCCACGCGTCCCGAGTCGCGCCAATCTGAC
GACGTCAGCAAGGAGACGCCTAGGAGAAGTCCTGCGGAGCAAACCCATCCCTCAGACGAG
GGCAGTTCAACATCCTCACTTGGGCCATGGAACAAGTCCTTCATGGACAAACAGACCTGG
ATGGAACGGGGGGACGATCGCTTGTCCGTCACGCTGGCGGAGATCGTTCACATCCGTTCC
GTCATGACCAAGGCGGAGCTGGAGGGCCTGCCGATGGACGTGCGCGTCAAGGAGGATGTT
GAAAAGCGTCGCGTCTGCTTCCTGTGCCTGCGCACTCGGTTCTCGTTCTTCGGTCCCTGG
GGCATTCAGTGCAAGCTGTGCCAGCGCACGGTCTGCGCCAAGTGCTATACCAAGATGCGA
ATTCCTTCGGAGCACTTCCGCAACGTGCCCCTCGTGCTGATCTCGCCATCGCTGCTGTCC
AGTCCGGCCAGCTCAAGCACCCCATCACCCTCCCATCATGCCCAGCAAGCGCACTCGTCA
TCGACGGGGAACATCATGGACGACCAGTTCCCCAAGTCGCTGATAGAGCGCCTTTTGCGC
TCCGAGTCAGAGCGAAAGACTCGCAGCACCGTGGGCAGTGCCCCATCCTCACCGAAGCAC
CAAAGATCAAACATGAGCACGCCGGGCATTAGCGTTGGACCCGGAGCATCCTCAGCGGCT
GCCACTGGACAGGCCGTGGAGGCTCTGCACGACCAGGCGACCATGTCGTCCTCGTATTCC
GCGGCCATGAGACCCTCGGGCATCCACCAGCAGCAGAAGCAGCACTACAACAACGCCATG
TCCAGGAGCATGGAGGGACCCCGAAGTCTGCCCGTGCACAGTCCAGCATATCGACCGCTG
TCCAACAGCAGCACCCTGGAGAGAAAATCCCGCTTCTCCCGGGGATTCAACCTTTTCTCC
TCGGGCAGCCATCTTGCCCAAACGCAGGAGCAAAAGGAGAACCTTCGAGGCGAACAGGTA
ACCGTGTGCAACGATTGCCAGGGACTGGTCAACGAGATCACCAGCTCCGTGAAGCAGAAG
CGCAGCTCTGCCAGGAACCGCACCATTCAGAATCTCACCCTGGATCTGAAGCCCGTCTGG
AAG
>Dmel_spir
ATGACGGAGCACCAGGCCGAGGAGCAGGCGGACACGCCGCCCACCAAGGTCAAGGCCACG
CCCACACCCACCCCGAGTGGAAAGTTCAAGGACGCGGAAGACGCCTTCCTGTCCACATCG
CCGGACAGCGCCAACGGCGATGCCCAACACAAGCTGCCAGCGGACCAGCTGGCCATGTCC
TCCAGTGCGCATCCCCAGCAGGCGGGCCAAGCCCGCCCGCTCATCCTGCAAGCCTTCCAC
CGCTGCTCCTCGCCAGAACAGTGCGTCACGCTGCACGACATCCTGGACTCCTTTAAGGCG
CCGCTCTCCGAGGACCAGGCCTGGGCCCTGATCCACCAGTTCGCCGGGCTCTACCACCAG
GTGGCCGTACAAGCGCACACCTGTGCCGCGGACTACGAGGCCGCCCTGCCCACCGGATTC
GAGCTGCACTTCCATCGCGACGGCAGCGTCCACTTCTCCGGCCCGGATCAGCTGACGCCT
AAGGAGCAACTGCAGCAGGAGCAGATCCCCGATCAGCCGGACCACAGCGCCAGCAGCAGC
GGCGACAGCAGCGTCATCAACAGAGCGTTCGACAACAGCAATCACCACCATCATCACCCG
CCGCTCGTCGTCTCGCATAGAAAGATTATCAGCGAACTGGCGGAAATCGTCTACACCGCC
TTGGATTACAATCTGCCGGAGGACGAGGAGTGCCAAGTGTCACAGGAGCTGGAGAATCTG
TTCAACTTTATGACGGCAGATGAGACAGACGACGATTGCATTGACGAGGGCATCGACGAG
GGCGACAAGCGCTGGGACGACGAATCCGAGGAGGAGCGCAACGATACCAAAGAACTAGAG
CACATAATCGAGACCTGCAGAAATCACATAAAAACCACCCTGCCTGAGAACCACTATAGA
GCTGTCTGCAGAGCCCTCGTGACGGAGACCATAGAGCTCCGAGTATTTCTGCAGCAGGTC
CTGAACAATGGTGCCGAGAAACTGATCAAGGCGTCGGAATCATCGGCCACCACGCAACAA
GAACTGGCGAAGCTGGGCTTCAACGACTGGGCACGCTTCTGGGTGCAGGTGATCGACGAA
CTGCGACGGGGAGTGCGGCTGAAGAAGAGCAACCACGAGCGCACTCCCATCGAATATGAG
CTGACACCCTACGAAATACTCATGGGCGACATCCGAGCCAAAAAGTATCAGTTGCGCAAG
GTGATGGTCAACGGAGATATTCCGCCGCGCGTCAAGAAAGATGCCCACGCCATGATCTTG
GAGTTCATCAGGTCACGGCCGCCGCTGAAGAAGGCCAGCGATCGCCAATTGGGCCCGCCG
CGCATGTGCGAGCCTTCTCCGCGGGAGCAGCTCATGGAGTCCATACGGAAGGGGAAGGAG
CTCAAGCAGATCACCCCGCCAGAAGCACCGACCCTCAGGGAAAGGGTGCTTCCAAGTGCA
AACTCCACGCTGTCACGATCCAGACAGCGGCTCATCAAAGTGGACTTCTCCAAGTTTCAG
GACGACGATCTCTTCTACGATGAGAACAGCATCAGCAGCTCCCACTCCACAGCGGCCACC
CACCAGCATCATCCACATTTCGCCGAGATGCACCGCTGCTCGCAGCCCAAGATGCCGCCG
TATCCATTCGGTGGCTACATGGTGCCCAGTCAGGCACGACAAGATTGCCGGGAGACGGCG
TCGCTGATGCGGCCCCGACGCACAATGGAGCCAGCAAAGCAGGTGCCTCCAGAAGAGCCA
TCCTTCACGAAGGACGAGTACCACAAGTTCTACGACACGGCCCTGGAATCCTACGACCTG
GCCACTCAGTGCGAGTCGAGGAGGGCTTCCTTGCGCCGCCACACCATCGTTGGATGCCAG
AGCAACCTGGACGAGACGCACTCAATGCCGCCCACGCGGCCCGAGTCGCGTCAATCGGAC
GACGTCAGCAAGGAGACGCCTAAGAGAAGTCCTGCGGAGCAGACCCATCCCTCAGACGAG
GGCAGTTCAACATCCTCGCTTGGGCCATGGAACAAGTCCTTCATGGACAAACAGACGTGG
ATGGAACGGGGTGACGATCGGCTGTCCGTAACGCTGGCGGAGATCGTTCACATCCGTTCC
GTCATGACCAAGGCGGAGCTGGAGGGCCTGCCGATGGACGTGCGCGTCAAGGAGGATGTT
GAAAAGCGTCGCGTCTGCTTCCTGTGCCTGCGCACTCGGTTCTCGTTCTTCGGTCCCTGG
GGCATTCAGTGCAAGTTGTGCCAGCGCACGGTCTGCGCCAAGTGCTATACCAAGATGCGA
ATTCCCTCGGAGCACTTCCGAAACGTGCCCCTCGTGCTGATCTCGCCATCGCTGCTGTCC
AGTCCGGCCAGCTCGAGCACCCCATCACCCTCCCATCATGCCCAGCAGGCGCACTCATCC
TCGACGGGGAACATCATGGACGACCAGTTCCCCAAGTCGTTGATAGAGCGTCTTTTGCGC
TCCGAGTCAGATCGAAAGACTCGCAGCACTGTGGGCAGTGCCCCATCCTCACCCAAGCAC
CAAAGATCAAACATGAGCACGCCCGGCATTAGCGTGGGACCCGGAGCATCCTCAGCGGCC
GCCACTGGACAGGCCGTGGAGGCACTGCACGACCAGGCGACCATGTCGTCCTCGTATTCC
GCGGCCATGCGACCCTCTGGCGTCCACCAGCAGCAGAAGCAGCACTACAACAACGCCATG
TCGAGGAGCATGGAGGGACCCCGAAGTCTGCCCGTGCACAGTCCAGCATATCGACCGCTC
TCCAATAACAGCACCTTGGAGAGGAAATCCCGCTTTTCGAGGGGATTCAACCTGTTCTCC
TCGGGCAGCCATCTTGCCCAGACGCAGGAGCAAAAGGAGAACCTGCGCGGCGAGCAGGTG
ACCGTGTGCAACGACTGCCAGGGACTGGTCAACGAGATCACGAGCTCCGTGAAGCAGAAG
CGCAGCTCCGCACGGAACCGCACCATTCAGAATCTCACCCTGGATCTGACGCCCGTCTGG
AAG
