# Supplementary material for: Contrasting patterns of molecular evolution in metazoan germ line genes
Source: BMC Evol Biol. 2019 Feb 11;19:53. doi: 10.1186/s12862-019-1363-x (PMC6371493; doi:10.1186/s12862-019-1363-x)
Supplement: Supplementary file 2 — Alignments. (ZIP 213 kb) [file 12862_2019_1363_MOESM2_ESM.zip › Alignments_avail_on_request/Apis_gbb_final.fas]

>Amel_XM_394252.4_gbb
ATGGTGGGTAGGCCGCCACAGGTCAAGAGGTCGGCGCCCAAGTTTCTCTTGGACATATAC
AAGAACGCTCTTGGCGAGGACGAGGACGAGAAGCCGATCGGCGAGCAGCAACGTAGGGCC
GGCGAGTTCGACCTCACCGGTCAGGATCTCAGGGCCATCGACCAGAGCGACGTCATCATG
ACCTTTGCCGCGCACAATCATCACGTTGCCGGAGTGAGGCACGAGCGCGGCAAAAGGCTC
TGGTTTGACGTCTCCGAGGTGCCACCCGGGGAACACATAATCGGTGCAGAGCTCAGGCTC
TATCGCAGCATGGACGTGAAGAATCGGAGGAATCGTGGATCGTACATGATCACGGCCTAT
CGGGTATTGAGAACCGAAGACGGAACAAGGGAGTTGCAATACGTGGACGCAGTGAACACG
ACGACGGGAAAGGAA
>Acer_XM_017063318.1
ATGGTGGGTAGGCCGCCGCAGGTCAAGAGGTCGGCGCCCAAGTTTCTCTTGGACATATAC
AAGAACGCTCTTGGCGAGGACGAGGACGAGAAGCCGATCGGCGAGCAGCAACGTAGGGCC
GGCGAGTTCGACCTCACCGGTCAGGATCTCAGGGCCATCGACCAGAGCGACGTCATCATG
ACCTTTGCCGCGCACAATCATCACGTTGCCGGAGTGAGGCACGAGCGCGGCAAAAGGCTC
TGGTTTGACGTCTCCGAGGTACCACCCGGGGAACACATAATCGGTGCAGAGCTCAGGCTC
TATCGCAGCATGGACGTGAAGAATCGGAGGAATCGTGGATCGTACATGATCACGGCCTAC
CGGGTATTGAGAACCGAAGACGGAACAAGGGAGTTGCAATACGTAGACGCAGTGAACACG
ACGACAGGAAAAAAA
>Ador_XM_006616124.1
ATGTTCGGCCGGCCGCCGCAGGTCAAGAGGTCGGCGCCCAAGTTTCTCTTGGACATATAC
AAGAACGCTCTTGGCGAGGACGAGGACGAGAAGCCGATCGGCGAGCAGCAACGTAGGGCC
GGCGAGTTCGACCTCACCGGTCAGGATCTCAGGGCCATCGACCAGAGCGACGTCATCATG
ACCTTTGCCGCGCACAATCATCACGTTGCCGGAGTGAGGCACGAGCGCGGCAAAAGGCTC
TGGTTTGACGTCTCCGAGGTACCACCCGGGGAACACATAATCGGTGCAGAGCTCAGGCTC
TATCGCAGCATGGACGTGAAGAATCGGAGGAATCGTGGATCGTACATGATCACGGCCTAC
CGGGTATTGAGAACCGAAGACGGAACAAGGGAGTTGCAATACGTAGACGCAGTGAACACG
ACGACAGGAAAGGAA
>Aflo_XM_003695571.2
ATGGTGGGTAGGCCGCCGCAGGTCAAGAGGTCGGCGCCCAAGTTTCTCTTGGACATATAC
AAGAACGCTCTTGGCGAGGACGAGGACGAGAAGCCGATCGGCGAGCAGCAACGTAGGGCC
GGCGAGTTCGACCTCACCGGTCAGGATCTCAGGGCCATCGACCAGAGCGACGTCATCATG
ACCTTTGCCGCGCACAATCACCACGTTGCCGGAGTGAGGCACGAGCGCGGCAAAAGGCTG
TGGTTCGACGTATCCGAGGTACCACCCGGGGAACACATAATCGGTGCAGAGCTCAGGCTC
TATCGCAGCATGGACGTGAAGAATCGGAGGAATCGTGGATCGTACATGATCACGGCCTAC
CGGGTGTTGAGAACCGAAGACGGAACAAGGGAGTTGCAATACGTAGACGCAGTGAACACG
ACGACAGGAAAGGAA
