# Supplementary material for: Contrasting patterns of molecular evolution in metazoan germ line genes
Source: BMC Evol Biol. 2019 Feb 11;19:53. doi: 10.1186/s12862-019-1363-x (PMC6371493; doi:10.1186/s12862-019-1363-x)
Supplement: Supplementary file 2 — Alignments. (ZIP 213 kb) [file 12862_2019_1363_MOESM2_ESM.zip › Alignments_avail_on_request/Apis_mago_final.fas]

>Amel_XM_016911522.1_mago
ATGTCAACAGATTTTTATATACGCTATTATGTGGGTCATAAAGGAAAATTTGGTCACGAA
TTTCTCGAATTTGAATTTAGACCTGACGGTAAATTGCGATATGCAAATAATTCAAATTAC
AAAAATGATACAATGATTCGAAAAGAAGCATATGTGCATCAATGTGTGATGGAGGAATTG
AAAAGGATTATTCAAGATTCTGAAATAATGCAAGAAGATGATTCTTTATGGCCACAACCA
GACCGTGTTGGACGTCAAGAATTAGAAATAGTAATTGGTGATGAACATATATCATTTACT
ACTTCAAAAACTGGTTCATTATTAGATGTAAACCAATCACGAGATCCAGAAGGATTAAGA
TGTTTCTATTATCTTGTACAAGATTTGAAGTGCTTAGTATTTTCTCTTATTGGACTTCAT
TTTAAAATAAAACCTATA
>Acer_XM_017055718.1
ATGTCAACAGATTTTTATATACGCTATTATGTGGGTCATAAAGGAAAATTCGGTCACGAA
TTTCTCGAATTTGAATTTAGACCTGATGGTAAATTGCGATATGCAAATAATTCAAATTAC
AAAAATGATACAATGATTCGAAAAGAAGCATATGTGCATCAATGTGTGATGGAGGAATTG
AAGAGGATTATTCAAGATTCTGAAATAATGCAAGAAGATGATTCTTTATGGCCACAACCA
GACCGTGTTGGACGTCAAGAATTAGAAATAGTAATTGGTGATGAACATATATCATTTACT
ACTTCAAAAACTGGTTCATTATTAGATGTAAACCAATCACGGGATCCAGAAGGATTAAGA
TGTTTCTATTATCTTGTACAAGATTTGAAGTGCTTAGTATTTTCTCTTATTGGACTTCAT
TTTAAAATAAAACCTATA
>Ador_XM_006609733.1
ATGTCAACAGATTTTTATATACGCTATTATGTGGGTCATAAAGGAAAATTCGGTCACGAA
TTTCTTGAATTTGAATTTAGACCTGACGGTAAATTACGATACGCAAATAATTCAAATTAT
AAAAATGATACAATGATTCGAAAAGAAGCATATGTGCATCAATGTGTGATGGAGGAATTG
AAGAGGATTATTCAAGATTCTGAAATAATGCAAGAAGATGATTCTTTATGGCCACAACCA
GACCGTGTTGGACGTCAAGAACTAGAAATAGTAATTGGTGATGAACATATATCATTTACT
ACTTCAAAAACTGGTTCATTATTAGATGTAAATCAATCACGAGATCCAGAAGGATTAAGA
TGTTTCTATTATCTTGTACAAGATTTGAAATGCTTAGTATTTTCTCTTATTGGACTTCAT
TTTAAAATAAAACCTATA
>Aflo_XM_003698694.2
ATGTCAACAGATTTTTATATACGCTATTATGTGGGTCATAAAGGAAAATTCGGTCATGAA
TTTCTCGAATTTGAATTTAGACCTGATGGTAAATTGCGATACGCAAATAATTCAAATTAC
AAAAATGATACAATGATTCGAAAAGAAGCATATGTTCATCAATGTGTGATGGAAGAATTG
AAGAGAATTATTCAGGATTCTGAAATAATGCAAGAAGATGATTCTTTATGGCCACAACCA
GACCGTGTTGGACGTCAAGAACTAGAAATAGTAATTGGTGATGAACATATATCATTTACT
ACTTCAAAAACTGGTTCATTATTAGATGTAAACCAATCACGGGATCCAGAAGGATTAAGA
TGTTTCTATTATCTTGTACAAGATTTGAAATGCTTAGTATTTTCTCTTATTGGACTTCAT
TTTAAAATAAAACCTATA
