# Supplementary material for: Contrasting patterns of molecular evolution in metazoan germ line genes
Source: BMC Evol Biol. 2019 Feb 11;19:53. doi: 10.1186/s12862-019-1363-x (PMC6371493; doi:10.1186/s12862-019-1363-x)
Supplement: Supplementary file 2 — Alignments. (ZIP 213 kb) [file 12862_2019_1363_MOESM2_ESM.zip › Alignments_avail_on_request/Caen_crm_final.fas]

>CE_crm-1
atgcatgacgattgtctgaaagcaatttgtccattggtttttcacaaaggatgtccatca
gactctcagctgatcactgtatcgccagcgccgggaaactgttgtccaccaccgggctct
tgccactgtgatcagaagaaatgcgttccatccgtgccaacttgtacaaaagaagagcga
cttgtgatggttgaaaaaggttcagatatacctggaaaatgttgtgcatactatgaatgc
cataagaaagagaaaaagtgcgaaaatgtgcactgtcctcctatgttccaagatgaagaa
gaatgtccacctgatagtatccgtccaccagagagtatttcaaaagaatcatgttgccca
ataagacaatcctgcaaatgccgtggctcaatctgtcgtcctgctcaatgtccagatgga
aaagttgtgaatgtcacgaagaaaggaactggatttccaggaagatgctgtgataaatgg
gagtgtgtggatgctgaatcaaaagcaaaatgtaatcacagtggtattgagagacaacca
cttgaaacctggcacgtgtcagattgtgaatcttgtcagtgtattcgaggagtttcagtt
tgcaacaagatgacatgcccaaaagtgaatcaggagtgcacttggatcggcataccaact
ggagaatgttgtccagtatgtcttggctgtcagactgataatcaaaccaaacttgaaaga
ggtgcaacttggcaaaaagacgactgcacatcctgtacatgctccgaacttggtgctcat
atgtgcgagaaatatatgtgtaaaacagattgcgagaatccaagaaaagttgaagggcag
tgttgtccagtttgtgatgaacctaccatcatcagacctcctgcaacatgtccatcactc
gaactgtgttctctgagatgtgccaatggacttcgtcgtgataacattggttgctatgtg
tgtgaatgtcttccagatgaagttcctactaacccaagatgtcgtgagcttaatgacgaa
aactgtgaaaaacaatgcgctcacggatacctcaaggatgaggatggttgcacagtatgc
aagtgctcaaaatgtccaccactccatcagtgccacaagcattgtctctatggattcgag
acgaattcggcgggatgttcgttgtgcaagtgtcgagcttcatcgaaattggataagaag
caaggcacaactaaaggagccggctctcagcaaactgagtatcacagtgaaaaatgcata
tcgttctcaaatgacggtcatcaaatcgtgagagatggtggagaatggtggagtgatgga
tgtagacattgcttctgtgaaaacaaacaagaattctgttcattgatttcatgtccaaca
aaaccatcagattgtgctgatgaaaaatgggtgcaaaaagaagatgaatgttgtccatct
tgcattgatcagaagaagaaaccaaaatcgagcaattcattggcagctcaaaaacatgag
catacagtatgccagtcacctggaactggaagactcttcacagatggtgaaacgtggcaa
ttggcaccatgtgtctcatgtacttgtcgtgttggacacgtactctgtagaacgacagaa
tgtcctccgatcgcctgtcctaaccccgaatatcaaaacgaagaagactgctgtccaact
tgtccagagcaaaaagttgagaatacgaaaaatgagaaaggtgatactattgtgtgtacg
gatgatgctggaacagctcatattgtt
>WBGene00145801_CBN07076_cbre
ATGCATGATGATTGTTTGAAAGCTGTTTGTCCGTTGGTTTTCCACAAAGGATGCCCTCCC
GACTCTCAGCTGATCACCGAATCGCCGGCGCCAGGCAACTGTTGTCCGCCACCGGGGACT
TGTCACTGCGACCAGAAGAAATGTGTTCCGTTCGTGCCAACTTGTACAAAAGAAGAAAGA
CTTGTAATGGTGGAAAAGGGATCAGATACACCTGGAAAGTGTTGTGCATTCTATGAATGC
CAAAAAAGAGAGAAAAAATGTGAAAATGTTCAATGTCCAAAAATGGTTCACGATGAAGAA
GATTGCCCATCTGATAGTTTCCGTCCACCTGATATTATTCCAAAAGAATCATGTTGCCCA
GTTAGACAGTCTTGCAAGTGTCGTGGATCAATATGTCGTCCTGCTCAATGTCCAGACGGA
AAGGCTGTTCATGTGAGCAAGAAAGGAACTGGATATCCTGGAAGATGTTGTGATGAATGG
GAATGTGAAGACGCAGAATCAAAAGCAACCTGTATGCAGAACAATATTGTAAGACAACCA
CTGGAAGTGTGGCACGTTTCCAATTGTGAATCATGTCAATGTATTCGAGGAGTTTCAGTT
TGCAGCAAAATGACATGCGCAAAAGTTAACCAAGAATGTACATGGATTGGAATTCCAACT
GGAGAATGCTGCCCAGTTTGCCTTGGTTGTCAAACTGATAATCAAACTAAACTGGAAAGA
GGTGATACGTGGCAAAAAGATGACTGCACTTCGTGCACTTGCTCCGATCTTGGAGCCCAT
ATGTGTGAAAAGTACATGTGCAAAACGGATTGTGAGAATCCTAGAAAAGTAGAAGGGCAG
TGTTGTCCAGTTTGTGATGAACCAACCATTATCCGACCACCTGCAACTTGTCCGTCGTTG
GAACTTTGCTCTTTAAGATGTGCCAATGGACTTCGAAGAGACAATATTGGATGTTACGTG
TGTGAATGTCTTCCAGATGAAGTTCCAACTAATCCACGGTGTAGAGAACTAAACGAGGAG
AACTGCGAAAAGCAATGCGCTCATGGATATTTGAAAGATGAAGATGGATGTACAGTATGC
AAATGTTCCAAGTGTCCTCCACTTCATCAATGTCACAAACATTGTCTCTATGGATTCGAG
ACGAATTCTGCTGGATGCTCTCTGTGCAAATGTCGAGCTTCATCGAAATTGGATAAGAAG
CCAAGCACAACAAAAGGAGCCGGTTCGCAACTCACTGAATACCATAGCGAAAAATGCATT
TCATTCTCAAACGACGGTCACCAAATTGTACGAGATGGAGGAGAATGGTGGAGTGATGGA
TGTAGACATTGCTTCTGTGAGAATAAACAAGAATTTTGTTCACTGATTTCTTGTCCAACA
AAACCATCTGATTGTGCTGATGAGAATTGGGTACAGAAGGAAGATGAATGCTGTCCATCA
TGTACTGATCAAAAAAAGAAACCGAAATCAAGTAACTCGTTGGCTGCTCAGAAACACGAG
CACACTGTTTGTCAGTCACCAGGAACTGGAAGACTGTTCACTGATGGAGAAACGTGGCAA
TTGGCTCCGTGTGTTTCGTGTACTTGTCGTGTTGGACATGTTCTTTGTAGAACAACAGAA
TGCCCGCCGATCGCCTGTCCAAATCCTGAATATCAAAACGAAGATGATTGTTGTCCAACG
TGTCCTGAGAAAAAAGTGACCAACACGAAAAACGATAAGGGAGATACAATTGTTTGCACT
GATGATTCTGGAACTGCACATATTGTT
>WBGene00031146_CBG09585_cbri
ATGCACGACGAGTGTCTGAAAGCAAACTGTCCACTATATTTCCACAAAGGATGCCCTCCC
GACTCTCAGCTGATCACCGAATCGTCCACACCAGGAAACTGTTGTCAAAAGCCAGGAACA
TGTCACTGCGATCAGAAGAAATGTGTTCCGTCCGTGCCAACTTGTACAAAAGAAGAACGA
CTCGTGATGGTAGAGAAGGGATCAGATACTCCGGGAAAATGTTGTGCAGTATACGAATGC
CAGAAGAAAGAAAAGAAATGCGACAATGTGATCTGTCCTCCAATAATTCAAGATGAAGAA
CCATGCCCTTCCGATAGTTTCCGGCCTCCTGATATGATTCCAAAAGAAGGATGTTGTCCT
GTAAGACAGGCATGCAAATGCCGTGGATCCATCTGCCGCCCAGCTCAATGTCCAAATAAA
AAAGTGATCAGTGTAATCAAAAAAGGAACAGGCTATCCAGGAAGATGTTGCGATGAGTGG
GATTGCATTGTTGGAGAATCGAAGGCTACCTGTAAACACAATAACATTGAAAGACAGCCA
ATGGAAACTTGGCACGCTAATGATTGTGAAACATGTCAATGTCTTCGAGGAGTTTCTGTT
TGCAGCAAGATGGCGTGCCCAAAAATCAATCAAGAATGTACTTGGATCGGAATTCCAACG
GGAGAGTGCTGTCCCGTTTGTCTAGGATGTCAGACCGAAAATCAAACCAAACTGGAAAGA
GGTGACACGTGGCAAAAAGATGACTGCACTTCCTGTACCTGCTCTGAACTTGGTGCTCAC
ATGTGTGAGAAATACATGTGCAAAACGGATTGTGAGAATCCGAGAAAAGTAGAAGGACAG
TGTTGTCCAGTTTGTGATGAGCCTACCATCATTCGCCCACCTGCAACTTGCCCATCGCTG
GAACTTTGCTCTTTGAGGTGTGCAAACGGCCTTCGAAGAGACAACATTGGGTGCTACGTG
TGTGAATGTCTTCCAGATGAGGTGCCTACGAATCCAAGATGTAGAGAGTTGAATGACGAG
AATTGCGAAAAGCAATGTGCTCATGGATACCTAAAAGACGAAGATGGTTGCACCGTATGC
AAATGTTCAAAGTGTCCACCTCTTCACCAGTGTCACAAGCATTGTCTCTATGGATTCGAG
ACGAATTCAGCGGGATGTTCGTTGTGCAAGTGTCGAGCTTCATCGAAATTGGATAAGAAG
CCAAGCACAACAAAAGGAGCCGGCTCTCAACAAACCGAGTATCATAGTGAAAAGTGCATT
TCGTTCTCAAACGACGGTCATCAAATCGTAAGAGATGGAGGAGAATGGTGGAGTGACGGA
TGTAGACATTGCTTCTGTGAGAATAAACAAGAATTCTGTTCACTGATTTCGTGTCCATCC
AAACCATCGGATTGTGCTGATGAGAATTGGGTGCAAAAAGAGGAAGAATGTTGCCCATCG
TGTACGGATCAGAAAAAGAAACCAAAATCGAGTAATTCGTTGGCGGCCCAAAAACATGAA
CATACAGTATGTCAGTCACCAGGCACCGGAAGACTATTCACTGATGGAGAAACTTGGCAA
TTGGCCCCATGTGTTTCGTGTACTTGTCGTGTCGGACATGTCCTCTGTAGAACAACAGAA
TGTCCACCAATCGCGTGTCCGAATCCCGAATATGAGAATGAAGATGACTGTTGTCCGGTG
TGCCCGGAACAAAAAGTAGTGAATACAAAAAACGATAAAGGCGATACAATTGTCTGTACA
GATGATTCTGGAACAGCCCATATCGTT
>WBGene00059133_CRE30665_crem
ATGCATGAGGAATGTCTGAAAGCAATCTGTCCAGTCGTCTTCCACAGAGGATGCCCCTCC
GATTCTCAGCTGATCACCGAACGTCCGGCGCCAGGCAAATGTTGTCCGCCACCAGGGACT
TGTCATTGCGACCAGAAGAAATGTGTTCCATCCGTGCCAACTTGTACAAAGGAAGAGAGA
CTTGTAATGACGGAGAAGGGATCAGAGACGCCTGGAGAGTGTTGTGCGAAATATGAATGT
CAGAAGAAAGAAAAGAAATGTGACAACGTTCACTGCCCACCAATGATTCAAGACGAAGAA
GAGTGTCCATCTGACAGTTTCCGACCACCTGAGACAATCCCAAAAGAGTCATGTTGTCCA
GTCCGTCAGTCCTGTAAGTGCCGTGGTTCTATCTGTCGTCCGGCTCAATGTCCCGACGGA
CAAGTGATTCATGTGACGAAGAAAGGAACTGGTTATCCTGGTAGATGTTGTGATGATTGG
GAGTGTATTGAAGGAGAGTCGAAGGCAAAGTGTTATTATAATGGAGTGGAGAGGCAACCG
ATGGAAGTTTGGCATGCTAATGATTGTGACACTTGCCAGTGTATTAAAGGAGTCTCGATT
TGTGATAAGGGAGATTGTCCAAAAGTTAATCAAGAATGCACGTGGATCGGCATCCCAACT
GGCGAGTGTTGCCCGATATGTCTCGGATGTCAAACCGACAACCAAACTAAACTTGAGCGT
GGTGCCACGTGGCAAAAAGATGACTGCACTTCATGCACTTGCTCTGAACTTGGTGCTCAC
ATGTGCGAGAAATATATGTGTAAGACGGATTGTGAGAATCCACGGAAAGTTGAAGGACAG
TGCTGTCCGGTTTGTGATGAGCCAACAATCATTCGTCCACCTGCAACCTGCCCATCTCTG
GAGCTTTGTTCGTTGAGATGTGCCAACGGTCTTCGTAGAGACAACATCGGGTGTTATGTC
TGTGAATGTCTTCCAGATGAGGTCCCAACTAATCCGAGATGCAGAGAACTCAATGATGAG
AACTGTGAAAAACAATGCGCTCACGGATATTTGAAAGACGAAGACGGTTGCACTGTATGC
AAATGCTCCAAATGTCCACCACTTCACCAATGTCACAAGCACTGTCTCTACGGATTCGAG
ACGAATTCAGCGGGTTGCTCGTTGTGCAAGTGTCGAGCTTCATCGAAATTGGATAAGAAG
CCAAACACAACTAAAGGAGCTGGCTCTCAAATGACAGAGTATCATAGTGAGAAATGCATC
TCATTCTCAAACGACGGTCACCAAATCGTACGTGACGGTGGAGAATGGTGGAGTGATGGG
TGTCGCCACTGCTTCTGTGAGAACAAACAAGAATTCTGCTCACTGATTTCGTGTCCAACG
AAACCATCGGATTGTGCTGATGAGAATTGGGTACAGAAGGAAGACGAATGCTGCCCATCA
TGCACCGACCAGAAGAAGAAACCCAAATCGAGCAACTCCTTGGCGGCGCAAAAACACGAG
CACACCGTCTGCCAATCGCCAGGAACCGGTCGCCTTTTCACCGACGGAGAAACGTGGCAA
TTGGCTCCATGTGTCTCGTGTACTTGTCGTGTTGGACACGTCCTCTGTCGAACCACAGAA
TGCCCACCGATCGCGTGCCCGAATCCCGAATATGAGAACGAAGATGACTGTTGTCCGACA
TGTCCAGAACAGAAAGTAGTTAATACGAAAAACGAGAAGGGAGATACCATCGTGTGCACG
GATGATTCGGGAACAGCTCACATTGTT
