# Supplementary material for: Contrasting patterns of molecular evolution in metazoan germ line genes
Source: BMC Evol Biol. 2019 Feb 11;19:53. doi: 10.1186/s12862-019-1363-x (PMC6371493; doi:10.1186/s12862-019-1363-x)
Supplement: Supplementary file 2 — Alignments. (ZIP 213 kb) [file 12862_2019_1363_MOESM2_ESM.zip › Alignments_avail_on_request/Dros_sax_final.fas]

>FBpp0116827_Dana
ATGGAGTCTAATTTTTTTTTAGTTTTTCTATTGTCATTTTTAATATGCAATAATGCGAGA
GCTGAAATCGACCGACTGCTGGAAGAGAATCAGGAAATAGATATGGAGCTATCGGGCCAT
TTAAATGGCAAGGAGTTTCCGGCCGGGCCACAGAACTCACTACAAGCGCATCCCAGATAC
AAGTGCTACTCGTGTGATCCACCCTGCCCAGATCCTTTTGAGTTGGCCCACACCTGCCAG
AATGCCGTTCAGTGCTGGAAATCTCGCACCCGAAATGCGGATGGCCAGGAGCAAGTGTCT
CGTGGCTGCACCACTTCGCCGGACCAGGTGCCTCTCATCTGTAACCAGAATTCGCTCAAG
CTCAACGGACAGAGCAAACGAAATACTGCCAAGAATCGCAATGTAGAATGCTGCACTGGG
GACTACTGTAATAAGGGAGATTTTCCCGAACTGCCGCCAATGATCAGCAACGACGTTACG
GTCATAACAGCAGATACTAGTAATATAAGCAAGATGTCGGCTGCTATTTTGGGTCCGTTC
TTGGTCATCACTCTGCTGGGTGCGGTGGCCATCTATTTCATTCGGCGCAGTCACCGAAAG
CGCCTCGCCGCATCACGAACCAAACAGGATCCCGAGTCGTACCTTGTTAACGATGAACTC
CTACGTGCCACTAGCGCTGGCGACAGTACGCTTCGCGAATACCTGCAGCATTCGGTTACT
TCTGGATCCGGGAGTGGGCTGCCTCTGCTTGTGCAGCGCACATTGGCCAAGCAGGTCACC
CTGATAGAATGCATTGGTCGTGGCAAGTATGGCGAGGTGTGGAGGGGTCACTGGCATGGA
GAGAGCATCGCCGTCAAGATATTCTTCAGTCGGGATGAGGAATCTTGGAAGCGGGAGACA
GAGATCTACAGTACCGTTTTGCTCCGCCACGAAAACATTCTTGGCTTTATCGGCTCCGAT
ATGACGTCACGCAACTCATGCACCCAACTGTGGTTGATGACTCACTATTACCCGCTGGGC
TCGCTCTTCGATCACCTGAATCGCAACGCACTAAGCCACAATGACATGATCTGGATTTGC
TTGTCGATAGCCAACGGACTAGTACATTTGCATACAGAAATTTTCGGGAAACAAGGAAAG
CCAGCCATGGCCCATCGTGATCTGAAGTCGAAGAATATACTGGTCACCGCAAATGGGAGC
TGTGTTATAGCCGATTTTGGATTAGCGGTAACCCACTCACATGTGACGGGACAATTAGAT
TTGGGAAACAATCCAAAAGTTGGCACCAAACGGTACATGGCTCCAGAAGTTTTGGATGAG
AGCATTAATTTGGAATGTTTTGAGGCCTTGAGACGCACGGATATTTATGCTTTTGGATTA
GTTCTTTGGGAGGTTTGTCGCCGCACAATATCGTGCGGCATTGCCGAAGAGTATAAGGTG
CCTTTCTACGACGTAGTGCCTATGGATCCCAGTTTCGAAGACATGCGCAAGGTGGTGTGC
ACGGACAACTACAGACCCTCCATTCCCAACCGTTGGACTTCGGATTCTCTACTGGCTGGG
ATGTCTAAACTAATGAAAGAGTGCTGGCACCAGAACCCCAACGTGCGCTTGCCAGCGCTG
CGCATCAAAAAGACCATACATAAGCTGGCTTCCGCAGACGAAAAGATACGACTGGACTTT
GATGAAGTCTGCGTT
>FBpp0141850_Dere
ATGGAGTCCAATATATTTTTAATTTTTCTATTGACGTTTCTGCTATACAATAATGCTAGA
GCTGAAATCGATCATCTGCGGGAGGACATTCCGGATTTAGACATGGAGCCCTCCGCCCAT
CTCAATGGCAAAGAGTTACCGGCCGTGCCACAGAACTCGGTGCAGACGCATCCCAGATAC
AAATGCTACTCCTGCGAACCGCCCTGTCGGGATCCGTATGAGTTTACCCACACCTGCCAG
AATGCGATTCAGTGCTGGAAGTCGCGCACCCGCGATGCCGATGGCCAGGTGCAGGAGTCC
CGCGGCTGCAGCACCTCGCCGGATCAACTGCCCATGATCTGCAGCCTGAACTCTTTGAAG
ATCAATGGATCCAGTAAACGCAATACGGGGAAGTTCGTAAATGTGGTATGCTGCACCGGT
GATTACTGCAATGAAGGAGACTTTCCAGAACTGCTGCCCTTTGACAGCAATGATGTGACG
GTAATAACCGCGGATACCAGTAGTATAAGCAAGATGTCCGTCGCAATTCTGGGTCCTATT
CTGGTTATCGCTCTGCTGGGTGCCATGACCATCTTCTTCATTCGGCGTAGCCATCGCAAG
CGTCTGGCTGCCTCGCGAACTAAACACGACCCGGAAGCATATCTGGTCAATGATGAGTTG
CTCCGCGCCACCAGCGCCGGCGACAGTACGCTGAGGGAGTATCTTCAGCATTCGGTGACC
TCCGGCTCGGGCAGCGGGTTGCCGCTGCTAGTGCAGCGTACGCTAGCCAAACAGGTCACC
CTGATCGAGTGCATAGGACGAGGCAAGTACGGCGAAGTTTGGCGCGGTCACTGGCATGGC
GAAAGCATCGCCGTCAAAATTTTCTTCAGTCGCGACGAGGAGTCCTGGAAGCGGGAAACA
GAGATCTACAGCACCATATTGCTCCGCCATGAAAATATTCTCGGATTCATCGGCTCCGAC
ATGACGTCACGAAACTCGTGTACCCAACTTTGGTTGATGACACACTACTATCCACTTGGC
TCGCTCTTTGATCACCTAAACCGTAACGCATTGAGCCACAACGATATGGTATGGATTTGC
CTGTCCATAGCTAATGGGCTGGTGCACTTGCACACAGAGATATTCGGCAAGCAAGGAAAG
CCAGCTATGGCACATCGCGATTTGAAGTCAAAGAATATACTGGTCACCTCGAACGGCTCG
TGCGTGATAGCCGATTTCGGACTGGCTGTTACCCATTCGCACGTCACAGGGCAACTGGAC
CTGGGCAACAACCCTAAAGTGGGCACCAAGCGTTACATGGCCCCAGAGGTTCTGGATGAG
AGTATTGATTTAGAATGCTTCGAAGCACTGCGCCGCACAGATATTTACGCGTTTGGACTT
GTCCTCTGGGAGGTTTGTCGCCGCACCATTTCTTGCGGCATAGCAGAGGAGTACAAGGTG
CCCTTCTACGATGTGGTGCCAATGGATCCCAGCTTTGAGGATATGCGCAAGGTGGTCTGC
ATCGACAACTACAGGCCATCCATTCCCAACCGTTGGAGCTCGGATTCGTTACTGGCTGGC
ATGTCCAAGCTCATGAAGGAGTGCTGGCACCAAAACCCCAACGTGCGCTTGCCAGCGCTG
CGCATAAAAAAGACTATACATAAGCTAGCTTCCGCTGACGAGAAGGTACGCCTGGACTTC
GATGAGGTCTGCGTT
>FBpp0202460_Dsec
ATGGAGTCCAATATATTTTTAGGATTTCTATTGATGTTTCTGCTGTACAATAATGCCAGA
GCCGAAATCGATCATCTGCGCGAGGACATTCCGGATTTAGACATGGAGCCCTCCGCCCAT
CTCAATGGCAAGGAGCTACCGGCCGTTCCACAGAACTCGGTGCAGACGCATCCCAGATAC
AAATGCTACTCCTGCGAACCGCCCTGTCGGGATCCCTATGAGTTTACCCACACCTGCCAG
AATGCGATTCAGTGTTGGAAGTCGCGCACCCGCGATGCCGATGGTCAGGTGCAGGAGTCA
CGCGGCTGCAGCACCTCGCCGGATCAACTGCCCATGATCTGCAGCCAGAACTCGTTGAAG
ATCAACGGGCCCAGTAAACGCAATACGGGGAAGTTCGTCAATGTGGTCTGCTGTGCCGGC
GATTACTGCAATGAGGGCGACTTTCCGGAACTGCTGCCCTTCGACAACAATGATGTGACG
GTGATAACCGCGGATACCAGTAGCATAAGCAAGATGCTCGTCGCCGTTCTAGGTCCTTTT
CTGGTCATCGCTCTGCTGGGCGCGGTGACCATCTTCTTCATTCGTCGCAGCCATCGCAAG
CGTCTGGCTGCCTCGCGAACCAAACAGGACCCGGAGGCGTATCTGGTCAATGATGAGCTG
CTCCGCGCCACCAGCGCCGGTGACAGTACGCTGAGGGAGTATCTGCAGCACTCGGTGACC
TCTGGCTCGGGCAGCGGATTGCCGCTGCTGGTGCAGCGTACGCTAGCCAAACAGGTCACC
CTGATCGAGTGCATAGGACGAGGAAAATACGGCGAGGTTTGGCGCGGTCACTGGCATGGC
GAAAGCATCGCCGTCAAGATATTCTTCAGTCGCGACGAGGAGTCCTGGAAGCGGGAGACA
GAGATCTACAGCACCATATTGCTACGACATGAAAATATTCTCGGATTCATCGGCTCCGAC
ATGACGTCGCGCAACTCGTGCACCCAACTTTGGCTGATGACGCACTACTATCCACTGGGC
TCGCTCTTTGATCACCTAAACCGTAACGCCCTAAGCCACAACGATATGGTATGGATTTGC
CTGTCCATAGCTAATGGGCTGGTGCACTTGCACACAGAGATATTCGGCAAGCAAGGCAAG
CCAGCTATGGCCCACCGCGATTTGAAGTCCAAGAATATACTGGTGACCTCGAACGGATCC
TGCGTGATAGCCGATTTCGGACTGGCCGTTACCCATTCGCACGTCACGGGACAACTGGAC
CTGGGCAACAACCCCAAAGTGGGCACCAAGCGCTACATGGCCCCAGAGGTTCTGGATGAA
AGCATTGATTTAGAATGCTTCGAAGCACTGCGCCGCACAGATATTTACGCATTTGGACTT
GTCCTCTGGGAGGTTTGTCGTCGCACCATTTCTTGCGGCATAGCAGAGGAGTACAAGGTG
CCCTTCTACGATGTGGTGCCAATGGATCCCAGCTTCGAGGATATGCGCAAGGTGGTCTGC
ATCGACAACTACAGGCCCTCCATTCCCAATCGCTGGAGCTCGGATTCGTTAATGGCTGGC
ATGTCCAAGCTCATGAAGGAGTGCTGGCACCAAAACCCCAACGTGCGCTTGCCAGCGCTG
CGCATCAAAAAGACTATACATAAGCTGGCTTCCGCTGACGAGAAGATACGTCTGGACTTC
GACGAGGTCTGCGTT
>FBpp0317328_Dsim
ATGGAGTCCAATATATTTTTAGGATTTCTATTGATGTTTCTGCTGTACAATAATGCCAGA
GCCGAAATCGATCATCTGCGCGAGGACATTCCGGATTTAGACATGGAGCCCTCCGCCCAT
CTCAATGGCAAGGAGCTACCGGCCGTGCCACAGAACTCGGTGCAGACGCATCCCAGATAC
AAATGCTACTCCTGCGAGCCGCCTTGTCGGGATCCCTATGAGTTTACCCACACCTGCCAG
AATGCGATTCAGTGCTGGAAGTCGCGCACCCGCGATGCCGATGGTCAGGTGCAGGAGTCA
CGCGGCTGCAGCACCTCGCCGGATCAACTGCCCATGATCTGCAGCCAGAACTCTTTGAAG
ATCAACGGGCCCAGTAAACGCAATACGGGGAAGTTCGTCAATGTGGTCTGCTGTGCCGGC
GATTACTGCAATGAGGGAGACTTTCCGGAACTGCTGCCATTCGACAACAATGATGTGACG
GTGATAACCGCGGATACCAGTAGCATAAGCAAGATGCTCGTCGCCGTTCTGGGTCCTTTT
CTGGTGATCGCTATGCTGGGCGCGGTGACCATCTTCTTCATTCGTCGTAGCCATCGCAAG
CGTCTGGCTGCCTCGCGAACCAAACAGGACCCGGAGGCGTATCTGGTCAATGATGAGCTG
CTCCGCGCCACCAGCGCCGGTGACAGTACGCTGAGGGAGTATCTGCAGCACTCGGTGACC
TCTGGCTCGGGCAGCGGATTGCCGCTGCTGGTGCAGCGTACGCTAGCCAAACAGGTCACC
CTGATCGAGTGCATAGGACGAGGCAAATACGGCGAGGTTTGGCGCGGTCACTGGCATGGT
GAAAGCATCGCCGTCAAGATATTCTTCAGTCGCGACGAGGAGTCCTGGAAGCGGGAGACA
GAGATCTACAGCACCATATTGCTACGACATGAAAATATTCTCGGATTCATCGGCTCCGAC
ATGACGTCGCGCAACTCGTGCACCCAACTTTGGCTGATGACGCACTACTATCCACTGGGC
TCGCTCTTTGATCACCTAAACCGTAACGCCCTAAGCCACAACGATATGGTATGGATTTGC
CTGTCCATAGCTAATGGGCTGGTGCACTTGCACACAGAGATATTCGGCAAGCAAGGCAAG
CCAGCTATGGCCCACCGCGATTTGAAGTCCAAGAATATACTGGTCACCTCGAACGGCTCC
TGCGTGATAGCCGATTTCGGACTGGCCGTTACCCATTCGCACGTCACGGGACAACTGGAC
CTGGGCAACAACCCCAAAGTGGGCACCAAGCGCTACATGGCCCCAGAGGTTCTAGATGAA
AGCATTGATTTAGAATGCTTCGAAGCACTGCGCCGCACAGATATTTACGCATTTGGACTT
GTCCTCTGGGAGGTTTGTCGTCGCACCATTTCTTGCGGCATAGCAGAGGAGTACAAGGTG
CCCTTCTACGATGTGGTGCCAATGGATCCCAGCTTCGAGGATATGCGCAAGGTGGTCTGC
ATCGACAACTACAGGCCCTCCATTCCCAATCGCTGGAGCTCGGATTCGTTAATGGCTGGC
ATGTCCAAGCTCATGAAGGAGTGCTGGCACCAAAACCCCAACGTGCGCTTGCCAGCGCTG
CGCATCAAAAAGACTATACATAAGCTGGCTTCCGCTGACGAGAAGATACGCCTGGACTTC
GACGAGGTCTGCGTT
>FBpp0264160_Dyak
ATGGAGTCCAATATATTATTAGTTTTTCTATTGACATTTCTGCTAAACAACAATGCCAGA
GCTGAAATCGATCATCTGCGGGAGGAAATTCCGAGTTTAGACATGGAACCATCCGCCCAT
TTCAATGGCAAAGAGTTACCGGCCGTGCCACAGAACTCTGTGCAGACGCATCCCAGATAC
AAATGCTATTCCTGCGAGCCGCCCTGCCGGGATCCGTATGAGTTTACCCACACCTGCCAG
AATGCGATTCAGTGCTGGAAGTCGCGCACCCGCGATGCCGATGGTCAGGTGCAGGAGTCA
CGCGGTTGCAGCACCTCGCCGGATCAACTGCCCATGATCTGCAGCCAGAACTCCTTAAAG
ATCAATGCACCCAGTAAACGCAATACGGGGAAGTTCGTAAATGTGGTATGCTGTGCCGGT
GATTACTGCAATGAAGGAGACTTTCCAGAACTGCTGCCCTTCGACAGCAATGATGTGACG
GTAATAACCGCGGATACCAGTAGTATAAGCAAGATGTCTGTTGCTATTCTGGGTCCTTTT
TTGGTTATCGCTCTGCTGGGCGCCGTGACCATCTTCTTCATTCGTCGTAGCCATCGCAAG
CGTCTGGCTGCCTCGCGAACCAAACAGGACCCCGAAGCGTATCTAGTCAATGATGAGCTG
CTCCGCGCCACCAGCGCCGGTGACAGTACGTTGAGGGAGTATCTTCAGCACTCGGTGACC
TCCGGATCGGGCAGCGGGTTGCCGCTGCTGGTCCAGCGTACGCTAGCCAAACAGGTCACC
CTTATCGAGTGCATAGGCCGAGGCAAGTACGGTGAGGTTTGGCGCGGTCACTGGCATGGC
GAAAGCATCGCCGTCAAGATATTCTTCAGTCGCGACGAAGAGTCCTGGAAGCGGGAAACA
GAGATCTACAGCACCATTTTGCTTCGACATGAAAATATTCTCGGATTCATCGGCTCCGAC
ATGACGTCGCGCAACTCGTGTACCCAACTTTGGTTAATGACACATTACTATCCACTGGGT
TCGCTGTTTGATCACCTTAACCGTAACGCCCTAAGCCACAACGATATGGTATGGATTTGC
CTGTCTATAGCTAATGGGCTGGTGCACTTGCACACAGAGATATTCGGCAAGCAAGGAAAG
CCAGCTATGGCCCATCGTGATTTAAAGTCAAAAAATATACTCGTCACCTCGAACGGCTCG
TGCGTGATAGCTGACTTTGGACTGGCCGTTACCCATTCGCATGTCACAGGACAACTGGAC
CTGGGCAACAACCCTAAAGTGGGCACCAAGCGCTACATGGCTCCAGAGGTTCTGGATGAA
AGCATTGATTTAGAATGCTTCGAAGCACTGCGCCGCACAGATATTTACGCATTTGGACTT
GTCCTCTGGGAGGTTTGTCGTCGCACCATTTCTTGCGGCATAGCAGAGGAGTACAAGGTG
CCCTTCTACGATGTGGTACCAATGGATCCCAGCTTTGAGGATATGCGCAAGGTGGTCTGC
ATCGACAACTACAGGCCCTCTATCCCCAATCGTTGGAGCTCGGATTCGTTACTGGCTGGC
ATGTCCAAGCTCATGAGGGAGTGCTGGCACCAAAACCCCAACGTGCGCTTGCCAGCGCTG
CGCATAAAAAAGACTATACATAAGCTAGCTTCCGCCGACGAGAAGATACGCCTGGACTTT
GACGAGGTCTGCGTT
>Dmel_sax
ATGGAGTCCAATATATATTTAGTTTTTCTATTGACGTTTCTGCTGTACAATAATGCCAGA
GCCGAAATCGATCATCTGCGGGAGGACATACCGGACTTAGACATGGAGCTCTCCGCCCAT
CTCAATGGCAAGGAGCTACCGGCCGTGCCACAGAACTCGGTGCAGACGCATCCCAGATAC
AAATGCTACTCCTGCGAGCCGCCCTGTCGGGATCCCTATGAGTTTACCCACACCTGCCAG
AATGCGATTCAGTGCTGGAAGTCGCGCACACGCGATGCCGATGGTCAGGTGCAGGAGTCA
CGCGGCTGCAGCACCTCGCCGGATCAACTGCCCATGATCTGCAGCCAGAACTCCTTGAAG
ATCAACGGGCCCAGTAAACGCAATACGGGGAAGTTCGTGAATGTGGTCTGCTGTGCCGGT
GATTACTGCAATGAGGGAGACTTTCCGGAACTGCTGCCCTTCGACAGCAATGATGTGACG
GTGATAACCGCGGATACCAGTAGCATAAGCAAGATGCTCGTCGCCGTTCTGGGTCCTTTT
CTGGTCATCGCTCTGCTGGGCGCCGTGACCATCTTCTTCATTCGTCGTAGCCATCGCAAG
CGTCTGGCTGCCTCGCGAACCAAACAGGACCCGGAAGCGTATCTGGTCAATGATGAGCTG
CTCCGCGCCACCAGCGCCGGGGACAGTACGCTGAGGGAGTATCTGCAGCACTCGGTGACC
TCCGGCTCGGGCAGCGGATTGCCGCTGCTAGTGCAGCGTACGCTAGCCAAACAGGTCACC
CTGATCGAGTGCATTGGACGAGGCAAATACGGCGAGGTTTGGCGCGGTCACTGGCATGGC
GAAAGCATCGCCGTGAAGATATTCTTCAGTCGCGACGAGGAGTCCTGGAAGCGGGAGACA
GAGATATATAGCACCATATTGCTACGACATGAAAATATTCTGGGATTCATCGGCTCTGAC
ATGACGTCGCGGAACTCGTGCACCCAACTTTGGCTGATGACGCACTACTATCCACTGGGC
TCGCTCTTTGATCACCTAAACCGTAACGCCCTAAGCCACAACGATATGGTATGGATTTGC
CTGTCCATAGCTAATGGGCTGGTACACTTGCACACAGAGATATTCGGCAAGCAAGGCAAG
CCAGCTATGGCCCACCGCGATTTGAAGTCAAAGAATATACTGGTCACCTCGAACGGCTCC
TGCGTGATAGCCGATTTTGGACTGGCCGTTACCCATTCGCACGTCACAGGACAACTGGAC
CTGGGCAACAACCCCAAAGTGGGCACCAAGCGCTACATGGCCCCAGAGGTTCTTGATGAA
AGCATTGATTTAGAATGCTTCGAAGCACTACGCCGGACAGATATTTACGCATTTGGACTT
GTCCTCTGGGAGGTTTGTCGCCGCACCATTTCTTGCGGCATAGCAGAGGAGTACAAGGTG
CCCTTCTACGATGTGGTGCCAATGGATCCCAGCTTCGAGGATATGCGCAAGGTGGTCTGC
ATCGACAACTACAGGCCCTCCATTCCCAATCGCTGGAGCTCGGATTCGTTAATGACTGGC
ATGTCCAAGCTCATGAAGGAGTGCTGGCACCAAAACCCCGACGTGCGCTTGCCAGCGCTG
CGCATCAAAAAGACTATACATAAGCTGGCTTCCGCTGACGAGAAGATACGCCTGGACTTC
GACGAGGTCTGCGTT
