# Supplementary material for: Contrasting patterns of molecular evolution in metazoan germ line genes
Source: BMC Evol Biol. 2019 Feb 11;19:53. doi: 10.1186/s12862-019-1363-x (PMC6371493; doi:10.1186/s12862-019-1363-x)
Supplement: Supplementary file 2 — Alignments. (ZIP 213 kb) [file 12862_2019_1363_MOESM2_ESM.zip › Alignments_avail_on_request/Dros_DPP_final.fas]

>FBpp0344444_Dana
ATGGCTGTCAAGGAGCAGAAGAAAACTAAAAAGCAAAAGGAGCAACCAGCTTCCAGCACA
GAATCTCATCAATCGACGGCTGAATCCACCGTGGTGGAGGAGCCCGTTCTGGTGGCTTCC
ATCAAGGTGCCGGCCAACGCCGAGGCTATCATCGCCGAGAAGGAACCGTCCACCTACAGC
AAAAAGGAGCTGATCAAGGACAAGCTTAAGCCGGATCCCTCCACTCTAGTCGAGATCGAG
AACAGCCTGCTCTCGCTTTTCAACATGAAACGCCCGCCGAAGATCGATCGCTCCAAGATC
ATCATCCCGGAGGCAATGAAGAAGCTCTACGCCGAGATCATGGGCCACGAGCTGGATTCG
GTCAATATCCCCAAGCCGGGACTTTTGACCAAGTCGGCAAACACAGTTCGGAGTTTTACA
CACAAAGATAGTAAAATCGATGACCGATTCCCGCACCACCACCGGTTTCGGCTGCATTTC
GACGTGAAAAGCATTCCCGCTGAGGAAAAGCTGAAGGCCGCTGAGCTACAGCTGACCCGT
GATGCGCTCAGCTCCCAGGCGGTGTCCAGGTGGGCGTCCGCCAATCGGACGCGGTATCAG
GTCCTCGTTTACGACATCACCAGAGTGGGGTTGCGGGGACAGCGGGAACCGAGCTACCTT
TTGTTGGACACCAAGACAGTGCGTCTGAACAGCACTGACACGGTCAGCCTGGACGTCCAG
CCGGCCGTGGACCGGTGGCTGGCGGAGCCGCAGCGGAACTACGGACTGCTTGTGGAGGTG
CGAACTGTTCGCTCGCTGAAACCGGCGCCGCACCCACATGTGCGACTGCGTCGCAGCGCG
GACGAGGCGCATGAGCAGTGGCAGCACAAGCAACCGTTATTGTTCACCTACACAGACGAC
GGGCGGCACAAGGCGCGCTCCATCCGAGACGTGTCCGGGTCGGAGGGTGGCGGCAATGGT
GGGCGAAACCGGCGGCACCATCGACGCCGCAAGAATCACGACGACACCTGCCGTCGCCAC
TCGCTCTACGTGGACTTCTCTGACGTTGGTTGGGACGATTGGATTGTTGCGCCACCAGGC
TACGACGCGTACTACTGCCATGGAAAGTGCCCCTTCCCGCTGGCCGACCACTTCAACTCG
ACAAACCACGCGGTTGTGCAGATGCTGGTACCAAAAGCGTGCTGCGTGCCCACCCAGCTG
GAAAGCGTGGCCATGCTGTACCTCAATGACCAAAGTACGGTGGTGCTGAAGAACTACCAG
GAGATGACCGTGGTGGGTTGCGGCTGTCGA
>FBpp0368158_Dere
ATGGCTATCAAGGAGCAGAGGAGCCACAAGAAGCAGCGAAAGCAGGCCAGTGCATCCACA
GAATCTCATCAGTCCTCAGCGGAATCAATCTTCGTGGACGAGCCGAGGCTGGTGGCCTCC
ATCAACGTGCCCGCCAACGCCAAGGCCATCATCGCCGAGAAGGGCCCGTCCACCTACAGC
AAGGAGGCGTTCATCAAGGACAAGCTCAAGCCAGATCCCTCCACTCTAGTCGAGATCGAG
AAGAGCCTGCTCTCGCTGTTCAAGATGAAGCGGCCGCCCAAGATCGACCGCTCCAAGATC
ATCATCCCCGAGCCGATGAAGAAGCTCTACGCCGAGATCATGGGCCACGAGATCGACTCG
GTCAACATCCCCAAGCCGGGACTGCTGACCAAGTCGGCCAACACAGTGCGAAGTTTTACA
CACAAAGATAGTAAAATCGACGATCGATTTCCGCACCACCACCGGTTTCGGCTGCACTTC
GACGTGAAGAGCATTCCCGCCGACGAGAAGCTGAAGGCCGCGGAGCTGCAGCTGACCCGG
GACGCACTCAGTCCGCAGGTGGTTGCCAGCAGATCGTCGGCGAATCGGACGCGCTACCAG
GTGCTTGTCTACGACATCACGCGCGTCGGGGTGCGTGGCCAGCGGGAGCCGAGCTATCTG
CTGCTGGACACCAAGACGGTCCGGCTGAACAGCACGGACACGGTGAGCCTCGATGTCCAG
CCGGCCGTGGACCGGTGGCTGGCGAGTCCGCAGCGCAACTACGGACTGCTGGTGGAGGTG
CGGACGGTCCGCTCCCTGAAGCCGGCACCACACCATCATGTACGCCTGCGCCGCAGCGCG
GACGAGGCGCACGAGCGGTGGCAGCACAAGCAGCCGCTCCTGTTCACCTACACGGACGAC
GGGCGGCACAAGGCGCGCTCCATCCGGGACGTGTCCGGCGGAGAGGGCGGCGGCAAGGGC
GGCCGGAACAAGCGGCAGCCGAGACGGCGCAAGAACCACGACGACACCTGCCGGCGGCAC
TCGCTGTACGTGGACTTCTCGGACGTGGGATGGGACGACTGGATTGTGGCGCCTCTGGGC
TACGATGCGTACTACTGCCACGGGAAGTGCCCCTTCCCGCTGGCCGACCACTTCAACTCG
ACCAACCACGCCGTGGTGCAGACCCTGGTGCCGAAGGCGTGCTGCGTGCCCACGCAACTG
GACAGCGTGGCCATGCTCTATCTCAACGACCAAAGTACGGTGGTGCTGAAGAACTACCAG
GAGATGACAGTGGTGGGCTGTGGCTGTCGA
>FBpp0199820_Dsec
ATGGCTGTCAAGGAGCAGAGGAGCCACCACCGCCAGCCAAAGCAGGCCAGTGCATCCACA
GAATCTCATCAATCCTCATCGGAATCAATCTTCGTGGAGGAGCCGACGCTGGTGGCCTCC
ATCAACGTGCCCGCCAACGCCAAGGCCATCATCGCCGAGCAGGGCCCGTCCACCTACAGC
AAGGAGGCGCTCATCAAGGACAAGCTCAAGCCAGACCCCTCCACTCTAGTCGAGATCGAG
AAGAGCCTGCTCTCGCTGTTCAACATGAAGCGGCCGCCCAAGATCGACCGCTCCAAGATC
ATCATCCCCGAGCCGATGAAGAAGCTCTACGCCGAGATCATGGGCCACGAGCTCGACTCG
GTCAACATCCCCAAGCCGGGACTGCTGACCAAGTCGGCCAACACAGTGCGAAGTTTTACA
CACAAAGATAGTAAAATCGACGATCGATTTCCGCACCACCACCGGTTTCGGCTGCACTTC
GACGTGAAGAGCATTCCCGCCGACGAGAAACTGAAGGCGGCGGAACTGCAGCTGACCCGG
GACGCACTCAGTCCACAGGTGGTGGCCAGCAGATCGTCGGCGAATCGGACGCGCTACCAG
GTGCTTGTCTACGACATCACGCGCGTTGGGGTGCGTGGCCAGCGGGAGCCGAGCTATCTG
CTGCTGGACACCAAGACGGTCCGGCTGAACAGCACGGACACGGTGAGCCTCGATGTCCAG
CCGGCCGTGGATCGGTGGCTGGCGAGTCCGCAGCGCAACTACGGACTGCTGGTGGAGGTG
CGGACGGTCCGCTCCCTGAAGCCGGCCCCACACCACCACGTACGCCTGCGCCGCAGCGCG
GACGAGGCGCACGAGCGGTGGCAGCACAAGCAGCCGCTGCTGTTCACCTACACGGACGAC
GGGCGGCACAAGGTGCGCTCCATCCGGGACGTGTCCGGCGGAGAGGGCGGCGGCAAGGGC
GGCCGGAACAAGCGGCAGCCGAGACGGCGCAAGAACCACGACGACACCTGCCGGCGGCAC
TCGCTGTACGTGGACTTCTCGGACGTGGGCTGGGACGACTGGATTGTGGCGCCTCTGGGC
TACGATGCGTACTACTGCCACGGGAAGTGCCCCTTCCCGCTGGCCGACCACTTCAACTCG
ACCAACCACGCCGTGGTGCAGACCCTGGTGCCGAAGGCGTGCTGCGTGCCCACGCAACTG
GACAGCGTGGCCATGCTCTATCTCAACGACCAAAGTACGGTGGTGCTGAAGAACTACCAG
GAGATGACCGTGGTGGGCTGTGGCTGTCGA
>FBpp0315338_Dsim
ATGGCTGTCAAGGAGCAGAGGAGCCACCACCGCCAGCCAAAGCAGGCCAGTGCATCCACA
GAATCTCATCAATCCTCATCGGAATCAATCTTCGTGGAGGAGCCGACGCTGGTGGCCTCC
ATCAACGTGCCCGCCAACGCCAAGGCCATCATCGCCGAGCAGGGCCCGTCCACCTACAGC
AAGGAGGCGCTCATCAAGGACAAGCTCAAGCCAGACCCCTCCACTCTAGTCGAGATCGAG
AAGAGCCTGCTCTCGCTGTTCAACATGAAGCGGCCGCCCAAGATCGACCGCTCCAAGATC
ATCATCCCCGAGCCGATGAAGAAGCTCTACGCCGAGATCATGGGCCACGAGCTCGACTCG
GTCAACATCCCCAAGCCGGGTCTGCTGACCAAGTCGGCCAACACAGTGCGAAGTTTTACA
CACAAAGATAGTAAAATCGACGATCGATTTCCGCACCACCACCGGTTTCGGCTGCACTTC
TGTTTCCGTAACTTGCATGCCGACGAGAAACTAAAGGCGGCGGAGCTGCAGCTGACCCGG
GACGCACTCAGTCCGCAGGTGGTGGCCAGCAGATCGTCGGCGAATCGGACGCGCTACCAG
GTGCTTGTCTACGACATCACGCGCGTCGGGGTGCGTGGCCAGCGGGAGCCGAGCTATCTG
CTGCTGGACACCAAGACGGTCCGGCTGAACAGCACGGACACGGTGAGCCTCGATGTCCAG
CCGGCCGTGGATCGGTGGCTGGCGAGTCCGCAGCGCAACTACGGACTGCTGGTGGAGGTG
CGGACGGTCCGCTCCCTGAAGCCGGCCCCACACCACCACGTACGCCTGCGCCGCAGCGCG
GACGAGGCGCACGAGCGGTGGCAGCACAAGCAGCCGCTCCTGTTCACCTACACGGACGAC
GGGCGGCACAAGGCGCGCTCCATCCGGGACGTGTCCGGCGGAGAGGGCGGCGGCAAGGGC
GGCCGGAACAAGCGGCAGCCGAGACGGCGCAAGAACCACGACGACACCTGCCGGCGGCAC
TCGCTGTACGTGGACTTCTCGGACGTGGGCTGGGACGACTGGATTGTGGCGCCTCTGGGC
TACGATGCGTACTACTGCCACGGGAAGTGCCCCTTCCCGCTGGCCGACCACTTCAACTCG
ACGAACCACGCCGTGGTGCAGACCCTGGTGCCGAAGGCGTGCTGCGTGCCCACGCAACTG
GACAGCGTGGCCATGCTCTATCTCAACGACCAAAGTACGGTGGTGCTGAAGAACTACCAG
GAGATGACCGTGGTGGGCTGTGGCTGTCGA
>FBpp0263167_Dyak
ATGGCTGTCAAGGAGCAGAGGAGCCACAAGCGCCAGCCAAAGCAGGCCAGTGCATACACA
GAATCTCATCAATCCTCATCGGAATCCATCTTCGTGGAGGAGCCAACGCTGGTGGCCTCC
ATCAATGTGCCCGCCAACGCCAAGGCCATCATCGCCGAGCAGGGCCCGTCCACCTACAGC
AACGAGGAGCTCATCAAGGACAAGCTCAAGCCAGATCCCTCCACTCTAGTCGAGATCGAG
AAGAGCCTGCTCTCGCTGTTCAAAATGAAGCGGCCGCCCAAGATCGACCGCTCCAAGATC
ATCATCCCCGAGCCGATGAAGAGGCTCTACGCCGAGATCATGGGCCACGAGCTCGACTCG
GTCAACATCCCCAAGCCGGGACTGCTGACCAAGTCGGCCAACACGGTGCGAAGTTTTACA
CACAAAGATAGTAAAATCGACGATCGATTTCCGCACCACCACCGGTTTCGGCTGCACTTC
GACGTGAAGAGCATTCCCGCCGACGAGAAGCTGAAGGCCGCGGAGCTGCAGCTAACCCGG
GACGCACTCAGTCCGCAGGTGGTGGCCAGCAGATCGTCGGCAAATCGGACGCGCTACCAG
GTGCTCGTCTATGACATCACGCGCGTCGGTGTGCGTGGCCAGCGGGAGCCGAGCTATCTG
CTGCTGGACACCAAGACGGTCCGGCTGAACAGCACGGACACGGTGAGCCTCGATGTCCAG
CCGGCCGTGGACCGGTGGCTGGCGAGTCCGCAGCGCAACTACGGACTGCTGGTGGAGGTG
CGGACGGTCCGCTCCCTGAAGCCGGCACCACACCACCATGTACGCCTGCGCCGCAGCGCG
GACGAGGCGCACGAGCGGTGGCAGCACAAGCAGCCGCTCCTGTTCACCTACACGGACGAC
GGGCGGCACAAGGCGCGCTCCATCCGGGACGTGTCCGGCGGCGAGGGCGGCGGCAAGGGC
GGCCGGAACAAGCGGCAGCCGAGAAGGCGCAAGAACCACGATGACACCTGCCGGCGGCAT
TCGCTGTACGTGGACTTCTCGGATGTGGGATGGGACGATTGGATTGTGGCGCCGCTGGGC
TACGATGCGTACTACTGTCACGGGAAGTGCCCCTTCCCGCTGGCCGACCACTTCAACTCG
ACCAACCACGCCGTGGTGCAGACGCTGGTGCCGAAGGCGTGCTGCGTGCCCACGCAACTG
GACAGCGTGGCTATGCTCTATCTCAACGACCAAAGTACGGTGGTGCTGAAGAACTACCAG
GAGATGACCGTGGTGGGCTGTGGCTGTCGA
>Dmel_DPP
ATGGCTGTCAAGGAGCAGAGGAGCCACCACCGCCAGCCAAAGCAGGCCAGTGCATCCACA
GAATCTCATCAATCCTCGTCGGAATCAATCTTCGTGGAGGAGCCGACGCTGGTGGCCTCC
ATCAACGTGCCCGCCAACGCCAAGGCCATCATCGCCGAGCAGGGCCCGTCCACCTACAGC
AAGGAGGCGCTCATCAAGGACAAGCTGAAGCCAGACCCCTCCACTCTAGTCGAGATCGAG
AAGAGCCTGCTCTCGCTGTTCAACATGAAGCGGCCGCCCAAGATCGACCGCTCCAAGATC
ATCATCCCCGAGCCGATGAAGAAGCTCTACGCCGAGATCATGGGCCACGAGCTCGACTCG
GTCAACATCCCCAAGCCGGGTCTGCTGACCAAGTCGGCCAACACAGTGCGAAGTTTTACA
CACAAAGATAGTAAAATCGACGATCGATTTCCGCACCACCACCGGTTTCGGCTGCACTTC
GACGTGAAGAGCATTCCCGCCGACGAGAAGCTGAAGGCGGCGGAGCTGCAGCTGACCCGG
GACGCACTCAGTCAACAGGTGGTGGCCAGCAGATCGTCGGCGAATCGGACGCGCTACCAG
GTGCTTGTCTACGACATCACGCGCGTCGGGGTGCGTGGTCAGCGGGAGCCGAGCTATCTG
CTGTTGGACACCAAGACGGTCCGGCTTAACAGCACGGACACGGTGAGCCTCGATGTCCAG
CCGGCCGTGGACCGGTGGCTGGCGAGTCCGCAGCGCAACTACGGACTGCTGGTGGAGGTG
CGGACGGTCCGCTCCCTGAAGCCGGCCCCACACCACCATGTACGCCTGCGCCGCAGCGCG
GACGAGGCGCACGAGCGGTGGCAGCACAAGCAGCCGCTCCTGTTCACCTACACGGACGAC
GGGCGGCACAAGGCGCGCTCCATTCGGGACGTGTCTGGCGGAGAGGGCGGTGGCAAGGGC
GGCCGGAACAAGCGGCAGCCGAGAAGGCGCAAGAACCACGACGACACCTGCCGGCGGCAC
TCGCTGTACGTGGACTTCTCGGACGTGGGCTGGGACGACTGGATTGTGGCGCCTCTGGGC
TACGATGCATATTACTGCCACGGGAAGTGCCCCTTCCCGCTGGCCGACCACTTTAACTCG
ACCAATCACGCCGTGGTGCAGACCCTGGTGCCGAAGGCGTGCTGCGTGCCCACGCAACTG
GACAGCGTGGCCATGCTCTATCTCAACGACCAAAGTACGGTGGTGCTGAAGAACTACCAG
GAGATGACCGTGGTGGGCTGTGGCTGTCGA
