# Supplementary material for: Contrasting patterns of molecular evolution in metazoan germ line genes
Source: BMC Evol Biol. 2019 Feb 11;19:53. doi: 10.1186/s12862-019-1363-x (PMC6371493; doi:10.1186/s12862-019-1363-x)
Supplement: Supplementary file 2 — Alignments. (ZIP 213 kb) [file 12862_2019_1363_MOESM2_ESM.zip › Alignments_avail_on_request/Dros_mad_final.fas]

>FBpp0123769_Dana
ATGTACTATCCGCCCGCAGATAGTTATACCGGTTATCGGGTAACTCCACCCCAGACCAAC
AACAACAACAACAACAATAGTCGTCATATAAACAACAATAATAACAACATCTGCAGCAGC
AGCAGCGTCAACACAAACTGCAATAGCAACAACTTGACAGCAGCCAACAGAATGGACACC
GACGACGTTGAATCCAACACCAGCAGTGCCATGTCCACCCTGGGCACTCTCTTCTCCTTC
ACATCGCCGGCGGTGAAGAAGCTGCTCGGCTGGAAGCAGGGCGACGAGGAGGAGAAGTGG
GCGGAAAAGGCGGTCGACAGTCTGGTGAAGAAGCTGAAGAAGCGCAAGGGTGCCATTGAG
GAGCTGGAACGAGCCCTGTCCTGTCCGGGCCAGCCGTCCAAGTGTGTGACCATTCCCAGG
TCTCTGGACGGCAGGTTGCAGGTTTCACATCGCAAGGGCCTGCCACACGTGATCTACTGC
CGTGTTTGGCGATGGCCCGATTTGCAGTCACACCACGAACTGAAGCCCCTCGAACTCTGC
CAGTATCCGTTCAGCGCCAAGCAGAAGGAGGTCTGCATCAATCCGTACCACTACAAGCGC
GTGGAGAGTCCGGTCCTGCCGCCGGTACTGGTGCCGCGCCACTCGGAATACGCGCCCGGC
CACTCGATGCTGCAGTTCAACCATGTGGCCGAGCCGAGCATGCCCCACAACGTGAGCTAC
TCAAACAGTGGATTCAACAGCCTGGGCAACAGCAACACCTCTGTGGGCAGTCCCAGTTCC
GTGAACTCCAATCCGAACTCGCCGTATGACAGCCTAGCGGGTACCCCGCCGCCCGCTTAC
AGCCCCTCAGAGGATGGCAATTCCAACAATCCCAACGACGGCGGCCAACACATGGACGCC
CAAATGGGCGATGTGGCCCAGGTCAGCTACTCGGAGCCAGCCTTTTGGGCCTCGATTGCC
TACTACGAGCTCAACTGTCGCGTGGGCGAGGTGTTCCATTGCACTAACAACTCCGTGATT
GTGGATGGTTTCACGAATCCGTCCAACAACTCCGACCGCTGCTGCCTTGGCCAGCTGAGC
AATGTGAACAGAAACAGCACCATAGAAAACACGCGGCGCCATATAGGAAAGGGCGTTCAT
TTATACTATGTGACCGGCGAGGTCTACGCCGAATGCCTCTCGGACTCCGCCATTTTCGTG
CAGTCGCGGAACTGCAACTACCACCATGGATTCCACCCAAGCACCGTGTGCAAGATCCCG
CCCGGATGCTCCCTGAAGATCTTCAATAACCAGGAGTTCGCTCAATTGCTGTCGCAGTCG
GTAAACAACGGATTCGAGGCCGTCTATGAGCTCACCAAGATGTGCACCATCAGGATGTCA
TTCGTGAAGGGCTGGGGGGCGGAGTACCATCGCCAGGACGTTACTTCGACGCCGTGCTGG
ATCGAGATCCATCTCCACGGGCCGCTCCAGTGGCTGGACAAGGTGCTCACCCAGATGGGA
TCGCCGCATAATGCAATTAGTTCTGTATCC
>FBpp0143003_Dere
ATGTACTATCCGCCCGCTGATAGTTATACCGGTTATCGGGTGACTCCACCCCAAATCAAC
AGCAGCAACAACAACAACAGCCACCACATCAACAATAACAATAACCACATCTGCAGCAGT
GGCAGCAGCAACAACCTCAGCTTGACGACACCCATCAGCGGCAGCAGCAGAATGGACACC
GACGATGTGGAATCGAACACCAGCAGTGCGATGTCCACGCTGGGCTCGCTGTTCTCCTTC
ACATCGCCGGCGGTGAAGAAGCTGCTGGGCTGGAAGCAGGGCGACGAGGAGGAGAAGTGG
GCGGAGAAGGCCGTCGACAGTCTGGTGAAGAAGCTGAAGAAGCGCAAGGGCGCCATCGAG
GAGCTGGAGCGCGCGCTCTCCTGTCCCGGCCAGCCCTCAAAGTGTGTCACCATTCCACGC
TCGCTGGACGGACGATTACAGGTCTCCCATCGCAAGGGTCTGCCGCATGTGATCTACTGC
CGCGTGTGGCGCTGGCCCGATCTGCAGTCGCACCACGAACTGAAGCCCCTCGAGCTGTGC
CAGTATCCCTTCAGCGCTAAGCAGAAGGAGGTCTGCATCAATCCGTACCACTATAAGCGC
GTGGAGAGTCCGGTGCTGCCGCCAGTTCTCGTTCCTCGCCACTCGGAATTCGCGCCCGGA
CACTCGATGCTGCAGTTCAACCATGTGGCCGAGCCCAGTATGCCGCACAATGTGAGCTAC
TCGAACAGTGGATTTAACAGCTTGAGCACCAGCAACACATCGGTGGGCAGTCCGAGCTCC
GTGAACTCCAATCCCAATTCGCCGTACGACAGCTTGGCGGGCACACCGCCGCCCGCCTAC
AGTCCCTCGGAGGACGGCAACTCCAATAATCCGAACGACGGTGGCCAGCTGATGGATGCT
CAGATGGGCGATGTCGCCCAGGTTAGCTACTCGGAGCCCGCCTTCTGGGCGTCGATAGCC
TACTACGAGCTGAACTGCCGGGTGGGTGAGGTGTTCCACTGCAACAACAACTCCGTGATC
GTCGACGGTTTCACGAATCCTTCCAACAACTCGGACCGCTGCTGCCTCGGCCAGCTGAGC
AACGTGAATAGGAACAGCACCATCGAGAACACACGCCGTCATATAGGCAAGGGCGTTCAT
TTATACTATGTGACCGGCGAGGTCTACGCTGAATGCCTGTCCGACTCCGCCATTTTCGTG
CAGTCGCGCAACTGCAACTACCACCACGGATTCCATCCGAGCACCGTGTGCAAAATACCG
CCGGGCTGCTCGCTGAAGATCTTCAACAACCAGGAATTTGCTCAGCTGCTCTCGCAGTCG
GTGAACAATGGATTCGAGGCCGTCTACGAGCTAACGAAGATGTGCACGATCCGGATGTCG
TTCGTGAAGGGCTGGGGAGCGGAGTACCATCGCCAGGACGTGACCTCGACTCCCTGTTGG
ATCGAAATCCATCTGCACGGCCCGCTCCAGTGGCTGGACAAGGTGCTCACGCAAATGGGC
TCTCCGCATAATGCAATTAGTTCGGTATCC
>FBpp0199641_Dsec
ATGAACTATCCGCCCGCTGATAGTTATACCGGTTATCGGGTGACTCCACCCCAAATCAAC
AGCAGCAACAACAACAACATCCACCACATCAACAATAACAATAACCACATCTGCAGCAGT
GGCAGCAGCAACAACCTCAGTTTGACGACAGCAATCAGCGGCAGCAACAGAATGGACACC
GACGATGTGGAATCGAACACCAGCAGCGCGATGTCCACACTGGGCTCGCTATTCTCCTTC
ACATCGCCGGCGGTGAAGAAGCTGCTGGGCTGGAAGCAGGGCGACGAGGAGGAGAAGTGG
GCGGAGAAGGCCGTCGACAGTCTGGTGAAGAAGCTGAAGAAGCGCAAGGGCGCCATCGAG
GAGCTGGAGCGGGCGCTCTCCTGTCCCGGTCAGCCCTCGAAGTGTGTCACCATTCCACGC
TCGCTGGACGGACGATTACAGGTCTCCCATCGCAAGGGTCTGCCGCATGTGATCTACTGC
CGCGTGTGGCGCTGGCCCGACCTGCAGTCGCACCACGAACTGAAGCCGCTCGAGCTGTGC
CAGTATCCGTTTAGCGCCAAGCAGAAGGAGGTGTGCATCAATCCGTACCACTATAAGCGC
GTGGAGAGTCCGGTGCTCCCGCCAGTTCTCGTTCCTCGCCACTCGGAATTCGCGCCCGGA
CACTCGATGCTGCAGTTCAACCATGTGGCCGAGCCCAGTATGCCGCACAATGTGAGCTAT
TCGAACAGTGGATTCAACAGCTTGAGCACCAGCAACACATCGGTGGGCAGTCCGAGTTCC
GTCAACTCCAATCCCAATTCGCCGTACGACAGCTTGGCGGGAACACCGCCGCCCGCCTAC
AGTCCCTCGGAGGACGGCAACTCCAACAATCCGAACGACGGTGGCCAACTGTTGGATGCT
CAGATGGGCGATGTCGCCCAGGTCAGTTACTCGGAGCCCGCCTTCTGGGCGTCGATAGCC
TACTACGAGCTGAACTGCCGCGTGGGCGAGGTGTTCCACTGCAACAACAACTCCGTGATC
GTCGACGGCTTCACGAATCCTTCCAACAACTCGGACCGCTGCTGCCTCGGCCAGCTGAGC
AATGTGAACAGGAACAGCACCATCGAGAACACACGCCGTCATATAGGCAAGGGCGTTCAT
TTATACTATGTGACCGGCGAGGTCTACGCCGAATGCCTGTCCGACTCCGCCATTTTCGTG
CAGTCGCGCAACTGCAACTACCACCACGGATTCCATCCGAGCACCGTGTGCAAAATACCG
CCGGGCTGCTCGCTGAAGATCTTCAACAATCAGGAATTTGCTCAGCTGCTGTCGCAGTCG
GTGAACAATGGATTCGAGGCCGTTTACGAGCTGACAAAGATGTGCACCATCCGGATGTCG
TTCGTGAAGGGCTGGGGTGCGGAGTACCATCGCCAGGACGTGACCTCGACGCCATGTTGG
ATCGAAATACATCTGCACGGGCCGCTCCAGTGGCTGGACAAGGTGCTCACCCAAATGGGC
TCTCCGCATAATGCAATTAGTTCGGTATCC
>FBpp0317764_Dsim
ATGTACTATCCGCCCGCTGATAGTTATACCGGTTATCGGGTGACTCCACCCCAAATCAAC
AGCAGCAACAACAACAACATCCACCACATCAACAATAACAATAACCACATCTGCAGCAGT
GGCAGCAGCAACAACCTCAGTTTGACGACAGCAATCAGCGGCAGCAACAGAATGGACACC
GACGATGTGGAATCGAACACCAGCAGCGCGATGTCCACACTGGGCTCGCTATTCTCCTTC
ACATCGCCGGCGGTGAAGAAGCTGCTGGGCTGGAAGCAGGGCGACGAGGAGGAGAAGTGG
GCGGAGAAGGCCGTCGACAGTCTGGTGAAGAAGCTGAAGAAGCGCAAGGGCGCCATCGAG
GAGCTGGAGCGGGCGCTCTCCTGTCCCGGTCAGCCCTCGAAGTGTGTCACCATTCCACGC
TCGCTGGACGGACGATTACAGGTCTCCCATCGCAAGGGTCTGCCGCATGTGATCTACTGC
CGCGTTTGGCGCTGGCCCGATCTGCAGTCGCACCACGAACTGAAGCCGCTCGAGCTGTGC
CAGTATCCGTTTAGCGCCAAGCAGAAGGAGGTGTGCATCAATCCGTACCACTATAAGCGC
GTGGAGAGTCCGGTGCTCCCTCCAGTTCTCGTTCCTCGCCACTCGGAATTCGCGCCCGGA
CACTCGATGCTGCAGTTCAACCATGTGGCCGAGCCCAGTATGCCGCACAATGTGAGCTAT
TCGAACAGTGGATTCAACAGCTTGAGCACCAGCAACACATCGGTGGGCAGTCCGAGTTCC
GTCAACTCCAATCCCAATTCGCCGTACGACAGCTTGGCGGGAACACCGCCGCCCGCCTAC
AGTCCCTCGGAGGACGGCAACTCCAACAATCCGAACGACGGTGGCCAACTGCTGGATGCT
CAGATGGGCGATGTTGCCCAGGTCAGTTACTCGGAGCCCGCCTTCTGGGCGTCGATAGCC
TACTACGAGCTGAACTGCCGCGTGGGCGAGGTGTTCCACTGCAACAACAACTCCGTGATC
GTCGACGGCTTCACGAATCCTTCCAACAACTCGGACCGCTGCTGCCTCGGCCAGCTGAGC
AATGTGAACAGGAACAGCACCATCGAGAACACACGCCGTCATATAGGCAAGGGCGTTCAT
TTATACTATGTGACCGGCGAGGTCTACGCCGAATGCCTGTCCGACTCCGCCATTTTCGTG
CAGTCGCGCAACTGCAACTACCACCACGGATTCCATCCGAGCACCGTGTGCAAAATACCG
CCGGGCTGCTCGCTGAAGATCTTCAACAATCAGGAATTTGCTCAGCTGCTGTCGCAGTCG
GTGAACAATGGATTCGAGGCCGTTTACGAGCTGACAAAGATGTGCACCATCCGGATGTCG
TTCGTCAAGGGCTGGGGTGCGGAGTACCATCGCCAGGACGTGACCTCGACGCCCTGTTGG
ATCGAAATCCATCTGCACGGGCCGCTCCAGTGGCTGGACAAGGTGCTCACCCAAATGGGC
TCTCCGCATAATGCAATTAGTTCGGTATCC
>FBpp0259945_Dyak
ATGAACTATCCGCCCGCTGATAGTTATACCGGTTATCGGGTGACTCCACCCCAAATCAAC
CAGAACAACAATAACAACAGCCACCACATCAACAATAACAATAACCACATCTGCAGCAGT
GGCAGCAACAACAACCTCAGCTTGACGACACCAATCAGCGGCAGCAGCAGAATGGACACC
GACGATGTGGAATCGAACACCAGCAGTGCGATGTCCACGCTGGGCTCGCTGTTCTCATTC
ACATCGCCGGCGGTGAAGAAGCTGCTGGGCTGGAAGCAGGGCGACGAGGAGGAGAAGTGG
GCGGAGAAGGCCGTCGACAGTCTGGTGAAGAAGCTGAAGAAGCGCAAGGGCGCCATCGAG
GAGCTGGAGCGGGCGCTCTCCTGTCCCGGCCAGCCCTCAAAGTGTGTCACCATTCCACGC
TCGCTGGACGGACGATTACAGGTCTCCCATCGCAAGGGTCTGCCGCATGTGATCTACTGC
CGCGTGTGGCGCTGGCCCGATCTGCAGTCGCACCACGAACTGAAGCCGCTCGAGCTGTGC
CAGTATCCGTTTAGCGCCAAGCAGAAGGAGGTATGCATCAATCCGTACCACTATAAGCGC
GTGGAGAGTCCGGTGCTGCCGCCAGTACTCGTTCCTCGCCACTCGGAATTCGCGCCCGGA
CACTCGATGCTGCAGTTCAATCATGTGGCCGAGCCCAGTATGCCGCACAATGTGAGCTAC
TCGAACAGTGGATTCAACAGCTTGAGCACCAGCAACACATCGGTGGGCAGTCCGAGTTCC
GTGAACTCCAATCCCAATTCGCCGTACGACAGCTTGGCGGGAACACCGCCGCCCGCCTAC
AGTCCCTCGGAGGACGGCAACTCCAACAATCCGAATGACGGTGGCCAGCTGCTGGATGCT
CAGATGGGCGATGTCGCCCAGGTTAGCTACTCGGAGCCCGCCTTCTGGGCGTCGATAGCC
TACTACGAGCTGAACTGCCGGGTGGGCGAGGTGTTCCACTGCAACAATAACTCCGTGATC
GTCGACGGTTTCACGAATCCTTCCAACAACTCGGACCGCTGCTGCCTCGGCCAGCTGAGC
AATGTGAACAGGAACAGCACCATCGAGAACACACGCCGTCATATAGGCAAGGGCGTTCAT
TTATACTATGTGACCGGCGAGGTCTACGCTGAGTGCCTGTCCGACTCCGCCATTTTCGTG
CAGTCGCGCAACTGCAACTACCACCACGGATTCCATCCGAGCACCGTGTGCAAAATACCG
CCGGGCTGCTCGCTGAAGATCTTCAACAACCAGGAATTTGCTCAGCTGCTGTCGCAGTCG
GTGAACAATGGATTCGAGGCCGTCTACGAGCTAACGAAGATGTGTACGATCCGGATGTCG
TTCGTGAAGGGCTGGGGGGCGGAGTACCATCGCCAGGACGTGACCTCGACGCCCTGTTGG
ATCGAAATCCATCTGCATGGCCCGCTCCAGTGGCTGGACAAGGTGCTCACCCAAATGGGC
TCGCCGCATAATGCAATTAGTTCGGTATCC
>Dmel_mad
ATGTACTATCCGCCCGCTGATAGTTATACCGGTTATCGGGTGACTCCACCCCAAATCAAC
AGCAGCAACAACAACAACATCCACCACATCAACAATAACAATAACCACATCTGCAGCAGT
GGCAGCAGCAACAACCTCAATTTGACGACAGCAATCAGCGGCAGCAACAGAATGGACACC
GACGATGTGGAATCGAACACAAGCAGCGCGATGTCCACACTGGGCTCGCTATTCTCCTTC
ACATCGCCGGCGGTGAAGAAGCTGCTGGGCTGGAAACAGGGTGACGAAGAGGAGAAGTGG
GCGGAGAAGGCCGTCGACAGTCTGGTGAAGAAGTTGAAGAAGCGCAAGGGCGCCATCGAG
GAGCTGGAGCGTGCGCTCTCCTGTCCCGGTCAGCCCTCGAAGTGTGTCACCATTCCACGC
TCGCTGGACGGACGATTACAGGTCTCCCATCGCAAGGGTCTGCCGCATGTGATCTACTGC
CGCGTGTGGCGCTGGCCAGATCTGCAGTCGCACCACGAACTGAAGCCACTCGAGCTGTGC
CAGTATCCGTTCAGCGCCAAGCAGAAGGAGGTGTGCATCAATCCGTATCACTATAAGCGC
GTGGAGAGTCCGGTGCTCCCGCCAGTACTCGTTCCTCGCCACTCGGAATTCGCGCCCGGT
CACTCGATGCTGCAGTTCAACCATGTGGCCGAGCCCAGTATGCCGCACAATGTGAGCTAC
TCGAACAGTGGATTCAACAGCTTGAGCACCAGCAACACATCGGTGGGCAGTCCGAGTTCC
GTCAACTCCAATCCCAATTCGCCGTACGACAGCTTGGCGGGAACACCGCCACCCGCCTAC
AGTCCCTCGGAGGATGGCAACTCCAACAATCCGAACGACGGTGGCCAGCTGCTGGATGCT
CAGATGGGCGATGTTGCCCAGGTTAGCTATTCGGAGCCCGCCTTCTGGGCGTCGATAGCC
TACTACGAGCTAAATTGCCGCGTGGGCGAGGTGTTCCACTGCAACAACAACTCCGTGATC
GTTGACGGTTTCACGAATCCTTCCAACAACTCGGACCGCTGCTGTCTCGGCCAGCTGAGC
AACGTGAACAGGAATAGCACCATCGAGAACACACGCCGTCATATAGGCAAGGGTGTTCAT
TTATACTATGTGACCGGCGAGGTCTACGCCGAATGCCTATCCGACTCCGCCATTTTCGTG
CAGTCGCGCAACTGCAACTACCACCACGGATTCCATCCGAGCACCGTGTGCAAAATACCG
CCGGGCTGCTCGCTGAAGATCTTCAACAATCAGGAATTTGCTCAGCTGCTGTCGCAGTCG
GTGAACAATGGATTCGAGGCCGTCTACGAGCTGACAAAGATGTGCACGATCCGGATGTCG
TTCGTGAAGGGCTGGGGTGCGGAGTATCATCGCCAGGATGTGACCTCGACGCCCTGTTGG
ATTGAAATCCATCTGCACGGGCCGCTCCAGTGGCTGGACAAGGTGCTCACCCAAATGGGC
TCTCCGCATAATGCAATTAGTTCGGTATCC
