# Supplementary material for: Contrasting patterns of molecular evolution in metazoan germ line genes
Source: BMC Evol Biol. 2019 Feb 11;19:53. doi: 10.1186/s12862-019-1363-x (PMC6371493; doi:10.1186/s12862-019-1363-x)
Supplement: Supplementary file 2 — Alignments. (ZIP 213 kb) [file 12862_2019_1363_MOESM2_ESM.zip › Alignments_avail_on_request/Apis_armi_final.fas]

>Amel_XM_006571686.2_armi
ATGTTTTCATTTATATATACACTTATAAAATATACTATAGGAAATAAATCATCAATTAAA
AATGAATCGGATGAAATAAATAATGTTATAGCACGCATTGAAAATGCTCATAAAAAAGAA
ATACAAGAAGATGAATATTTTAATAAAGATGCTAATTATTATAAAATAGGAAATATTACT
TTGATTGATACAGATTATGTAGTAGTTGATGATTTTTATATTTGTGATACAGTGAATATT
TCTATAAATAACTTAAAAGTAGGTGATAGAGTTTATTATTTACTCTTGCAAGACAATCAT
GGAACAGGATATAAAATAAAAAAGATTATTTCTGTGATAGATGAATCATGGGATAATGAA
ATAAATGTTATTAAACCTCAAACATTAACAAAATGTATAATTGGAAAAGTTACAGAACGT
AAAAATCGATTGTTAATTATAGAACCTAATAATATTATTGTTGATTTAAATAAAGTACAA
TCTGAATTTATTCCTGTAATTGGAGATTGGTTAAAATTAGAATCAGAAGTAGAGATTGAT
GAAGTTTCTTACAATCTTAGTGGAGAAATTTTGGAGATAAAAAAAATACAACCTCTACGA
TCTAAGTTAAATATTGGAATTGTATCTTATTTTGATCCAATTAAAGAAATTGGTGTTATT
GGAAAAGATACTGTATTTAATAAAAGGATATGTGATACTGGCTACATTCCTTGTGTTGGT
GATAAAGTAATAAATGACAGTATTGAGAGTGATCAAGGAATTTATACATGGAGGTCATTA
ACAGTAGTTCCAGTGATTCAGACTTCTATAAAAAAAACGAAATTACCAATGTTATATAAT
ACCTTTACATCAAAAAAGAATTTAAATGAACTTGTAAAAGATAAATGTGGTATTGTTATC
AGTGATAATATAAACATTGATTTAAATATAGAAGAAGAAGAAAATGTAACAATTATTGTA
GAAAATGTAGGTAATACTACTCATGTATTATGTAAAGGTTGTTTTATGATAAAAAAAGCC
CATTCTCAATTAACTTTGATACAACCAATTATTCCTAACACAATTTTAAATCCCTCTGAT
AAATTAAGTTATATATTTAAATGCACAGCAAAATTTATTGGTATAAGCAAAGAATTATTT
ATCTTTAATTTTAAAGATTTTGAAATTGGACGAATTTTTAATATTACTATTAAACCTAAA
ACTATAAAAAATAAATCATATAGTAAAAATAATAATGTTAATATCAATTATGTACCAAAC
TTGGATGAATGGAATGAAGCTACATACATTCCAGGTATTCGTCCATGTAAACCACCATCA
TTTATTAAAGTACGAAATATGATATTTAAAGTTCCTAAACATTATTGGGATATAATATCA
AAATGTATAAATGAAGGAAAATCACAAACTGAAAGTGAATATGATGTAGGAAATGCTATA
CCCTGTTTATTAAATAGACTTTGTTTTGAATCGTATAAAGATCGTTTTCATGCATTATTA
TATTTAGAAGAAATTGCACAAACAATAAACTTGCAACAATATAATATAGATAGTACAATT
ATGAGACGTTGTGGAGAATATTTGGTTATGGAAGTACCAGGACTTGCAGAAAAACGTCCA
TCCCTTTTGGTTGGTGATAGAGCTATAGTATCTTTCAAGTGGGATAGTTCTCAAGGAAAA
TTGAAATATGAAGGATTTATTCACAAAATTACAAATTTGGAAATTTTTTTAAAATTCAAT
TACAAATTTCATCAAGAATATAATTATGATGATTGTCAGGTATCATTTAAATGTTCACAA
TCTGTCATGCAACGTTGTCATAATGCAATTAATATGGCTGTACATCGTCTTGGTCAAAAT
TTTTTGTTTCCTACTCATGTAATTGAAAAAGAATCTCAATTAGATATTGAAGAATTTGAA
ATAAAAGATAATAAACAGACTCATCAACGGACTAATTCTGTATCATCAGAATCTTCTTCT
ACTAGTACTACATCTATAAGTAATAAATCTAATAGTACAACAAAATCGTTTACAAAAATG
TCAGTTGTACAACGATTATTTAATGTTGAACCAATTGAGCAAAATCTAATAATAAAATCT
GATATAAAAGATGAATATATTAAAACAAAGGATGGAATAAATGTTATTAAAAATGCAATG
CATGAATTGCCAGATTCAAATTCTTCTTATAACATTGAATTACAGCCAATTATTTCACAA
GTACGAAAACGAAAATTGCATTGGTTTAATAAAAATTTAAATTATTATCAGAAAGAAGCT
GTAAAAAATATCTTAAAAGGACATGCACGACCATTACCTTATGTAATTTTTGGACCACCT
GGTACAGGAAAAACCATTACTCTTTGTGAAACAATTCTGCAAATTTTATCAATTATACCT
GAAAGTCGATTATTAGTTGCAACACCATCTAATAGTTCAGCAAATCTTATAGCAGAAAGA
CTTTTAGATAGTGGTGTACTTAAACCTGGTGATATGGTACGACTTATAGCTTATCATTGC
TTGGGTAATGATTCCATACCTAGTAAATTATTACCATACTGTGCCACTGCAGAATTAGCA
GATGAAACAACTATTGAAAAAATAAAATATAATGGAGTAGGACCAAAATTAAATTGTACT
ATGAGTATACTTGGACGTCATAGAATTACTATTGGTACCTGTATTGCATTGGGAATATTA
AATAATATGGGTTTTCCTTGTGGACATTTTTCACATGTATTAGTTGATGAAGCAGGTCAA
GCAACAGAACCAGAGATTATGATTCCACTTAATTTTATTCATTCTGATTATGGGCAAGTA
GTTCTTGCAGGCGATCCATTACAACTTGGACCAGTTGTACAAAGTGGAATAGCAAAAAAT
TTTGGTTTAGACGAGTCATTTTTATTGAGATTATTACGTCATTTTCCTTATCAAAGAGAT
CCTAATGGATTTGAAACACATTACGATCCTCGACTTGTTACAAAACTTATTGTAAATTAT
CGAAGTTTACCAGAAATACTCGAATTATCAAGTTCATTATTTTATGATTCTGAATTAAAA
GCACAGATATCTTCTAAAAAAAGTAAAGAAGCAAAACTTTTACAAACATTAGCTTCTGAA
TTGCCAAAAAGAAAAGGTATTCCACCAGCTATAGTTTTTCATGGTGTAAATGGTGAAAAT
TGTAAAGATAACGATAGTCCAAGTTGGTATAATCCTGAAGAAGCAACTCAAGTATATCTT
TATTTGTTAAAATTATATAAATGCGGTCTTTCACCTGATGATATTGGAATTATAACTCCT
TATCAAAAACAGGTTCTTCAAATTCGTGAATTACTCATGGAATTAAATATAGAATTACCA
AAAATTAGTAGCGTTGAAGGATTTCAAGGTCAAGAGCGCAATGTTATCATTATTTCAGCT
GTGCGATCTTCAACTAATTTCGTAAATGAAGATATTAAACATTCTCTTGGATTTGTTGCT
TGTCCTCGAAGACTTAATGTGGCAGTTACTCGAGCTCGTGTTTTAGTTATTATCTTAGGA
AATCCCAAACTTTTGGCACAAGATCCATATTGGAAAAGCATTTTAATATATTGTATTAAT
CAAGATTCTTATACTGGATGCAGTTTTGGTTTTTCCAATATGGAAGATTCTTGGATAGAA
GCAAATAATTCTTTTATCAGTAATGAAATAAACAAATCA
>Acer_XM_017063618.1
ATGTTTTCATTTATATATACACTTATAAAATATACTATAGGAAATAAATCATCAAATAAA
AATGAATCAGATGAAATAAATAATGTTATAGCACGCATTGAAAATGCTTATGAAAAAGAA
ATACAAGAGGATGAATATTTTAATAAAGATGCTAATTATTATAAAATAGGAAATATTACT
TTGATTGATACAGATTATATAGTAGTTGATGATTTTTATATTTGTGATACAGTGAATATT
TCTATAAATAACTTAAAAGTAGGTGATAGAGTTTATTACTTGCCTTTGCAAGACAATCAT
GGAACAGGATATAAAATAAAAAAGATTATTTCTGTGATAGATGAATCATGGGATAATGAA
ATAAATGTTATTAAACCTCAAACATTAACAAAATGTATAATTGGAAAAGTTACAGAACGT
AAAAATCGATTGTTAATTATAGAACCTAATAATATTATTGTTGATTTAAACAAAGTACAA
TCTGAATTTATTCCTGTAATTGGAGATTGGTTAAAATTAGAATCAGAAGTAGAGATTGAT
GAAGTTTCTTACAATCTTAGTGGAGAAATTTTAGAGATAAAAAAAATACAACCTCTACGA
TCTAAATTAAATATTGGAATTGTATCTTATTTTGACCCAATTAAAGAAATTGGTGTTATT
GGAAAAGATACTGTATTTAATAAAAGGATATGTGATACTGGCTACATTCCTTGTGTTGGT
GATAAAGTAATAAATGACAGTATTGAGAGTGATCAAGGAATTTATACATGGAGGTCATTA
ACAGTAGTTCCAGTGATTCAGACTTCTATAAAAAAAACGAAATTACCAATGTTATATAAT
ACCTTTACATCAAAAAAGAATTTAAATGAACTTGTAAAAGATAAATGTGGTATTGTTATC
AGTGATAATATAAACATTGATTTAAATGTAGAAGAAGAAAAAAATGTAACAGTTATTGTA
GAAAATGTAGGTAATACTACTCATGTATTATGCAAAGGTTGTTTTATGATAAAAAAAGCC
CATTCTCAATTATCTTTGATACAACCAATTATTCCTAACACAATCTTAAATCCCTCTGAT
AAATTAAGTTATATATTTAAATGCACAGCAAAATTTATTGGTATAAGCAAAGAATTATTT
ATCTTTAATTTTAAAGATTTTGAAATTGGACGAATTTTTAATATTACTATTAAACCTAAA
ACTATAAAAAATAAATCATATAGTAAAAATAATAATGTTAATATCAATTATATACCAAAC
TTAGATGAATGGAATGAAGCTACATACATTCCAGGTATTCGTCCATGTAAACCACCATCA
TTTATTAAAGTACGAAATATGATATTTAAAGTTCCTAAACATTATTGGGATATAATATCA
AAATGTATAAATGAAGGAAAATCACAAACTGAAAGCGAATATGATGTAGGAAATGCTATA
CCTTGTTTATTGAATAGACTTTGTTTTGAATCATATAAAGATCGTTTTCATGCATTATTA
TATTTAGAAGAAATTGCACAAACAATAAATTTGCAACAATATAATATAGATAGTACAATT
ATGAGACGTTCTGGAGAATATTTGGTTATGGAAGTACCAGGACTTGCAGAAAAACGTCCA
TCCCTTTTGGTTGGTGATAGAGCTATAGTATCTTTCAAATGGGATAGTTCTCAAGGAAAA
TTAAAATATGAAGGATTTATTCACAAAATTACAAATTTGGAAATTTTTTTGAAATTTAAT
TACAAATTTCATCAAGAATATAATTATGACGATTGTCAAGTATCATTTAAGTGTTCACAA
TCTGTCATGCAACGTTGTCATAATGCAATTAATATGGCTGTACATCGTCTTGGTCAAAAT
TTTTTGTTTCCTACTCATGTAATTGAAAAAGAATCTCAATTAGATATTGAAGAGTTTGAA
ATAAAAGATAACAAACAGACTCATCAACGGACTAATTCTGTATCATCAGAATCTTCTTCT
ACTAGTACTACATCTACAAGTAATAAATCTAATAGTACAATAAAATCGTTTACAAAAATG
TCAGTTGTACAACGATTATTTAATGTTGAACCAATTGAGCAAAATCTAGCAATGAAATCT
GATATAAAAGATGAATATATTAAAACAAAGGATGGAATGAATGTTATTAAAGATGCAATG
CATAAATTGCCAGATTCAAATTCTTCTTATAATATTGAATTACAACCAATTATTTCACAA
GTACGAAAACGAAAATTGCATTGGTTTAATAAAAATTTAAATTATTATCAGAAAGAAGCT
GTAAAAAATATCTTAAAAGGACATGCACGACCATTACCTTATGTGATTTTTGGACCACCT
GGTACAGGAAAAACCATTACTCTTTGTGAAACAATTCTGCAAATTTTATCAATTATACCT
GAAAGTCGATTATTAGTTGCAACACCATCTAATAGTTCGGCAAATCTTATAGCAGAAAGA
CTTTTAGATAGTGGTGTACTTAAACCTGGTGATATGGTACGACTTATAGCTTATCATTGT
TTGGGTAATGATTCCATACCCAGTAAATTACTACCATACTGTGCCACTGCAGAATTAGCA
GATGAAACAACAATTGAAAAAATAAAATATAATGGAGTAGGACCAAAATTAAATTGTACT
ATGAGTATACTTGGACGTCACAGAATTACTATTGGTACCTGTATTGCATTAGGAATATTA
AATAACATGGGTTTTCCTTGTGGACATTTTTCACATGTATTAGTTGATGAAGCAGGTCAA
GCAACAGAACCAGAGATTATGATTCCACTTAATTTTATTCATTCTGATTATGGGCAAGTA
GTTCTTGCAGGCGATCCATTACAACTCGGACCAGTTGTACAAAGTGGAATAGCAAAAAAT
TTTGGTTTAGATGACTCATTTTTATTGAGATTGTTACGTCATTTTCCTTACCAAAGAGAT
CCTAATGGATTTGAAACACATTATGATCCTCGACTTGTCACGAAACTTATTATAAATTAT
CGAAGTTTACCAGAAATACTCGAATTATCAAGTTCATTATTTTATGATTCTGAATTAAAA
GCGCAGATATCTTCTAAAAAAAGTAAAGAAGCAAAACTTTTACAAACATTAGCTTCTGAA
TTGCCGAAAAGAAAAGGTATTCCACCAGCTATAGTTTTTCATGGTGTAAATGGTGAAAAT
TGTAAAGACAACGATAGTCCAAGTTGGTATAATCCTGAAGAAGCAACTCAAGTATATCTT
TATTTGTTAAAGTTATATAAATGCGGTCTTTCACCCGATGATATTGGAATTATAACTCCT
TATCAAAAACAGGTTCTTCAAATTCGTGAATTACTCATGGAATTAAATATAGAATTACCA
AAAATTAGTAGCGTTGAAGGATTTCAAGGTCAAGAGCGCAATGTTATCATTATTTCAGCT
GTGCGATCTTCAACTAATTTTGTAAATGAAGATATTAAACATTCTCTTGGATTTGTTGCT
TGTCCTCGAAGACTTAATGTGGCAGTTACTCGAGCTCGTGTTTTAGTTATTATCTTAGGA
AATCCCAAACTTTTGGCACAAGATCCATATTGGAAAAGCATTTTAATATATTGTATTAAT
CAAGATTCTTATACTGGATGCAGTTTTGGTTTTTCCAATATGGAAGATTCTTGTATAGAA
GCAAATAATTCTTTTATCAGTAATGAAATAAACAAATCA
>Ador_XM_006608242.1
ATGTTTTCATTTATATATACACTTATAAAATATACTATAGGAAATAAATCATCAATTAAA
AATGAATCAGATGAAATAAATAATGTTATAGCACGCATTGAAAATGCTTATGAAAAAGAA
ATACAAGAAGATGAATATTTTAATAAAGATGCTAATTATTATAAAATAGGAAATATTACT
TTAATTGACACAGATTATGTAGTAGTTGATGATTTTTATATTTGTGATAGAGTGAATATT
TCTATAGATAACTTAAAAGTAGGTGATAGAGTTTATTATTTGCTTTTCCAAGACAATCAT
GGAACAGGATATAAAATAAAAAAGATTATTTCTGTGATAGATGAATCATGGGATAATGAA
ATAAATGTTATTAAACCTCAAACATTAACAAAATGTATAATTGGAAAAGTTACAGAACGT
AAAAATCGATTATTAATTGTAGAACCTAATAATATTATTGTTGATTTAAACAAAGTACAA
TCTGAATTTATTCCTGTAATTGGAGATTGGTTAAAATTAGAATCAGAAGTAGAGATTGAT
GAAATTTCTTATAATTTTAGTGGAGAAATTTTGGAGATAAAAAAAATACAACCTCTACGA
TCTAAGTTAAACATTGGAATTGTATCTTGTTTTGACCCAATTAAAGAAATTGGTGTTATT
GGAAAAGATACTGTATTTAATAAAAGGATATGTGATACTGGCTATATTCCTTGTGTTGGT
GATAAAGTAATAAATGACAGTATTGAGAGTGATCAAGGAATTTATACATGGAGATCATTA
ACAGTAGTTCCAGTGATTCAGACTTCTATAAAAAAAATGAAATTACCAATGTTATATAAT
ACCTTTACATCAAAAAAAAATTTAAATGAACTTGCAAAAGATAAATGTGGTATTGTTATC
AGTGATAATATAAACATTGATTTAAATATAGAAGAAGAAAAAAATGTAACAGTTATTGTA
GAAAATGTAGGTAATACTACTCATGTATTGTGCAAAGGTTGTTTTATGATAAAAAAAGCC
CATTCTCAATTAACTTTGATGCAACCAATTATTCCTAACACAATCTTAAATCCTTCTGAT
AAATTAATTTATATATTTAAGTGCACAGCAAAATTTATTGGTATAAGCAAAGAATTATTT
ATCTTTAATTTTAAAGATTTTGAAATCGGACGAATTTTTAATATTACTATTAAACCTAAA
ACTATAAAAAATAAATCATATAGTAAAAATAATAATGTTAATATCAATTATATGTCAAAC
TTGGATGAATGGAATGAAGCTACATACATTCCAGGTATTCGTCCATGTAAACCACCATCA
TTTATTAAAGTACGAAATATGATATTTAAAGTTCCTAAACATTATTGGGATATAATATCA
AAATGTATAAATGAAGGAAAATCACAAACTGAAAGTGAATATGATATAGGAAATGCTATA
CCTTGTTTATTAAATAGACTTTGTTTTGAATCATATAAAGATCGTTTTCATGCATTATTA
TATTTAGAAGAAATTGCACAAACAATAAACTTGCAACAATATAATATAGATAGTACAATT
ATGAGACGTTGTGGAGAATATTTGGTTATGGAAGTACCAGGACTTGCAGAAAAACGTCCA
TCTCTTTTGGTTGGTGATAGAGCTATAGTATCTTTCAAATGGGATAGTTCTCAAGGAAAA
TTAAAATATGAAGGATTTATTCACAAAATTACAAATTTGGAAATTTTTTTGAAATTTAAT
TACAAATTTCATCAAGAATATAATTATGATGATTGTCAAGTATCATTTAAATGTTCACAA
TCTGTCATGCAACGTTGTCATAATGCAATTAATATGGCTGTACATCGTCTTGGTCAAAAT
TTTTTGTTTCCTACTCATGTAATAGAAAAAGAATCTCAATTAGATATTGAAGAATTTGAA
ATAAAAAATAACAAACAGACTCATCAACGGACTAATTCTGTATCATCAGAATCTTCTTCT
ACTAGTACTACATCTACAAGTAATAAATCTAATGGTACAACAAAATCGTTTACAAAAATG
TCAGTTGTACAACGATTATTTAATGTTGAACCAATTGAGCAAAATCTAGCAATGAAATCT
GATATAAAAAATGAATATATTAAAACAAAAGATGAAATGAATGTTATTAAAGATGCAATG
CATGAATTGCCAGATTCAAATTCTTCTTATAATATTGAATTACAGCCAATTATTTCACAA
GTACGAAAACGAAAATTGCATTGGTTTAATAAAAATTTAAATTACTATCAGAAAGAAGCT
GTAAAAAATATCTTAAAAGGACATGCACGACCATTACCTTATGTGATTTTTGGACCACCT
GGTACAGGAAAAACCATTACTCTTTGTGAAACAATTCTGCAAATTTTATCAATTATACCT
GAAAGTCGATTATTAGTTGCAACACCATCTAATAGTTCGGCAAATCTTATAGCAGAAAGA
CTTTTAGATAGTGGTGTACTTAAACCTGGTGATATGGTACGACTTATAGCTTATCATTGC
TTGGGTAATGATTCCATACCCAATAAATTATTACCATACTGTGCCACTGCAGAATTAGCA
GATGAAACAACAGTTGAAAAAATAAAATATAATGGAGTAGGACCAAAATTAAATTGTACT
ATGAGTATACTTGGACGCCATAGAATTACTATTGGTACCTGTATTGCATTGGGAATATTA
AATAATATGGGTTTTCCTCGTGGACATTTTTCACATGTACTAGTTGATGAAGCAGGTCAA
GCAACAGAACCAGAGATTATGATTCCACTTAATTTTATTCATTCTGATTATGGACAAGTA
GTTCTCGCAGGCGATCCATTACAACTCGGACCAATTGTACAAAGTGGAATAGCAAAAAAT
TTTGGTTTAGACGAGTCATTTTTATTAAGATTGTTACGTCATTTTCCTTATCAAAGAGAT
CCTAATGGATTTGAAACACATTATGATCCTCGACTTGTCACGAAACTTATTGTAAATTAT
CGAAGTTTACCAGAAATACTCGAATTATCAAGTTCATTATTTTATGATTCTGAATTAAAA
GCACAGATATCTTCTAAAAAAAGTAAAGAAGCAAAACTTTTACAAACATTAGCTTCTGAA
TTGCCAAAAAGAAAAGGTATTCCACCAGCTATAGTTTTTCATGGTGTAAATGGTGAAAAT
TGTAAAGACAACGATAGTCCAAGTTGGTATAATCCTGAAGAAGCAACTCAAGTATATCTT
TATTTGTTAAAGTTATATAAATGCGGTCTTTCACCCGATGATATTGGAATTATAACTCCT
TATCAAAAACAGGTTCTTCAAATTCGTGAATTACTCATGGAATTAAATATAGAATTACCA
AAAATTAGTAGCGTTGAAGGATTTCAAGGTCAAGAGCGCAATGTTATCATTATTTCAGCT
GTACGATCTTCAACTAATTTTGTAAATGAAGATATTAAACATTCTCTTGGATTTGTTGCT
TGTCCTCGAAGACTTAATGTGGCAGTTACTCGAGCTCGTGTTTTAGTTATTATCTTAGGA
AATCCCAAACTTTTGGCACAAGATCCATATTGGAAAAGCGTTTTAATATATTGTATTAAT
CAAGATTCTTATACTGGATGTAGTTTCGGTTTTTCCAATATGGAAGATTCTTGGATAGAA
GCAAATAATTTTTTTATTAATGATGAAATAAACAAATCA
>Aflo_XM_012489204.1
ATGTTTTCATTTATATATACACTTATAAAATATACTATAGGAAATAAATCATCAATTGAA
AATGAATCAGATGAAATAAATAATGTTATAGCACGCATTGAAAATGCTTATGAAAAAGAA
ATACAAGAAGATGAATATTTTAATAAAGATGCTAATTATTATAAAATAGGAAACATTACT
TTGATTGACACAGATTATATAATAGTTGATGATTTTTATATTTGTGATACAGTGAATGTT
TCTATAGATAATTTAAAAGTAGGTGATAGAGTTTATTACTTGCTTTTGCAAGACAATCAT
GGAACAGGATATAAAATAAAAAAAATTATTTCTGTGATAGATGAATCATGGGATAATGAA
ATAAATGTTATTAAACCTCAAACATTAACAAAATGTATAATTGGAAAAGTTACAGAACGT
AAAAATCGATTGTTAATTGTAGAACCTAATAATATTATTGTTGATTTAAACAAAGTACAA
TCTGAATTTATTCCTGTAATTGGAGATTGGTTAAAATTAGAATCAGAAGTAGAAATTGAT
GAAGTTTCTTATAATCTTAGTGGAGAAATTTTGGAAATAAAAAAGATACAACCTCTACGA
TCTAAGTTAAATATTGGAATTGTATCTTGTTTTGACCCAATTAAAGAAATTGGTGTTATT
GGAAAAGATACTGTATTTAATAAAAGGATATGTGATACTGGTTACATTCCTTGCGTTGGT
GATAAAGTAATAAATGATAGTATTGAGAGTGATCAAGGAATTTATACATGGAGGTCATTA
ACAGTAGTTCCAGTAATTCAGACTTCTATAAAAAAAACGAAATTACCAATGTTATATAAT
ACCTTTACATCAAAAAAGAATTTAAATGAACTTGCAAAAGATAAATGTGGTATTGTTATT
AGTGATAATATAAATATTGATTTAAATATAGAAGAAGAAAAAAATGTAACAGTTACTATA
GAAAATGTAGGTAATACTATTCATGTATTGTGCAAAGGTTGTTTTATGATAAAAAAAGCC
CATTCTCAATTAACTTTAATGAAACCAATTATTCCTAATACAATCTTAAATCCTTCTGAT
AAATTAACTTATATATTTAAGTGCACAGCAAAATTTATTGGTACAAGCAAAGAATTATTT
ATCTTTAATTTCAAAGATTTTGAAATTGGACGAATTTTTAATATTACTATTAAACCTAAA
ATTATAAAAAATNAATCATATAATAAAAATAATAATATTAATATCAATTATATACCAAAC
TTGGATGAATGGAATGAAGCTACATACATTCCAGGTATTCGTCCATGTAAACCACCATCA
TTTATTAAAGTACGAAATATGATATTTAAAGTTCCTAAACATTATTGGGATATAATATCA
AAATGTATAAATGAAGGAAAATCACAAACTGAAAGTGAATATGATATAGGAAATGCTATA
CCTTGTTTATTAAATAGACTTTGTCTTGAATCATATAAAGATCGTTTTCATGCATTATTA
TATTTAGAAGAAATTGCACAAACAATAAACTTACAACAATATAATATAGATAGTACAATT
ATGAGACGTTGTGGAGAATATTTGGTTATGGAAGTACCAGGACTTGCAGAAAAACGTCCA
TCCCTTTTGGTTGGTGATAGAGCTATAGTATCTTTCAAGTGGGATAGTTCTCATGGAAAA
TTAAAATATGAAGGATTTATTCACAAAATTACAAATTTGGAAATTTTTTTGAAATTTAAT
TACAAATTTCATCAAGAATATAATTATGATGATTGTCAAGTATCATTTAAGTGTTCACAA
TCTGTCATGCAACGTTGTCATAATGCAATTAATATGGCTGTACATCGTCTTGGTCAAAAT
TTTTTGTTTCCTACTCATGTAGTTGAAAAAGAATCTCAATTAGATATTGAAGAGTTTGAA
ATAAAAAATAACAAACAGACTCATCAACGGACTAATTCTGTATCATCAGAATCTTCTTCT
ACTAGTACTACATCTACAAGTAATAAATCTAATAGTACAACAAAATCGTATACAAAAATG
TCAGTTGTACAACGATTATTTAATGTTGAACCAATTGAGCAAAATCTAGCAATGAAATCT
GATATAAAAGACGAGTATATTAAAACAAAGGATGGAATGAATATTATTAAAGATACAATG
CATGTATTGCCAGATTCAAATTCTTCTTCTAATATTGAATTACAACCAATTATTTCACAA
ATGCGAAAACGAAAGTTGCATTGGTTTAATAAAAATTTAAATTACTATCAGAAAGAAGCT
GTAAAAAATATCTTAAAAGGACATGCACGACCATTACCTTATGTGATTTTTGGACCACCT
GGTACAGGAAAAACCATTACTCTTTGTGAAACAATTCTGCAAATTTTATCAATTATACCT
GAAAGTCGATTATTAGTTGCAACACCATCTAATAGTTCTGCAAATCTTATAGCAGAAAGA
CTTTTAGATAGTGGTGTACTTAAACCTGGTGATATGATACGACTTATAGCTTATCATTGC
TTGGGTAATGATTCCATACCCAGTAAATTATTACCATACTGTGCCACTGCAGAATTAGCA
GATGAAACAACAATTGAAAAAATAAAATATAATGGAGTAGGACCAAAATTAAATTGTACT
ATGAGTATACTTGGACGTCACAGAATTACTATTGGTACCTGTATTGCATTGGGAATATTA
AATAATATGGGTTTTCCTCGTGGACATTTTTCACATGTACTAGTTGATGAAGCAGGTCAA
GCAACAGAACCAGAGATTATGATTCCACTTAATTTTATTCATTCTGATTATGGACAAGTA
GTTCTCGCAGGCGATCCATTACAACTTGGACCAGTTGTACAAAGTGGAATAGCAAAAAAT
TTTGGTTTAGACGAGTCATTTTTATTAAGATTGTTACGTCATTTTCCTTACCAAAGAGAT
CCTAATGGATTTGAAACACATTATGATCCTCGACTTGTTACGAAACTTATTGTAAATTAT
CGAAGTTTACCAGAAATACTCGAATTATCAAGTTCATTATTTTATAATTCTGAATTAAAA
GCGCAGATATCTTCTAAAAAAAGTAAAGAAGCAAAACTTTTACAAACATTAGCTTCTGAA
TTGCCGAAAAGAAAAGGTATTCCACCAGCTATAGTTTTTCATGGTGTAAATGGTGAAAAT
TGTAAGGACAATGATAGTCCAAGTTGGTATAATCCTGAAGAAGCAACTCAAGTATATCTT
TATTTGTTAAAGTTATATAAATGCGGTCTTTCACCCGATGATATTGGAATTATAACTCCT
TATCAAAAACAGGTTCTTCAAATTCGTGAATTACTTTTGGAATTAAATATAGAATTACCA
AAAATTAGTAGTGTTGAAGGATTTCAAGGTCAAGAGCGCAATGTTATTATTATTTCAACT
GTACGATCTTCAACTAATTTTGTAAATGAAGATATTAAACATTCTCTTGGATTTGTTGCT
TGTCCTAGAAGACTTAATGTGGCAGTTACTCGAGCTCGTGTTTTAGTTATTATTTTAGGA
AATCCCAAACTTTTGGCACAAGATCCATATTGGAAAAGCGTTTTAATATATTGTATTAAT
CAAGATTCTTATACTGGATGTAGTTTCGGTTTTTCCAATATAGAAGACTCTTGGATAGAA
GCAAATAATTCTTTTATCAGTGATGAAATAAACAAATCA
