# Supplementary material for: Contrasting patterns of molecular evolution in metazoan germ line genes
Source: BMC Evol Biol. 2019 Feb 11;19:53. doi: 10.1186/s12862-019-1363-x (PMC6371493; doi:10.1186/s12862-019-1363-x)
Supplement: Supplementary file 2 — Alignments. (ZIP 213 kb) [file 12862_2019_1363_MOESM2_ESM.zip › Alignments_avail_on_request/Dros_nos_final.fas]

>FBpp0343664_Dana
ATGTTCCGGAGCAGCCTGGAAGGCAACGCAGCAGCCGTAGGTAGCAACGGAATCCTTCTC
GGACAAACGACTAACTGTTCTCCAATGCAGGACAATTACTCGGCGTTCCATGGAAGGGGC
GGGCTCAATTTGCTGGGCCTCCAGGATATGTATTTGGACACTAGCGGCACTACTTCGTCG
GCCACGCTAAGTCCCCCGCTGACGCCCCTCACTCCGGAACCCACTGCGCAGACAACGACG
CATTTTCCACTTTTGGCTGACAGCGCAGCCGCAGCCAATACGCTGCTCCTGCAACGCCAA
TACCATTACCACTTGCTGCTCCAGCAACAACAACAATTGGCCTTGGCGCAACATCAATTG
GCTTTGGCTGCATCGGCGGCCGCGGTAAATGTTAATAATCATCAAAAGGATGAGATTGCG
CGATCTCTAAAGATTTTTGCGCAGCTGACCACAGGCGCATCAGAGAACGCGCATGGCTCC
ATGCAGGATGTGATGCAGGAGTTTGCGGCTAATGGCTATGTGAGCGATGACATTAATCGC
TTCCACTATGGGAGTGCTCCGCCACAAGCTATGACACCGCCGCCGCCGCCGCCTCCTTCT
CTACAGGCGCCATTGGGACACACTTCATCGCCGCAGGCCAGTCCAAATGTTAATTTAATG
CCTGTCCCACTTACGGCCCACTGGCTAAGCAATTACCGCGAGCAGCTCAACAATGTTTGG
CGGCACATGTCCTACATGCCCACCGCCACCAATACTGCCAGCCTCCAGGCTCAAGCGGCG
ATGCCCATTGCCCCTTTGACCGGCATGGGGGTCAGCCTGGGATTCCCTATTCAACCGGAC
CATTTGCGCAATGGGAGCAACAACGCCAATAAAGTTCATAAGCGTTTTAATAACAAGACA
AAAGATGTAAATCGTCACTGCGTATTTTGCGAGAACAACAGCGAACCGGAGGCAGTGGTT
AACAGCCACACGGTTCGCGACAACTTCAATCGTGTTCTTTGCCCCAAGCTACGCACTTAT
GTGTGCCCCATTTGTGGAGCATCTGGGGATTCGGCGCACACTATTAAATATTGCCCCAAG
AAGCCAATCATCACCATGGAGGATGCTATCAAGGCGGAGTCGTTCCGACTTGCCAAAAGC
AGCTACTACAAGCAACAAATGAAAGTT
>FBpp0141698_Dere
ATGTTCCGCAGCAACTTGGAGAGCAGTGTACCAGCAGTAGGTAGAAATCCCCCTTCGTTG
CCTCTGACTGGAAAGATTTCCCCCTTGCAGGATAACTTTTCTGCTTTTCACGCAAGAGGA
GGGCTCAACATGTTGGGCCTGCAGGACATGTACTTGGACACCAGTGGAGCCAACTCGTCG
GCCACTTTGAGTCCGCCACTTACGCCGCTCACCCCCGACCCGACGGCTGCTCAGACGACA
CACTTCCCTTTTCTGGCCGACAGCGCAGCCGCCGCCAATACGCTCCTGCTTCAGCGACAG
TACCACTACCACTTGCTGCTCCAGCAGCAGCAACAACTGGCTCTGGCGCAGCACCAATTG
GCGCTGGCTGCATCAGCGGCAGCGGCTAGTGCGAATCACCAGCAAAAGGACGAGATTGCG
CGATCCTTGAAAATCTTTGCGCAGGTGACGACGGGCGCAGCAGAAAATGCCGTTGGCACG
GTGCAGGATGTGATGCAGGAGTTCGCAACCAACGGCTATGCGAGCGATGATCTCAGCCGC
TTTTCTTACGGGAGTGCTCCGCCACAGGCGCAGACCCCACCGCCATCGCAACAGCAGGGG
TTGCACCTACCACTGGGGCGCAATACTGCCCAGCTGCACTCCAATGGAGCCAACTTAATG
TCCAATCCACTCGCCACCCACTGGCTAAACAACTACCGCGAGCAGCTGAACAACGTGTGG
CGGAACATGTCTTATATGCCAGCCGTCTCCAGTACAGTGGGGTTGCAGGTCCAAGCAGCA
GCCACCGTGTCCCCCAATCTCGGCGTGGGAATGGGTCTGGGATTGCCCGTGCAGGCCGAC
CAGCTGCGCGGAGCTTCTAATAATAACAACAAGGTGTACAAACGATACAACAGCAAGGTC
AAAGAGATCAGCCGCCACTGCGTCTTTTGTGAGAATAACAACGAACCAGAGGCGGTGGTC
AACAGCCACACAGTGCGAGACAACTTTAACCGAGTGCTTTGCCCCAAACTACGCACCTAC
GTGTGCCCCATCTGCGGGGCATCTGGGGACTCGGCGCACACTATTAAGTACTGCCCCAAG
AAGCCGATCATCACCATGGAGGATGCGATCAAGGCGGAATCGTTCCGTCTAGCCAAGAGC
AGTTACTACAAGCAACAGATGAAGGTT
>FBpp0208302_Dsec
ATGTTCCGCAGCAACTTGGAAGGCAGTGCAGCAGCAGTAGGTGCAAATCCTACCTCGTTG
ACTCTGACTGGAAAGATTTTCCAATTGCAGGACAACTTTTCTGCTTTTCACGCCAGAGGA
GGACTCAACATGCTGGGCCTGCAGGACTTGTACTTGGACACCAGTGGGGTCAACTCGTCG
GTCGCTTTGAGTCCGCCCATTACGCCGGTGACCCCTGACCCGACGTCTGCGCAGTCGACG
CACTTTTCTTTTCTGGCCGACAACGCAGCCACCGCCAATTCGCTCCTTCTGCAGCGACAG
TACCACTACCACTTGCTGCTCCAGCAGCAGCAACAACTGGCCATGGCGCAGCACCAATTG
GCGCTGGCTGCATCAGCGGCAGCGGCTAGTGCGAGTCACCAGCAAACGGACGAGATTGCG
CGATCCTTGAAAATCTTTGCGCAAGTGACGACGAGCGCAGCAGAAAATGCGGCTGGCTCG
ATGCAGGATGTGATGCAGGACTTCGCGACCAACGGCTATGCCAGCGATGATCTCGGTCGC
ATGTCCTACGGGAGTGCTCAGCCACAGGCGCAGACGCAACCGCAGCAGCAACAGCAGGGG
CTGCACCTGCCACTGGGCCGCAATCCTGCCCAGCTGCAGGTCAATGGCGGCAACTTAATG
CCCATACCACTCGCCACCCACTGGCTGAACAACTACCGCGAGCATCTGAACAACGTGTGG
CGAAACATGTCGTATGTGCCAGCCGCTACCAATACAATGGGTTTGCAGGCCCAAGCATCG
GCCACTGTGTCCACCAATCTCGGCGTGGGAATGGGTCTGGGATTTCCCGTGCAGGCTGAA
CAGCTGCGCGGAGCTTCTAATAACAACAACAAGGTGTACAAGCGATACAACAGCAAGGCT
AAAGAGATCAGCCGCCACTGCGTCTTTTGTGAGAATAACAACGAACCAGAGGCGGTAATC
AATAGTCACTCAGTGCGAGATAACTTTAACCGAGTGCTGTGCCCCAAACTACGCACCTAC
GTGTGCCCCATCTGCGGGGCATCTGGGGACTCGGCGCACACGATTAAGTACTGCCCCAAG
AAGCCGATCATCACCATGGAGGATGCGATCAAGGCGGAATCGTTTCGCCTAGCCAAGAGC
AGCTACTACAAGCAACAGATGAAGGTT
>FBpp0316436_Dsim
ATGTTCCGCAGCAACTTGGAAGGCAGTGCAGCAGCAGTAAGTGCAAATCCCCCCTCGTTG
ACTCTGACTGGAAAGATTTTCCAATTGCAGGACAACTTTTCTGCTTTTCACGCCAGAGGA
GGACTCAACATGCTGGGCCTGCAGGACTTGTACTTGGACACCAGTGGGGTCAACTCGTCG
GTCGCTTTGAGTCCGCCCATTACGCCGGTGACCCCTGACCCGACGTCTGCGCAGTCGACG
CACTTTTCTTTCCTGGCCGACAACGCAGCCACCGCCAATTCGATCCTTCTGCAGCGACAG
TACCACTACCACTTGCTGCTCCAGCAGCAGCAACAACTAGCCATGGCGCAGCACCAATTG
GCGCTGGCTGCATCAGCGGCAGCGGCTAGTGCGAGTCACCAGCAAACGGACGAGATTGCG
CGATCCTTGAAAATCTTTGCGCAGGTGACGACGGGCGCAGCAGAAAATGTGGCTGGCTCG
ATGCAGGATGTGATGCAGGACTTCGCGACCAACGGCTATGCCAGCGATGATCCCGGTCGC
ATGTCCTACGGGAGTGCTCTGCCACAGGCGCAGACGCAACCGCAGCAGCAACAGCAGGGG
CTGCACCTGCCACTGGGCCGCAATCCTGCCCAGCTGCAGGTCAATGGCGGCAACTTAATG
CCCATGCCACTCGCCACCCACTGGCTGAACAACTACCGCGAGCATCTGAACAACGTGTGG
CGAAACATGTCGTATGTGCCAGCCGCTTCCAATACAATGGGATTGCAGGCCCAAGCATCG
GCCACTGTGTCCACCAATCTCGGCGTTGGAATGGGTCTGGGATTTCCCGTGCAGGCTGAA
CAGCTGCGCGGAGCTTCTAATAACAACAACAAGGTGTACAAGCGATACAACAGCAAGGCT
AAAGAGATCAGCCGCCACTGCGTCTTTTGTGAGAATAACAACGAACCAGAGGCGGTAATC
AATAGCCACTCAGTGCGAGATAACTTTAATCGAGTGCTGTGCCCCAAACTACGCACCTAC
GTGTGCCCCATCTGCGGGGCATCTGGGGACTCGGCGCACACGATTAAGTACTGCCCCAAG
AAGCCGATCATCACCATGGAGGATGCGATCAAGGCGGAATCGTTCCGCCTAGCCAAGAGC
AGCTACTACAAGCAACAGATGAAGGTT
>FBpp0270595_Dyak
ATGTTCCGCAGCAACTTGGAAAGCAGTGCAGCAGCAGTAGGTAAAAATCCCCCTTCTTTG
ACTCTGATTGGAAAGATTTTCTCCCCGCAGGATAATTTTTCTGCTTTTCACGCAAGAGGA
GGACTCAACATGTTGGGCCTGCAAGACATGTACTTGGACACCAGTGGAGCCAACTCGTCG
GCCACTTTGAGTCCGCCTCTTACGCCGCTGACCCCCGACCCGACGGCTGCTCAAACGACG
CACTTTCCTTTTCTGGCCGACAGCGCAGCCGCCGCCAATACACTCCTGCTACAACGACAG
TACCACTACCACTTGCTGCTCCAGCAGCAACAACAACTGGCCCTGGCGCAGCACCAATTG
GCGCTGGCTGCATCAGCGGCAGCGGCTAGTGCGAATCACCAGCAAAAGGACGAAATTGCG
CGATCCTTGAAAATCTTTGCGCAGGTGACGACGGGCGCAGCAGAAAATGCGGCTGGATCG
GTGCAGGACGTGATGCAGGAGTTCGCAACCAACGGCTATGCGAGCGATGATCTCAGCCGC
TTTGCCTACGGGAGTACTCCGCCACAGCCGCAGACGCCACCGCCATCGCAACAGCAGGGG
ATGCATCTGCCACTGGGCCGCAGTCCTGTCCAGCTGCAGTCCAATGGAGCGAACTTAATG
TCAAATCCACTCGCCACCCATTGGCTGAACAACTACCGCGAGCAGCTGAACAACGTGTGG
CGGAACATGTCTTACATGCCAGCCGCCTCCAGTACAGTGGTCTTGCAGGTCCAAGCAGCG
GCCACCGTGTCTCCCAATCTCGGCGTAGGAATGGGTCTGGGATTGCCCGTGCAGGCCGAC
CAGCTGCGCGGAGCTTCTAACAACAATAACAAGGTGTACAAGCGATACAACAGCAAGGTC
AAAGAGATCAGCCGCCACTGCGTTTTTTGTGAAAATAACAACGAACCAGAGGCGGTGGTC
AACAGCCACACAGTGCGAGACAACTTCAACCGAGTGCTGTGCCCCAAACTACGCACCTAT
GTGTGCCCTATCTGTGGGGCATCTGGGGACTCGGCGCACACTATTAAGTACTGCCCCAAG
AAACCGATCATCACCATGGAGGATGCGATCAAGGCGGAATCGTTCCGCCTAGCCAAGAGC
AGTTACTACAAGCAACAGATGAAGGTT
>Dmel_nos
ATGTTCCGCAGCAACTTGGAGGGCAGTGCAGCAGCAGTAGGTGCAAATCCCCCCTCGTTG
GCTCAGTCTGGAAAGATTTTCCAATTGCAGGATAACTTTTCTGCTTTTCACGCCAGAGGA
GGGCTCAACATTCTGGGCCTGCAGGACATGTATTTGGATACCAGTGGGGCCAACTCGTCG
GCCACTTTGAGTCCGCCCATTACGCCGGTGACCCCTGACCCGACGTCTGCGCAGTCGACG
CACTTCCCTTTTCTGGCCGACAGCGCAGCCACCGCCAATTCGCTCCTTATGCAGCGACAG
TACCACTACCACTTGCTGCTCCAGCAGCAGCAGCAACTGGCCATGGCGCAGCACCAATTG
GCGCTGGCTGCATCAGCGGCAGCGGCTAGTGCGAGTCACCAGCAAACGGACGAGATTGCG
CGATCCTTGAAAATCTTTGCGCAGGTGACGACGGGCGCAGCAGAAAATGCGGCTGGCTCG
ATGCAGGATGTGATGCAGGAGTTCGCGACCAATGGCTATGCCAGCGATGATCTCGGTCGC
ATGTCCTACGGGAGTGCTCCGCCACAGGTGCAAATGCCACCGCAGCAGCAACAGCAGGGG
CTGCACCTGCCACTGGGCCGCAATCCTGCCCAGCTGCAGACCAATGGCGGCAACTTAATG
CCCATTCCACTCGCCACCCACTGGCTGAACAACTACCGGGAGCATCTGAACAACGTGTGG
CGAAACATGTCGTATATACCAGCCGCTCCCAATACAATGGGTTTGCAGGCCCAAACAGCG
GCCACTGTGTCCACCAATCTCGGCGTGGGAATGGGTCTGGGATTGCCCGTGCAGGGCGAA
CAGCTGCGCGGAGCTTCCAACAACAACAACAAGGTGTACAAGCGTTACAACAGCAAGGCC
AAAGAGATCAGCCGCCACTGCGTCTTTTGTGAGAATAACAACGAACCAGAGGCGGTTATC
AATAGCCACTCAGTGCGAGATAACTTTAACCGAGTGCTGTGCCCCAAACTACGCACCTAC
GTGTGCCCCATCTGCGGGGCATCTGGGGACTCGGCGCACACGATTAAGTACTGCCCCAAG
AAGCCGATCATCACCATGGAGGATGCGATCAAGGCGGAATCGTTCCGCCTAGCCAAGAGC
AGTTACTACAAGCAACAGATGAAGGTT
