# Supplementary material for: Contrasting patterns of molecular evolution in metazoan germ line genes
Source: BMC Evol Biol. 2019 Feb 11;19:53. doi: 10.1186/s12862-019-1363-x (PMC6371493; doi:10.1186/s12862-019-1363-x)
Supplement: Supplementary file 2 — Alignments. (ZIP 213 kb) [file 12862_2019_1363_MOESM2_ESM.zip › Alignments_avail_on_request/Apis_med_final.fas]

>Amel_XM_392838.6_med
ATGGTTGGATTGGCGGGCGGGGGAGGTCATCTGTATCCCTCGCCCCCAATGCAACCTAAT
CCAGAATTGAGGGAAATGACAGGAATCGCTCCTAGTGCCCCAACTAGTGCAGATGCTTGT
TTAAGCATAGTACATTCTCTCATGTGTCATCGTCAGGGTGGAGAAAGTGAAGGATTTAGT
AAAAGAGCTATTGAATCTTTGGTTAAAAAGCTTAAAGAAAAACGAGATGAATTAGATAGC
TTAATAACTGCTATTACTACAAATGGAGCTCATCCTAGTAAATGTGTTACAATACAGAGA
ACTTTGGATGGAAGGTTACAAGTTGCTGGTCGTAAAGGTTTCCCACATGTTATTTATGCA
CGAATCTGGAGATGGCCAGATTTACACAAAAATGAATTAAAACATGTCAAATACTGCCAA
TTTGCTTTTGATTTAAAATGTGATTCTGTATGTGTAAATCCATATCACTATGAGAGAGTT
GTATCTCCTGGCATAGACCTATCTGGGCTGACTCTGCAATCGGGAGTAGGCGTAGGACCA
GGTGGTAGATTGGTCAAAGATGAATATTCAGTTGGTGGTGGGAGCAGTGCAACAGCTGGA
GCAGTAGGATCTGCAATGGATGTTGATGGAGAAATGAACCAAACTATTCAGCATCATCCA
CCTACTCAACCTACTTCATCTAATAACACTCAGCCATCTCAACAGACTTTTATACCAGGT
CTAGCACCACCTAATTCAACTAGTGGTGAGGGTGTGTTTGGCAGTAATGGGGGAGGGAAT
AATGGTGGTAATCCACATAATAAATTGGATGACAATAATTGCCCCAGACAAACCTGGATT
CCTACACCTCATCATCCTACAACACGTAACATTCATCATCCAGTAGTACATCCAATGAGT
CACACCGTAGGTAGCCAACAGCAGTCATTGAATACATCTAGTGGAAGCAGTGGAACACAG
ATGCTGAGTCCTTCACAGGGACAATCTACTGAAACATTTTATGGAACAAACACACCTCCT
CAAGATCTTAATCAACCACCTACTGTTGATGCATTAGCAGCATCTTTAGGCGAAGGTCAA
AATTCTCCCGTATCTCCTGTACATCTTCATCATTCAAATGGATTTCCAGTAGGTACTGCT
GCTTATAATTCAGGAGCACCTCAATGGACTGGACCCAATACTTTGACATATACACAAAGC
ATGCAACCTCCAGATCATAGACATCTTCATCCTACTTCTTATTGGGGTGGTCATGGAGGT
GAAGTAAGTGGAAACATCGGTGGTTTATTATCTACACAACCAGCACCAGAATATTGGTGT
TCAGTTGGCTACTTTGAATTAGATACTCAAGTAGGCGAGACATTTAAAGTAAGCAGTGGT
TGTCCTACTGTAACAGTTGATGGTTATGTGGATCCAAGTGGTGGCAATAGATTTTGCTTA
GGAGCTTTGAGTAATGTACACAGAACAGAACAAAGTGAAAAAGCTCGTCTTCACATAGGA
AAAGGAGTTGTCTTAGATTTAAGAGGTGAAGGAGACGTTTGGTTAAGATGCCAAAGTGAA
CATAGTGTTTTTGTACAGTCTTATTATTTAGACAGAGAAGCAGGTCGTGCACCCGGGGAT
GCTGTGCATAAAATTTATCCCTCTGCATATATTAAAGTCTTTGATTTACGACAGTGTCAT
AAACAAATGAGAGGTCAAGCTGCTACTGCTCAAGCTGCAGCTGCCGCCCAAGCTGCAGCT
GTAGCAGGACATCTAACACATGGAGCACCAATTACTAAAAGTCTTAGTGCAGCAGCAGGA
ATAGGTGTAGATGATCTTCGACGACTTTGCATTTTACGTCTAAGTTTTGTAAAAGGTTGG
GGTCCTGATTATCCTCGACAAAGTATAAAAGAAACTCCTTGCTGGATAGAGGTACATTTA
CATCGAGCTCTTCAATTGTTGGATGAAGTTTTACATACTATGCCAATAGATGGTCCACGG
GGAATTGAA
>Acer_XM_017064234.1
ATGGTTGGATTGGCGGGCGGGGGAGGTCATCTGTATCCCTCGCCCCCAATGCAACCTAAT
CCAGAATTGAGAGAAATGACAGGAATCGCTCCTAGTGCCCCAACTAGTGCAGATGCTTGT
TTAAGCATAGTACATTCTCTCATGTGTCATCGTCAGGGTGGAGAAAGTGAAGGATTTAGT
AAACGAGCTATTGAATCTTTGGTTAAAAAGCTTAAAGAAAAACGAGATGAATTAGATAGC
TTAATAACTGCTATTACTACAAATGGAGCTCATCCTAGTAAATGTGTTACAATACAGAGA
ACATTGGATGGAAGGTTACAAGTTGCTGGTCGTAAAGGTTTCCCACATGTTATTTATGCA
CGAATCTGGAGATGGCCAGATTTACACAAAAATGAATTAAAACATGTCAAATACTGCCAA
TTTGCTTTTGATTTAAAATGTGATTCTGTATGTGTAAATCCATATCACTATGAGCGAGTT
GTATCTCCTGGCATAGACCTATCTGGACTGACTCTGCAATCGGGAGTAGGCGTAGGACCA
GGTGGTAGATTGGTCAAAGATGAATATTCAGTTGGTGGTGGAAGCAGTGCAACAGCTGGA
GCAGTAGGATCTGCAATGGATGTTGATGGAGAAATGAACCAAACTATTCAGCATCATCCA
CCTACTCAACCTACTTCATCTAATAACACTCAGTCATCTCAACAGACTTTTATACCAGGT
CTAGCACCACCTAATTCAACTAGTGGTGAGGGTGTGTTTGGCAGTAATGGGGGAGGGAAT
AATGGTGGTAATCCACATAATAAATTGGATGACAATAATTGCCCCAGACAAACCTGGATT
CCTACACCTCATCATCCTACAACACGTAACATTCATCATCCAGTAGTACATCCAATGAGT
CACACCGTAGGTAGCCAACAGCAGTCATTGAATACATCTAGTGGAAGCAGTGGAACACAG
ATGCTGAGTCCTTCACAGGGACAATCTACTGAAACATTTTATGGAACAAACACACCTCCT
CAAGATCTTAATCAACCACCTACTGTTGATGCATTAGCAGCATCTTTAGGCGAAGGTCAA
AATTCTCCCGTATCTCCTGTACATCTTCATCATTCAAATGGATTTCCAGTAGGTACTGCT
GCTTATAATTCAGGAGCACCACAATGGACTGGACCCAATACTTTGACATATACACAAAGC
ATGCAACCTCCAGATCATAGACATCTTCATCCTACTTCTTATTGGGGTGGTCATGGAGGT
GAAGTAAGTGGAAACATCGGTGGTTTATTATCTACACAACCAGCACCAGAATATTGGTGT
TCAGTTGGCTATTTTGAATTAGATACTCAAGTAGGTGAGACATTTAAAGTAAGCAGTGGT
TGTCCTACTGTAACAGTTGATGGTTATGTGGATCCAAGTGGTGGCAATAGATTTTGCTTA
GGAGCTTTGAGTAATGTACACAGAACAGAACAAAGTGAAAAAGCTCGTCTTCACATAGGA
AAAGGAGTTGTGTTAGATTTAAGAGGTGAAGGAGATGTTTGGTTAAGATGCCAAAGTGAA
CATAGTGTTTTTGTACAGTCTTATTATTTAGACAGAGAAGCAGGTCGTGCACCCGGGGAT
GCTGTGCATAAAATTTATCCCTCTGCATATATTAAAGTCTTTGATTTACGACAATGTCAT
AAACAAATGAGAGGTCAAGCTGCTACTGCTCAAGCTGCAGCTGCTGCCCAAGCTGCAGCT
GTAGCAGGACATCTAACACATGGAGCACCAATTACTAAAAGTCTTAGTGCAGCAGCAGGA
ATAGGTGTAGATGATCTTCGACGACTTTGCATTTTGCGTCTAAGTTTTGTAAAAGGTTGG
GGTCCTGATTATCCTCGACAAAGTATAAAAGAAACTCCTTGCTGGATAGAGGTACATTTA
CATCGAGCTCTTCAATTGTTGGATGAAGTTTTACATACTATGCCAATAGATGGTCCACGG
GGAATTGAA
>Ador_XM_006616995.1
ATGGTTGGATTGGCGGGCGGGGGAGGTCATCTGTATCCCTCGCCCCCAATGCAACCTAAT
CCAGAATTAAGAGAAATGACAGGAATCGCTCCTAGTGCTCCAACTAGTGCAGATGCTTGT
TTAAGCATAGTACATTCTCTCATGTGTCATCGTCAGGGTGGAGAAAGTGAAGGATTTAGT
AAAAGAGCTATTGAATCTTTGGTTAAAAAGCTTAAAGAAAAACGAGATGAATTAGATAGC
TTAATAACTGCTATTACTACAAATGGAGCTCATCCTAGTAAATGTGTTACAATACAGAGA
ACTTTGGATGGAAGGCTACAAGTTGCTGGTCGTAAAGGTTTCCCACATGTTATTTATGCA
CGAATCTGGAGATGGCCAGATTTACACAAAAATGAATTAAAACATGTCAAATACTGCCAA
TTTGCTTTTGATTTAAAATGTGATTCTGTATGTGTAAATCCATATCACTATGAGCGAGTT
GTATCTCCTGGCATAGACCTATCTGGGCTGACTCTGCAGTCGGGAGTAGGCGTAGGACCA
GGTGGTAGATTGGTCAAAGATGAATATTCAGTTGGTGGTGGGAGCAGTGCAACAGCTGGA
GCAGTAGGATCTGCAATGGATGTTGATGGAGAAATGAACCAAACTATTCAGCATCATCCA
CCTACTCAACCCACTTCATCTAATAACACTCAAGCATCTCAACAAACTTTTATACCAGGT
CTAGCACCACCTAATTCAACTAGTGGTGAGGGTGTGTTTGGCAGTAATGGGGGAGGGAAT
AATGGTGGTAATCCACATAATAAATTGGATGACAATAATTGCCCCAGACAAACCTGGATT
CCTACACCTCATCATCCTACAACACGTAACATTCATCATCCAGTAGTACATCCAATGAGT
CACACCGTAGGTAGCCAACAGCAGTCATTGAATACATCTAGTGGAAACAGTGGAACACAG
ATGCTGAGTCCTTCACAGGGACAATCTACTGAAACATTTTATGGAACAAATACACCTCCT
CAAGATCTTAATCAACCACCTACTGTTGATGCATTAGCAGCATCTTTAGGCGAAGGTCAA
AATTCTCCTGTATCACCTGTACATCTTCATCATTCAAATGGATTTCCAGTAGGTACTGCT
GCTTATAATTCAGGAGCACCACAATGGACTGGACCCAATACTTTAACATATACACAAAGC
ATGCAACCTCCAGATCATAGACATCTTCATCCTACTTCCTATTGGGGTGGTCATGGAGGT
GAAGTAAGTGGAAACATCGGTGGTTTATTATCTACACAACCAGCACCAGAATATTGGTGT
TCAGTTGGCTACTTTGAATTAGATACTCAAGTAGGCGAGACATTTAAAGTAAGCAGTGGT
TGTCCTACTGTAACAGTCGATGGTTACGTGGATCCAAGTGGTGGCAATAGATTTTGCTTA
GGAGCTTTGAGTAATGTACACAGAACAGAACAAAGTGAAAAAGCTCGTCTTCACATAGGA
AAAGGAGTTGTGTTAGATTTAAGAGGTGAAGGAGACGTTTGGTTAAGATGCCAAAGTGAA
CATAGTGTCTTTGTACAGTCTTATTATTTAGACAGAGAAGCAGGTCGTGCACCCGGGGAT
GCTGTGCATAAAATTTATCCCTCTGCGTATATTAAAGTCTTTGATTTACGACAGTGTCAT
AAACAAATGAGAGGTCAAGCTGCTACTGCTCAAGCTGCAGCTGCCGCTCAAGCTGCAGCT
GTAGCAGGACATCTAACACATNNNNNACCAATTACTAAAAGTCTTAGTGCAGCAGCAGGA
ATAGGTGTAGATGATCTTCGACGACTTTGCATTTTGCGTCTAAGTTTTGTAAAAGGTTGG
GGTCCTGATTATCCTCGACAAAGTATAAAAGAAACTCCATGCTGGATAGAGGTACATTTA
CATCGAGCTCTTCAATTGTTGGATGAAGTTTTACATACTATGCCAATAGATGGTCCACGG
GGAATTGAA
>Aflo_XM_003696061.2
ATGGTTGGATTGGCGGGCGGGGGAGGTCATCTGTATCCCTCGCCCCCAATGCAACCTAAT
CCAGAATTGAGAGAAATGACAGGAATCGCTCCTAGTGCTCCAACTAGTGCAGATGCTTGT
TTAAGCATAGTACATTCTCTCATGTGTCATCGTCAAGGTGGAGAAAGTGAAGGATTTAGT
AAAAGAGCTATTGAATCTTTGGTTAAAAAGCTTAAAGAAAAACGAGATGAATTAGATAGC
TTAATAACTGCTATTACTACAAATGGAGCTCATCCTAGTAAATGTGTTACAATACAGAGA
ACTTTGGATGGAAGGCTACAAGTTGCTGGTCGTAAAGGTTTCCCACATGTTATTTATGCA
CGAATCTGGAGATGGCCAGATTTACACAAAAATGAATTAAAACATGTCAAATACTGCCAA
TTTGCTTTTGATTTAAAATGTGATTCTGTATGTGTAAATCCATATCACTATGAGCGAGTT
GTATCTCCTGGCATAGACCTATCTGGGCTGACTCTGCAATCGGGAGTAGGCGTAGGACCA
GGTGGTAGATTGGTCAAAGATGAATATTCAGTTGGTGGTGGGAGCAGTGCAACAGCTGGA
GCAGTAGGATCTGCAATGGATGTTGATGGAGAAATGAACCAAACTATTCAGCATCATCCA
CCTACTCAACCTACTTCATCTAATAACACTCAGCCATCTCAACAAACTTTTATACCAGGT
CTAGCACCACCTAATTCAACTAGTGGTGAGGGTGTGTTTGGCAGTAATGGGGGAGGGAAT
AATGGTGGTAATCCACATAATAAATTGGATGACAATAATTGCCCCAGACAAACCTGGATT
CCTACACCTCATCATCCTACAACACGTAACATTCATCATCCAGTAGTACATCCAATGAGT
CACACCGTAGGTAGCCAACAGCAGTCATTGAATACATCTAGTGGAAGCAGTGGAACACAG
ATGCTGAGTCCTTCACAGGGACAATCTACTGAAACATTTTATGGAACAAACACACCTCCT
CAAGATCTTAATCAACCACCTACTGTTGATGCATTAGCAGCATCTTTAGGCGAAGGTCAA
AATTCTCCTGTATCACCTGTACATCTTCATCATTCAAATGGATTTCCAGTAGGTACTGCT
GCTTATAATTCAGGAGCACCACAATGGACTGGACCCAATACTTTGACATATACACAAAGT
ATGCAACCTCCAGATCATAGACATCTTCATCCTACTTCTTATTGGGGTGGTCATGGAGGT
GAAGTAAGTGGAAACATCGGTGGTTTATTATCTACACAACCAGCACCAGAATATTGGTGT
TCAGTAGGCTACTTTGAATTAGATACTCAAGTAGGCGAGACGTTTAAAGTAAGCAGTGGT
TGTCCTACCGTAACAGTCGATGGTTACGTGGATCCAAGTGGTGGCAATAGATTTTGCTTA
GGAGCTTTGAGTAATGTACACAGAACGGAACAAAGTGAAAAAGCTCGTCTTCACATAGGA
AAAGGAGTTGTGTTAGATTTAAGAGGTGAAGGAGATGTTTGGTTAAGATGCCAAAGTGAA
CATAGTGTCTTTGTACAGTCTTATTATTTAGACAGAGAAGCAGGTCGTGCACCTGGGGAT
GCTGTGCATAAAATTTATCCCTCTGCATATATTAAAGTCTTTGATTTACGACAATGTCAT
AAACAAATGAGAGGTCAAGCTGCTACTGCTCAAGCTGCAGCTGCCGCCCAAGCTGCAGCT
GTAGCAGGACATCTAACACATGGAGCACCAATTACTAAAAGTCTTAGTGCAGCAGCAGGA
ATAGGTGTAGATGATCTTCGACGACTTTGCATTTTGCGTCTAAGTTTTGTAAAAGGTTGG
GGTCCTGATTATCCTCGACAAAGTATAAAAGAAACTCCATGCTGGATAGAGGTACATTTA
CATCGAGCTCTTCAATTGTTGGATGAAGTTTTACATACTATGCCAATAGATGGTCCACGG
GGAATTGAA
