# Supplementary material for: Contrasting patterns of molecular evolution in metazoan germ line genes
Source: BMC Evol Biol. 2019 Feb 11;19:53. doi: 10.1186/s12862-019-1363-x (PMC6371493; doi:10.1186/s12862-019-1363-x)
Supplement: Supplementary file 2 — Alignments. (ZIP 213 kb) [file 12862_2019_1363_MOESM2_ESM.zip › Alignments_avail_on_request/Dros_pum_final.fas]

>FBpp0345895_Dana
ATGGCCGCCGCCTCCCAGCAGTTTCTGGCCGCCCAGGCGCAGCAGAACGCGGCCTACGCC
GCCCAACAGGCCACGCCCTACGTCATCAATCCGGGCCAGGAGGCCGCTCCGTACATGGGC
ATGATTGCCGCCGCCCAGATGCCCTACTACGGTGTCGCCCCATGGGGCATGTATCCGGGC
AATCTGATTCCGCAGCAGGGCACGCAGCCGCGTCGTCCCCTCACCCCCTCGCAGCAGGGG
GCTGAGAATCAGCCCTACCAGGTCATCCCGGCCTTTCTCGATCACACTGGCTCCTTGCTG
ATGGGAGGACCTCGCACCGGCACGCCCATGCGCCTGGTGAGCCCCGCCCCCGTTTTAGTG
CCCCCGGGCGCCGCACGCGCCGGTCCCCCGCCCCCGCAGGCTCCCCAGCTGTACCAGCCG
CAGCCCCAGACGGCCCAACAGAATCTCTACTCGCAACAAAACGGCTCCAGTGTCGGAGGA
CTGACCCTGAACACAAACTCGCTGACAGGTCGCCGCGACTCCTTCGACCGCAGCACCTCG
GCCTTCAGCCCATCCGCCATGGACTACACCAGCAGCGGGGTGGCAGCCGCCAGTGCCGTC
AACAGCACCGTGGCCCAAGCCGCAGCCGCAGCAGCTGCAGCCGCCGCCGCACGTGGCAAG
TGGCCGGGAGCAGCGAGCAGTGCCTACGGAGCACTTGGAGCAGCCAATACCTCGGCCAGT
CCCCTGGGCGCCCCACTGACTCCTCCGCCATCGGCACAGTCCTGCCTTTTGGGCAGTCGA
GCTCCGGGCGCCGAGTCCCGTCAACGGCAACAACAACAGCAGCAACTCGCCGCCGTAGGT
CTGCCGGCAACAGCAGCAGCTGCCCAGGCAGCCGTGGCCGCCGCCGCCAATAATATGTTC
GGCTCGAATAGCTCACTATTTTCGAATCACCTGGCCATCCCGGGAACTGCAGCAGTGGCT
GCAGCAGCGGCAGCAGCAGCCGCCGCGAATTCGCGTCAAGTGGCCGCCACAGCGGCAGCA
GCAGCAGCGGTGGCAGCTGCCGGAGGTGTGGGCGGGCCCCCGGCCGGCAGATCCCGACTC
CTCGAGGATTTCCGCAACCAGCGCTACCCAAATCTTCAGCTGCGCGATCTCGTTAACCAT
ATTGTGGAATTCTCGCAGGATCAGCACGGCTCACGTTTCATCCAACAGAAGTTGGAGCGA
GCCACGGCTGCCGAGAAGCAGATGGTCTTCAGCGAAATCCTCGGAGCTGCTTACAGTCTG
ATGACCGACGTGTTCGGCAACTATGTGATCCAGAAGTTCTTTGAATTCGGAACCCCCGAG
CAGAAGAACACACTGGGCATGCAGGTCAAGGGTCATGTGCTTCAGCTGGCACTTCAGATG
TACGGCTGCCGGGTGATCCAGAAGGCCCTGGAGAGCATCTCGCCGGAGCAGCAACAGGAG
ATCGTGCATGAGCTGGATGGGCATGTGCTGAAGTGCGTCAAGGATCAGAATGGCAACCAT
GTGGTGCAAAAGTGCATTGAATGCGTGGATCCGGTGGCCCTGCAGTTCATCATCAATGCT
TTCAAGGGACAGGTGTACTCGCTGAGCACCCATCCTTATGGATGCCGGGTTATCCAGCGC
ATCCTGGAGCACTGCACCGCCGAGCAGACCACACCCATACTGGATGAGCTACACGAGCAC
ACCGAGCAGTTGATCCAGGACCAATACGGAAACTATGTAATTCAGCATGTGCTGGAACAC
GGAAAGCAGGAGGACAAGTCTATTCTGATCAACAGTGTACGCGGCAAGGTCCTGGTGCTG
TCCCAGCACAAGTTCGCCTCCAATGTGGTGGAGAAGTGCGTGACCCACGCCACTCGCGGA
GAGCGTACAGGACTCATCGACGAGGTTTGCACCTTCAACGACAACGCCTTGCACGTAATG
ATGAAGGACCAGTATGCCAACTATGTGGTCCAGAAAATGATCGATGTATCGGAGCCTACA
CAGCTGAAGAAGCTGATGACCAAGATCCGGCCCCACATGGCCGCCTTGCGCAAGTACACC
TACGGCAAGCACATTAACGCCAAACTGGAGAAGTACTACATGAAGATCACCAATCCCATT
GCGGTGGGCGCCGGAGCGGGAGGAGTGCCACCATCCTCGTCAGCAGTAGCAGTCAGCAGT
GGCGCTCTTGTGGCAACAGCGATCGCCTCCACCAGTGGCTCCAACACAACCACAAGCAGC
ACCACCAACAGCTTGGGCTCACCCTCCATCTGCTCGGTGCAGGAGAACGGAAACGGCATG
ATTGTGGAGCCCTCCTCCCCATCCGCCTCGGAGTCCTCATCCTCGGTGGTTTCGGCAGCG
GTGAACAGTGGCTTGGGTCCCATCGGGCCGCCCACCACCGCCAATGGGGTGCTG
>FBpp0373636_Dere
ATGGCGGCCGCGTCGCAACAATTCCTGGCCGCCCAGCAGGCGCAAAATGCGGCCTATGCC
GCCCAACAGGCCACGCCCTACGTCATCAATCCGGGCCAGGAAGCTGCCCCCTACATGGGC
ATGATTGCCGCCGCCCAGATGCCGTACTACGGCGTAGCGCCATGGGGCGTGTATCCGGGC
AATCTGATTCCGCAGCAGGGCACGCAGCCGCGCCGCCCCCTCACCCCCTCGCAGCAGGGT
GCCGAGAATCAGCCGTATCAGGTCATCCCGGCATTCCTCGATCACACGGGCTCCTTGCTG
ATGGGAGGACCGCGCACCGGAACGCCGATGCGTCTGGTTAGCCCCGCCCCCGTGCTGGTG
CCCCCGGGCGCCACCCGTGCCGGCCCCCCGCCCCCGCAGGGCCCGCAGCTGTATCAGCCG
CAGCCGCAGACGGCGCAACAGAATCTCTACTCGCAGCAGAATGGCTCCAGTGTCGGAGGT
CTCGCCTTGAACACGAGCTCGTTGACGGGGCGCCGCGACTCCTTCGACCGCAGCACCTCC
GCCTTCAGTCCCTCGACCATGGACTACACCAGCAGCGGAGTGGCAGCGGCCGCCGCGGTG
AACAGCACAGTGGCCCAGGCAGCAGCAGCTGCCGCAGCAGCCGCCGCAGCGCGTGGCAAG
TGGCCGGGAGCGGCCAGTGGAGCCTACGGATCCCTGGGAGCGGGCAATGCCTCGGCCAGT
CCGCTGGGCGCACCGCTCACACCGCCGCCCTCGGCGCAATCCTGCCTCTTGGGCAGCCGG
GCACCTGGAGCCGAGTCCCGCCAGCGGCAGCAGCAGCAACAGCAGCTGGCCGCCGTTGGT
CTGCCGGCGACTGCAGCAGCTGCACAGGCAGCGGTGGCCGCGGCGGCCAACAATATGTTC
GGGTCCAACAGCTCGATCTTCTCGAATCCGCTGGCCATTCCGGGCAGCGCAGCCGTGGCA
GCGGCGGCAGCAGCAGCAGCGGCTGCCAACTCGCGACAAGTGGCAGCAACGGCAGCGGCA
GCGGCGGCTGTGGCAGCAGCCGGCGGAGTGGGAGGCCCACAGCCAGGAAGATCTCGCCTA
CTCGAGGATTTCCGCAATCAGCGGTATCCGAATCTTCAGCTACGCGATCTCGTCAACCAC
ATTGTGGAGTTCTCACAGGATCAGCACGGCTCGCGGTTCATCCAACAGAAGTTGGAGCGG
GCCACCGCTGCCGAGAAGCAAATGGTGTTCAGCGAAATCCTAGCCGCAGCCTACAGCCTG
ATGACCGATGTCTTTGGCAACTATGTCATCCAGAAGTTCTTTGAGTTCGGCACCCCCGAG
CAGAAGAACACGCTGGGCATGCAGGTCAAGGGTCATGTGCTGCAGCTGGCGCTGCAAATG
TACGGCTGCCGAGTGATTCAGAAGGCACTGGAGAGCATCTCGCCGGAGCAGCAGCAGGAA
ATCGTGCACGAACTGGACGGACACGTGCTGAAGTGCGTCAAGGATCAGAATGGCAATCAT
GTGGTGCAGAAGTGCATTGAGTGCGTGGACCCGGTGGCGCTGCAGTTCATCATCAATGCG
TTCAAGGGTCAGGTGTACTCGCTGAGCACCCATCCGTATGGCTGCCGGGTGATCCAGAGG
ATCCTCGAGCACTGCACTGCCGAACAGACCACGCCCATCTTGGACGAACTCCATGAGCAC
ACCGAGCAGTTGATTCAGGACCAATATGGCAACTATGTAATTCAGCATGTGCTTGAACAC
GGCAAACAGGAGGATAAGTCCATTCTCATCAACAGCGTGCGCGGCAAGGTGCTGGTGCTA
TCCCAGCACAAGTTCGCCTCAAATGTTGTGGAGAAGTGCGTTACCCATGCCACGCGCGGA
GAACGCACTGGTCTCATAGACGAGGTCTGCACCTTCAACGACAACGCGTTGCACGTGATG
ATGAAGGACCAGTATGCCAACTATGTGGTCCAGAAAATGATCGATGTGTCGGAGCCGACG
CAGCTCAAGAAGCTGATGACCAAGATCCGGCCCCACATGGCCGCCTTGCGCAAGTACACC
TACGGCAAGCACATCAATGCCAAGTTGGAGAAGTACTACATGAAGATAACCAATCCCATT
ACGGTGGGCACAGGTGCTGGAGGAGTGCCGGCGTCCTCGTCGGCGGCAGCAGTCAGCAGT
GGTGCCGCTTCGGCATCGGTAACCGCCTGCACCAGTGGCAGCAGCACCACCACGACCAGC
ACCACCAACAGCCTGGCCTCTCCCACCATTTGCTCGGTGCAGGAGAACGGCAGCGCCATG
ATTGTGGAGCCCTCCTCCCCGGACGCCTCCGAGTCCTCGTCCTCGGTGGTGTCAGGCGCT
GTCAACAGCGGCTTGGGTCCCATTGGACCCCCGACCAACGGCAACGTTGTGCTG
>FBpp0207760_Dsec
ATGGCGGCCGCGTCGCAACAATTTTTGGCCGCCCAGCAGGCGCAAAATGCGGCCTATGCC
GCCCAACAGGCCACGCCCTACGTCATCAATCCGGGCCAGGAGGCTGCCCCGTATATGGGC
ATGATTGCCGCCGCCCAGATGCCGTACTATGGCGTAGCGCCATGGGGCATGTATCCGGGC
AATCTGATTCCGCAACAGGGAACGCAGCCGCGCCGCCCCCTCACCCCCTCGCAGCAGGGT
GCCGAGAATCAGTCGTATCAGGTCATCCCGGCATTCCTCGATCACACGGGCTCCTTGCTG
ATGGGAGGACCCCGCACCGGGACGCCGATGCGTCTGGTTAGCCCCGCCCCCGTTCTGGTG
CCCCCGGGCGCCACCCGTGCCGGCCCTCCGCCCCCGCAGGGCCCACAGCTGTATCAGCCG
CAGCCGCAGACGGCCCAACAGAATCTCTACTCGCAGCAGAATGGATCCAGTGTCGGAGGC
CTCGCCTTGAACACGAGCTCGTTGACGGGTCGCCGCGACTCCTTCGACCGCAGCACCTCC
GCCTTCAGTCCCTCGACCATGGACTACACCAGCAGCGGTGTGGCAGCGGCCGCCGCGGTG
AACAACACAGTGGCCCAGGCAGCAGCAGCTGCCGCAGCAGCCGCCGCAGCGCGTGGCAAG
TGGCCGGGAGCGGCCAGTGGAGCCTACGGAGCCCTGGGAGCGGGCAATGCCTCGGCCAGT
CCGCTGGGTGCACCAAACACACCGCCGCCATCGGCGCAATCCTGTCTCCTGGGCAGTCGT
GCACCTGGAGCCGAGTCCCGCCAGCGGCAGCAGCAGCAACAGCAGCTGGCCGCCGTTGGT
CTGCCGGCGACTGCAGCAGCTGCCCAGGCAGCGGTGGCAGCGGCTGCCAACAATATGTTC
GGATCCAACAGCTCGATCTTCTCGAATCCCCTGGCCATTCCGGGTACGGCAGCTGTGGCA
GCTGCGGCGGCAGCAGCAGCGGCCGCCAACTCTCGTCAGGTGGCTGCCACGGCAGCGGCA
GCAGCGGCGGTGGCAGCCGCCGGCGGAGTGGGAGGTCCACAGCCAGGAAGATCTCGCCTT
CTCGAGGATTTCCGCAACCAGCGGTATCCAAATCTTCAGCTACGCGATCTCGCTAACCAC
ATTGTGGAGTTCTCACAGGATCAGCACGGCTCGCGGTTTATACAACAGAAGTTGGAGCGG
GCCACCGCTGCCGAGAAGCAAATGGTGTTCAGCGAGATCCTAGCAGCAGCCTATAGCCTG
ATGACCGATGTCTTTGGCAACTATGTCATCCAGAAGTTCTTTGAGTTCGGCACTCCCGAG
CAGAAGAACACGCTGGGCATGCAGGTCAAGGGTCATGTGCTGCAGCTGGCGCTGCAAATG
TATGGCTGCCGAGTGATTCAGAAGGCTCTGGAGAGCATCTCGCCGGAGCAGCAGCAAGAA
ATCGTGCACGAACTGGACGGACATGTGCTGAAGTGCGTCAAGGATCAGAATGGCAATCAT
GTGGTGCAGAAGTGCATTGAGTGCGTGGACCCCGTGGCGCTGCAGTTCATCATCAATGCG
TTCAAGGGTCAGGTTTACTCGCTGAGCACTCATCCGTATGGATGCCGGGTGATCCAGAGG
ATCCTCGAGCATTGCACTGCCGAACAGACCACGCCCATTTTGGACGAACTGCACGAGCAC
ACCGAACAGTTGATTCAGGACCAATATGGCAACTATGTAATTCAGCATGTGCTTGAACAC
GGCAAGCAGGAGGATAAGTCGATTCTTATCAACAGCGTGCGCGGCAAAGTTCTGGTGCTA
TCACAGCATAAGTTCGCCTCAAACGTTGTGGAGAAATGCGTTACCCATGCAACTCGCGGA
GAACGCACTGGTCTCATAGACGAGGTCTGCACTTTCAACGACAACGCGTTGCACGTGATG
ATGAAGGATCAGTATGCCAACTATGTGGTCCAAAAAATGATCGATGTATCAGAGCCGACG
CAGCTCAAGAAGCTGATGACCAAGATCCGGCCCCACATGGCCGCCTTGCGCAAGTACACC
TACGGCAAGCACATCAATGCCAAGTTGGAGAAGTACTACATGAAGATAACCAATCCCATA
ACGGTGGGCACAGGAACTGGAGGAGTGCCGGCCTCCTCGTCGGCGGCGGCAGTCAGCAGT
GGTGTCACCTCGGCATCGGTAACCGCCTGCACCAGTGGCAGCAGCACCACCACGACCAGC
ACTACCAACAGCCTGGCCTCACCCACCATTTGCTCGGTGCAGGAGAACGGCAGCGCCATG
ATTGTGGAGCCCTCCTCCCCGGACGCCTCCGAGTCCTCGTCCTCGGTGGTGTCAGGCGCT
GTCAACAGCGGATTGGGTCCCATTGGACCCCCGACCAACGGCAACGTTGTGCTG
>FBpp0323900_Dsim
ATGGCGGCCGCGTCGCAACAATTTTTGGCCGCCCAGCAGGCGCAAAATGCGGCCTATGCC
GCCCAACAGGCCACGCCCTACGTCATCAATCCGGGCCAGGAGGCTGCCCCGTATATGGGC
ATGATTGCCGCCGCCCAGATGCCGTACTACGGCGTAGCGCCATGGGGCATGTATCCGGGC
AATCTGATTCCGCAACAGGGAACGCAGCCGCGCCGCCCCCTCACCCCCTCGCAGCAGGGT
GCCGAGAATCAGCCGTATCAGGTCATCCCGGCATTCCTCGATCACACGGGCTCCTTGCTG
ATGGGAGGACCCCGCACCGGGACGCCGATGCGTCTGGTTAGCCCCGCCCCCGTTCTGGTG
CCCCCGGGCGCCACCCGTGCCGGCCCCCCGCCCCCGCAGGGCCCACAGCTGTATCAGCCG
CAGCCGCAGACGGCCCAACAGAATCTCTACTCGCAGCAGAATGGATCCAGTGTCGGAGGC
CTCGCCTTGAACACGAGCTCGTTGACGGGTCGCCGCGACTCCTTCGACCGCAGCACCTCC
GCCTTCAGTCCCTCGACCATGGACTACACCAGCAGCGGTGTGGCAGCGGCCGCCGCGGTG
AACAACACAGTGGCCCAGGCAGCAGCAGCTGCCGCAGCAGCCGCCGCAGCGCGTGGCAAG
TGGCCGGGAGCGGCCAGTGGAGCCTACGGAGCCCTGGGAGCGGGCAATGCCTCGGCCAGT
CCGCTGGGCGCACCAATCACACCGCCGCCATCGGCGCAATCCTGTCTCCTGGGCAGTCGG
GCACCTGGAGCCGAGTCCCGCCAGCGGCAGCAGCAGCAACAGCAGCTGGCCGCCGTTGGT
CTGCCGGCGACTGCAGCAGCTGCCCAGGCAGCGGTGGCCGCGGCTGCCAACAATATGTTC
GGATCCAACAGCTCGATCTTCTCGAATCCCCTGGCCATTCCGGGTACGGCAGCTGTGGCA
GCTGCGGCGGCAGCAGCAGCGGCCGCCAACTCGCGTCAGGTGGCTGCCACGGCAGCGGCA
GCAGCGGCGGTGGCAGCAGCCGGTGGAGTGGGAGGTCCACAGCCAGGAAGATCTCGCCTT
CTCGAGGATTTCCGCAACCAGCGGTATCCAAATCTTCAGCTACGCGATCTCGCTAACCAC
ATTGTGGAGTTCTCACAGGATCAGCACGGCTCGCGGTTTATACAACAGAAGTTGGAGCGG
GCCACCGCTGCCGAGAAGCAAATGGTGTTCAGCGAGATCCTGGCTGCAGCCTATAGCCTG
ATGACCGATGTCTTTGGCAACTATGTCATCCAGAAGTTCTTTGAGTTCGGCACTCCCGAG
CAGAAGAACACGCTGGGCATGCAGGTCAAGGGTCATGTGCTGCAGCTGGCGCTGCAAATG
TATGGCTGCCGAGTGATTCAGAAGGCTCTGGAGAGCATCTCGCCGGAGCAGCAGCAGGAA
ATCGTGCACGAACTGGACGGACATGTGCTGAAGTGCGTCAAGGATCAGAATGGCAATCAT
GTGGTGCAAAAGTGCATTGAGTGCGTGGACCCCGTGGCGCTGCAGTTCATCATCAATGCG
TTCAAGGGCCAGGTTTACTCGCTGAGCACCCATCCGTATGGATGCCGGGTGATCCAGAGG
ATCCTCGAGCATTGCACTGCCGAACAGACCACGCCCATTTTGGACGAACTGCACGAGCAC
ACCGAACAGTTGATTCAGGACCAATATGGCAACTATGTAATTCAGCATGTGCTTGAACAC
GGCAAGCAGGAGGATAAGTCGATTCTTATCAACAGCGTGCGCGGCAAAGTTCTGGTGCTA
TCACAGCACAAGTTCGCCTCAAACGTTGTGGAGAAATGCGTTACCCATGCCACTCGCGGA
GAACGCACTGGTCTCATAGACGAGGTCTGCACCTTCAACGACAACGCGTTGCACGTGATG
ATGAAGGATCAGTATGCCAACTATGTGGTCCAAAAAATGATCGATGTATCGGAGCCGACG
CAGCTCAAGAAGCTGATGACCAAGATCCGGCCCCACATGGCCGCCTTGCGCAAGTACACC
TACGGCAAGCACATCAATGCCAAGTTGGAGAAGTACTACATGAAGATAACCAATCCCATA
ACGGTGGGCACAGGAACTGGAGGAGTGCCGGCCTCCTCGTCGGCGGCGGCAGTCAGCAGT
GGTGTCACCTCAGCATCGGTAACCGCCTGCACCAGTGGCAGCAGCACCACCACGACCAGC
ACTACCAACAGCCTGGCCTCACCCACCATTTGCTCGGTGCAGGAGAACGGCAGCGCCATG
ATTGTGGAGCCCTCCTCCCCGGACGCCTCCGAGTCCTCGTCCTCGGTGGTGTCAGGCGCT
GTCAACAGCGGCTTGGGTCCCATTGGACCCCCGACCAACGGCAACGTTGTGCTG
>FBpp0269807_Dyak
ATGGCGGCCGCGTCGCAACAATTCTTGGCCGCCCAGCAGGCGCAAAATGCGGCCTATGCC
GCCCAACAGGCCACGCCCTACGTCATCAATCCGGGCCAGGAGGCTGCCCCGTATATGGGC
ATGATTGCCGCCGCCCAGATGCCGTACTACGGAGTAGCGCCCTGGGGCATGTACCCCAGC
AATCTGATTCCGCAACAGGGAACGCAGCCGCGCCGCCCCCTCACCCCCTCGCAGCAGGGT
GCCGAGAATCAGCCGTATCAGGTCATCCCGGCGTTCCTCGATCACACGGGCTCCTTGCTG
ATGGGAGGACCCCGCACCGGGACGCCGATGCGCCTGGTTAGCCCCGCCCCCGTTCTGGTG
CCCCCGGGCGCCACCCGTGCCGGCCCCCCGCCCCCGCAGGGCCCACAGCTGTACCAGCCG
CAGCCGCAGACGGCCCAACAGAATCTCTACTCGCAGCAGAATGGCAGCAGTGTCGGAGGT
CTCGCCTTGAACACGAGCTCGTTGACGGGTCGCCGCGACTCCTTCGACCGCAGCACCTCC
GCCTTCAGTCCCTCGACCATGGACTACACCAGCAGCGGTGTGGCAGCGGCCGCCGCGGTG
AACAGCACAGTGGCCCAGGCAGCAGCAGCTGCCGCAGCAGCCGCCGCAGCGCGTGGCAAG
TGGCCGGGAGCGGCCAGCGGAGCCTACGGCGCACTGGGAGCGGGCAATGCCTCGGCCAGT
CCGCTGGGCGCACCACTCACACCGCCGCCGTCGGCGCAATCCTGCTTGTTGGGCAGTCGG
GCACCTGGAGCCGAGTCGCGTCAGCGGCAGCAGCAGCAACAGCAGCTGGCCGCCGTTGGT
CTGCCGGCGACTGCAGCAGCTGCCCAGGCAGCGGTGGCCGCGGCTGCCAACAATATGTTC
GGATCCAACAGCTCGATCTTCTCGAACCCCCTGGCCATTCCGGGTACCGCAGCCGTGGCA
GCGGCGGCAGCAGCAGCAGCGGCCGCCAACTCGCGACAGGTGGCAGCAACGGCAGCGGCA
GCAGCGGCTGTGGCAGCAGCCGGCGGAGTGGGTGGTCCACAGCCGGGAAGATCTCGCCTT
CTCGAGGATTTCCGCAACCAGCGGTATCCGAATCTTCAGCTACGCGATCTCGTCAATCAC
ATTGTGGAGTTCTCGCAGGATCAGCACGGCTCGCGGTTTATCCAACAGAAGTTGGAGCGG
GCCACCGCTGCCGAGAAGCAAATGGTGTTCAGCGAGATCCTGGCCGCAGCCTATAGCCTG
ATGACCGATGTCTTTGGCAACTATGTCATCCAGAAGTTCTTTGAGTTCGGCACCCCCGAG
CAGAAGAACACGCTGGGCATGCAGGTCAAGGGTCATGTGCTGCAGCTGGCGCTGCAAATG
TACGGCTGCCGAGTGATTCAGAAGGCACTGGAGAGCATCTCGCCGGAACAGCAGCAGGAA
ATCGTGCACGAACTGGACGGACATGTGCTGAAGTGCGTCAAGGATCAGAATGGCAATCAT
GTGGTGCAGAAGTGCATTGAGTGCGTGGACCCGGTGGCGCTGCAGTTCATCATCAATGCG
TTCAAGGGTCAGGTCTACTCGCTGAGCACCCATCCGTATGGATGCCGGGTGATCCAGCGG
ATTCTCGAGCACTGCACTGCCGAACAGACCACGCCCATTTTGGACGAACTGCATGAGCAC
ACCGAACAGTTGATTCAGGACCAATATGGCAACTATGTCATTCAGCATGTGCTTGAACAC
GGCAAGCAGGAGGACAAGTCCATTCTTATCAACAGCGTGCGCGGCAAGGTACTGGTGCTG
TCGCAACACAAGTTCGCCTCAAACGTTGTGGAGAAGTGCGTCACACATGCCACACGCGGC
GAACGTACTGGTCTCATAGACGAGGTCTGCACCTTCAACGACAACGCGTTGCACGTGATG
ATGAAGGATCAGTATGCCAATTATGTGGTCCAAAAAATGATCGATGTATCGGAGCCGACG
CAGCTCAAGAAGCTGATGACCAAGATCCGGCCCCACATGGCCGCCTTGCGCAAGTACACC
TACGGCAAGCACATCAATGCCAAGTTGGAGAAGTACTACATGAAGATAACCAATCCCATT
ACGGTGGGCACAGGCGCTGGCGGAGTGCCGGCCTCCTCGTCGGCGGCAGCAGTCAGCAGT
GGTGCCACCTCGGCATCGGTAACCGCCTGCACCAGTGGCAGCAGCACCACCACAACCAGC
ACCACCAACAGCCTGGCCTCACCCACCATTTGCTCGGTGCAGGAGAACGGCAGCGCCATG
ATTGTGGAGCCCTCCTCCCCGGACGCCTCCGAGTCCTCGTCGTCGGTGGTGTCAGGCGCT
GTCAACAGCGGCTTGGGTCCCATTGGACCCCCGACCAACGGCAACGTTGTGCTG
>Dmel_pum
ATGGCGGCCGCGTCGCAACAATTTTTGGCCGCCCAGCAGGCGCAAAATGCGGCCTATGCC
GCCCAACAGGCCACGTCCTACGTCATCAATCCGGGCCAGGAGGCTGCCCCGTATATGGGC
ATGATTGCCGCCGCCCAGATGCCGTACTATGGCGTAGCACCATGGGGCATGTATCCGGGC
AATCTGATTCCGCAACAGGGAACGCAGCCGCGCCGCCCCCTCACCCCCTCGCAGCAGGGT
GCCGAGAATCAGCCGTATCAGGTCATCCCGGCATTCCTCGATCACACGGGCTCCTTGCTG
ATGGGAGGACCTCGCACCGGGACGCCGATGCGTCTGGTTAGCCCCGCCCCCGTTCTGGTG
CCCCCGGGCGCTACCCGTGCCGGCCCCCCGCCCCCGCAGGGGCCACAGCTGTATCAGCCG
CAGCCGCAGACGGCCCAACAGAATCTCTACTCGCAGCAGAATGGATCCAGTGTCGGAGGC
CTCGCCTTGAACACGAGCTCGTTGACGGGTCGCCGCGACTCCTTCGACCGCAGCACCTCC
GCCTTCAGTCCCTCGACCATGGACTACACCAGCAGCGGTGTGGCAGCGGCCGCCGCGGTG
AACAGCACAGTGGCCCAGGCAGCAGCAGCTGCCGCAGCAGCCGCCGCAGCGCGTGGCAAG
TGGCCGGGAGCGGCCAGTGGAGCCTACGGAGCCCTGGGAGCGGGCAATGCTTCGGCCAGT
CCCCTGGGCGCACCAATCACGCCGCCGCCATCGGCGCAATCCTGTCTCCTGGGCAGTCGG
GCACCTGGAGCCGAGTCCCGCCAGCGGCAGCAGCAACAACAGCAGCTGGCCGCCGTTGGT
CTGCCGGCGACTGCAGCAGCTGCTCAGGCAGCGGTGGCCGCGGCTGCCAACAATATGTTC
GGATCCAACAGCTCGATCTTCTCGAATCCCCTGGCCATTCCGGGTACCGCAGCTGTGGCA
GCTGCAGCGGCAGCAGCAGCGGCCGCCAACTCGCGTCAGGTGGCTGCCACGGCAGCGGCA
GCAGCGGCGGTGGCAGCAGCCGGCGGAGTGGGAGGTCCACAGCCAGGAAGATCTCGCCTT
CTCGAAGATTTCCGCAACCAGCGGTATCCAAATCTTCAGCTACGCGATCTCGCTAACCAC
ATTGTGGAGTTCTCACAGGATCAGCACGGCTCGCGGTTTATCCAACAGAAGTTGGAGCGG
GCCACCGCCGCCGAGAAGCAAATGGTGTTCAGCGAGATCCTGGCGGCAGCCTATAGCCTG
ATGACCGATGTCTTTGGCAACTATGTCATCCAGAAGTTCTTTGAGTTCGGCACTCCCGAG
CAGAAGAACACGCTGGGCATGCAGGTCAAGGGTCATGTGCTGCAGCTGGCGCTGCAAATG
TATGGCTGCCGAGTGATTCAGAAGGCTCTGGAGAGCATCTCGCCGGAGCAGCAGCAGGAA
ATCGTCCACGAACTGGACGGACATGTGCTGAAATGCGTCAAGGATCAGAATGGCAATCAT
GTGGTGCAAAAGTGCATTGAGTGCGTGGACCCCGTGGCGCTGCAGTTCATCATCAATGCT
TTCAAGGGTCAGGTTTACTCGCTAAGCACCCATCCGTATGGATGCCGGGTGATCCAGAGA
ATCCTTGAGCATTGCACTGCCGAACAGACCACGCCCATTTTGGACGAACTGCATGAGCAC
ACCGAACAGTTGATTCAGGACCAATATGGCAACTATGTTATTCAGCATGTGCTTGAACAC
GGCAAGCAGGAGGATAAGTCGATTCTTATCAACAGCGTGCGCGGCAAAGTTCTGGTGCTA
TCACAGCACAAGTTCGCCTCAAACGTTGTGGAGAAATGTGTTACCCATGCCACTCGCGGA
GAACGCACTGGTCTCATAGACGAGGTCTGCACCTTCAACGACAACGCGTTGCACGTGATG
ATGAAGGATCAGTATGCCAACTATGTGGTCCAAAAAATGATCGATGTATCGGAGCCGACG
CAGCTCAAGAAGCTGATGACCAAGATCCGGCCCCACATGGCCGCCTTGCGCAAGTACACC
TACGGCAAGCACATCAATGCCAAGTTGGAGAAGTACTACATGAAGATAACCAATCCCATT
ACGGTGGGCACAGGAGCTGGAGGAGTGCCGGCAGCCTCGTCGGCGGCGGCAGTCAGCAGT
GGTGCCACCTCGGCATCGGTAACCGCCTGCACCAGTGGCAGCAGCACCACCACGACCAGC
ACTACCAACAGCCTGGCCTCACCCACCATTTGTTCGGTGCAGGAGAACGGCAGCGCCATG
GTTGTGGAGCCCTCCTCCCCGGACGCCTCCGAGTCCTCGTCCTCGGTGGTGTCAGGCGCT
GTCAACAGCAGCTTGGGTCCCATTGGACCCCCGACCAACGGCAACGTTGTGCTG
