# Supplementary material for: Contrasting patterns of molecular evolution in metazoan germ line genes
Source: BMC Evol Biol. 2019 Feb 11;19:53. doi: 10.1186/s12862-019-1363-x (PMC6371493; doi:10.1186/s12862-019-1363-x)
Supplement: Supplementary file 2 — Alignments. (ZIP 213 kb) [file 12862_2019_1363_MOESM2_ESM.zip › Alignments_avail_on_request/Dros_vls_final.fas]

>FBpp0118651_Dana
ATGTTTCCGCAACGCAGTTCCCAGGTTTACCGCATGCCACAGACCCATCAGCCACCACCG
GCGCTGGAGCTGGCAGAAAACCTTGAGTACCCGAATCTCAATGTCGCTGATCTGAATGCG
CGTCTAGAGAACCTTTCTCCGCGCCTGCACGACTGCTGGGATAGCATTGCAATCAATGAA
CAGCAACACATCGCCCTGGCCACCAACAGGCGCGAAGGCCGCCACTGGTGGGGCATGTTC
TTTGGGTACGCTCGCAGCCAGGTCAACCACATGTCGGTGGACAGCGCGGACTTCAAGCTG
CAGGCAGAGCACACTGTTAATATTTTGCGGTACGCCGACAACGACGTGTTGCTGGTCGCC
CTTGGGGACACGCGCCTCCAGGCCTGGTCCACTTACTCAAAAGTGCGCAATTCCGATCAG
CCATACTGCCTCTTCCGGGTGGGCGAGGCCTCCGTCCACCCAACTCCCATCAGTCATCTA
AGTGTATTCAAAGCGAATAAACAGAGAGCTGTCTCGGCGTCTGCGGATGGAACATTGAAT
GTGTGGGATCTGTCTTCCGCTGACCTCAGTAGCTGCTATCACACCCGTAGCTCCCACCTG
GATAAGCTGACTGGACTGATGACGCCCTCTGCCTCGGCCGAAAAGTTTGTGACCTGTGAT
CGCGGCGGCTGTGCCCGTCTTTGGGACATTAGGGCAGCAGCTCTATCGTCGTCGTGCCTC
TTTGATGATGACTCTCACCTTTTGAGCTTCACTTGCGGCGCCTGGGCAGCTCCGACGGAG
CTTCAGGGTAATAACTACGTTTACCTTGGCGACTTTGACGGTAAAGTTCACACTGTGGAT
ATTCGCGTGCCACGGAAGCTGGCTGAAACTATTGAATATTTTGACAAAGGACACGTTTCT
CAGCTACTAATTAACGGGCCCCATCTGGCCGCTATGAGCAATCTGCCCGCCTCTGTGAAA
GTAAGCAACGTGAACCCGGGCCATAAGGTCATCTATACGCACGAGAATACCCATTCCCGT
CTGACGGATGCCATCTGGACCGATGAATGTACGCTCTTGACCATCGGGCACGGCCGTAAA
CTAGTAACCCATTCTTTAAAG
>FBpp0140139_Dere
ATGTTCCCGCAACGCAGTTCGGAGGTGTACCGCACTCCGGTGACCCACCAGCCTCCGCCG
GCACTCGAGCTGGCCGGAAACCTGGAGTACCCGAACCTCAACGTCGCGGACCTGAACGCG
CGATTGGAGAACCTTTCGCCGCGACTGCATGACTGCTGGGACAGCATCGCCATCAACGAG
CACAAGCACTTGGCCCTGGCCACCAACCGACGCGAAGGACGCCACTGGTGGGGCATGTTC
TTCGGCTACGGACGCGACCAGATGCACCACATGACCGTGGAGTCGGCGGACTTCAAGCTG
CAGGCGGATCACACGGTGAACATTGTTCGCTACGCCGAGAATGATGTCCTGCTGGTGGCC
CTTGGCGATACGCGACTCCAGGCCTGGTCCACATATTCCAAGGTGCGGGATCCTAAGTCA
CCCTATTGCCTCTTCCTCGTGGGCGAGTCCTGCGCGCATCCCACACCCATCAGCCAACTG
AGCGTCTTCAAGGCGGATCCCCGCAAGGCCGTTTCGGGCTCAGCGGATGGCACCCTTAAT
GTCTGGGATCTCTCGGGCGCCGATCTGGTGAGCTCATACAGATCGCGCTGCTCGCACACC
GACAAGTTGACTGCACTCGCCACACCCTCAGCTTCGGCCGACAAGTTTGTGACCTGTGAT
CGTGGCGGATGTGCCCGCCTTTGGGATGTCCGGGCAGCGGCTCCTTCATCTACGTGCCTC
TATGCAGATTCCAGCCACTTGCTGAGCTTCACCAGTGCCGCCTGGGCTGCTGCAACGGAG
CTTCAGGGTGACAATAACATCTATATCGGGGACTACGACGGCAAGGTTCATACTCTGGAC
ATCCGAGTGCCGCGAAAACTGGCGGAATCCAGGGAATACTTCGACAAGGGCCATGTCTCC
CAGTTAATAATCAATGGGCCCTATCTGGCTGCCATGAGCAATTTGCCAGCCTCTGTAAAA
GTGGCCAATGTGCAGGCGGGCCATGAGTTCATCTACACGCACGAGGAAACCCATTCTCGC
CTTACAGATGCAGTTTGGACCGATGATAGCACCCTCATCACCATCGGACATGGTCGTAAA
ATGGTGGCGCATGCCATTAAA
>FBpp0198444_Dsec
ATGTTCCCGCAACGCAGCTCGGTACTGTACCGCACGCCGGTGACCCACCAGCCTCCGCCG
GCACTGGAGCTGGCCGGGAATCTGGAGTACCCGAACCTCAACGTTGCGGACCTGAACGCG
CGATTGGAGAACCTTTCGCCGCGACTGCACGACTGCTGGGACAGCATCGCCATCAATGAT
CACAACCACCTGGCCCTGGCCACCAACCGACGCGAAGGACGCCACTGGTGGGGCATGTTG
TTCGGCTACGGGCGCGACCAGATGCACCACATGACTGTGGACTCGGCGAACTTCAAATTG
CAGGCGGAGCACACGGTGAATATTGTGCGCTACGCCGAGGATGATGTCCTACTGGTGGCC
CTTGGGGATACGCGACTCCAGGCCTGGTCTACATACTCCAAGGTGCGAGATTCTCAGTCG
CTCTACTGCCTCTTCATCGTGGGCGAGTCCAGCGCGCATCCCACGCCCATCAGCCAACTG
AGCGTCTTCAAGGCGGAACCCCGCACGGCCGTTTCGGGCTCAGCGGACGGCACCCTCAAT
GTCTGGGATCTCTCGGGCGCCGATATGGTGAGTACCTACAGATCGCGCTCCTCGCATACC
GACAAGTTGACTGCCCTGGCCACACCCGCAGCTTCGGCCGACAAGTTTGTGACCTGTGAT
CGTGGCGGCTGTGCCCGCCTTTGGGATGTCCGGGCAGCGGCTCCATCTTCCACGTGCCTC
TATGCGGATGCCAGCCACGTGCTGAGCTTCACCAGTACCGCCTGGGCCGCTGCCTCGGAG
CTGCAGGGTGACAATCACATCTATCTCGGGGACTATGATGGCAAGGTTCATACTCTGGAC
ATTCGAGTGCCACGAAAACTGGCGGAAACCAGGGAATACTTCGACAAGGGCCATGTCACC
CAGCTCATAATCAATGGGCCCTATCTGGCTGCGATGAGCAATTTTCCCGCCTCCGTGAAA
GTGGCCAATGTGCAGGCGGGCCATGAGTTCATCTACACGCACCAGGACACCCATTCTCGC
CTAACTGATGCCGTTTGGACCGATGATAGCACCCTCATCACCATTGGACATGGCCGCAAA
ATGGTGACGCACGCGATCAAA
>FBpp0319405_Dsim
ATGTTCCCGCAACGCAGCTCGGAGCTGTACCGCACGCCGGTGACCCACCAGCCTCCGCCG
GCACTGGAGCTGGCCGGGAATCTGGAGTACCCGAACCTCAACGTTGCGGACCTGAACGCG
CGATTGGAGAACCTTTCGCCGCGACTGCACGACTGCTGGGACAGCATCGCCATCAATGAT
CACAACCACCTGGCCCTGGCCACCAACCGACGCGAAGGACGCCACTGGTGGGGCATGTTG
TTCGGCTACGGGCGCGACCAGATGCACCACATGACTGTGGACTCGGCGAACTTCAAGTTG
CAGGCGGAGCACACGGTGAATATTGTGCGCTACGCCGAGGATGATGTCCTACTGGTGGCC
CTTGGGGATACGCGACTCCAGGCCTGGTCTACATACTCCAAGGTGCGAGATTCTCAGTCG
CTCTACTGCCTCTACCTGGTGGGCGAGTCCAGCGCGCATCCCACGCCCATCAGCCAACTG
AGCGTCTTCAAGGCGGAACCCCGCACGGCCGTTTCGGGCTCAGCGGACGGCACCCTCAAT
GTCTGGGATCTCTCGGGCGCCGATATGGAGAGTACCTACAGATCGCGCTCCTCGCATACC
GACAAGTTGACTGCCCTGGCCACACCCGCAGCTTCGGCCGACAAGTTTGTGACCTGTGAT
CGTGGCGGCTGCGCCCGCCTTTGGGATGTCCGGGCAGCAGCTCCATCTTCCACGTGCCTC
TATGCGGATGCCAGCCACGTGCTGAGCTTCACCAGTGCCGCCTGGGCCGCTGCCTCGGAG
CTGCAGGGTGACAATCACATCTATCTCGGGGACTACGACGGCAAGGTTCATACTCTGGAC
ATTCGAGTGCCACGAAAACTGGCGGAAACCAGGGAATACTTCGACAAGGGCCATGTCGCC
CAGCTCATAATCAATGGGCCCTATCTGGCTGCGATGAGCAATTTGCCCGCCTCCGTGAAA
GTGGCCAATGTGCAGGCGGGCCATGAGTTCATCTACACGCACCAGGACACCCATTCTCGC
CTAACTGATGCCGTTTGGACCGATGATAGCACCCTCATCACCATTGGACATGGCCGCAAA
ATGGTGACGCACGCGATCAAA
>FBpp0257622_Dyak
ATGTTCCCGCAACGCAGCTCAGAGGTGTACCGCACTCCGGTGACCCACCAGCCTCCGCCG
GCACTGGAGCTGGCCGGTAACCTGGAGTATCCGAACCTCAACGTTGCGGACCTGAACGCG
CGAATGGAGAACCTTTCGCCGCGTCTGCACGACTGCTGGGACAGCATTGCCATCAATGAC
CACAACCACTTGGCCCTGGCCACCAACCGACGCGAAGGTCGCCACTGGTGGGGCATGTTC
TTCGGCTACGGACGCGAACAGATGCACCACATGACCGTGGACACGGCGGACTTCAAACTG
CAGGCGGATCACACGGTGAACATTGTACGCTACGCCGAGAATGATGTTCTGCTGGTGGCC
CTTGGCGATACGCGACTCCAGGCCTGGTCCACATATTCCAAGGTGCGAGATCCTCAGTCG
CCCTATTGCCTCTTCCTCGTGGGCGAATCTTGCGCGCATCCCACGCCCATCAGCCAACTT
TGCGTCTTCAAAGCGGATCCCCGCAAGGCTATTTCGGGCTCAGCGGATAGCACCCTTAAT
GTCTGGGATATCTCGGGCGCCGATTTGGTGAGCTCCTACAGATCGCGCTCTTCGCACACC
GATAAGTTGACTGCCCTGACCACACCTTCAGCTTCGGCCGACAAGTTTGTGACCTGTGAT
CGAGGCGGATGTGCCCGCCTTTGGGATGTCAGGGCAGCGGCTCCTTCATCCACGTGCCTT
TATGCAGATTCCAGCCACTTGCTGAGCTTCACCAGTGCCGCCTGGGCCTCTGCCACAGAG
CTTCAGGGTGACAATTACATTTACCTCGGGGACTACGACGGCAAGGTTCATACTTTGGAC
GTCCGAGTGCCGCGGAAACTGGCGGAAACCAGGGAATACTTCGACAAGGGCCATGTCGCC
CAGTTAATAATCAATGGACCCTATCTGGCTGCCATGAGCAATTTGCCCGCCTCCGTGAAA
GTGTCTAATGTGCAGGCGGGCCATGAGGTCATCTACACGCACCAAGAAACCCATTCTCGT
CTTACAGATGCCGTTTGGACCGATGATAGCACCCTTATCACCATCGGACATGGTCGCAAA
ATGGTGACGCATGCGATTAAA
>Dmel_vls
ATGTTCCCGCAACGCAGCTCGGAGCTGTACCGCACTCCGGTGACCCACCAGCCTCCGCCG
GCACTGGAGCTGGCCGGGAATCTGGAGTACCCGAACCTCAACATTGCGGACCTAAACGCG
CGATTGGAAAACCTTTCGCCGCGACTGCACGACTGCTGGGACAGCATCGCTATCAATGAT
CACAACCACCTGGCCCTGGCCACAAACCGACGCGAAGGACGCCAATGGTGGGGCATGTTG
TTCGGCTACGGACGCGACCAGATGCACCATATGAGCGTGGACTCGGCGAACTTCAAGCTG
CAGGCGGAGCACACGGTGAACATTGTGCGCTACGCTGAGGATGATTTCCTACTGGTGGCC
CTTGGGGATACCCGACTCCAGGCCTGGTCCACATACTCCAAGGTGCGAGATTCTCAGTCG
CCATACTGCCTCTTCCTCGTGGGCGAGTCCAGTGCGCATCCCACACCCATCAGCCAACTG
AGCGTCTTCAAGGCGGATCCCCGCACTGCCGTTTCGGGCTCAGCGGACAGTACCCTCAAT
GTCTGGGATCTCTCGGGCGCCGATATGGTGAGCACCTACAGATCGCGCTCCTCGCATACC
GACAAGTTGACTGGCCTGGCCACACCCGCAGCTTCAGTCGATAAATTTGTGACCTGTGAT
CGTGGCGGCTGTGCCCGCCTTTGGGATGTCCGGGCAGCGGCTCCATCTTCCACGTGCCTC
TATGCGGATGCCAGCCACGTGCTGAGCTTCACCAGTGCCGCCTGGGCAGCTGCCTCGGAG
CTGCAGGGTGACAATCACATCTATCTCGGGGACTATGACGGCAAAGTTCATACTCTGGAC
ATTCGAGTGCCACGAAAACTGGCGGAAACCAGGGAATACTTCGACAAGGGCCATGTCGCC
CAGTTATTAATCAATGGGCCCCATCTGGCTGCGATGAGCAATTTGCCCGCCTCCGTGAAA
GTGGCCAATGTGCAGGCGGGCCATGAGTTCATCTACACGCACCAGGACACCCATTCTCGC
CTAACTGATGCCGTTTGGACCGATGATAGCACCCTCATCACCATTGGACATGGCCGCAAA
ATGGTGACGCACGCTATCAAA
