# Supplementary material for: Contrasting patterns of molecular evolution in metazoan germ line genes
Source: BMC Evol Biol. 2019 Feb 11;19:53. doi: 10.1186/s12862-019-1363-x (PMC6371493; doi:10.1186/s12862-019-1363-x)
Supplement: Supplementary file 2 — Alignments. (ZIP 213 kb) [file 12862_2019_1363_MOESM2_ESM.zip › Alignments_avail_on_request/Apis_sog_final.fas]

>Amel_XM_393520.6_sog
ATGTTTGGATACTGCATCAAATGCGAAGTGCAAAAGAAACGACGAATCGTAGCGAGAGTC
CAGTGTCGTAACATCAAGAACGAATGTCCAGAACTCACGTGCAAAGATCCAATTCTTCTT
CCAGATCGATGCTGTAAATCTTGTCCGGGAAATTCCAGTACTGATATAGTGCAAGATGTG
CCCGTGCAATTAACCTCCGAGGAAGAGGAACGAAGTCTAAAACATTTTGGGACGCTTCTA
ACGGGTAAAACATCTCAAGCATTGCGTCGAGATGAGCCCAATCCAACGTCAATGTACAAC
AGTGCTTACAACTATCTTGCAACAGGTCGTTTTACATTTCATCGCAAAAATCTCTATTAT
TCCTTCTATTTATCAACATCGACCCCTCGCCCGCGAAGCATACAATTTATCGATGGATCA
GGAAGCATTCTGGAAGAACAAACAATCGATCCCATTGGTGGAGTGTATCAAAATGCAACA
GGTAAATTATGTGGAGTGTGGAGAAGGGTTCCAAGAGATTATCGGAAGTTACTTCGCGAT
GAACGTTTACACGTGTCCTTTATTTGGGAGCCATCGGCCACCTTGACAGGACAATTATCT
CGTTATCGTGCCTTATCCACGGAACAATATTCTTCTTTGTTGGAACCGACGATGGGTGTG
GATCGTTCATTGATGTCAGGCGCGGGAGCGACCGCCATTGTCTCTGCATCATCGGCATCA
GCGCCATCTATCCACGTATCCTTGGTATTTAATGGTGTTTTTTTGCCTAACGATGTTTCC
GAAGTTCCATTGATAGTACAACTAGAACATATGGAGAAGGACTACGTGGTTCTACGCGAA
GAAATTGTAGTAAAGAAACCTTCGAACGAATTAAACTTCGGGGAGGTTCGAAGCGCCTTG
TCAGGGACGGATCTTCGTTTACTGACTCGAGGCAAACTCTCCATTAGCATAATGTCTAAA
AGAGATCCTCAAGCTCTACGATTGGCCGGCATAGTAGGTCCACGTACCAATTGCGAGATG
TATCAGACTTTGCTACTCTCAGAAACACCTTCGGCCGCTTCTGGTTTGGCGTGGGCATTT
TTGGATCATGCTGGTTCATTGCGTTATGGCGTTCAGTTAATAGGATTGGAAGAGGAGAGT
CCTCTGGTAACTTTAGTGGATGAAGGAGGGAAACGTCGTACCGAGTTGGAAGATTTGACG
CCTTCTCTCGTCGATGGTCTAGCTAATGGATCTTTGGAACGTCCAGGGCCACGATTCCTC
GAGCCTTTGTTCAACGGAGAACTCGCGGTTGTTGCTGCTTCACACGTTGGCTCCATGTTG
CGCGGCCGATTGTTACAAAGGCCTGTGGCCGATGCCAGAGATACCGCTGCACCTTTTCTG
CTCAGGAGACTGTTCCAAGAACCTGTACACCCTGGCCCAGTTGGCCTGGTGTGGACAGCT
GTGGATTTAGACTGTTCCCTACATTATGAACTTGAAATCGCTGGCTTCCCTCAAACATCT
GCCAATAATGAATCACGTACGTTCCGACTTTATTTAGAAACCATGCCCTTATTGGCTCAA
GGAGCACCTGTAGCTAGAAGATTATTGGAAGAATTTACTGGATACATCTTGGAAGGTTCC
GTCACTGGTCTCTCACCAGTAGAATTGTACAGGATTGAATCTGGTATTTGTTTCTTGGAA
GTGACCGATAAACAGGCTGAAAGGATTCTGAAGGCTCCATTCAAAGCTAGAGCGCCGCTC
AGCTGTCTTCCTCATTATGCAGATAATGATGTCGCCTCAGTGGTCGCGTACAATCTTCAA
CCACCCCGATCGGATATCGAAACTGGCGCTTGTTTTCATGAGACTAGATTCTATGAAGAA
GGTACTCAGTGGACTTCCAGTACAGATCCGTGCTCCATGTGTCATTGTTACCGTGGATTA
GCACAATGCGACCCAGTACCTTGTCCAGCCCTCATGTGTGCCCAGAGTAAGCAACTAAAA
CCTGCTCCTGGTCACTGTTGTCCAATTTGTTCAGGTCCAGGGATTAATATGAATGGGACA
GGAAAAAATATCAGCTCCATAACAAGAGGTTGCACACTGGCTGGCCAATTTCATCTACCA
GGAGCATCATGGCATCCTTATTTACCTCCAGTGGGATTTGATACTTGTGCAGTTTGTACA
TGTGACCCTATCACGCTAGAAGTGAAATGTCCACGAGTACAGTGTCCACCGTTGGATTGC
GATGAGAAGATCGCTTTTAGGCCTAGCAAGAAGGCCTGTTGCAGACAATGTCCAATAACA
ATACCTAGCTCGGCAATGGGAAGTGATACAACTCGTTTGCCGCGAGATCAGGCAGCACCA
TCCACAAAGCGCACTGCGGAGGAAATATTGGCTTCCGGCGGCTGCAAGAATCCCCTTGGT
AGTCCCTATGAAAATGGAATGGAGTGGCATCCACGAGTTCATTCACATGGAGAAATGAAA
TGTGTCAAATGCAGATGTAAGAATGGCGAGGTGAGATGCGACAGAAAACGATGTCCACGA
GCCCTTTGCAATACGATCGCACATCAAATGAAACGCGGCGAATACGTGGCGGATGGCGAC
GATTGTTGCACGGTCCAGTGCCGACGAGCGAGGCGTCATCATCGTAACAATCATCATTCA
GCCCGGCATTCCGTGACACCACGTGAACTCAGC
>Acer_XM_017062705.1
ATGTTTGGATACTGCATCAAATGCGAAGTGCAAAAGAAACGACGAATCGTAGCGAGAGTC
CATTGTCGTAACATCAAGAACGAATGTCCAGAACTCACGTGCAAAGATCCAATTCTTCTT
CCAGATCGATGCTGTAAATCTTGTCCGGGAAATTCCAGTACTGATATAGTACAAGATGTG
CCCGTACAATTAACCTCCGAGGAAGAGGAACGAAGTCTAAAACATTTTGGGACGCTTCTA
ACGGGTAAAACATCTCAAATATTGCGTCGCGATGAGCCTAATCCAACATCAATGTACAAC
AGTGCTTACAACTATCTTGCAACAGGTCGTTTTACATTTCACCGCAAAAATCTCTATTAT
TCTTTTTATTTATCAACATCAACCCCTCGTCCGCGAAGCATACAATTTATCGATGGATCA
GGAAGCATTTTGGAAGAACAAACAATCGATCCCATTGGTGGAGTGTATCAAAATGCAACA
GGTAAATTATGTGGAGTGTGGAGAAGAGTTCCACGAGATTATCGGAAGTTACTTCGCGAT
GAACGTTTACACGTGTCCTTTATTTGGGAACCATCAGCCACCTTGACAGGACAATTATCT
CGTTATCGTGCCTTATCCACGGAACAGTATTCTTCTTTGTTGGAACCAACGATGGGAGTG
GATCGTTCGTTAATGTCAGGTGCAGGAGCCACCGCCATAGTCTCAGCATCATCAGCATCA
GCGCCATCTATCCACGTATCCTTGGTATTTAATGGTGTTTTTTTGCCTAATGATGTTTCC
GAAGTTCCATTGATAGTACAACTAGAACATATGGAGAAAGACTATGTGGTTCTACGCGAA
GAAATTATAGTAAAGAAACCTTCGAATGAATTAAACTTCGGGGAGGTTCGAAGTGCCTTA
TCAGGGACGGATCTTCGTTTACTAACTCGAGGCAAACTCTCCATTAGCATAATGTCTAAA
AGAGATCCTCAAGCTCTACGATTGGCCGGCATAGTAGGTCCACGTACTAATTGCGAGATG
TATCAAACTTTGCTTCTCTCAGAAACACCTTCGGCCGCTTCTGGTTTGGCGTGGGCATTT
TTGGATCATGCTGGTTCATTGCGTTATGGTGTTCAATTAATAGGATTGGAAGAAGAGAGT
CCTTTGGTAACTTTAGTAGATGAAGGAGGCAAACGTCGTACCGAGTTGGAAGATTTGACG
CCTTCCCTCGTCGATGGTCTAGCTAATGGATCCTTGGAACGTCCAGGGCCACGATTCCTC
GAGCCTTTGTTCAACGGAGAACTCGCAGTTGTTGCTGCTTCACACGTTGGCTCAATGTTG
CGCGGCCGATTATTACAAAGGCCAGTAGCCGATGCCAGAGATACCGCTGCACCTTTTCTG
CTCAGGAGACTGTTCCAAGAACCTGTACACCCTGGTCCAGTTGGTTTGGTGTGGACAGCT
GTAGATTTAGACTGTTCCCTTCATTATGAACTTGAAATTGCTGGCTTCCCTCAGACATCT
ACCAATAATGAATCACGTACGTTTCGACTTTACTTAGAAACCATGCCCTTATTGGCTCAA
GGAGCACCTGTAGCTAGAAGATTATTGGAAGAATTTACTGGATACATCTTAGAAGGTTCC
GTCACTGGTCTCTCACCAGTAGAATTATATAGAATCGAATCTGGTATTTGTTTCTTGGAA
GTTACCGATAAACAGGCTGAAAGGATTCTGAAGGCTCCATTCAAAGCTAGAGCGCCGCTC
AGTTGTCTTCCTCACTATGCAGATAATGATGTTGCCTCAGTGGTCGCGTACAACCTTCAG
CCACCCCGATCGGACATCGAAACTGGCGCTTGTTTTCATGAGACTAGATTCTATGAAGAA
GGTACTCAGTGGACTTCCAGTACAGATCCGTGCTCCATGTGTCATTGTTACCGTGGATTA
GCACAATGCGATCCAGTACCTTGTCCAGCCCTTACGTGTGCCCAGAGTAAGCAACTAAAA
CCTGCTCCTGGTCACTGTTGCCCAATTTGTTCAGGTCCAGGGATTAATATGAATGGGACG
GGAAAAAATGTCAGCTCCATAACAAGAGGTTGCACACTGGCTGGTCAATTTCATCTACCA
GGAGCATCATGGCATCCTTATTTACCCCCAGTGGGATTTGATACTTGTGCAGTTTGTACA
TGTGACCCTATCACTCTAGAAGTGAAATGTCCACGAGTACAGTGTCCACCGTTGGATTGC
GATGAGAAGATCGCTTTTAGGCCTAGTAAGAAGGCTTGTTGCAGACAATGTCCAATAACA
ACACCCAGCTCGGCAATGGGAAGTGATACAACTCGTTTGCCGCGAGATCAGGCAGCACCA
TCCACAAAACGCACTGCGGAGGAAATATTGGCTTCCGGCGGCTGCAAGAATCCCCTTGGT
AGTCCCTATGAAAATGGAATGGAGTGGCATCCACGAGTTCACTCACATGGAGAAATGAAA
TGTGTCAAATGCAGATGTAAGAATGGCGAGGTCAGATGCGACAGAAAACGATGTCCACGA
GCCCTTTGCAATACGATCGCACATCAAATGAAACGCGGCGAATACGTGGCGGATGGCGAC
GATTGTTGCACGGTCCAGTGCCGACGAGCGAGGCGTCATCATCGTAACAATCATCATTCA
GCCCGGCATTCCGTGACACCACGTGAACTCAGC
>Ador_XM_006624311.1
ATGTATGGATTTATAAAGCGTTGTGAAATACAAAAGAAACGACGAATCGTAGCGAGAGTC
CATTGTCGTAACATCAAGAACGAATGCCCAGAACTCACGTGCAAAGATCCAATTCTTCTT
CCAGATCGATGCTGTAAATCTTGTCCGGGAAATTCCAGTACTGATATAGTGCAAGATGTG
CCCGTGCAATTAACCTCCGAGGAAGAGGAACGAAGTCTAAAACATTTTGGAACGCTTCTA
ACGGGTAAAACATCTCAAGTATTGCGTCGCGATGAGCCCAATCTAACATCAATGTACAAC
AGTGCTTATAACTATCTTGCAACAGGTCGTTTTACATTTCATCGCAAAAATCTCTATTAT
TCCTTCTATTTATCAACATCAACTCCTCGTCCGCGAAGCATACAATTTATCGATGGATCA
GGAAGTATTTTAGAAGAACAAACAATCGATCCCATTGGTGGAGTGTATCAAAATGCTACA
GGTAAATTATGTGGAGTGTGGAGAAGGGTTCCACGAGATTATCGGAAGTTACTTCGTGAT
GAACGTTTACACGTGTCCTTTATTTGGGAACCATCGGCCACCTTGATAGGACAATTGTCT
CGTTATCGTGCCTTATCCACGGAACAGTATTCTTCGTTGTTGGAACCAACGATGGGAGTG
GATCGTTCATTGATGTCAGGTGCAGGAGCCACCGCTATAGTCTCAGCATCATCGGCATCA
GCGCCATTTATCCACGTATCCTTGGTATTTAATGGTGTTTTTTTACCTAATGATGTTTCC
GAAGTTCCATTGATAGTACAACTAGAACATATGGAGAAGGACTACGTGGTTCTACGCGAA
GAAATTATAGTAAAGAAACCTTCAAACGAATTAAACTTCGGAGAGGTTCGAAATGCCCTA
TCAGGGACGGATCTTCGTTTACTGACTCGAGGCAAACTCTCCATTAGCATAATGTCTAAA
AGAGACCCTCAAGCTCTACGATTGGCCGGCATAGTAGGTCCACGTACCAATTGTGAAATG
TATCAGACTTTGCTTCTCTCAGAAACACCTTCGGCCGCTTCTGGTTTGGCATGGGCATTT
TTGGATCATGCTGGTTCATTGCGTTATGGTGTTCAATTAATAGGATTGGAAGAAGAGAGT
CCTTTGGTAACTTTGGTAGATGAAGGGGGCAAACGTCGTACCGAGTTGGAAGATTTAACA
CCTTCTCTCGTCAATGATCTAGCTAATGGATCCGTGGAACGTCCAGGGCCACGATTCCTC
GAATCTTTGTTCAATGGAGAACTCGCAGTTGTTGCTGCTTCACACATTGGTTCCATGTTG
CGCGGCCGATTACTACAAAGACCAGTAGCCGATGCCAGAGATACTGCTGCACCTTTTCTG
CTTAGGAGACTGTTCCAAGAACCTGTACACCCTGGTCCAGTTGGTTTGGTGTGGACAGCA
GTAGATTTAGACTGTTCCCTTCATTATGAACTTGAAATTGCTGGCTTCCCTCAAACATCT
ACCAATAATGAGTCACGTACGTTCCGACTTTACTTAGAAACCATGCCCTTATTGGCTCAA
GGAGCACCTGTAGCTAGAAGATTATTGGAAGAATTTACTGGATACATCTTAGAAGGTTCT
GTCACTGGTCTCTCACCAGTAGAATTATATAGAATCGAATCTGGTATTTGTTTCTTGGAA
GTGACGGATAAACAGGCTGAAAGGATTCTGAAAGCTCCATTCAAGGCTAGAGCGCCGCTC
AGCTGTCTTCCTCACTATGCAGATAATGATGTCGCCTCAGTGGTCGCGTACAACCTTCAA
CCACCCCGATCAGACATCGAAACTGGCGCTTGTTTTCATGAGACTAGATTCTATGAAGAA
GGTACTCAGTGGACTTCCAGTACAGATCCGTGCTCCATGTGTCATTGTTACCGTGGATTA
GCACAATGCGATCCAGTACCTTGTCCAGCCCTCACGTGTGCCCAGAGCAAGCAATTAAAA
CCTGCTCCTGGTCACTGTTGTCCAATTTGTTCAGGTCCAGGGATTAATATGAATGGGACG
GGAAAAAATGTCAGCTCCATAATAAGAGGTTGCACACTGGCTGGCCAATTTCATCTACCA
GGAGCATCATGGCATCCTTATTTACCACCAGTGGGATTTGATACTTGTGCAGTTTGCACA
TGTGACCCTATCACGTTAGAAGTAAAATGTCCACGAGTACAGTGTCCACCGTTGGATTGT
GATGAGAAGATCGCTTTTAGGCCTAGCAAGAAGGCTTGTTGCAGACAATGTCCAATAACA
ACACCTAGCTCGGCAATGGGAAGTGACACAACTCGTTTGCCACGAGATCAGGCAGCACCA
TCCACTAAGCGCACTGCGGAGGAAATATTGGCTTCCGGCGGCTGCAAGAATCCCCTTGGT
AATCCCTATGAAAATGGAATGGAGTGGCATCCACGAGTTCACTCACATGGAGAAATGAAA
TGTGTCAAATGCAGATGTAAGAATGGTGAGGTCAGATGCGACAGAAAACGATGTCCACGA
GCCCTTTGTAATACGATCGCACATCAAATGAAACGCGGCGAATACGTAGCGGATGGCGAC
GATTGTTGCACGGTCCAGTGCCGACGAGCGAGGCGTCATCATCGTAACAATCATCATTCA
GCCCGGCATTCCGTGACACCACGTGAACTCAGC
>Aflo_XM_003693521.2
ATGTTTGGATACTGCATCAAATGCGAAGTGCAGAAGAAACGACGAATCGTAGCGAGAGTC
CATTGTCGTAACATCAAGAACGAATGTCCGGAACTTACGTGCAAAGATCCAATTCTTCTT
CCAGATCGATGCTGTAAATCTTGTCCGGGAAATTCCAGTACTGATATAGTGCAAGATGTG
CCCGTGCAATTAACCTCCGAGGAAGAGGAACGAAGTCTAAAACATTTTGGAACACTTCTA
ACGGGTAAAACATCTCAAGTATTGCGTCGCGATGAGCCAAGTCCAACATCAATATACAAC
AATGCTTACAACTATCTCGCAACAGGTCGTTTTACATTTCATCGCAAAAATCTCTATTAT
TCTTTCTATTTATCAACATCAACCCCTCGTCCACGAAGCATACAATTTATCGATGGATCA
GGAAGCATTTTGGAAGAACAAACGATCGATCCCATTGGTGGAGTGTATCAAAATGCAACA
GGTAAATTATGTGGAGTGTGGAGAAGGGTTCCACGAGATTATCGGAAGTTACTTCGCGAT
GAACGTTTACACGTGTCCTTTATTTGGGAACCATCGGCCACCTTGACAGGACAATTGTCT
CGTTATCGTGCCTTATCCACGGAACAGTATTCTTCTTTGTTGGAACCAACGATGGGAGTG
GATCGTTCATTGATGTCAGGCGCAGGAGCCACCGCCATAGTCTCAGCATCATCGGCATCA
GCGCCATCTATCCACGTATCCTTAGTATTTAACGGTGTTTTTTTGCCTAACGATGTTTCC
GAAGTTCCATTGATAGTACAACTAGAACATATGGAGAAGGACTACGTGGTTCTACGGGAA
GAAATTATAGTGAAGAAACCTTCGAACGAATTAAACTTCGGGGAAGTTCGGAGTGCCTTA
TCAGGGACGGATCTTCGTTTACTGACTCGAGGCAAACTCTCCATTAGCATAATGTCTAAA
AGAGATCCCCAAGCTCTACGATTGGCCGGCATAGTAGGCCCACGTACCAATTGCGAGATG
TATCAGACTTTGCTTCTCTCGGAAACACCTTCGGCCGCTTCTGGTTTGGCGTGGGCATTT
TTGGATCATGCTGGTTCATTACGTTATGGTGTTCAATTAATAGGATTGGAAGAAGAGAGT
CCTTTGGTAACTTTAGTAGATGAAGGAGGCAAACGTCGTACCGAATTGGAAGATCTGACG
CCCTCTCTAGTAGATGGTCTAGCTAATGGATCCCTGGAACGTCCAGGGCCACGATTCCTC
GAGCCTTTGTTCAACGGAGAACTCGCAGTTGTTGCTGCTTCACACGTTGGCTCCATGTTG
CGTGGCCGATTGCTACAAAGGCCGGTAGCCGATGCCAGAGATACCGCTGCACCTTTTCTG
CTCAGACGACTGTTCCAAGAACCTGTACACCCTGGCCCAGTTGGTTTGGTGTGGACAGCT
GTAGATTTAGACTGTTCCCTTCATTACGAACTTGAAATTGCTGGCTTTCCTCAAACATCT
ACCAATAATGAGTCACGTACGTTCCGACTTTACTTAGAAACCATGCCCCTATTGGCTCAA
GGAGCACCTGTAGCTAGAAGATTATTGGAAGAGTTTACTGGATACATCTTAGAAGGTTCC
GTCACTGGCCTCTCACCAGTCGAATTATATAGAATCGAATCTGGTATTTGTTTCTTGGAA
GTGACCGATAAACAGGCTGAAAGGATTCTGAAAGCTCCATTCAAGGCTAGAGCGCCGCTC
AGCTGTCTTCCTCACTATGCAGATAATGATGTCGCCTCAGTGATCGCGTATAATCTTCAA
CCACCCCGATCGGACATCGAAACTGGCGCTTGTTTTCATGAGACTAGGTTCTATGAAGAA
GGTACTCAGTGGACTTCCAGTACAGATCCGTGCTCCATGTGTCATTGTTACCGTGGATTA
GCACAATGCGATCCAGTACCTTGTCCAGCCCTCACATGTGCCCAGAGTAAGCAACTAAAA
CCTGCTCCTGGTCACTGTTGTCCAATTTGTTCAGGTCCAGGGATTAATATGAATGGGACA
GGAAAAAATGTCAGCTCCGTAACAAGAGGTTGCACACTGGCTGGCCAGTTCCATCTACCA
GGAGCATCATGGCATCCTTATTTACCCCCAGTGGGATTTGATACTTGTGCAGTTTGCACA
TGTGACCCCATCACGCTAGAAGTGAAGTGTCCGCGAGTACAGTGTCCACCGTTGGATTGC
GATGAGAAGATCGCTTTTAGACCTAGCAAGAAGGCTTGTTGTAGACAATGTCCAACAACA
ACACCTAGTTCGGCGATGGGAAGTGACACAACTCGTTTGCCGCGAGATCAAGCGGCACCA
TCCACTAAACGCACTGCGGAGGAAATATTGGCTTCCGGCGGCTGCAAGAATCCCCTTGGT
AGTCCCTATGAAAATGGAATGGAGTGGCATCCACGAGTTCACTCACATGGAGAAATGAAG
TGTGTCAAATGCAGATGTAAGAATGGCGAGGTCAGATGTGACAGAAAACGATGTCCACGA
GCCCTTTGCAATACGATCGCACATCAAATGAAACGCGGCGAATACGTGGCGGATGGCGAC
GATTGTTGCACGGTCCAGTGCCGACGAGCGAGGCGTCATCATCGTAACAATCATCATTCA
GCCCGGCATTCCGTGACACCACGTGAACTCAGC
