# Supplementary material for: Contrasting patterns of molecular evolution in metazoan germ line genes
Source: BMC Evol Biol. 2019 Feb 11;19:53. doi: 10.1186/s12862-019-1363-x (PMC6371493; doi:10.1186/s12862-019-1363-x)
Supplement: Supplementary file 2 — Alignments. (ZIP 213 kb) [file 12862_2019_1363_MOESM2_ESM.zip › Alignments_avail_on_request/Dros_btl_final.fas]

>FBpp0342149_Dana
ATGGCAAAAGTGCTGATCACGCTGATCGTGTCGATTGCGCTCGTCTTGGCGGCTCCCGAG
TTCGGATGTGATCTTGGCCAGCATCGCTGCTCCATCGACGTCACCGCGGAGGGCAATGGC
CGCCAGCGGCACATTCCCTCCGACATGAACATCATCCTGAAGTGCTATCGTCCATCGGCT
CGGTGGTACTACCAGGACGAGTACCAACTGAAGGGTTCTACAATCCAATTGGAGCGAGCC
CAACCGAGGCAGTCGGGGACATATAGCTGCCAGGTTAGCCAGAACCGTTGGTACAACATA
TCCCTAACGGTGGGCCACCAGGAGACCGTGACCAACGACATAGCCAGCTTCGCCAAGGTG
GTCAGCTCCGAGCCGGATGTGGAGTTTCAGCTGCTGAACTCCACCAAGTCCTTGGAACTG
CAGAAGCCACTGCCCCCAACGGCGCAGCGTACTGCCGGCACCCTCCTCCAGCTGGATTGT
TCTCCCACCGATCCCGACGCTCTCCGGGTGAACATCACCTGGCTGCACAACGACACCCAG
ATCCCGGGCGGTCGAGGTCGCATCAAGACCAACGGCTGGAGACTAAACGTGGGTCAGCTG
CAGCCCGAGGATGCCGGTAGCTATCGGTGTCGACTGTGTTCGGAGCAGGGATGCGTGCTG
AGCACTGAAACCCAACTAGAAGTGGTCACCCGAAGTCACACCGTGCCCGTGCTGCGACCC
GGCTATCCCCACAACATCACAACTGTGATCGGAGAGCATGTTAAGTTCCTGTGCCCGCTG
GAGGACTCCACGCTGGCGCCGACGATCAAGTGGCTGCACAAGGAGCAAGTGGATAATATC
GACGCTGTGCTGCAGGACCTGAAGGCCAACCCGTCCCCACCGAAAGACTTTCAACTCATG
ACCACCCTGAATGATCAGCCGCAGGTTCTGGCCCTGGGCAATGTCAACATGGACGATGCC
GGCTGGTACATTTGCATTGCGCGGAATCAGCTGGGAAGCACAGTGGGCGCCGCCTATCTG
GAGCTGCGCCAATCGATGGAAACCACTACGGTACGCATGCCGCCGGCCAGCAAAGGTAGT
ACCACTGCCGCCACTCCCACAAAAGGCACCGATGATGATGCCTACGAGGCGGAGCCAGGT
GACGGACCTCTGGGTCCGCCCGTTTTTAAAAAGGATCTACAGCCTCTGGAGCACAAAGTG
GCGGGGAAGACCATTACGCTGGCCTGCCCCGTTGATCGGACAGCCAACATCACATGGACC
AAGAACAACAAGGAGCTGTTCCGGCCCCATGGCGTCTATGTGCAAAAAAAGTGGATACTT
CGCTTCGAGGACGCCACCACCGAAGACTCTGGCACCTACAAGTGTCTCGTCTGCAACACC
TTCGGTTGCATCGACTTTAAGTTCAGCGTGAAGATCTTCGAGCGCACCCGCTCCTCGCCC
ATCATAGTGGTGCCGAACAACCAGACCGTGCTGGTCAACAACAGCGTGGTGATGGAGTGC
TCCGTGCTGTCCGACCTGCAGCCCAATGTCCATTGGATGCGCGTCAAGCCCCGCAACATG
TCCCTCGACGACCTGCAAGTTATCGAACTGAACACCCCCGAGGTCAGCAATCCCTTGAAG
TTGAAACTGCAGAATGTGACCCACGATGACGAGGGCTGGTACACCTGTGTCGCCTCCAAC
TCCCTTGGGCATTCCAACTCCAGTGTCTATTTGCGGGTGGTGGACATGCCCCACTTGGAG
GTGTATGCCCTGCTGAGGGCCCATCCTCTGGGCTTCACGGTGGCGGGCATCTCGATTGTG
GTTTTGTTTCTGTCGGGTAGCGCCTTTACGGTTTACATGCTGCGTCGTCTTCGCCGGGAG
AAGCTCTTGAAGCACCGCATCGAAACTGTCCACCAGTGGACCAAGAAGGTGATCATCTAC
CGGCCAACCAGCGAGGATGGTAGCGCCTGCTGTGCCGGGGACTTGCAAATACCCGTCATT
AGGATTGAGAAACAACGCACCACATTCTCCACCACGGAGTCGGGTGCTGATCCCGCCCAG
GGCTTTAACGAGTATGAGTTTCCGCTGGACTCCAACTGGGAGATACCGCGCCAGCAGCTA
CGACTGGGCTCCATTCTGGGCGAGGGCGCCTTCGGGCGGGTGGTTATGGCCGAGGCCGAG
GGCCTGCCCAGGAGTCCCCATCCCACCGAGACTATTGTGGCCGTCAAGATGGTCAAGGAG
GAGCACACGGACGCGGACATGGCTAGTCTGGTGCGCGAAATGGAGGTGATGAAGATGATC
GGCAAGCACATCAACATCATCAACCTCCTGGGCTGCTGCAGTCAAGGCGGCCCGCTCTGG
GTCATTGTCGAGTACGCCCCGCACGGCAACCTGAAGGACTTCCTCAAACAGAACCGACCA
GGAGCGCCACAGCGCAGGAGCGACAGTGACGGCTACCTGGACGACAAGCCCCTGCTGCCC
TCCCAGCAGCTGGGCGAGAAGGAGCTAACCAAGTTCGCCTTCCAGATCGCCCGCGGCATG
GAGTACCTGGCCTCGCGACGGTGCATCCATCGCGATCTGGCAGCTCGCAATGTCCTGGTC
AGCGATGGCTACGTGATGAAAATCGCCGACTTTGGACTGGCTCGCGACATCCAGGATACG
GACTACTATCGAAAGAACACCAACGGCCGGCTGCCCATCAAGTGGATGGCACCGGAATCG
CTGCAGGAGAAGAAGTACGATTCCCAGAGCGATGTCTGGAGCTATGGAGTGCTGCTGTGG
GAGATCATGACCTACGGGGAGCAGCCGTATCCGCACATCCTGTCCGCCGAGGAGCTCTAC
AGCTACCTGATAACGGGCCAGCGGATGGAGAAGCCGCCAAAGTGCTCACTCAACATCTAC
GTGGTGATGCGACAGTGCTGGCACTTCGAGTCCTGCGCCCGTCCCACCTTTGCGGAGCTG
GTTGAGAGCTTCGACGGCATCTTGCAGCAGGCCAGTAGCAATCCGAACGACGCCTATCTG
GACCTCTCCATGCCCATGCTGGAGACACCGCCCTCGTCGGGGGACGAGGACGAGGGCTCC
GATACCGAAACATTCCGAGAGACTTCTCCCCTTAGATACCAATATACGTATAAGTTTAAT

>FBpp0134219_Dere
ATGGCAAAAGTGCCGATCACGCTGGTGATGATCATTGCGATCGCCTCTGCCTCTTCGGAC
CTGGGATGCGATTATGGCCATCATCGTTGCTACATCGATGTCACTGTGGAAAACAGTCCC
CGCCAGCGGCACCTCCTCTCCGACATGGACATCACGCTGCAGTGCATCCGACCCATGGCC
AAATGGTTCTATGAAGATAAGTTTCAACTGAGGAATTCCCTCTTGCGGCTTGAACGAGCA
CAGTCCGGAAATTCCGGGAACTACGGCTGCCTGGATAGTCAGAACAGATGGTACAATATT
TCCCTGGTTGTGGGCCATAAGGAACCAGTTGGCAATGACATCGCCAGCTTTGTCAAGTTG
CAAGATGCGCGGCCAGATCTCTTTTTCCAGCCCTTGAATGATACTCGCTCCCTAAAGTTG
CTGCAACCACTACCCAAAACCGTCCAACGAACCGCAGGTGGTCTCTTCCAGTTGAGCTGC
AGTCCCACGGATCCGGAAGCAAAGGGTGTTGATATATCCTGGCTGCACAATGATACTCAA
ATCCTTGGTGGTCGGGGCCGGATTAAGCTGAAAAGGTGGTCACTGACAGTGGGGCAACTG
CAGCCGGAGGATGCTGGAAGCTATCACTGTAAGCTGTGCGTGGAACAGAACTGCCAAAGG
AGTACTCCAACCCAACTGGAGGTAATTAGCAGAAGTCACACAGTGCCCATGCTAAAGCCA
GGGTATCCCCGAAATGCCAGCATTGCCCTTGAGGACAATGTGAGCATTGAGTGCCTCCTG
GAGGACTCTGCCCTGGAGCCGAAGATCACGTGGCTGCACAAGGGAAGTGTGGACAACATC
GATGATCTCTTGCAGCGGTTAAGAGAGCAGCCCCAACTACCGGTGGACGTTACCAGATTG
ATTACCCGCATGGATGAGCCACAGGTACTTCGTCTGGGCAATGTCCTAATGGAGGATGGA
GGATGGTACATATGCATAGCCGAGAACCAAGTCGGACGCACTGTGGCCGCCGCCTATCTG
GATCTGTACAGTCCATTAGACACTACCACGATTCGCATGACCACTACCACCACAGTGGCC
AGCCCAGTGCCCACTGCAGCCACAGGAGAGGACACCGATGAGGACGTGGAAAATCCAGGA
TCAGGCGGCATGGGTCCACCAGTGTTCAAAAAAGAGTTGAAGCGATTGCAGCACTCATTA
TCGGGAAATACCGTCACTCTAGCCTGCCCAGTGTATGGAAAAGCGAACATCACCTGGACG
AAGGACAAGAAGCCGCTAAGACGTAAACTCGGCGTCTATGTGTACAGGAACTGGACGCTC
CGTTTCGTGGAGGCCACCAGCGAGGATTCGGGAATATACAACTGTGCGGTGTGCAACGAG
TGGGGCTGCATCCAATTTGACTTTAGCGTCCAAATAAACGATCGCACAAGATCCGCACCA
ATAATTGTGGTGCCGCAAAATCAGACGGTGAAAGTCAATGGCAGCGTGGTGATGAAGTGC
ACCGTGTACTCTGACTTGCATCCTACGGTCAGCTGGAAAAGGGTTGTCCTCAAGAATGCC
TCGCTGGACGGTCTTCAGTCTGTGGAGCTCAACTTCACCGTTACGAACGACTCAGTGGTT
TTAACACTGCGAAATGTTACCTTTGACCAGGAGGGCTGGTACACCTGCTTGGCCTCAAGT
GGCCTGGGAAGAAGCAACTCCAGTGTGTACCTAAGGGTGGTGAGTCTGCCACCTTTGGAG
ATCTATGCCCTGCTGCACGCCCATCCGCTTGGGTTCACCTTGGCGGTTTTTACTATAGTG
ACTTTGTTCCTTTTGGGCAGTGCTTTCATAACGTTCATGCTGCGCCGGCTGAGGAGGGAG
AAGCTCCTGAAGCTCCGCATCGAAACGGTTCATCAGTGGACTAAAAAAGTGATCATTTAC
CGACCGGGCGGAGAAGAAGGCAGTGGCTGCAACTCCGGCGATCTTCAGATGCCAGTGATT
AGGATCGAGAAGCAGAGAACAACCGTTTCCACAACGGGCACAGGTACTGATGCCGCCCAG
GGCTTCAATGAGTATGAGTTTCCGCTAGACTCTAACTGGGAGATTCCCAGGCAGCAGCTT
AATTTGGGCTCCATCCTGGGCGAGGGTGCCTTTGGACGCGTAGTGATGGCGGAGGCGGAT
GGTCTACCAAGGAACCCACAGTTGGGCGAAACCATCGTGGCCGTCAAGATGGTCAAGGAG
GAGCACACGGATACGGACATGGCCAGCTTGGTGCGTGAAATGGAGGTGATGAAAATGATT
GGCAAGCACATTAACATCATCAATCTGCTGGGCTGCTGCAGCCAGGGAGGTCCTCTGTGG
GTGATCGTGGAGTATGCTCCACATGGAAACCTCAAGGATTTCCTCAAGCTGAATCGACCG
GGTGCTCCACAGCGACGGAGTGACAGCGATGGCTATCTCGATGATAAGCCACTGATTTCA
ACACAACAACTTGGCGAAAAGGAGCTCACCAAGTTCGCATTCCAAATCGCTCGAGGAATG
GAGTACCTCGCTTCAAGACGGTGTATTCATCGCGATCTGGCTGCCCGTAACGTTCTTGTA
AGCGATGGATACGTTATGAAGATCGCCGACTTTGGACTGGCGAGGGATATCCAAGATACG
GAGTACTACCGGAAAAACACCAACGGACGGTTGCCCATTAAGTGGATGGCGCCGGAGTCG
CTACAGGAGAAGAAGTACGACTCACAGAGCGACGTCTGGAGCTATGGTGTTCTGCTGTGG
GAGATCATGACCTACGGGGATCAGCCATACCCGCACATACTGTCCGCCGAGGAGCTCTAC
AGCTACCTGATTACGGGTCAGCGCATGGAGAAGCCGGCCAAGTGCTCCCTGAACATCTAC
GTGGTAATGCGGCAGTGCTGGCACTTTGAGTCCTGTGCACGACCCACGTTCGCGGAGCTG
GTGGAGAGTTTCGACGGGATCCTGCAGCAGGCTAGTAGCAATCCAAACGATGCCTATCTG
GACCTCTCAATGCCCATGCTGGAGACGCCGCCCTCATCGGGGGATGAGGATGATGGCTCC
GACACCGACACATTCCGGGAAACCTCCCCGCTTAGATATCAGTACACCTATAAGTTTAAT

>FBpp0206930_Dsec
ATGGCAAAAGTGCCGATCACGCTGCTGATGATCATTGCGATCGTCTCTGCCGCTGCAGAC
CTGGGTTGCGATTATGGCCATCATCGTTGCTACATCGATGTTACTGTGGAAAGCAGTCCC
CGCCAGCGCCACCTGCTCTCCGACATGGACATCACGCTGCAGTGCGTCCGACCCATGTCC
AAATGGTTCTATGAGGATAAGTTTCAACTGAGGGCTACGCTTCTGCGACTTGAACGAGCA
CAGTCCGGAAATTCTGGGAACTACGGCTGCCTGGATAGTCAGAACAGATGGTACAATATT
TCCCTGGTTATTGGCCATAAGGAACCAGTTGGCAATGATATCGCCAGCTTTGTCAAGTTG
GAAGATGCACCAGCCGATCTCTTTTTCCAGCCCCTGAATGAGAGTCGCTCCCTGAAGTTG
CTGCAACCCCTACCCAAAACCGTACAACGTACTGCAGGTGGCCTGTTTCAGTTAAACTGC
AGTCCCATGGATCCGGATGCAAAGGGTGTTAATATATCCTGGCTGCACAATGATACTCAA
GTCATTGGTGGACGTGGGCGCATTAAGCTAAAAAGGTGGTCATTAACAGTGGGGCAACTG
CAGCCGGAGGATGCTGGAAGCTATCACTGTGAGCTGTGCGTGGAACAGGACTGCCAAAGG
AGTAATCCAACCCAATTGGAGGTGATAAGCAGAAAGCACACGGTGCCCATTCTAAAACCC
GGATATCCTCGCAATGCCAGCATTCCCCTCGGGGACAATGTGGGCATTGAATGCCTCCTG
GAGGACTCTGCCCTGGAGCCGAAGATCACGTGGCTACATAAGGGGAATGCGGACAACATC
GATGACCTCTTGACGCGTTTAAGAGAGCAGTCCCAGCTACCGGTGGATGTTACCCGATTG
ATTACCCGAATGGATGAACCGCAAGTACTTCGACTTGGAAATGTGCTGATGGAGGATGGC
GGATGGTACATATGCATAGTCGAGAACCAGGTTGGACGCACTGTGGCCGCCTCCTATGTA
GATCTTTACAGTCCTTCAGACACTACCACGGTTCGCATAACCACTACTACCACCGTGCCC
AGCCCAATACCCACTGCATCCACCGGAGAGGACACCGATGAGGACGTGGAGAATCCAGCG
TCAGGCAGCGTTGGTCCACCTATGTTCAGAAAAGAACTGAAACGATTGCAGCACTCATTA
TCGGGAAATACTGTCAATCTAGCCTGTCCAGTGTACGGCAAAGCGAACATCACCTGGACG
AAGGACAAGAAGCCTCTAAACCGTCAACTTGGCGTCTATGTTCAAAAGAACTGGACACTG
CGCTTCGTGGAGGCCACCAGCGAGGATTCTGGATTATACAACTGTAAGGTGTGCAATGCG
TGGGGCTGCATCCAGTTTGACTTCAGTGTCCAAATAAACGATCGCACGAGATCCGCACCA
ATAATCGTGGTGCCGCAAAATCAGACGGTGAAAGTCAATGGCAGCTTGGTGATGAAGTGC
ACCGTCTACTCTGATCTGCATCCTACAGTCAGCTGGAAAAGGGTTGTCCTCAAGAATGCC
TCCTTGGACGGCCTTACGTCTGTGGAACTCAACTTCACCGTGACGAACGACTCCGTAGTT
TTAACGCTTCGAAATGTGACCTTTGACCAGGAGGGCTGGTACACCTGTTTGGCCTCAAGT
GGCCTGGGAAGCAGCAACTCCAGTGTTTACCTTAGGGTAGTGAGTCTGCCACCTTTGGAG
ATCTACGCTCTGCTGCACGCCCATCCCCTCGGATTCACCTTGGCCGCTGTTACTATAGTG
GCTTTGTTCCTTTTGGGCAGTGCTTTCATAACGTTCATGCTGCGTCGGCTAAGGAGGGAG
AAGCTCCTGAAGCTCCGCATCGAAACGGTTCATCAGTGGACTAAAAAGGTGATCATATAC
CGACCGGGTGGAGAAGAAGGAAGTGGCTGCAGCTCCGGCGATCTTCAGATGCCAGTGATA
AGGATCGAGAAGCAGAGAACAACCGTTTCCACAACGGGAACAGGTACTGATCCCGCCCAG
GGCTTCAATGAGTATGAGTTCCCGCTGGACTCAAACTGGGAGATTCCGAGGCAGCAGCTT
AGCTTGGGCTCCATTTTGGGTGAGGGCGCCTTTGGACGCGTAGTGATGGCGGAAGCGGAG
GGTCTCCCCAGGAGTCCACAACTGGCCGAAACCATCGTGGCCGTCAAGATGGTCAAGGAG
GAGCACACGGATACGGACATGGCCAGTTTGGTGCGTGAAATGGAGGTAATGAAAATCATT
GGCAAGCACATAAACATCATCAATCTGCTGGGCTGCTGCAGCCAGGGAGGTCCTCTGTGG
GTGATCGTGGAGTACGCTCCACACGGAAACCTCAAGGACTTCCTCAAGCAGAATCGACCG
GGTGCTCCACAGCGACGGAGCGACAGTGATGGTTATCTAGATGATAAGCCATTGATTTCG
ACTCAACATCTTGGCGAAAAGGAGCTCACCAAGTTCGCATTTCAAATCGCTCGAGGAATG
GAGTACCTTGCTTCAAGACGGTGCATTCATCGCGATTTGGCTGCCCGTAATGTCCTTGTA
AGCGATGGATACGTTATGAAGATCGCCGATTTTGGGCTGGCGAGGGATATCCAAGATACG
GAGTACTACCGGAAAAATACAAATGGACGGTTGCCCATTAAGTGGATGGCGCCCGAGTCG
CTGCAGGAGAAGAAGTACGACTCACAGAGCGACGTCTGGAGCTATGGTGTTCTGCTGTGG
GAGATCATGACCTATGGGGATCAACCATACCCGCACATACTGTCCGCCGAGGAGCTCTAC
AGCTACCTGATTACGGGTCAGCGCATGGAGAAACCGGCGAAGTGCTCCCTGAACATCTAC
GTGGTAATGCGACAGTGCTGGCACTTTGAGTCCTGTGCACGACCCACGTTCGCGGAGCTG
GTGGAGAGTTTTGATGGGATCCTGCAGCAGGCTAGTAGCAACCCGAACGATGCCTATCTG
GACCTTTCGATGCCCATGCTGGAGACGCCGCCCTCATCGGGGGATGAGGACGATGGCTCC
GACACCGAAACATTCCGGGAAACGTCCCCGCTTAGATATCAGTACACCTATAAGTTTAAT

>FBpp0212882_Dsim
ATGGCAAAAGTGCGGATCACGCTGCTGATGATCATTGCGATCGTCTCTGCCGCTGCAGAC
CTGGGCTGCGATTATGGCCATCATCGTTGCTACATCGATGTTACTGTGGAAAACAGTGCC
CGCCAGCGCCACCTGCTCTCCGACATGGACATCACGCTGCAGTGCGTCCGACCCATGTCC
AAATGGTTCTATGAGGATAAGTTTCAACTGAGGGCTACCCTTCTGCGACTTGAACGAGCA
CAGTCCGGAAATTCTGGGAACTACGGCTGCCTGGATAGTCAGAACAGATGGTACAATATT
TCCCTGGTTATTGGCCATAAGGAACCAGTTGGCAATGATATCGCCAGCTTTGTCAAGTTG
GAAGATGCACCGGCCGATCTCTTTTTCCAGCCCCTGAATGAGAGTCGCTCCCTGAAGTTG
CTGCAACCCCTACCCAAAACCGTCCAACGGACCGCAGGTGGCCTTTTTCAGTTGAACTGC
AGTCCCATGGATCCGGATGCAAAGGGTGTTAATATATCCTGGCTGCACAATGATACTCAA
ATCCTTGGTGGACGTGGGCGCATTAAGCTAAAAAGGTGGTCATTAACAGTGGGGCAACTG
CAGCCGGAGGATGCTGGAAGCTATCACTGTGAGCTGTGCGTGGAACAGGACTGCCAAAGG
AGTAATCCAACCCAATTGGAGGTGATAAGCAGAAAGCACACGGTGCCCATTCTAAAACCC
GGATATCCTCGCAATGCCAGCATTCCCCTCGGGGACAATGTGGGCATTGAATGCCTACTG
GAGGACTCTGCCCTGGAGCCGAAGATCACGTGGCTACATAAGGGGAATGCGGACAACATC
GATGATCTCTTGACGCGTTTAAGAGAGCAGTCCCAGCTACCGGTGGATGTTACCCGATTG
ATTACCCGAATGGATGAACCGCAGGTACTTCGCCTTGGAAACGTCCTGATGGAGGATGGC
GGGTGGTACATATGCATAGCCGAGAACCAGGTTGGACGCACTGTGGCCGCCTCCTATGTG
GATCTTTACAGTCCTTCAGACACTACCACGGTTCGCATGAGCACTACTACCACCGTGGCC
AGCCCAATACCCACTGCATCCACCGGAGAGGACACCGATGAGGACGTGGAGAATCCAGCG
TCAGGCGGCGTTGGTCCACCTGTGTTCAGAAAAGAACTGAAACGATTGCAGCACTCATTA
TCGGGAAATACTGTCAATCTAGCCTGTCCAGTGTACGGCAAAGCGAACATCACCTGGACG
AAGGACAAGAAGCCGCTAAACCGTCAACTCGGCGTCTATGTGCAAAAGAACTGGACACTG
CGCTTCGTGGAGGCCACCAGCGAGGATTCTGGACTATACAACTGTAAGGTATGCAATGCG
TGGGGCTGCATCCAGTTTGACTTCAGTGTCCAAATAAACGATCGCACGAGATCCGCACCA
ATAATCGTGGTGCCGCAAAACCAGACGGTGAAAGTCAATGGCAGCTTGGTGATGAAGTGC
ACCGTCTACTCTGATCTGCATCCTACAGTCAGCTGGAAAAGGGTTGTCCTCAAGAATGCC
TCCTTGGACGGCCTTACGTCTGTGGAACTCAACTTCACCGTGACGAACGACTCCGTAGTT
TTAACGCTTCGAAATGTGACCTTTGACCAGGAGGGCTGGTACACCTGTTTGGCCTCAAGT
GGCCTGGGAAGCAGCAACTCCAGTGTTTACCTTAGGGTAGTGAGTCTGCCACCTTTGGAG
ATCTACACTCTGCTGCACGCCCATCCTCTCGGATTCACCTTGGCCGCTGTTACTATAGTG
GCTTTGTTCCTTTTGGGCAGTGCTTTCATAACGTTCATGCTGCGCCGGCTAAGGAGGGAG
AAGCTCCTGAAGCTCCGCATCGAAACGGTTCATCAGTGGACTAAAAAGGTGATTATATAC
CGACCGGGTGGAGAAGAAGGAAGTGGCTGCAGCTCCGGCGATCTTCAGATGCCAGTGATA
AGGATTGAGAAGCAGAGAACAACCGTTTCCACAACGGGAACTGGTACTGATCCCGCCCAG
GGCTTCAATGAGTATGAGTTCCCGCTGGACTCAAACTGGGAGATTCCAAGGCAGCATCTT
AGCTTGGGCTCCATTTTGGGTGAGGGCGCCTTTGGACGCGTAGTGATGGCGGAAGCGGAG
GGTCTCCCCAGGAGTCCACAACTGGCCGAAACCATCGTGGCCGTCAAGATGGTCAAGGAG
GAGCACACGGATACGGACATGGCCAGTTTGGTGCGTGAAATGGAGGTAATGAAAATGATT
GGCAAGCACATAAACATCATCAATCTGCTGGGCTGCTGCAGCCAGGGAGGTCCTCTGTGG
GTGATCGTGGAGTATGCTCCACACGGAAACCTCAAGGACTTCCTCAAGCAGAATCGACCG
GGTGCTCCACAGCGACGGAGTGACAGTGATGGCTATCTAGATGACAAGCCACTGATTTCG
ACTCAACATCTTGGCGAAAAGGAGCTCACCAAGTTCGCATTTCAAATCGCTCGAGGAATG
GAGTACCTTGCTTCAAGACGGTGCATTCATCGCGATTTGGCTGCCCGTAATGTCCTTGTA
AGCGATGGATACGTTATGAAGATCGCCGATTTTGGGCTGGCGAGGGATATCCAAGATACG
GAGTACTACCGGAAAAATACCAATGGACGGTTGCCCATTAAATGGATGGCGCCCGAGTCG
CTGCAGGAGAAGAAGTACGACTCACAGAGCGACGTCTGGAGCTATGGTGTTCTGCTGTGG
GAGATCATGACCTATGGGGATCAACCATACCCGCACATACTGTCCGCCGAGGAGCTCTAC
AGCTACCTGATTACGGGTCAGCGCATGGAGAAGCCGGCGAAGTGCTCCCTGAACATTTAC
GTGGTAATGCGACAGTGCTGGCACTTTGAGTCCTGTGCTCGACCCACGTTCGCGGAGCTG
GTGGAGAGTTTCGATGGGATCCTGCAGCAGGCTAGTAGCAATCCGAACGATGCCTATCTG
GACCTTTCGATGCCCATGCTGGAGACGCCGCCCTCATCGGGGGATGAGGATGATGGCTCC
GACACCGAAACATTCCGGGAAACGTCCCCGCTTAGATATCAGTACACCTATAAGTTTAAT

>FBpp0267012_Dyak
ATGGCAAAAGTGCAGATCACGCTGGTGATGATCATTGCGATCGTCTCTGCCTCTGCGGAC
TTGGGATGCGATTATGGCCATCATCGTTGCTTCATCGATGTTACTGTGGAAAACAGTAAC
CGCCAGCGGCACCTCCTCTCCGACATGGACATTACGCTGCAGTGCATCCGACCCATGGCC
AAGTGGTTCTATGAGGACAAGTTCCAACTGAAGGCTACCCTTCTGCGACTTGAACGAGCA
CAGTCCGGAAATTCAGGGAACTACGGCTGCCTGGATGGTCAGAACAGATGGTACAATATT
TCCTTGGTTGTGGGCCATAAGGAGCCAGTTGGCAATGACATCGCCAGCTTTGTCAAGTTG
GAAGATGCACGTCCAGATCTCTTTTTCCAGCCCCTGAATGATAGTCGCTCCCTAAAGTTG
CTGCAACCACTACCCAAAACCGTCCAACGAACCGCCGGTGGTCTCTTCCAGTTGAGCTGC
AGTCCCACGGATCCGGATGCAAAGGGTATCAATATATCCTGGCTGCACAATGACACTCAA
ATCCTTGGCGGACGTGGGCGGATTAAGCTGAAAAGATGGTCGCTGACAGTGGGGCAACTG
CAGCCGGAGGATGCTGGAAGCTATCACTGTGAGCTGTGCGTGGAACAGGACTGCCAAAGG
AGTAATCCCACCCAACTGGAGGTGATTAGCAGAAGTCACACAGTGCCCATGCTGAAGCCG
GGATATCCCCGCAATGCCAGCATTGCCCTTGGGGACAATGTAGGCATTGAGTGCCTCCTG
GAGGACTCTGCCCTGGAGCCGAAGATAACGTGGCTGCACAAGGGGTATGAGGACAACATC
GATGACCTGTTGCAGCGATTAAGAGAGCAGTCCCAGCTACCGGTGGACGTTACCAAACTG
ATTACCCGAATGGATGAGCCACAGGTACTGCGTCTGGGAAATGTCGAAATGGAGGATGGC
GGATGGTACATATGCATAGCCGAGAACCAGGTCGGACGCACTGTGGCCGCCGCCTATCTG
GATCTGTACAGTCCTTTGGACACCACCACGGTTCGCACCACCACTACTACCACAATGGCC
AGCCCAATGCCCACGGCAGCCACTGGAGAGGACACCGATGAGGACGTGGAAAGTCCAGGA
TCCGGTGGTGTGGGTCCACCTGAGTGGAAAAAAGAGTTGAATAAATTGCAGCACTCATTA
TCGGGAAACACCGTCAATCTTGCCTGCCCAGTGTATGGGAAAGCGAACATTACCTGGACG
AAGGACAGGAAGCCGCTAAACCGTGCACTGGGCTCCTATGTGCAAAAGAACTGGAACCTC
CGTTTCGTGGAGGCCACCAGCGAGGACTCGGGCATGTACAACTGTAAGGTGTGCAACGAG
TGGGGCTGCAACCAGTTTGAATTCAGCGTCCTAATCAACGATCGCACGAGATCCGCGCCA
ATCATTGTGGTGCCGCAAAATCAGACGGTGAAAGTCAATGGCACCGTGGTGATGAAGTGC
ACCGTCTACTCTGATCTGCATCCCACGGTCAGCTGGAAACGGGTTGTCCTCAAGAATGCC
ACCCTGGACGGTCTTCAGTCTGTGCAGCTTAACTTTACCGTGACGAACGACTCAGTGGTT
CTAACGCTTCAAAATGTGACCTTTGACCAGGAGGGTTGGTACACCTGTTTGGCCTCAAGC
GGCCTGGGAAGGAGCAACTCCAGTGTGTACCTGAGGGTAGTGAGTCTGCCACCTTTGGAG
ATCTATGCCCTGCTGCACGCCCATCCGCTTGGATTTACCTTGGCCGCCATTACCATAGTG
GCTCTGTTCCTTTTTGGCAGTGCCTTCATAACGTTCATGCTGCGTCGACTGCGGAGGGAG
AAGCTGCTGAAGCTGCGCATCGAAACGGTTCATCAGTGGACCAAGAAGGTGATCATATAC
CGACCGGGCGGAGAGGAAGGCAGTGGCTGCAGCTCCGGCGATCTTCAGATGCCAGTGATA
AGGATCGAGAAGCAGCGAACGACCGTTTCCACAACGGGAACAGGTACTGATCCTGCCCAG
GGCTTCAATGAGTATGAGTTCCCGCTGGACTCCAACTGGGAGATTCCAAGGCATCAGCTC
AGCTTGGGCTCCATCCTGGGCGAGGGTGCCTTTGGACGCGTAGTAATGGCGGAAGCGGAG
GGTCTGCCAAGGAGTCCACAACTGGCCGAAACCATTGTGGCCGTCAAGATGGTCAAGGAG
GAGCACACGGATACGGACATGGCCAGTCTGGTGCGTGAAATGGAGGTGATGAAAATGATT
GGCAAGCACATAAACATCATCAATCTCCTGGGCTGCTGCAGCCAGGGCGGTCCTCTGTGG
GTGATCGTGGAGTATGCGCCACATGGCAACCTCAAGGATTTCCTCAAGCAGAATCGACCG
GGTGCTCCACAGCGACGGAGTGACAGCGATGGCTATCTGGATGACAAGCCACTGATTTGC
ACTCAACAACTTGGCGAAAAGGAGCTCACCAAGTTCGCGTTCCAAATCGCTCGAGGAATG
GAGTACCTCGCTTCAAGACGGTGCATTCATCGCGATCTGGCTGCCCGTAATGTCCTTGTA
AGCGATGGCTACGTTATGAAGATCGCCGACTTTGGACTGGCAAGGGATATCCAAGATACG
GAGTATTACCGGAAGAACACCAACGGGCGCTTGCCCATCAAGTGGATGGCGCCGGAGTCG
CTGCAGGAGAAGAAGTACGACTCGCAGAGCGACGTCTGGAGCTATGGTGTTCTGTTGTGG
GAGATCATGACCTATGGCGATCAGCCATACCCACACATACTGTCCGCCGAGGAGCTCTAC
AGCTACCTGATTACGGGTCAGCGCATGGAGAAGCCGTCCAAGTGCTCACTGAACATCTAC
GTGGTAATGCGACAGTGCTGGCACTTTGAGTCCTGTGCACGACCCACGTTCGCGGAGCTG
GTGGAGAGCTTCGATGGGATCCTGCAGCAGGCTAGTAGCAATCCCAACGATGCCTATCTG
GACCTCTCGATGCCCATGCTGGAGACGCCGCCCTCATCGGGGGATGAGGATGATGGCTCC
GACACCGAAACATTCCGGGAAACCTCCCCCCTTAGATATCAGTACACCTATAAGTTTAAT

>Dmel_btl
ATGGCAAAAGTGCCGATCACGCTGGTGATGATCATTGCGATCGTCTCTGCCGCTGCGGAC
CTGGGATGCGATTATGGCCATCATCGTTGCTACATCGATGTGACTGTGGAAAACAGTCCC
CGCCAGCGCCATCTGCTCTCCGACATGGACATCACGCTGCAGTGCGTCCGACCCATGGCC
AAATGGTTCTATGAGGATAAGTTTCAACTGAGGGCTACCCTTTTGCGACTTGAACGAGCA
CAGTCCGGAAATTCTGGAAACTACGGCTGCCTGGATAGTCAGAACAGATGGTACAATATT
TCCCTTGTTGTTGGCCATAAGGAACCAGTTGGCAATGATATCGCCAGCTTTGTCAAGTTG
GAAGATGCACCGGCCGATCTCTTTTTTCAGCCCCTGAATGAGAGTCGATCCCTGAAGTTG
CTGCAACCCCTACCCAAAACCGTACAACGGACCGCAGGTGGCCTTTTTCAGTTGAACTGC
AGTCCCATGGATCCGGATGCAAAGGGTGTTAATATATCCTGGCTGCACAATGATACTCAA
ATCCTTGGTGGACGTGGACGCATTAAGCTTAAAAGGTGGTCATTAACAGTGGGGCAACTG
CAGCCGGAGGATGCTGGAAGCTATCACTGTGAGCTGTGCGTGGAACAGGACTGCCAAAGG
AGTAATCCGACCCAATTGGAGGTGATAAGCAGAAAGCACACGGTGCCCATGCTAAAGCCC
GGATATCCCCGCAATACCAGCATTGCCCTCGGGGACAATGTGAGCATTGAATGCCTACTT
GAGGACTCTGCCCTGGAGCCGAAGATCACGTGGCTACATAAGGGGAATGCGGACAACATC
GATGACCTCTTGCAGCGTTTAAGAGAGCAGTCCCAGCTACCTGTGGATGTTACCCGATTG
ATTACCCGAATGGATGAACCGCAGGTACTTCGTCTTGGAAATGTCCTGATGGAGGATGGC
GGATGGTACATATGCATAGCCGAGAACCAGGTTGGACGCACTGTGGCCGCCTCCTATGTG
GATCTTTACAGTCCCTCAGATACTACCACAGTTCGCACGACCACTACTACCACCGTGGCC
AGCCCAATACCCACTGCATCCACCGGAGAGGACAACGATGACGACGTGGAAAATCCAGCA
TCAGGCGGCGTTGGTCCACCTGTGTTCAGAAAAGAGCTGAAACGATTACAGCACTCATTA
TCGGGAAATACTGTCAATCTAGCCTGTCCAGTGTACGGCAAAGCGAACATCACCTGGACG
AAGGACAAGAAGCCGCTAAACCGTGAACTCGGCGTCTATGTGCAAAAGAACTGGACACTC
CGCTTCGTGGAGGCCACCAGCGAGGATTCTGGACTATACAACTGTAAGGTGTGCAATGCG
TGGGGCTGCATCCAGTTTGACTTCAGTGTCCAAATAAACGATCGCACGAGATCCGCACCA
ATAATCGTGGTGCCGCAAAATCAGACGGTGAAAGTCAATGGCAGCTTGGTGATGAAGTGC
ACCGTCTACTCTGATCTGCATCCAACAGTCAGCTGGAAAAGGGTTGTCCTCAAGAATGCC
TCCTTGGACGGCCTTAAGTCTGTGGAACTCAACTTCACCGTGACGAATGACTCCGTAGTT
TTAACGCTTCGTAATGTGACCTTTGACCAGGAGGGCTGGTACACCTGTTTGGCCTCAAGT
GGTCTGGGAAGGAGTAACTCCAGTGTGTACCTTAGGGTAGTGAGTCTGCCACCTTTGGAG
ATCTACGCCCTGCTGCACGCCCATCCTCTCGGATTCACCTTGGCCGCTATTACGATAGTG
GCTTTGTTCCTTTTGGGCAGTGCTTTCATAACGTTCATGCTGCGTCGGCTGAGGAGGGAG
AAGCTCCTGAAGCTCCGCATCGAAACGGTTCATCAGTGGACTAAAAAGGTGATCATATAC
CGACCGGGTGGAGAAGAAGGAAGTGGCTGCAGCTCCGGCGATCTTCAGATGCCAGTGATA
AGGATCGAGAAGCAGAGAACAACCGTTTCCACAACGGGAACTGGTACTGATCCCGCCCAG
GGCTTTAATGAGTATGAGTTCCCGCTGGACTCAAACTGGGAGATTCCCAGGCAGCAGCTT
AGCTTGGGCTCCATTTTGGGTGAGGGCGCCTTTGGACGCGTAGTGATGGCGGAGGCGGAG
GGGCTTCCCAGGAGTCCACAACTGGCCGAAACCATCGTGGCCGTCAAGATGGTCAAGGAG
GAGCACACGGATACGGACATGGCCAGTTTGGTGCGTGAAATGGAGGTGATGAAAATGATT
GGCAAGCACATAAACATCATCAATCTGCTAGGCTGCTGCAGCCAGGGCGGTCCTCTGTGG
GTGATCGTGGAGTATGCTCCACACGGAAACCTCAAGGACTTCCTCAAGCAGAATCGACCT
GGTGCTCCACAGCGACGGAGTGACAGTGATGGCTATCTAGATGACAAGCCACTGATTTCC
ACTCAACATCTTGGCGAAAAGGAGCTCACCAAGTTTGCATTTCAAATCGCTCGAGGAATG
GAGTACCTTGCTTCAAGACGGTGCATTCATCGCGATCTGGCTGCCCGTAATGTCCTTGTA
AGCGATGGATACGTTATGAAGATCGCCGATTTTGGTCTGGCGAGGGATATCCAAGATACG
GAGTACTACCGAAAAAATACCAATGGACGGTTGCCCATTAAGTGGATGGCGCCCGAGTCG
CTGCAGGAGAAGAAGTACGACTCACAGAGCGACGTCTGGAGCTATGGTGTTCTGCTGTGG
GAGATCATGACCTACGGGGATCAACCATACCCGCACATACTGTCTGCCGAGGAGCTCTAC
AGCTACCTGATTACGGGTCAGCGCATGGAGAAACCGGCCAAGTGCTCCCTGAACATCTAC
GTGGTAATGCGACAGTGCTGGCACTTTGAGTCCTGTGCACGACCCACGTTCGCGGAGCTG
GTAGAGAGTTTCGATGGGATCCTGCAGCAGGCTAGTAGCAATCCAAACGATGCCTATCTG
GACCTTTCGATGCCGATGCTGGAGACGCCGCCCTCATCGGGGGATGAGGATGATGGCTCC
GACACCGAAACATTCCGGGAAACGTCCCCGCTTAGATATCAGTACACCTATAAGTTTAAT
