# Supplementary material for: Contrasting patterns of molecular evolution in metazoan germ line genes
Source: BMC Evol Biol. 2019 Feb 11;19:53. doi: 10.1186/s12862-019-1363-x (PMC6371493; doi:10.1186/s12862-019-1363-x)
Supplement: Supplementary file 2 — Alignments. (ZIP 213 kb) [file 12862_2019_1363_MOESM2_ESM.zip › Alignments_avail_on_request/Dros_piwi_final.fas]

>FBpp0350482_Dana
ATGGGCATATTGTCGGATCAGTCAAAGTTCTTGGGGGCAGGATATCTGTTCGATGGAATG
CAGCTGTTCTCCGTCCGGAAATATCCACAGGACTTGACGGTCTTACGCGTGAAGTCAAAG
CTCGGCACAGACTACACTATAACGATCAAGTTTGTGGGATTCATATCGACGTCAGAAACA
AGATTCCTACAAGTCCTCAATCTTATACTGCGCCGATCGATGAAGGGCCTCAAGCTAGAG
CTAGTTGGCCGCAATCTGTTCGATCCGCATGCCAAGATTTCGATCCGCGAGTTCCAAATG
GAACTGTGGCCTGGATACGAGACCTCTATCCGTCAGCACGAAAAGGATATTCTTCTGTGC
ACCGAAATCACTCACAAAGTGATGCGCACGGAAACTGTTTACGATATTTTGAGACGCTGT
TCGCAAAATCCCTCCCGTCATCAGGACGATTTCCGCATGAATGTGTTGGACATGATCGTC
CTTACAGACTATAACAATAAGACATACCGCATCAACGACGTTGACTTTGGCCAGACACCC
AAGTCCACGTTCAGTTGCAAGGGCAAGGACATTAGCTTTGTGGAGTACTACCTGACAAAA
TATAACATTCGCATAAGAGACCACAACCAGCCACTGCTCATATCGAAGAGCAGGGACAAG
GCCCAGAAGGCAAACGCCAGTGAAGTGGTGGTTCTCATTCCAGAACTGTGCCGAGTGACT
GGTCTAACAGACAGCATGCGTTCTGACTTTAAATTAATGCGCGCCATGTCGGAACATACT
CGAATGAATCCCGACCGACGCATTGATCGACTGCGCCGTTTCAATCATCGCTTGCAAACC
ACTACCGACAGCCTCAAGGTTTTGAAGGATTGGAACATGGATCTCGACCAGAATCTCATT
GAGGTCCAAGGTCGCATCATTTCACCCCAAAAAATAGTGTTTAGCGATCAAAAGGTTTCT
GCAGGAGATACTGGTGATTGGACGCGCTACTTCCGTGACCAACGCATGCTTACCACTCCA
AGTGATGGCATCGATCGCTGGGCAGTCATCGCTCCGGAACGGAACTCTTATGACCTAAAG
AACTTGATGGAGAATATGTTTAGGGCCGCCAGCGGCATGGGTCTGCGGATTAAGACCCCC
CATGAATTGAAGATATATGACGATCGCACCGCGACATACATACGGGCAATGGATGATTGT
GCCCGAATGGATCCAAAGCTAATCCTCTGCTTGGTTCCCAATAATAACGCAGACAGATAC
TCGGCAATTAAGAAGCGCGGCTACGTGGATAGGGCCGTTCCCACCCAAGTGGTCACCATT
AAAACTGCCAAGAATCGCGGCTTGATGAGCATCGCCACCAAGATAGCGATCCAGATCAAC
TGCAAACTGGGATACACCCCTTGGATGGTGGAAGTGCCCCTCTCGGGACTAATGACCATA
GGATTCGATATTGCCAAGAGCACCCGCGACCGGAAGAAGGCTTACGGGGCATTGGTGGCA
TCCATGGATCTGCAGCAGAACTCCACCTACTTCAGCACCGTCTCTGAGTGCAGTGCCTTC
GACTCTCTGTCCAACAATCTTTGGCCGATGATAGCGAAGGCTCTGCGTCAATATCAACGG
GAACATCATAAGTTGCCCACTCGCATTATGTTCTATCGTGATGGCGTCAGTCCGGGCGCC
CTGAAACAGCTCTTTGAGTTTGAGGTGAAGGAGATTGTGGAGAAACTGGATGCGGAGTAC
AAGCGCGCCAACTGCGGACCACCGATGCTGGCCTACATTGTGGTCACAAAGTCGATGAAC
ACCCGCTTCTTCAACAATGGCCGCAACCCGCCGCCCGGGACTGTCGTCGATGATGTTGTT
ACGCTGCCGGAACGTTATGATTTCTATTTGGTGTCGCAGCAGGTCCGGCAGGGCTCCGTC
TCCCCGACTTCCTACAACGTTCTCTACAGTAATATTCGTCTCAGTCCCGATCAGATCCAG
AAGTTGACTTACAAAATGTGCCACTTGTACTACAACTGGTCGGGCACTACCCGGGTGCCT
GCCGTCTGCCAGTATGCCAAGAAGCTGGCCACCCTGGTGGCCACCAACTTGCACGCCATT
CCGCAGAATGCGTTGGAAAAGAAGTTCTACTAC
>FBpp0367383_Dere
ATGGGAGTTTTGTCCAATCATGCTAACTTTCTGGGATCAGGCTATCTTTTCGACGGGCTG
CAACTGTTCACCACCCGGAAATTTGAGCAGGAAATCACGGTACTCAGCGGAAAGTCAAAG
CTGGACATTGAATACAAAATATCCATAAAGTTCGTGGGATTCATATCGTGTGCTGAACCG
CGCTTTTTGCAAGTTTTGAATCTAATTTTGCGGCGCTCCATGAAGGGTCTAAAGCTGGAA
TTAGTTGGTCGTAATCTCTTTGATCCCCGAGCCAAGATTGAAATAAGGGAGTTCAAAATG
GAGTTATGGCCGGGCTATGAGACATCCATTCGTCAGCATGAAAAGGATATTCTGTTGGGC
ACCGAAATAACTCACAAAGTTATGCGCACTGAAACCGTCTACGACATAATGCGACGATGC
TCACAAAATCCGGGTCGTCATCAGGACGAAGTACGAGTAAATGTTTTGGATTTGATTGTC
CTTACAGATTACAATAACAAAACTTATCGTATTAATGATGTCGACTTTGGACAAACTCCG
AAATCAACATTCAGTTGCAAGGGTAGGGATATAAGTTTTGTGGAATACTATCTCACTAAA
TATAATATTCGCATTCGTGACCATAATCAGCCATTGTTGGTATCAAAAAATAAGGACAAG
GCTCTGAAAACTAACGCCAGCGAATTAGTCGTACTAATTCCTGAGCTTTGCAGAGTGACT
GGGCTCAATGACGACATGCGCTCAAACTTTCAGCTTATGCGTGCCATGAGTAGTTACACG
CGAATGAACCCGAAACAACGCATTGATCGATTGCGCACTTTTAACCACCGTTTGCACAAC
ACTCCAGAGAGTGTGAAAGTTTTGAGAGACTGGAACATGGATCTCGACAAGAACGTCACA
GAAGTGCAAGGCCGGATAATTGGACAACAGAACATCGTGTTTCACCATGGAAAGGTTCCT
GCTGGAGAAAACGCTGATTGGCAAAGGCACTTCAGAGACCAAAGGATGCTCACCACTCCG
AGCGATGGCCTCGATCGGTGGGCTGTTATCGCGCCGCAAAGGAATTCAAGTGAACTAAGA
GCTCTTCTTGACTGTTTGTATAGAGCGTCCAGTGGAATGGGTCTACGTATTAGAAGCCCC
CAGGAATTCATAATTTATGACGATCGCACGGCAACTTATGTGAGAGCTATGGATGATTGT
GCTCGCTCGGATCCCAAACTTATATTATGCCTTGTACCCAATGACAACGTTGAAAGATAC
TCGTCAATCAAAAAGAGAGGATACGTTGACAGGGCTGTGCCCACTCAAGTTGTGACTATA
AAAACGACTAAGAATCGTAGCCTAATGAGCATTGCCACCAAAATAGCAATTCAATTGAAT
TGCAAGTTAGGATATACGCCGTGGATGATAGAGCTGCCCTTGTCCGGATTAATGACGATC
GGCTTTGACATTGCGAAGAGCACACGTGATCGCAAGAGGGCTTACGGAGCATTGATCGCC
TCAATGGATCTACAGCAAAACTCCACGTACTTTAGCACGGTCACGGAGTGTAGTGCCTTT
GATGTGCTCGCTAACACCCTTTGGCCCATGATAGCAAAGGCCCTGCGCCAATATCAACGA
GAGCATAAGAAGCTGCCATCACGAATCGTATTCTATCGAGACGGAGTGAGCTCTGGTTCT
CTTAAGCAGCTTTTTGAATTTGAAGTGAAAGACATCGTAGAGAAGCTCAAAGCTGAATAC
GCCCGCGTCGATCTAAGCCCACCACAATTAGCCTATATTGTGGTTACCAGATCCATGAAC
TCGCGCTTCTTTCTTAACGGACAAAACCCTCCGCCTGGTACTGTAGTTGATGACGTTATA
ACTCTGCCCGAGCGGTATGACTTCTATCTGGTCTCCCAACAAGTTCGCCAGGGAACAGTG
TCGCCAACCAGCTACAACGTTCTTTACAGCACCATGGGTATCTCCCCGGAGAAAATGCAG
AAACTTACGTACAAGATGTGTCACTTGTACTATAATTGGTCAGGCACCACACGAGTTCCC
GCCGTTTGCCAGTACGCTAAAAAACTTGCTACTCTTGTCGGTACGAACTTGCACTCCATT
CCGCAGAATGCGCTCGAAAAGAAGTTTTATTAT
>FBpp0192713_Dsec
ATGGGAGTTTTGTCCAATCATGCTAACCTTCTGGGATCAGGCTATGTATTCGACGGGCTG
CAACTGTTCACCACCAGGAAATTCGAACAGGAAATCACGGTGCTCAGCGGAAAGTCGAAG
CTGGACATTGAATACAAGATATCCATAAAGTTCGTTGGATTCATATCGTGTGCTGAGCCT
CGCTTTTTGCAAGTCTTAAATCTAATTTTGCGTCGCTCCATGAAGGGACTAAATTTAGAA
TTAGTTGGCCGTAATCTCTTTGATCCCCGAGCTAAGATAGAAATAAGGGAGTTCAAAATG
GAGCTATGGCCGGGCTACGAGACATCGATTCGCCAGCACGAAAAAGATATTTTATTGGGC
ACCGAAATAACTCACAAAGTTATGCGCACCGAGACGATCTACGACATAATGCGACGTTGC
TCACACAATCCGGCTCGTCATCAGGACGAAGTACGGGTAAATGTTTTGGACTTGATTGTC
CTTACAGATTACAATAACCGAACTTATCGTATCAATGATGTCGACTTTGGACAAACTCCG
AAATCAACATTCAGTTGCAAGGGTAGGGATATCAGTTTCGTGGAATACTATCTCACTAAA
TATAACATACGCATTCGCGACCATAATCAGCCGCTGCTGATATCCAAAAACAGAGACAAG
GCTCTAAAAACTAACGCCAGCGAATTAGTGATACTAATTCCTGAGCTCTGCCGAGTGACT
GGGCTCAATGCCGAGATGCGCTCAAACTTTCAGCTTATGCGTGCCATGAGTAGTTATACG
CGAATGAACCCCAAACAACGCATTGATCGATTGCGTACTTTTAACCACCGCTTACAAAAC
ACTCCAGAAAGTGTGAAGGTCTTGAGAGACTGGAACATGGAACTGGACAAGGACGTCACA
GAAGTACAAGGCCGGATAATTGGACAGCAGAACATCGTGTTTCAGAATGGAAAGGTTCCT
GCTGGAGAAAACGCTGATTGGCAAAGGCACTTTAGAGGCCAGAGAATGCTCACCACTCCG
AGCGATGGCCTCGATCGATGGGCTGTCATCGCGCCGCAAAGGAATTCCCATGAACTCCGA
ACTTTGCTTGACTCTTTGTATAGAGCAGCTAGTGGAATGGGTCTTCGAATTCGAAGCCCC
CAGGAATTCATAATTTATGATGATCGCACTGCAACTTATGTGAGAGCAATGGATGATTGT
GTGCGCTCGGATCCCAAACTTATATTATGCCTGGTACCCAATGATAACGCCGAAAGATAC
TCATCAATCAAAAAGAGAGGATACGTTGACAGGGCGGTGCCAACTCAAGTTGTGACAATG
AAAACGGCGAAGAACCGCAGCCTTATGAGCATTGCCACCAAAATAGCAATACAACTGAAT
TGCAAGTTGGGATATACACCCTGGATGATCGAATTGCCCTTGTCCGGGCTAATGACGATC
GGCTTTGACATTGCGAAGAGCACACGAGATCGCAAGAGGGCCTACGGAGCATTGATTGCC
TCAATGGATCTACAGCAAAACTCCACGTACTTCAGCACGGTCACGGAGTGCAGTGCCTTT
GATGTGCTCGCAAACACCCTTTGGCCTATGATAGCAAAGGCCCTGCGCCAATATCAACTA
GAGCATAAGAAGCTGCCATCTCGAATCGTATTTTATCGGGACGGGGTGAGCTCTGGCTCT
CTAAAGCAGCTTTTTGAATTTGAAGTGAAGGACATTATTGAGAAGCTAAAAACCGAATAC
GCCCGCGTGCAGCTAAACCCACCGCAGTTAGCTTATATTGTGGTAACCAGATCGATGAAC
ACGCGCTTCTTCCTCAACGGTCAAAATCCTCCGCCTGGTACTGTAGTTGATGACGTTATA
ACTCTGCCCGAGCGATACGACTTTTATCTGGTCTCGCAACAAGTTCGCCAGGGTACAGTG
TCGCCGACCAGCTACAACGTTCTTTACAGCAGCATGGGTATCTCCCCGGAGAAAATGCAA
AAACTTACGTACAAGATGTGCCACTTGTACTACAATTGGTCAGGCACCACACGAGTGCCC
GCCGTTTGCCAGTACGCTAAGAAGCTAGCTACCCTCGTGGGTACAAACTTGCACTCTATT
CCGCAAAACGCGCTCGAAAAGAAGTTTTATTAT
>FBpp0220608_Dsim
ATGGGAGTTTTGTCCAATCATGCTAACCTTCTGGGATCAGGCTATGTATTCGACGGGCTG
CAACTGTTCACCACCAGGAAATTCGAGCAGGAAATCACGGTGCTCAGCGGAAAGTCGAAG
CTGGACATTGAATACAAGATATCCATAAAGTTCGTTGGATTCATATCGTGTGCTGAGCCT
CGCTTTTTGCAAGTCTTAAATCTAATTTTGCGTCGCTCCATGAAGGGACTAAATTTGGAA
TTAGTTGGCCGTAATCTCTTTGATCCCCGAGCTAAGATCGAAATAAGGGAGTTCAAAATG
GAGCTATGGCCGGGCTATGAGACATCGATCCGCCAGCACGAAAAAGATATTTTATTGGGC
ACCGAAATAACTCACAAAGTTATGCGCACCGAGACGATCTACGACATAATGCGACGTTGC
TCACACAATCCGGGTCGTCATCAGGACGAAGTACGGGTAAATGTTTTGGACTTGATTGTC
CTTACAGATTACAATAACCGAACTTATCGTATCAATGATGTCGACTTTGGACAAACTCCG
AAATCAACATTCAGTTGCAAGGGTAGGGATATCAGTTTCGTGGAATACTATCTCACTAAA
TATAACATACGCATTCGCGACCATAATCAGCCGCTGCTGATATCTAAAAACAGGGACAAG
GCTCTAAAAACTAACGCTAGCGAATTAGTGGTACTAATTCCTGAGCTCTGCCGTGTGACT
GGGCTCAATGCCGAGATGCGCTCAAACTTTCAGCTTATGCGTGCCATGAGTAGTTATACG
CGAATGAACCCCAAACAACGCATTGATCGATTGCGTACTTTTAACCACCGTTTACAAAAC
ACTCCAGAAAGTGTGAAGGTCTTGAGAGACTGGAACATGGATCTGGACAAGGACGTTACA
GAAGTACAAGGCCGGATAATTGGACAGCAGAACATCGTGTTTCAGAATGGAAAGGTTCCT
GCTGGAGAAAACGCTGATTGGCAAAGGCACTTTAGAGGCCAGAGGATGCTCACCACTCCG
AGCGATGGCCTCGATCGCTGGGCTGTCATCGCGCCGCAAAGGAATTCCCATGAACTCCGA
ACTTTGCTTGACTCTTTGTATAGAGCAGCTAGTGGAATGGGTCTTCGGATTCGAAGCCCC
CAGGAATTCATAATTTATGATGATCGCACTGCAACTTATGTGAGAGCACTGGATGATTGT
GTGCGCTCGGATCCCAAACTTATATTATGCCTGGTACCCAATGATAACGTCGAAAGATAC
TCATCAATCAAAAAGAGAGGATACGTTGACAGGGCGGTGCCAACTCAAGTTGTGACAATG
AAAACGGCGAAGAACCGTAGCCTTATGAGCATTGCCACCAAAATCGCAATCCAACTGAAT
TGCAAGTTGGGATATACACCCTGGATGATCGAATTGCCCTTGTCCGGGCTAATGACGATC
GGCTTTGACATTGCGAAGAGCACACGAGATCGCAAGAGGGCCTACGGAGCATTGATTGCC
TCAATGGATCTACAGCAAAACTCCACGTACTTCAGCACGGTCACGGAGTGCAGTGCCTTT
GATGTGCTCGCAAACACCCTTTGGCCTATGATAGCAAAGGCCCTGCGCCAGTATCAACTA
GAGCATAAGAAGCTGCCATCTCGAATCGTATTTTATCGGGACGGGGTGAGCTCTGGCTCT
CTAAAGCAGCTTTTTGAATTTGAAGTGAAGGACATCATTGAGAAGCTAAAAACCGAATAC
GCCCGCGTGCAGCTAAACCCACCGCAGTTAGCTTATATTGTGGTAACCAGATCCATGAAC
ACGCGCTTCTTCCTCAACGGTCAAAATCCTCCGCCTGGTACTGTAGTTGATGACGTTATA
ACTCTGCCCGAGCGATACGACTTTTATCTGGTCTCGCAACAAGTTCGCCAGGGTACGGTG
TCGCCGACCAGCTACAACGTTCTTTACAGCAGCATGGGTATCTCCCCGGATAAAATGCAA
AAACTTACGTACAAGATGTGCCACTTGTACTACAATTGGTCAGGCACCACACGAGTGCCC
GCCGTTTGCCAGTACGCTAAGAAGCTAGCTACCCTCGTGGGTACGAACTTGCACTCTATT
CCGCAAAACGCGCTCGAAAAGAAGTTTTATTAT
>FBpp0258120_Dyak
ATGGGAGTTTTGTCCAATCATGCTAACCTTCTGGGATCCGGCTATCTTTTCGACGGGCTG
CAACTGTTCACCACCCGAAAGTTTGAGCAGGCAATCACGGTGCTAAGCGGAAAGTCGAAG
ATGGACATTGAATACAAAATATCCATAAAGTTCGTGGGATTCATATCGTGTGCTGAGCCC
CGCTTTTTGCAAGTTTTGAATCTCATTTTGCGGCGCTCCATGAAGGGCTTAAAGCTGGAA
TTAGTTGGTCGTAATCTATTTGATCCCCGAGCTAAGATCGAAATAAGGGAGTTCAAAATG
GAGCTTTGGCCAGGCTATGAGACATCGATTCGCCAGCATGAAAAAGACATTCTGTTGGGC
ACTGAAATAACTCACAAAGTTATGCGCACCGAAACGGTCTACGACATAATGCGACGTTGT
TCGCAAAATCCGGCTCGTCATCAGGACGAAGTTCGAGTAAATGTTTTGGATTTGATTGTC
CTTACAGATTACAATAACAAAACTTATCGTATCAACGATGTCGACTTTGGACAAACTCCG
AAATCAACATTCAGTTGCAAGGGTAGGGATATTAGTTTTGTGGAATACTATCTCACTAAA
TATAACATACGCATTCGTGACCATAATCAGCCGTTGTTGATATCTAAAAACAGAGACAAG
GCTCTAAAAACTAATGCCAGCGAATTGGTGGTACTAATTCCTGAGCTTTGCCGAGTGACT
GGACTCAATGACGACATGCGCTCAAACTTTCAGCTTATGCGTGCCATGAGTAGTTACACG
CGAATGAATCCCAAACAACGCATTGATCGATTGCGCACTTTCAACCACCGCTTGCAAAAC
ACTCCAGAAAGTGTGAAAGTTTTGAGAGACTGGAACATGGATCTCGACAAGAACGCTACA
GAAGTACAAGGTCGCATAATTGGACAGCAAAACATCGTGTTTCAGCATGGAAAGGTTCCT
GCTGGAGAAAACGCTGATTGGCAAAGGCATTTCAGAGACCAGCGGATGCTCACCACTCCG
AGCGATGGCCTCGATCGGTGGGCTGTTATCGCGCCGCAAAGAAATTCACATGAGCTAAGA
ACTTTACTTGACTGTTTGTATAGAGCCGCTAGTGGAATGGGTCTACGAATTAGAAGCCCC
CAGGAATTCATAATTTATGACGATCGCACAGCAACTTATGTGAGAGCTATGGATGATTGT
GCCCGCTCGGATCCCAAACTTATATTATGCCTTGTACCCAATGACAACGCCGAAAGATAC
TCGTCAATCAAAAAGAGAGGCTACGTTGACAGGGCTGTGCCCACTCAAGTTGTGACCATT
AAAACGACTAAGAATCGTAGCCTTATGAGCATTGCCACCAAAATAGGAATTCAACTGAAT
TGCAAGCTGGGATATACACCCTGGATGATCGAACTGCCCTTGTCAGGACTAATGACGATC
GGCTTTGACATTGCGAAGAGTACACGTGATCGTAAGAGGGCATACGGAGCATTGATCGCC
TCCATGGATCTACAGCAAAACTCCACGTACTTCAGCACGGTTACGGAGTGTAGTGCTTTT
GATGTGCTCGCTAACACCCTTTGGCCCATGATAGCAAAGGCCCTGCGTCAATATCAACGA
GAGCATAAGAAGCTGCCATCACGAATTGTATTCTATCGAGACGGCGTAAGCTCTGGTTCA
CTAAAGCAGCTTTTTGAATTTGAAGTGAAGGACATCATAGAGAAACTTAAAGCTGAATAC
GCCCGCGTAGATCTAAGCCCACCGCAATTAGCCTATATTGTGGTTACTAGATCCATGAAC
TCGCGCTTCTTCCTCAACGGACAGAACCCTCCGCCTGGCACTATAGTTGATGACGTTATA
ACTTTGCCCGAACGATATGACTTTTATCTGGTCTCCCAACAAGTTCGCCAGGGAACAGTG
TCGCCGACTAGCTACAACGTTCTCTACAGCAGCATGGGTATCTCCCCGGATAAAATGCAA
AAGCTTACGTACAAGATGTGTCACTTGTACTATAATTGGTCAGGCACCACACGGGTGCCC
GCCGTTTGCCAGTACGCTAAAAAACTTGCTACCCTTGTCGGTACGAACTTGCACTCCATT
CCGCAGAGCGCGCTCGAAAAGAAGTTTTATTAT
>Dmel_piwi
ATGGGAGTTTTGTCCAATCATGCTAACCTTCTGGGATCAGGCTATCTATTCGATGGACTG
CAACTGTTCACCACCAGGAAATTCGAGCAGGAAATCACGGTGCTCAGCGGAAAGTCGAAG
CTGGACATTGAATACAAGATATCCATAAAGTTCGTTGGATTCATATCGTGTGCTGAGCCC
CGCTTTTTGCAAGTCTTAAATCTAATATTGCGCCGCTCCATGAAGGGCCTAAATTTGGAA
TTAGTTGGCCGTAATCTCTTTGATCCCCGAGCTAAGATCGAAATAAGGGAGTTCAAAATG
GAGCTATGGCCGGGCTATGAGACATCGATTCGTCAGCACGAAAAAGATATTTTATTGGGC
ACCGAAATAACTCACAAAGTTATGCGCACCGAGACGATCTACGACATAATGCGACGTTGC
TCACACAATCCGGCTCGTCATCAGGACGAAGTACGGGTAAATGTTTTGGACTTGATTGTC
CTTACGGATTACAATAACAGAACTTATCGTATCAATGATGTCGACTTTGGACAAACTCCG
AAATCAACATTCAGTTGCAAGGGTAGAGATATCAGTTTCGTGGAATACTATCTCACTAAA
TATAATATACGCATTCGCGACCACAATCAGCCGCTGCTGATCTCCAAAAATAGGGACAAG
GCTCTAAAAACTAACGCTAGCGAATTAGTGGTACTAATTCCTGAGCTCTGCCGAGTGACT
GGGCTCAATGCCGAGATGCGCTCAAACTTTCAGCTTATGCGTGCCATGAGCAGTTATACG
CGAATGAACCCCAAACAACGCACTGATCGATTGCGCGCTTTTAACCACCGTTTACAAAAC
ACTCCAGAAAGTGTGAAGGTCTTGAGAGACTGGAACATGGAACTGGACAAGAACGTCACA
GAAGTACAAGGCCGGATAATTGGACAGCAGAACATCGTGTTTCATAATGGAAAGGTTCCT
GCTGGAGAAAACGCTGATTGGCAAAGGCACTTCAGAGACCAAAGGATGCTTACCACTCCG
AGCGATGGCCTCGATCGTTGGGCTGTCATCGCGCCGCAAAGGAATTCCCATGAACTCCGA
ACTCTACTTGACTCTTTGTATAGAGCAGCTAGTGGAATGGGTCTTAGAATTCGAAGCCCC
CAGGAATTCATAATTTATGATGATCGCACTGGAACTTATGTGAGAGCAATGGATGATTGT
GTGCGCTCAGATCCCAAACTTATATTATGCCTCGTACCCAATGATAACGCCGAAAGATAC
TCATCAATCAAAAAGAGAGGATACGTTGACAGGGCGGTGCCAACTCAAGTTGTGACCCTT
AAAACGACCAAGAACCGTAGCCTTATGAGCATTGCCACCAAAATAGCAATCCAACTGAAT
TGCAAGTTGGGATATACACCCTGGATGATCGAACTACCCTTGTCCGGACTGATGACAATT
GGCTTTGACATTGCGAAGAGCACACGAGATCGGAAGAGGGCCTACGGAGCATTGATTGCC
TCAATGGATCTACAGCAAAACTCCACGTACTTCAGCACAGTCACGGAGTGCAGCGCCTTT
GATGTGCTCGCTAACACCCTTTGGCCGATGATAGCAAAGGCCCTGCGCCAATATCAACAT
GAGCATAGGAAGCTGCCATCTCGAATCGTATTTTATCGAGACGGTGTGAGCTCCGGCTCT
CTAAAGCAGCTTTTTGAATTTGAAGTCAAGGACATCATTGAGAAGTTGAAAACTGAATAC
GCCCGCGTCCAGCTAAGCCCACCGCAATTAGCTTATATTGTGGTAACCAGATCCATGAAC
ACGCGCTTCTTCCTCAACGGACAAAATCCTCCGCCTGGTACTATAGTTGATGACGTTATA
ACTCTGCCCGAGAGATACGACTTTTATCTGGTCTCGCAACAAGTTCGTCAGGGTACAGTG
TCGCCGACCAGCTACAATGTTCTTTATAGCAGCATGGGTCTCTCACCGGAGAAAATGCAA
AAACTTACGTACAAGATGTGCCACTTGTACTACAATTGGTCGGGCACCACACGAGTGCCA
GCAGTTTGCCAGTACGCTAAGAAGCTAGCTACCCTCGTGGGTACGAACTTGCACTCTATT
CCGCAAAACGCGCTCGAAAAGAAGTTTTATTAT
