# Supplementary material for: Contrasting patterns of molecular evolution in metazoan germ line genes
Source: BMC Evol Biol. 2019 Feb 11;19:53. doi: 10.1186/s12862-019-1363-x (PMC6371493; doi:10.1186/s12862-019-1363-x)
Supplement: Supplementary file 2 — Alignments. (ZIP 213 kb) [file 12862_2019_1363_MOESM2_ESM.zip › Alignments_avail_on_request/Caen_egl15_final.fas]

>CE_egl-15
ATGtacagagaaaatattccccgtttcaagcatgtagcaaacgaaagatacgaagtattt
cttggagatgagataaaatttgactgtcaaaccgcggcgtcaaagatttctgcctttgtc
gaatggtatcgtaatgacaagttactcaaaaatgatcaaatagataaagacaaaattcgg
aaagataataacaggatgatgcttcacttgaagaatattgatgtttcagatcagggtctt
tggtcttgccgcgtacacaacgcatatggacaaatatcacgaaattttacagttgaagtt
attgacttttgtgattacttcctgtttcccgatattcatcatttgaacattccgatggaa
tgtgtttgtttatggaaatacaacaaagaagcaaaacgatctgatgtgaactatgcagcg
gtaacaggagaagtctgctcaaagtacgcatctcgcatgataaatagagcacgaaaaccg
ttgccaatgattccttgctttggtgatcactgcaaagaatttgacactactcctgtttcg
gattttggtgatcctttagtaaagcgtgttgttttgaaaaaagatgatgtgattgtgccc
gtgcatgactctgaagaaagtccatccgaaagaaccgaatttatcaatgctgatgaaaaa
gaacaaccggttgctccagatgcggggctcactgagctgaatattactgcggaagagcca
ccatatttcaagtcaaacgacaacattgtattgtttaatgaaacgcatgctctaccagca
ggacgaacattgaaacttaattgtcgcgcaaaaggataccctgagccacagattatctgg
tacaaaaacggcaaaatgttgaagaaaagtagtgctcggtccggcggatacgaattcaag
ttcaatagatggtctttagaagtggaagatgctgtcgtagcagattctggggagtttcat
tgtgaagcattgaacaaagttggaagtgcaaaaaagtatttccatgtgatcatagtcaac
agaatgagaagaccgcccattatcgttccgaatattttggctaattcagtaaatattaat
gacactgccacattccactgcaaagttgtctctgacttattgcctcatattatttgggta
cgcatcaacaaaatcaatgggtcgtatagctactacaacaattcagctgaagagtatatg
ttcaattacacagagatggacacttttgataaagcgcacgtccatcacgttggtgatgaa
tcgacgcttactattttcaatgtgtcgctggatgatcagggaatatatgcttgtctcagt
ggaaactcactggggatgtcgatggcgaatgccactttaacggtgaatgagtttatggcc
atacatttgctcactggtgacgaaccgaagatagatagatggacaacatccgattatata
tttacaacaattctgcttttcttactgcttgctgcaacattatttggaattttgtttatg
gtgtgcaaacaaacactacacaaaaaaggattcatggatgatactgttggattagtggca
agaaaaaaaagagtcgtagttagcaaaaggccaatgaatgaagatgatgagccatcacct
tatcaaattcaaataatagagactccaattacaaagaaagaagcagcgagaaaaagaaaa
cgtatgaattcagaaaacactgttctttcggaatacgaggttgattcggatccagtttgg
gaagttgaaagatcaaaattgagtttggttcacatgcttggcgagggagcatttggagaa
gtttggaaagcaacatacaaagaaaacaatgaaatcgcagttgctgtcaaaaaattgaaa
atgtcagctcacgaaaaagagctcattgacttggtcagtgaaatggaaacattcaaagtt
ataggagaacatgagaacgtgttgcgattgattggatgctgtacaggcgctggtccgctt
tatgtcgttgttgagctgtgcaagcatgggaatttgcgcgatttcttgagagcacataga
cctaaggaagagaaggcaaaaaagtccagccaagaattgacggattatttggaaccacga
aaatctgataaggatgacattgagctcataccaaatttgacacaacgccatcttgtacaa
tttgcttgggtggctcaaggaatgaacttcttggcatcaaagaagatcatacatcgtgat
ttggcagcaagaaatgttctcgtcggtgatggacacgttctgaaaatatcggattttgga
ctatcgagagatgtgcactgtaacgattattataaacgtggaaacggcagacttcccatt
aaatggatggctttagaagcgttggactcaaatgtatacaccgtggaaagtgatgtatgg
tcatatggagttctcctttgggaaatcatgacacttggtggaactccctatccaacgatt
gccatgcctgaactctatgctaacctcaaagaaggatacagaatggagccaccacattta
tgtccccaagaagtctaccatttgatgtgcagctgctggagagaaaaattggaagaacga
ccatcttttaaaacaatcgtagattatttggattggatgttaacaatgacaaatgagact
attgagggatcacaagaatttaatgatcaatttttctccgaaagatccacggcatcaggt
ccagtttctcctatggagtcattccagaaaaagagaaaacatcgccctctttcagctcca
gtgaatcttccatcaccacaacacacaatttgcgacgactatgagtccaatttttcttac
tgcaatgacctgaaaaatcacattattacaccggaaacctctcaacaccagtattataat
aaaattcaatatcttcattttaccttcgatgatccagattgtatgactagatcaagagat
tctgcaatattcgaggaatcatatcattatatccagtcacatccactctactcgaaaatc
ataatcaaaaagaacatgacgcctcgcaacccgttgccgacaaaggaaactattgtc
>WBGene00157593_CBN18868_cbre
ATGTTCCGAGAGAACATCCCCAGGTTCAAACATGTAACAAACGAAAGATATGAAGCGTTT
CTCGGCGATGAGATAAGATTGGATTGTCAAACTGCTGCATCCAAAATACCCGTAACTGTT
GAATGGTATCGAAATGAAAAACTACTCAAGGATGAAGATGTTGATGGTGATCGAATTCGA
AAAGATGATGTGAAATTGGTGCTCAATTTGAAACGTATCGATGTTTCTGACCAAGGGTTG
TGGGCGTGTCGAGTGCACAACACTTTTGGTCAAATAACAAGGAATTTCACAATTGAGGTT
ATCGATTTTTGTGATTATTTTTTGATTCCTTCAATTCATCGTTCTCGTATCCCAATGGAG
TGCGTTTGCTTATGGAGATACAATAAAGAAGCTAAACGACCGGATGTAGACTATCGAGCG
GCTACTGCTGAGAATTGCGCTAAATATGCTGCCAGGATGATTGATAGAACACGGAAACCG
TTTTCATTGTTGCCATGCTTGGGGGACAGTTGTAACGGATTTGACTCAACTCCTGTTTCG
GATTTTGATGACCCTAATGTGAAGCGTGTTGTTTTGAAGAAAGATGATATTATTGTACCG
TTGCATGAATCGTCTGAATCAACTGACCATAAAGTCCATTTTGGTAGCGTTGATGATGAC
GAAAAGTCTGTATCTCCCGACGCAGGATTAACAGAGTTGAATATCACTGTTGAAGAGCCA
CCATCTTTTAATGCTCCCGAAAACATTGTGTTTTTTAATGAGACTCATGCTCTTCCAACA
GGCCGTACTTTAAAACTCAATTGTCGAGCAAAAGGATATCCGGATCCAGAGATTTTCTGG
TTCAAAAACGGAATACAAATTCACAGAGGTACTCCGCGTGCCGGAGGTTACGAGTACAAG
TTCAAGAGATGGTCATTAGAGATAGAGGACGCTCTTGTACTTGACTCTGGTGATTATCAT
TGTGAAGCACGTAACGGAGTGGGAGATGCAATGAAGTTTTTCCATGTTATTATTGTGAAC
AGAATGAGACGGCCACCAATTATTGTGCCGAATATTCTAGCCAATTCAGTCAACATAAAT
GATACAGCTACATTTAACTGCAAAGTTGTTTCCGACCTACTCCCACATATTATGTGGGTC
CGTGTCAATAGAATCAATGGATCGTATAGCTACTACAACGACTCTGCAAAAGAATACATG
TTCAATTACACCGAAATGGATCACTTCGACAAAGCTCATGTTCATCATGTTGGAGATGAA
TCTACACTCACTATTTTCAACGTGTCAGTAGACGATCAAGGAATATATGCGTGTTTGAGT
GGAAACTCGCTGGGAATGGTTATGGCAAATGCAACACTGACTGTGAACGAATTCAGAGCG
ATCCATTTGTTAACAGGAGATGAACCCAAACCTAATAGATGGACAACTACCGATTACATA
TTCACAGCTACAATGGTATTACTGCTAGTTGGATTGACATTGTTTGGAATTTCTTTCCTT
GTTTGTAAGCAAACTCTTCATAAGAAAGGATTTTTGGATGATACTGTTGGATTGGTGGCA
AGAAAAAAAAGAGTTGTAGTTAGTAAACGGCCGTTGAATGGAGATGAAGGACCTTCTCCC
TACCAAATTCAAATTATCGAAACACCAATAACAAAAAAAGAAGCAGCAAAAAAAAGAAAA
CGATTGAATTCAGAAAACACAGTACTTTCTGAATATGAAGTCGATTCTGATCCAAAATGG
GAAATCGAAAGATCAAAATTAAATTTGGTTCACATGCTTGGCGAGGGAGCGTTCGGTGAG
GTTTGGAAGGCCACATGGAATGAAACCGATGAAGTTGCTGTTGCCGTCAAAAAACTGAAA
ATGTCAGCGCACGAAAAAGAGCTGATTGACTTGGTCAGTGAAATGGAAACGTTCAAAGTT
ATCGGGGAACATGCAAACGTTCTTCGCCTTTTGGGATGTTGTACAGGGGCTGGTCCTTTG
TATGTGGTTGTTGAGTTATGTAAGCATGGGAATCTTCGTGATTTTCTGAGAGCTCATAGG
CCGAAAGAAGAAAAAGCCAAGAAATCAAGTCAGGAATTAACTGATTATTTGGAACCAAGA
AAAACCGAGAAACAAGATATCGAGCTCATCCCAAATCTCACACAACGTCATCTTGTGCAG
TTCGCATGGGTGGCTCAAGGAATGAACTTCTTGGCAAACAAGAAGATTATACATCGGGAT
TTGGCTGCAAGAAATGTTCTTGTCGGTGATGGGCATATCCTAAAAATATCTGACTTTGGT
CTTTCAAGAGATGTTCATTGTAATGACTACTACAAACGTGGCAATGGTAGACTACCAATT
AAATGGATGGCTTTGGAAGCCTTGGATTCGCATGTTTATACAATTGAAAGTGATGTCTGG
TCGTATGGAGTCCTTCTTTGGGAAATTATGACCCTTGGTGGAACCCCCTACCCAACAATT
GCAATGCCTGAACTCTACGCAAATCTGAAAGAGGGATACAGAATGGAGCCCCCACATCTC
TGTCCCCAAGAAGTCTACCACATAATGTGTGGATGTTGGAAAGAGAAAATGGAAGAACGA
CCGTCATTCAAAACTATCGTCGATTACTTAGATTGGATGTTAACAGTAACAACTGATCCG
ATTGATGGATCACAGGAATTCAACGATCAGTTCTTCTCAGAACGTTCTACAGCGTCTGGA
CCCGTTTCTCCTATTGATTCTTTCCATAGAAAACGGAGACACCGTCCTCTATCTGCACCT
GTCAACCTTCCTTCCCAACAACACACAATTTGCGATGACTATGAGTCTAGTTTCTTATAT
TGCAACGACCTAAAAGATCACATCATCACACCGGAAACCTCCCAACATCAATACTATAAC
AGAATTCAATATCTCCATTTTACGTTTGATGAAAACGATGCTATGACAAGATCTAGAGAC
TCTGCAATATTTGAAGAATCTTACCACTACATTCAAACTCACCCTCTGTACTCAAAGATT
TTAATAAAAAAGAACATGACGCCTCGCAACTCTTTGCCGACAAAGGAAACGATTGTC
>WBGene00037119_CBG17516_cbri
ATGTATCGAGAAAACATCCCACGGTTCAAACATGTCGCAAATGAGAGAAACGAGGTTTAT
CTCGGCGATGAGGTCAAACTTGATTGCCAAATTGCCGCATCAAAGATACCAGCGAAGGTT
GAGTGGTATCGGAACGATAAATTGATGAAGGAGGAAAAGTTGAATGTGCAGAGAATTCGG
AAGGAACACAATCGCATGTTGCTCACGATAAGGCTTATTGATGTATCGGACCAGGGTCTG
TGGTCTTGCCGAGTGCACAATGCTTATGGTCAGATCACCAGAAACTTCACTGTTGAAGTC
ATCGATTTTTGTGATTATTTCCTTATTCCCGAAATCCCACACAATCGAATCCCCATGGAA
TGTGTTTGCTTGTGGCGCTACAATAAGGAGCCAAAACGTCCGGACATTGATTTCCGAGCA
GCAACAGCAGAGAACTGTCAGAAGTATGCGGATCGAATGATTAATCGTGCACGTCGACCT
TTCGCAAAAATGCCATGTTTGGGAGATCATTGTGAAGATTTCAATTTAGCGCCGGTTCTT
GATTTTGAGAATACCACTGTGAAGCATGTTGTGTTAAAGCCAGACAAGACAATGCCATCA
TCGCAAGAAGCGTCCGAAGAATCTTCTGAAAAGACAATTTTTATCGATGCACAAAAAGAA
GAACAACCAGTGTCTCCTGATGCAGAGCTCAAAGAGCTCAATGTCACTGTCGATGAGCCA
CCATATTTTGACTCGCACGACAATGTTGTTTTGTTCAATGAGACACAGGCCCTTCCGTCT
GGACGAACTCTGAAACTCAATTGCAGAGCTAAAGGACATCCTGAACCAGAGATCTTTTGG
TTCAAAAATGGTGTTCAAATTGACAAAACCAGCGCCAGAGCCGGCGGTTATGAATACAAG
TTCAAACGATGGTCTATGGAAGTGGAAGATGCGATGGTCGCAGATTCTGGAGATTATCAT
TGTGAAGCGCATAATTTTGTGGGGATGACAAGGAAATTTTTCCATGTGTTGATTGTGAAT
CGGATGAGACGTCCGCCGATCATTGTTCCAAATATTTTAGAAAATCATGTCAACGTCAAT
GACACCGCCACATTCAACTGCAAGGTTGTCTCCGACCTCCATCCCCATATCATGTGGGTC
CGTGTAAACAAAATCAACGGATCCTTCAGCTACTACAACAATTCCGCAGAAGAATTCCTC
TTCAATTACACCGAGATGGAAACTGTAGAAAAAGCACATGTTCATCATATTGGCGATGAA
TCAACTTTGACTATTACAAACGTTTCTATCGAGGACCAAGGAACGTATGCGTGCTTGAGT
GGAAATTCGTTGGGAATGAGTATGGCAAACGCGACGTTGACTGTAAATGAATTCAAAGCA
ATTCACTTGTTAACTGGAGACGAACCGAGAGTCAGCAGATGGACAGCGTTAGATATCATC
TTTATCACATTGCTATCACTACTGGCAGTTTGTGCGGCGTCGTTTGTGTTTCTTCTACTG
TTTTGCAAGGAGACTCTTCAAGAAAAGGGATTTTTTGAAGACACTGTTGGTCTAGTGGCA
AGGAAAAAACGAGTGGTGATTAGCAAACGAACAGAGGGAGATGAGGGTGGTCCCACACAA
TACTCGATTCAAATTATTGAGACACCAATGACAAAAAAAGAAGCAGCAAAACGGAAAAAG
AGGTCGAACTCGGAAAGTGCACTTCTTTCGGATTATGAAGTTGATTGTGATCCAACGTTC
GAAATAGAGAGATCCAACTTAACCCTGGACAGTATGCTTGGAGAAGGCGCGTTCGGAGAA
GTTTGGAAAGCAAAGCTGAAGGATGGCACTGAACTCGATGTTGCCGTGAAAAAGCTCAAA
ATCTCGGCACACGAAAAAGAGCTGATTGATTTGGTTAGCGAGATGGAGACGTTCAAAATA
ATCGGACAACACGAAAACGTTCTCCGACTTATTGGATGCAGTACTGGTCAGGGACCACTG
TACGTAGTTGTTGAATTGTGCAAACATGGAAACCTTCGCGACTTTCTGAGAGCACATCGT
CCGAAGGAGGACAAAGTGAAAAAGTCGAGCCAGGAGCTGGCAGATTATTTGGAGCCAAGG
AAAAATGAAATCGCTGATGTTGAGCTCATCCCAAACCTCACACAACGTCATCTTGTGCAA
TTTGCGTGGCTGGCGACCGGCATGAACTTCTTGGCCGAAAAGAAGATTATTCATCGAGAT
TTGGCGGCGAGAAACGTGCTCGTCAGCGAGGGTCATATCATGAAGATTTCGGATTTTGGA
CTGTCGAGAGATGTGAACACTGGGAATTATTACAAACGTGGTACCGGAAGATTGCCAATC
AAATGGATGGCTGTGGAATCATTAGATTCTAATGTTTACACAATTGAAAGCGATGTCTGG
TCTTACGGAGTTCTCCTATGGGAAATCATGACACTCGGAGGAACTCCGTATCCCACAATC
GCGATGCACAATCTTTATGAATACCTTCAAAATGGATACAGAATGGAATCACCCCATCTA
TGCCCCCAGGAAGTGTATCAACTGATGCAAGCGTGTTGGCAGACCAAGCTTGAAGATCGA
CCATCGTTTAAAATGATTGTGGACTATCTAGATTGGATGTTAACAATGACCAATGAGACT
ATTACTGCGTCACAGGAGTTTAATGAGCAATTTTTTTCGGATAGATCGACTGGATCGGGA
CCAACATCTCCGATGGATATTTTCAAGAAGAATAGAAGACATCGACCATTATCAGCTCCT
GTGAACCTTCCATCTCCCATGCACACTATCTGTGACGAATACGACACTGACTTCCCTCTT
GGAACCGACCTAGCCGACCACATCATCACTCCGGACACCTCTCAACACCATTATTATAAC
AAAGTTCAATACCTCCACTTCACTTTCGACGAAAAAGATTCGATGACCAGATCTAGAGAC
TCAGCCATATTTGAGGATGCATACCACCTTATCCAATCGCACCCGCTCTATTCAAAAATC
ACATTTAAAAAGAACACGACGCCTCGCAACTCTTTGCCGACAAAAGAAACCATTGTC
>WBGene00058366_CRE07267_crem
ATGTATCGAGAAAATATACCACGCTTCAAACATGTATCCAATGAGAGAAACGAAGTTTTT
CTTGGTGACGAAATAAAACTTGATTGTCAAACTGCTGCTTCAAAAATCCCAACTTTTGTT
GAATGGTATCGTAATGAGAAGCTTTTAAAAAATGAAGTGATTGATATCGAAAGAATCAGA
AAGGATAATAACAAAATGATGCTTCACTTGAGAGATATCGATGTATCTGATCAGGGTTTG
TGGTCATGTCGAGTTCACAACGCTTATGGTCAGATAACTCGAAATTTTACTATCGAAGTG
ATTGACTTTTGTGATTATTTCCTCATTCCTGACATTCAACATTGGCGAATTCCCATGGAA
TGCGTATGTTTGTGGAAATACAACAAAGAAGCAAAACGACCAGATGTAGACTATCGAGCA
GCAACGGCTGAGAACTGTGCCAAATACGCATCAAGAATGATACACCGTGCACGAAAACCT
TTTCCGAGTCTTCCCTGCCTTGGTGACCACTGTCAAGGGTTTGATGTAACTCCGGTTTCT
GATTTTGACGATCCGAATGTGAAGCGTGTTGTGTTGAAGAAAGATGATGTGATTGTTTCA
TTGCATGACTCTTCAGAATCGTCAAATGAAAAAACTCAATTCCTTCACGGAGATGATGAC
GATAAACCAGTATCTCCTGATGCTGGGCTCACAGAGCTCAACGCAACCGCTGAGGAGCCA
CCGTATTTCAGATCTCATGATAACATTGTTCTTTTCAATGAAACTCATGCACTTCCTGCT
GGTCGCACTTTGCAACTCAATTGCCGAGCACAAGGATATCCAGAGCCCGACATATTCTGG
TTCAAAGACGGAAAGTTAATTGACAGAAGTAGTTCAAGATCAGGTGGATATGAATACAAA
TTCAAAAGATGGTCGTTAGAAGTAGAAGACGCGCTTGTAGCTGATTCTGGGGACTTCCAT
TGTGAAGCCACCAACGTTGCTGGTGTTGTCAGAAAATTCTTCCATGTCCTCATTGTCAAT
AGAATGAGACGTCCCCCTATCATTGTTCCAAACATTCTGAAAAATTCAGTTAATATTAAT
GACACTGCCACTTTCAATTGCAAAGTCGTTTCTGATCTTCTTCCTCACATCATGTGGGTC
CGTGTCAATAAGATTAACGGGTCGTACAGCTACTATAACACTACAGCAGAAGAATTCATG
TTCAATTACACTGAAATGGAACAGTTTGATAAAGCACATATCCATCATGTTGGTGATGAA
TCGGCCCTCACTATCGTCAATGTAACTCTAGAGGACCAGGGAGTATATGCATGTTTGACT
GGAAACTCGTTAGGAATGACAATGGCAAACGCAACGCTGACAGTAAATGAGTTTAGGGCA
ATTCATTTACTCACTGGTGATGAACCCTCACGTAATAAATGGACAACATCCGATTACATT
TTCACCAGTGTATTGTCGTTCTTGGCAATCGCCATTACTATTCTTGGAATCTTCGTCTAT
ATTTGCAAGCCAACCCTCCAAAAGAAAGGATTTATGGAGGATACTGTTGGACTTGTAGGT
AGAAAGAAAAGAGTTGTTGTTTGCAAGAGACCTCTTGGCGAAAACGACGGTCCATCACCA
TATCAAATTCAGGTTATTGAAACACCGATGACAAAGAAAGAAATGGCGAAAAAAAAGAGA
AGAGCACATTCGGATAATACGGTACTTTCGGAGTACGAAGTTGATTCGGATCCGAAATGG
GAAATCGAAAGATCAAAACTGACTCTGGATCACACATTGGGAGAAGGCGCGTTCGGAGAA
GTATACAAGGCGACATGGAAAGACACCAATGACGTTGCTGTTGCCGTGAAGAAACTGAAA
GTGACAGCACAAGAAAAAGAGCTGATTGATTTGGTCAGTGAAATGGAAACGTTCAAAATT
ATAGGGCAGCATGACAATGTTCTTCGTTTCCTTGGATGTTGTACAGGGCCTGGACCATTA
TATGTGGTTGTTGAGTTATGTAAACACGGAAACCTCCGTGATTTCTTGAGAGCTCATAGA
CCAAAGGAAGATAAGCCAAAGAAATCAAGTCAAGAATTGACAGACTATTTGGAACCAAGA
AAGACTGAAACGGAAAATGTTGAGCTTATCCCAAATCTCACACAACGTCATCTTGTGCAA
TTCGCATGGGTGGCACAAGGAATGAACTTCTTGGCCGAAAAGAAGATAATTCACCGAGAT
TTGGCCGCGAGAAATGTCTTAGTAGGGGAAGGACATGTACTGAAGATATCTGATTTTGGA
TTATCTAGAGATGTACATTTCGAACATTACTATAAACGTGGAAATGGTAGACTTCCAATC
AAATGGATGGCTCTCGAAGCATTGGATTCCCATGTTTATACTGTGGAAAGTGATGTATGG
TCTTATGGAGTGTTGCTTTGGGAAATTATGACACTTGGCGGAACTCCCTATCCAACAATT
GCAATGCCTCAACTTTACAACACTTTGAAAGAAGGATACAGAATGGAAGCACCCCATCTC
TGTCCACAAGAAGTTTACCAATTAATGTGTGGATGTTGGCAAGAGAAAATGGACGAGAGA
CCATCGTTCAAAATGATTGTGGATTATTTGGATTGGATGCTGACTATGACTAATGAAGCT
ATTGAAGGTTCACAAGAATTCAATGATCCATTCTTCTTGGAGAGATCAACTGCATCTGGC
CCGGTGTCTCCAATGGAGTCATTCAAGAAAATCAGAAAACATCGTCCCCTTTCTGCACCA
GTCAATCTTCGCTCTCCGCTTCACACTATCTGCGACGATTACGATCCCACTTTCATATAC
AGTAACGACCTGAAGGATCATCTCATCTCTCCGGACACATCTCAACATCAATACTATAAC
AAAATTCAATACCTCCACTTCACGTTCGATGAGCATGATGCTTTGACTAGATCTAGAGAC
TCTGCGATATTCGAGGAATCATATCACTATATCCAGTCTCACCCTCTCTACTCAAAAATT
TTAATAAAAAAGAACATGACGCCTCGCAACTCTTTGCCGACAAAGGAAACTATTGTC
