# Supplementary material for: Contrasting patterns of molecular evolution in metazoan germ line genes
Source: BMC Evol Biol. 2019 Feb 11;19:53. doi: 10.1186/s12862-019-1363-x (PMC6371493; doi:10.1186/s12862-019-1363-x)
Supplement: Supplementary file 2 — Alignments. (ZIP 213 kb) [file 12862_2019_1363_MOESM2_ESM.zip › Alignments_avail_on_request/Apis_orb_final.fas]

>Amel_XM_395376.5_orb
ATGCTTACATTAATGCAATTGTTAGATTTGTCATGCGATGTCGATGGAGTGAAAATATCA
GAAGTACCTGATTGGAACAATGAGAAATCACATAGTTTGCAACTGCAACAACGTGATAGA
GAACAATTGCATCGTGACAAATTACAACAACAACGCGATCGCGACAGTGAACGAGAGCAT
CTGCATCAATTGCAATATATTGGAAACTTGCTGTTGGATCCTCCGCCGTCGGGCAACCTT
CAGGGATATTCACATGACGTGTCTTGTACACAATCCAACAAGAATAACAATATAGATGGA
GACATGTCAATTTCGGATTTATTTGGACTTGGCTTACCTCGGGGATCCTTGATAAGCAGT
CAATCAACAGCTGCGTCTCCTAGTTGTCGTAATTATCAGTATCAGGGTCGCAATCAGGGA
TCCTCTCAACATTATCAGGGTGATGATAGGAACGGAATATGCTCGAATTCATCAATGTTA
GATGTTCCAAGTTCTCCAAGTTCTATTACCACACCCGGCAGCCCTAGCACTCCTGGAAGT
CTTTATTCGAATCCTTATTCATATTCATCTACGAATAGTAGTAATCAAACAGCATCATCG
TTAAAAAGTCGAGGATCTTTGCAGCATGTGGGTTCACCTTCATCGCCCATTCATTCTCCT
TATTATGGGAGACCTATTCGTGGGTCACCACCTTACAGCGATTGTAGTAGTCCAACTTTC
GAGTATTCTCATGTGATGGGATGCAGTGGATCAAGATCAAATTCACCAGCGGACTCAGAC
ACGAGTGGTATAAGTAGTGTGGATGGGTCTCTATCCGATATAATGAACTGTTTATCGTTA
AACTCATCATCACACGAATGTTACCCTCAGTCTCTGGGTTCGTTGATGTCACCGGAAGTG
GATTTATGTACGAACAATAGAGCAGCCGCGTTCCAACGAATGGCAGTGAAAAAGTATTTA
TCTTCATCCCATCAAAATTCATCGTCGACGCATCATCATCACTCACATGGACATAATCGC
AGTCATCACTACGGATCGAATCAAAATGGCAATTTCCTGAATTCCTTTCTATCACACGAG
AAAAATTGTTGTACTACTGGAAATCATATGGCTTTAAATTCACCTCCTATAAATATTTTA
GACCCACAAATGTCACTTGAACGTGTAGCACGTTTTCATCGAAGTGCTGCTGCACTTTGT
GATCCAACATGTACTTGGAGCGGTATATTACCACAACGTACTCAAAGACCATCAGGTTAT
TCATCTAAAGTATTTCTTGGTGGTGTACCTTGGGATATTACAGAATCTCTTTTAATTGCC
ACTTTTAAGCAGTTTGGTCAAATAAGAGTAGAATGGCCGGGAAAGGATCAATCCGCTACA
CAGCCAAAGGGATATGTATATATTATATTTGAATCTGAAAAACAGGTAAGAACTTTGTTA
GCATGTTGTACACATGATTTTACCAATGGTGGAAGTTGGTATTACAAAATATCATCTAAA
CGTATGAAAGCAAAAGAGGTACAAGTAATACCTTGGATTCTTGAAGACAGTAACTATGTA
AAATCATCATCACAAAAACTTGATCCTCACAAAACAGTATTTGTGGGTGCACTTCATGGT
ATGCTAACTGCTGCTGGTTTAGCAAAAATTATGGATGATCTATTTCGAGGCGTTATTTAT
GCAGGTATTGATACTGACAAACATAAATATCCAATTGGATCTGGTCGTGTTACATTTAGT
ACAAAACATTCATATATGAAAGCAATTTCAGCTGCTTTTATAGAGATAAAAACTGCCAAA
TTTACAAAAAAGGTGCAAGTTGATCCGTATTTAGAAGATTCTATGTGTTCCGGATGCTCC
GTACAACAAGGACCCTATTTTTGTCGTGAAGTGGTGTGCTTCCGGTATTTCTGTCGCAGT
TGCTGGCAATGGCAACATTCGATGGAATCAATGTGGCACCATAAGCCTTTAATGCGTAAT
TCCAAGACAAATCAAGTTGTCGGATTATCACCAAATATAAATTCTTGGACCCGTGGAATG
AATAATCCCACAATT
>Acer_XM_017066087.1
ATGCTTACATTAATGCAATTGTTAGATTTGTCATGCGATGTCGATGGAGTGAAAATATCA
GAAGTGTCTGATTGGAACAATGAGAAATCACATAGTTTGCAACTGCAACAACGTGATAGA
GAACAATTGCATCGTGACAAATTACAACAACAACGTGATCGCGACAGTGAACGAGAGCAT
CTGCATCAATTGCAATATATTGGAAATTTGCTGTTGGATCCTCCGCCGTCGGGCAACCTT
CAGGGATATTCACATGACGTGTCTTGTACACAATCCAACAAGAATAACAATATAGATGGA
GACATGTCAATTTCGGATTTATTTGGACTTGGCTTACCTCGGGGATCCTTGATAAGCAGT
CAATCAACAGCTGCGTCTCCTAGTTGTCGTAATTATCAGTATCAGGGTCGCAATCAAGGA
TCCTCTCAACATTATCAGGGTGATGATAGGAACGGAATATGCTCGAATTCATCAATGTTA
GACGTTCCAAGCTCTCCAAGTTCTATTACCACACCTGGCAGCCCTAGTACTCCTGGAAGT
CTTTATTCAAATCCTTATTCATATTCATCTACGAATAGTAGTAATCAAACAGCATCATCG
TTAAAAAGTCGAGGATCTTTGCAGCATGTGGGTTCGCCTTCATCGCCCATTCATTCTCCT
TATTATGGGAGACCTATTCGTGGGTCACCACCTTACAGCGATTGTAGTAGTCCCACTTTC
GAGTATTCTCATGTGATGGGATGCAGTGGATCAAGATCAAATTCACCAGCGGACTCAGAC
ACGAGTGGTATAAGTAGTGTGGATGGGTCTCTATCCGATATAATGAACTGTTTATCGTTA
AACTCATCATCACACGAATGTTACCCTCAGTCTCTGGGTTCGTTGATGTCACCGGAAGTG
GATTTATGTACGAACAATAGAGCAGCCGCGTTCCAACGAATGGCAGTGAAAAAGTATTTA
TCTTCATCCCATCAAAATTCATCGTCGACGCATCATCATCACTCACATGGACATAATCGC
AGTCATCACTACGGATCGAATCAAAATGGCAATTTCCTGAATTCCTTTCTATCACACGAG
AAAAATTGTTGTACTACTGGAAATCATATGGCTTTAAATTCACCTCCTATAAATATTTTA
GATCCACAAATGTCACTTGAACGTGTAGCACGTTTTCATCGAAGTGCTGCTGCACTTTGT
GATCCAACATGTACTTGGAGCGGTATATTACCACAACGTACTCAGAGACCATCAGGTTAT
TCATCTAAAGTATTTCTTGGTGGTGTACCGTGGGATATTACAGAATCTCTTTTAATTGCC
ACTTTTAAGCAGTTTGGTCAAATAAGAGTAGAATGGCCCGGAAAAGATCAATCCGCTACA
CAGCCAAAGGGATATGTATATATTATATTTGAATCTGAAAAACAGGTAAGAACTTTGTTA
GCATGTTGTACACATGATTTTACCAATGGTGGAAGTTGGTATTACAAAATATCGTCTAAA
CGTATGAAAGCAAAAGAGGTACAGGTAATACCTTGGATTCTTGAAGACAGTAACTATGTA
AAATCATCATCACAAAAACTTGATCCTCACAAAACAGTATTTGTGGGTGCACTTCATGGT
ATGCTAACCGCTGCTGGTTTAGCAAAAATTATGGATGATCTATTTCGAGGCGTTATTTAT
GCAGGTATTGATACTGACAAACATAAATATCCAATTGGATCTGGTCGTGTTACATTTAGT
ACAAAACATTCATATATGAAAGCAATTTCAGCTGCTTTTATAGAGATAAAAACTGCCAAA
TTTACAAAAAAGGTGCAAGTTGATCCGTATTTAGAAGATTCTATGTGTTCCGGATGCTCC
GTACAACAAGGACCCTATTTTTGTCGTGAAGTGGTATGCTTCCGGTATTTCTGTCGCAGT
TGCTGGCAATGGCAGCATTCGATGGAATCAATGTGGCACCATAAGCCTTTAATGCGTAAT
TCCAAGACAAATCAAGTTGTTGGATTATCACCAAATATAAATTCTTGGACCCGTGGAATG
AATAATCCCACAATT
>Ador_XM_006612137.1
ATGCTTACATTAATGCAATTGTTAGATTTGTCATGCGATGTCGATGGAGTGAAAATATCA
GAAGTGCCTGATTGGAACAATGAGAAATCACATAGTTTGCAACTGCAACAACGTGATAGA
GAACAGTTGCATCGTGACAAATTACAACAACAACGCGATCGCGACAGTGAACGAGAGCAT
CTGCATCAATTGCAATACATTGGAAACTTGCTGTTGGATCCTCCGCCGTCGGCCAACCTT
CAGGGATATTCACATGATGTGTCTTGTACACAATCCAACAAGAATAACAATATAGATGGA
GACATGTCAATTTCGGATTTATTCGGACTTGGCTTACCTCGGGGATCGTTGATAAGCAGT
CAATCAACAGCTGCGTCTCCTAGTTGTCGTAATTATCAGTATCAGGGTCGCAATCAGGGA
TCCTCTCAACATTATCAGGGTGATGATAGGAACGGAATATGCTCGAATTCATCAATGTTA
GATGTTCCAAGCTCTCCAAGTTCTATTACCACACCCGGCAGCCCTAGCACTCCTGGAAGT
CTTTATTCGAACCCTTATTCATATTCATCTACGAATAGTAGTAATCAAACAGCATCATCG
TTAAAAAGTCGAGGATCTTTGCAGCATGTGGGTTCACCTTCATCGCCCATTCATTCTCCT
TATTATGGGAGACCTATTCGTGGGTCACCACCTTACAGCGATTGTAGTAGTCCCACTTTC
GAATATTCTCATGTGATGGGATGCAGTGGATCAAGATCAAATTCACCAGCGGACTCAGAC
ACGAGTGGTATAAGTAGTGTGGATGGGTCTCTATCCGATATAATGAACTGTTTATCATTA
AACTCATCATCACACGAATGTTACCCTCAGTCTCTGGGTTCGTTGATGTCACCAGAAGTG
GATTTATGTACGAACAATAGAGCAGCCGCGTTCCAACGAATGGCAGTGAAAAAGTATTTA
TCTTCATCCCATCAAAATTCATCGTCGACGCATCATCATCACTCACATGGACATAATCGC
AGTCATCACTACGGATCGAATCAAAATGGCAATTTCCTGAATTCTTTTCTATCACACGAG
AAAAATTGTTGTACTACTGGAAATCATATGGCTTTAAATTCACCTCCTATAAATATTTTA
GACCCACAAATGTCACTTGAACGTGTAGCACGTTTTCATCGAAGTGCTGCTGCACTTTGT
GATCCAACATGTACTTGGAGCGGTATATTACCACAACGTACTCAAAGACCATCAGGTTAT
TCATCTAAAGTATTTCTTGGTGGTGTACCTTGGGATATTACAGAATCTCTTTTAATTGCT
ACTTTTAAGCAGTTTGGTCAAATAAGAGTAGAATGGCCCGGAAAGGATCAATCCGCTACA
CAGCCAAAGGGATATGTATATATTATATTTGAATCTGAAAAACAGGTAAGAACTTTGTTA
GCATGTTGTACACATGATTTTACCAATGGTGGAAGTTGGTATTACAAAATATCGTCTAAA
CGTATGAAAGCAAAAGAGGTACAAGTAATACCTTGGATTCTTGAAGATAGTAACTATGTA
AAATCATCATCACAAAAACTTGATCCTCACAAAACAGTATTTGTGGGTGCTCTTCATGGT
ATGCTAACTGCTGCTGGTTTAGCAAAAATTATGGATGATCTATTTCGAGGCGTTATTTAT
GCAGGTATTGATACTGACAAACACAAATATCCAATTGGATCTGGTCGTGTTACATTTAGT
ACAAAACATTCATATATGAAAGCAATTTCAGCTGCTTTTATAGAGATAAAAACTGCCAAA
TTTACAAAAAAGGTGCAAGTTGATCCGTATTTAGAAGATTCTATGTGTTCCGGATGCTCC
GTACAACAAGGACCCTATTTTTGTCGTGAAGTGGTGTGCTTCCGGTATTTCTGTCGCAGT
TGCTGGCAATGGCAGCATTCGATGGAATCAATGTGGCATCATAAGCCTTTAATGCGTAAT
TCCAAAACAAATCAAGTTGTCGGATTATCACCAAATATAAATTCTTGGACCCGTGGAATG
AATAATCCCACAATT
>Aflo_XM_012483760.1
ATGCTTACATTAATGCAATTGTTAGATTTGTCATGCGATGTCGATGGAGTGAAAATATCA
GAAGTGCCTGATTGGAACAATGAAAAATCACATAATTTACAACTGCAACAACGTGATAGA
GAACAGTTGCATCGTGACAAATTACAACAACAACGCGATCGCGATAGTGAACGAGAGCAT
CTGCATCAATTGCAATACATTGGAAACTTGCTGTTGGATCCTCCGCCGTCGGCCAACCTT
CAGGGATATTCGCATGATGTGTCTTGTACACAATCCAACAAGAATAACAATATAGATGGA
GACATGTCAATTTCGGATTTATTCGGACTTGGCTTACCTCGGGGATCGTTGATAAGCAGT
CAATCAACAGCTGCGTCTCCCAGTTGTCGTAATTATCAGTATCAGGGTCGCAATCAGGGA
TCCTCTCAACATTATCAGGGTGATGATAGGAACGGAATATGCTCGAACTCATCAATGTTA
GACGTTCCAAGCTCTCCAAGTTCTATTACCACACCCGGCAGTCCTAGCACTCCTGGAAGT
CTTTATTCGAACCCTTATTCATATTCTTCTACGAATAGTAGTAATCAAACAGCATCATCG
TTAAAAAGTCGAGGATCTTTGCAGCATGTGGGTTCACCTTCATCGCCCATTCATTCTCCT
TATTATGGGAGACCTATTCGTGGGTCACCACCTTACAGCGATTGTAGTAGTCCCACTTTC
GAATATTCTCATGTGATGGGATGCAGTGGATCAAGATCAAATTCACCAGCGGACTCAGAC
ACGAGTGGTATAAGTAGTGTGGATGGGTCTCTATCCGATATAATGAACTGTTTATCGTTA
AACTCATCATCACACGAATGTTACCCTCAGTCTCTGGGTTCGTTGATGTCACCGGAAGTG
GATTTATGTACGAACAATAGAGCAGCCGCATTCCAACGAATGGCAGTGAAAAAGTATTTA
TCTTCATCCCATCAAAATTCATCGTCGACGCATCATCATCACTCACATGGACATAATCGC
AGTCATCACTACGGATCGAATCAAAATGGCAATTTCCTGAATTCCTTTTTATCACACGAG
AAAAATTGTTGTACTACTGGAAATCATATGGCTTTAAATTCACCTCCTATAAATATTTTA
GATCCACAAATGTCACTTGAACGTGTAGCACGTTTTCATCGAAGTGCTGCTGCACTTTGT
GATCCAACATGTACTTGGAGCGGTATATTACCACAACGTACTCAAAGACCATCGGGTTAT
TCATCTAAAGTATTTCTTGGTGGTGTACCTTGGGATATTACAGAATCTCTTTTAATTGCC
ACTTTTAAGCAGTTTGGTCAAATAAGAGTAGAATGGCCCGGAAAGGATCAATCCGCTACA
CAGCCAAAGGGATATGTATATATTATATTTGAATCTGAAAAACAGGTAAGAACTTTGTTA
GCATGTTGTACACATGATTTTACCAATGGTGGGAGTTGGTATTACAAAATATCGTCTAAA
CGTATGAAAGCAAAAGAGGTACAAGTAATACCTTGGATTCTTGAAGACAGTAATTATGTA
AAATCATCATCACAAAAACTTGATCCTCACAAAACAGTATTTGTCGGCGCACTTCATGGT
ATGCTAACCGCTGCTGGTTTAGCAAAAATTATGGATGATCTATTTCGTGGCGTTATTTAT
GCAGGTATTGATACTGATAAACACAAATATCCAATTGGATCTGGTCGTGTTACATTTAGT
ACAAAACATTCATATATGAAAGCAATTTCAGCTGCTTTTATAGAGATAAAAACTGCCAAA
TTTACAAAAAAGGTGCAAGTTGATCCGTATTTAGAAGATTCTATGTGTTCCGGATGCTCC
GTACAACAAGGACCCTATTTTTGTCGTGAAGTGGTATGCTTCCGGTATTTCTGTCGCAGT
TGCTGGCAATGGCAGCATTCGATGGAATCAATGTGGCACCATAAGCCTTTAATGCGTAAT
TCCAAGACAAATCAAGTTGTCGGATTATCACCAAATATAAATTCTTGGACCCGTGGAATG
AATAATCCCACAATT
