# Supplementary material for: Contrasting patterns of molecular evolution in metazoan germ line genes
Source: BMC Evol Biol. 2019 Feb 11;19:53. doi: 10.1186/s12862-019-1363-x (PMC6371493; doi:10.1186/s12862-019-1363-x)
Supplement: Supplementary file 2 — Alignments. (ZIP 213 kb) [file 12862_2019_1363_MOESM2_ESM.zip › Alignments_avail_on_request/Dros_bru1_final.fas]

>FBpp0348679_Dana
ATGCTAAGTTCATTGGACGCCCTGGCCGGGAAGATTGCCGCCGCCACGCCCGGAACGGGT
GCGGTTTCGGCTGAGAGCAAGACGCAGCAGGCCTTGCACCACCACCACCGACTCGATTAC
GATTACTCGGCTGTGGAGATTGAGCCGCCGGCGGAGCAGTTGGCCAATTCGCCGAGAAAC
GAGCGCGAACGACTGCAACAGGCCCAGCAGGCCTACGAGCAGCAGGCGCAGGCTGAGCTG
GAGTTCGGACTGGCAGAGGTGGACACCAAGCTGACCCAGCTGAAGAGCAGCCACAATCTC
AACCACCACCACCCGAGTCACCACCACCTCCAACAACAAGCACAACACCAGCAACAGCAA
CAAGTACACCATCATCAGCCGCACCACAATCATCACCACCCCTACCACCGACCTCGCCCC
ACCTCGCCCCATCCCCCGCAGCAGTCGACCTACCAGCAGCAGCTCTCCCAGCTGGTCGCC
CTGCAGGATCACCACGAGATGCTGCAGTCCCAGCAGGAGCTGTTCCAGAAGCAGCTGGCC
AACATGCAGGAGTACCAGCGTGAACGCGACCGAGAGCGGGAAAGGGAGCGTGAGCGTGAG
CGGAATGGAGGCTTTATCGACAATACCGACTACGATTCGCAGCCGGAATTCAAAATAGTC
CTGAGGGATAGTGCATTTGGTATGAGCGACAAGAGCAGCAGTGCCACCAACAGCCTCCCG
AATAGTCCCATTCACAGCAACAACAACAATCCGTCGCTGCTGAACAACAACAACGTTAGC
AGCAACAGCCTGAACGGAGGTAACAGCAACAACCCGAGCTTGGGCAACAGCTGCAACGCG
CTAGTGCGTGTGGGCAGCAACGGGATGATGTCCGCCGGATTGGTCAACAACAACAATCCG
TGCAGCGCCAACCGTAATGTCGTGGCCATGGACGATGACTCCTGCTTCCGCATGGACGCC
GAGGCCGTCGTCACCTACGGCGAGAAGGAGCCCGATCCGGACAACATTAAGATGTTCGTC
GGCCAGGTGCCGAAGTCAATGGACGAGTCGCAGTTACGCGAAATGTTCGAGGAGTACGGC
CCGGTGCACTCCATCAATGTGCTGAGGGACAAGGCAACCGGAATTAGCAAGGGTTGCTGT
TTTGTGACGTTCTATACGAGACGCGCCGCCCTGAAGGCCCAGGATGCTTTGCACAACGTT
AAGACGCTGAATGGGATGTACCATCCTATTCAAATGAAACCCGCCGACAGCGAGAATCGC
AATGAACGTAAACTTTTTGTGGGAATGCTAAACAAGAAGCTGAACGAGAACGACGTGCGC
AAACTATTCGAAGTCCACGGTGCCATTGAGGAGTGCACAGTGTTGCGGGATCAGAACGGC
CAGAGCAAGGGTTGTGCCTTTGTTACATTCGCCACCAAACACGCCGCCATCTCGGCCATT
AAAGTGACGCTTAGCCAAAACAAGATCATGGAGGGCTGCACTTCTCCGCTGGTTGTCAAG
TTTGCCGATACGCAGAAGGAAAAGGAGCAGAAGAAGATCCAGCAGATCCAGGCCAACCTG
TGGAACCTGGCCAGCAACATCAACATACCCCTGGGCCAGACGGCCACCAGTGTGGCCACA
CCGATACTGCCCAATCCGCCGCAGCAGCCGTCACCAGTCCTAGGAGCCGATGCCATAACC
CCGGCCTCCATCCAACTGTTGCAGCAGTTGCAGGCGGTTGGGTTGCAGCAGCAGCTATTG
CAAGCCTTGACCGGTCTGGGAGCCCAACAGAGCAGCTCGGCCACGGACACGAGCGCTGCT
GCCGCCGCTGGACTTTTGACCCCGATGACCGTCCAGAACTTGGCAGCCATCGCGGCCATG
ACACAGCCGAGTCTCTCAAACGCTGCCGCAGCCGCCGCGGCTGCCACATCGCCGGGAAGT
GCACAGCTCACCAACACGGCCGCTCTGCTCTGGTCTGATCCGAATCCCTTGGCATCGGCG
TACATGTCGACAGCCACTGGCCTACCGCAATTCGGTAGTGCCAGTGCATTGTCCACTTCC
CCGTTGGCCAGCGTTGCTCTGAGTGCCGCGGCGGCTGCAGCTGCCGGAAAGCAGATTGAA
GGACCCGAAGGCTGCAACCTATTCATTTACCATCTGCCGCAGGAGTTTACAGACACGGAC
CTGGCCTCC
>FBpp0366028_Dere
ATGCTCAGTTCGCTGGACGCGCTGGCCGGCAAAATAGCCACTGCCACGCCCGGAACGGGG
GCGGTGACGGCGGACAGCAAGAATACACAGTCGCTGCACCACCACCACCGCCTGGACTAC
GATTACTCAGCGGTCGAGATCGAACCACCGGCGGAACAACTGGCCAATTCCCCGCGCAGC
GAACGGGAGCGCTTGCAGCAGGCGCAACAGGCCTACGAGCAGCAGGCCCAGGCGGAACTG
GAGTTCGGCCTCGCGGAGGTGGATGCCAAGTTGACGCAGCTGAAGAGCAGCCACAGTCTG
CAGCACCACCACAATCACCACCATCCGCTGCAGCGCCATCCGCCCCACCACCAGCAGCAG
CAGTTGCACCACCATCAGCCCCACCACAACCACCATCATCCGTACCAGCGACCCAGAGCC
ACATCGCCACCGCAGCAACAGACGTCCTCCTACCAGCAGCAGCTCTCCCAGCTGGCCGCT
CTGCAGGATCACCACGATCTCCTCCAGACGCAGCAGGAGCTGTTCAACAAGCAGTTGGCC
ACCATGCAGGAGTACCAGCGGGAGCGCGAAAGGGAGCGGGAGCGGGAACGGGAGCGGGAG
CGGGATAGCAGCTTTATCGATAACAGCGACTACGATTCCCAGACGGAGTTCAAAATTTGC
CTGAGGGATAGTGCTTTTGGTATGAGTGATAAGAGCAGCAGTGCAACGAACAGCCTGCCG
AACAGCCCCATACACAGCAACAACAACAATCCCACGCTGCTGAACAACAACAGCAACAAC
AACAACAGCCTAAACGTCGGCAACAACAGCAATCCGAGCTTGGGCGGCAGCAGCAACGCA
CTGGTTTCCGTGGGCAGCAACGGTATAATGTCCGCCGGTTTGGTCAACAACAACAATCCG
TGCAGCGCCAACCGCAATGTGGTCGCCATGGACGACGACGCCTGCTTCCGACTGGACACG
GACGCCACGGTGACGTACGGCGAGAAGGAACCCGACCCGGACAACATCAAGATGTTCGTG
GGCCAGGTGCCCAAGTCGATGGACGAGTCGCAGCTGCGCGAGATGTTCGAGGAGTACGGC
GCCGTGCACTCGATCAACGTTCTGCGGGACAAGGCCACCGGAATTAGCAAGGGCTGCTGC
TTTGTGACGTTTTATACGAGACGCGCCGCCCTGAAAGCCCAGGATGCTTTGCATAATGTT
AAGACGCTAAATGGGATGTACCATCCCATTCAAATGAAACCCGCCGATAGCGAGAATCGC
AATGAACGCAAACTGTTCGTGGGCATGCTAAACAAGAAGCTGAACGAGAACGACGTTCGC
AAACTATTTGAAGTCCACGGAGCCATCGAGGAGTGCACCGTCCTTCGGGACCAGAACGGA
CAGAGTAAGGGCTGTGCCTTCGTCACATTCGCTACCAAACACGCCGCCATTTCGGCCATT
AAAGTGACCCTGAGCCAGAACAAGATCATGGAGGGCTGCACATCGCCGCTGGTCGTCAAG
TTCGCCGATACGCAAAAGGAGAAGGAGCAGAAGAAGATACAGCAGATCCAGGCCAACCTC
TGGAACCTGGCCAGCAACATCAACATCCCGCTGGGCCAAACGGCCACCAGCGTGACCACG
CCCATCCTGCCCAACCCGCCGCAGCAGCCTTCGCCGGTCCTCGGCGCCGATGCCATCACC
CCGGCCTCCATCCAGCTGCTGCAGCAACTGCAGGCGGTTGGCTTGCAGCAGCAGTTGCTG
CAAGCCCTCACAGGACTGGGCGCCCAGCAGAGCAGCTCGGCGACGGACACAAGCGCAGTT
GCGGCCGCCGGACTCTTGACCCCGATGACCGTCCAGAATCTAGCGGCCATTGCGGCCATG
ACGCAGCCGAGTCTCTCGAATGCCGCCGCGGCAGCCGCCGCTGCCACATCGCCGGGAAGC
GCCCAACTGACCAACACGGCTGCGCTGCTCTGGTCCGATCCGAATCCTCTGGCATCGGCA
TACATGTCAACTGCCGCCGGTCTGCCGCAATTCGGGAGCGCCAGTGCATTGTCCACTTCG
CCGCTGGCCAGCGTTGCCCTCAGCGCCGCCGCCGCCGCCGCAGCGGGAAAGCAGATTGAA
GGACCCGAGGGCTGCAACCTTTTCATCTACCATCTGCCGCAGGAGTTCACCGACACGGAT
CTGGCCTCC
>FBpp0208240_Dsec
ATGCTCAGTTCGTTGGACGCGCTGGCCGGCAAAATAGCCACTGCCACGCCCGGAACGGGG
GCGGTAACGGCGGACAGCAAGAACACACAGTCGCTGCACCATCACCACCGCCTGGACTAT
GATTACTCGGCGGTTGAGATTGAACCACCGGCGGAACAACTGGCCAATTCCCCGCGCAGC
GAACGGGAGAGACTGCAGCAGGCCCAACAGGCCTACGAGCAGCAGGCCCAGGCGGAGCTG
GAGTTCGGTCTCGCGGAGGTGGATGCCAAGCTGACGCAGCTGAAGAGCAGTCATAGTCTG
CAGCACCACAATAGTCACCACCACCAGCTGCAGCGCCATACGCCGCACCAACAGCAACAG
CAGCTGCACCACCATCAGCCCCACCACAATCACCATCATCCGTACCAGCGACCCAGACCC
ACATCGCCACCGCAACAACAGACGTCCTCCTACCAGCAGCAACTTTCCCAGCTGGCCGCT
CTGCAGGATCACCATGATCTCCTCCAGACGCAGCAGGAGCTCTTCCACAAACAGCTGGCC
ACCATGCAGGAGTACCAGCGGGAAAGGGAGCGAGAACGGGAACGTGAGCGGGAACGGGAG
CGGGATAGCAGCTTCATTGATAACAGCGATTACGATTCCCAGACGGAGTTCAAAATTTGT
CTGAGGGATAGTGCTTTTGGAATGAGTGATAAGAGCAGCAGTGCAACGAACAGCCTGCCG
AATAGTCCCATACACAGCAACAACAACAATCCATCGCTGCTGAACAACAACAACAATAAC
AGCAACAGCTTAAACGTCGGCAACAACAGCAATCCGAGCTTGGGCGGCAGCAACAACGCA
CTGGTTTCCGTAGGCAGCAACGGTATAATGTCCGCCGGTTTGGTCAACAATAACAATCCG
TGCAGCGCCAACCGCAATGTGGTCGCCATGGACGATGACGCCTGCTTCCGTCTGGACACG
GACGCCACGGTGACGTACGGCGAGAAGGAACCGGATCCGGACAACATCAAGATGTTCGTC
GGCCAGGTGCCCAAGTCGATGGACGAGTCGCAGCTGCGCGAGATGTTCGAGGAGTACGGC
GCCGTGCACTCGATCAACGTTCTGCGGGACAAGGCCACCGGAATTAGCAAGGGTTGCTGC
TTTGTGACATTTTATACGAGACGCGCCGCCCTGAAAGCCCAGGATGCTTTGCATAATGTT
AAGACGCTAAATGGGATGTACCATCCCATTCAAATGAAGCCCGCCGATAGCGAGAATCGC
AATGAACGCAAACTCTTTGTGGGTATGCTAAACAAGAAGCTGAACGAGAACGACGTTCGC
AAGCTATTTGAAGTCCACGGAGCCATCGAGGAGTGCACCGTCCTTCGGGACCAGAACGGA
CAGAGCAAGGGTTGTGCCTTCGTCACATTCGCCACCAAGCACGCTGCCATTTCGGCCATC
AAAGTGACCCTGAGCCAGAACAAGATCATGGAGGGCTGCACATCGCCGCTGGTCGTCAAG
TTCGCCGATACGCAAAAGGAGAAGGAGCAGAAAAAGATCCAGCAAATTCAGGCCAACCTC
TGGAATCTGGCCAGCAACATTAACATACCGCTGGGCCAAACGGCCACCAGCGTGACCACG
CCCATCCTGCCCAATCCGCCGCAGCAGCCTTCGCCGGTTCTCGGCGCAGATGCCATCACC
CCGGCCTCCATCCAACTGCTGCAGCAGCTGCAGGCGGTGGGACTGCAGCACCAGTTGTTG
CAAGCCCTCACAGGACTGGGAGCCCAGCAGAGCAGCTCGGCGACGGACACCAGCGCTGTG
GCGGCCGCAGGACTTTTGACCCCGATGACCGTCCAGAATCTAGCGGCCATTGCGGCCATG
ACGCAGCCGAGTCTCTCGAATGCCGCCGCGGCAGCCGCCGCTGCCACATCGCCAGGAAGC
GCCCAACTGACCAACACGGCTGCACTGCTCGGGTCCGATCCGAATCCAATGGCATCGGCA
TATATGTCAACAGCCGCCGGTCTGCCGCAATTCGGGAGCGCCAGTGCATTGTCCACTTCG
CCGCTGGCCAGCGTTGCCCTCAGCGCCGCAGCCGCCGCCGCAGCGGGAAAGCAGATTGAA
GGACCCGAGGGCTGTAACCTTTTCATCTACCATCTGCCGCAGGAGTTCACCGATACGGAT
CTGGCCTCC
>FBpp0328615_Dsim
ATGCTCAGTTCGCTGGACGCGCTGGCCGGCAAAATAGCCACTGCCACGCCCGGAACGGGG
GCGGTAACGGCGGACAGCAAGAACACACAGTCGCTGCACCATCACCACCGCCTGGACTAT
GATTACTCGGCGGTTGAGATTGAACCACCGGCGGAACAACTGGCCAATTCCCCGCGCAGC
GAACGGGAGCGACTGCAGCAGGCCCAACAGGCCTACGAGCAGCAGGCCCAGGCGGAGCTG
GAGTTCGGTCTCGCGGAGGTGGATGCCAAGCTGACGCAGCTGAAGAGCAGTCATAGTCTG
CAGCACCACCACAGTCACCACCACCAGCTGCAGCGCCAGACGCCGCACCAACAGCAACAG
CAGCTGCACCACCATCAGCCCCACCACAATCACCATCATCCGTACCAGCGACCCAGACCC
ACATCGCCACCGCAACAGCAGACGTCCTCCTACCAGCAGCAACTTTCCCAGCTGGCCGCT
CTGCAGGATCACCATGATCTCCTCCAGACGCAGCAGGAGCTCTTCCACAAACAGCTGGCC
ACCATGCAGGAGTACCAGAGGGAGCGAGAACGGGAACGTGAGCGGGAACGGGAGCGGGAG
CGGGATAGCAGCTTCATTGATAACAGCGATTACGATTCCCAGACGGAGTTCAAAATTTGC
CTGAGGGATAGTGCTTTTGGAATGAGTGATAAGAGCAGCAGTGCAACGAACAGCCTGCCG
AATAGTCCCATACACAGCAACAACAACAATCCATCGCTGCTGAACAACAACAACAATAAC
AGCAACAGCTTAAACGTCGGCAACAACAGCAATCCGAGCTTGGGCGGCAGCAACAACGCA
CTGGTTTCCGTAGGCAGCAACGGTATAATGTCCGCCGGTTTGGTCAACAATAACAATCCG
TGCAGCGCCAACCGCAATGTGGTCGCCATGGACGATGACGCCTGCTTCCGTCTGGACACG
GACGCCACGGTGACGTACGGCGAGAAGGAACCGGATCCGGACAACATCAAGATGTTCGTC
GGCCAGGTGCCCAAGTCGATGGACGAGTCGCAGCTGCGCGAGATGTTCGAGGAGTACGGC
GCCGTGCACTCGATCAACGTTCTGCGGGACAAGGCCACCGGAATTAGCAAGGGTTGCTGC
TTTGTGACATTTTATACGAGACGCGCCGCCCTGAAAGCCCAGGATGCTTTGCATAATGTT
AAGACGCTAAATGGGATGTACCATCCCATTCAAATGAAGCCCGCCGATAGCGAGAATCGC
AATGAACGCAAACTCTTTGTGGGTATGCTAAACAAGAAGCTGAACGAGAACGACGTTCGC
AAGCTATTTGAAGTCCACGGAGCCATCGAGGAGTGCACCGTCCTTCGGGACCAGAACGGA
CAGAGCAAGGGTTGTGCCTTCGTCACATTCGCCACCAAGCACGCTGCCATTTCGGCCATC
AAAGTGACCCTGAGCCAGAACAAGATCATGGAGGGCTGCACATCGCCGCTGGTCGTCAAG
TTCGCCGATACGCAAAAGGAGAAGGAGCAGAAAAAGATCCAGCAAATTCAGGCCAACCTC
TGGAATCTGGCCAGCAACATTAACATACCGCTGGGCCAAACGGCCACCAGCGTGACCACG
CCCATCCTGCCCAATCCGCCGCAGCAGCCTTCGCCGGTCCTCGGCGCAGATGCCATCACC
CCGGCCTCCATCCAACTGCTGCAGCAGCTGCAGGCGGTGGGACTGCAGCATCAGTTGTTG
CAAGCCCTCACAGGACTGGGAGCCCAGCAGAGCAGCTCGGCGACGGACACCAGCGCTGTG
GCGGCCGCAGGACTTTTGACCCCGATGACCGTCCAGAATCTAGCGGCCATTGCGGCCATG
ACGCAGCCGAGTCTCTCGAATGCCGCCGCGGCAGCCGCCGCTGCAACATCGCCTGGAAGC
GCCCAACTGACCAACACGGCTGCACTGCTCTGGTCCGATCCGAATCCAATGGCATCGGCA
TATATGTCAACAGCCGCCGGTCTGCCGCAATTCGGGAGCGCCAGTGCATTGTCCACTTCG
CCGCTGGCCAGCGTTGCCCTCAGCGCCGCAGCCGCCGCCGCAGCGGGAAAGCAGATTGAA
GGACCCGAGGGCTGCAACCTTTTCATCTACCATCTGCCGCAGGAGTTCACCGATACGGAT
CTGGCCTCC
>FBpp0263590_Dyak
ATGCTCAGTTCGCTGGACGCGCTGGCCGGCAAAATAGCCACTGCCACGCCCGGAACGGGG
GCGGTAACGGCGGACAGCAAGAACACACAGTCGCTGCACCATCACCACCGCCTCGACTAT
GATTACTCAGCGGTCGAGATTGAACCACCGGCGGAACAACTGGCCAACTCCCCGCGCAGC
GAACGGGAGCGTTTGCAGCAGGCCCAACAGGCCTACGAGCAGCAGGCCCAGGCGGAACTG
GAGTTCGGCCTCGCGGAGGTGGACGCCAAGTTGACGCAGCTGAAGAGCAGCCACAGTCTG
CAGCACCACCACAATCACCACCATCAGCTGCAGCGCCATCCGCCCCACCACCAGCAGCAG
CAGCTGCACCACCATCAGCCCCACCACAATCACCATCATCCGTACCAGCGACCCAGACCC
ACATCGCCACCGCAGCAGCAGACGCCCTCCTATCAGCAGCAACTTTCCCAGCTGGCCGCT
CTGCAGGATCACCACGATCTCCTCCAGACGCAGCAGGAGCTGTTCCACAAACAGCTAGCC
ACCATGCAAGAGTACCAGAGGGAGCGGGAACGCGAGAGGGAACGGGAGCGGGAACGGGAA
CGGGATAGCAGCTTTATCGATAACAGCGACTACGATTCCCAGACGGAGTTCAAAATTTGC
CTGAGGGATAGTGCTTTTGGTATGAGTGATAAGAGCAGCAGTGCAACGAACAGCCTGCCA
AATAGTCCCATACACAGCAACAACAACAATCCTTCGCTGCTGAACAACAACAACAATAAC
AACAACAGCCTAAACGTCGGCAACAACAGCAATCCGAGCCTGGGCGGCAGCAGCAACGCA
CTGGTTTCCGTGGGCAGTAACGGTATAATGTCCGCCGGTTTGGTCAACAACAACAATCCG
TGCAGCGCCAACCGCAATGTGGTCGCCATGGACGACGACGCCTGCTTCCGGCTGGACACG
GATGCCACGGTGACGTACGGCGAGAAGGAACCGGATCCGGACAACATCAAGATGTTCGTC
GGCCAGGTCCCCAAATCGATGGACGAGTCGCAGCTGCGCGAGATGTTCGAGGAGTACGGC
GCCGTCCACTCGATCAATGTGCTGCGGGACAAGGCCACCGGAATAAGCAAGGGTTGCTGC
TTTGTGACGTTTTATACGAGACGCGCCGCCCTGAAAGCCCAGGATGCTTTGCATAATGTT
AAGACGCTAAATGGGATGTACCATCCCATTCAAATGAAACCCGCCGATAGCGAGAATCGC
AATGAACGCAAACTGTTTGTGGGTATGCTAAACAAGAAGCTGAACGAGAACGACGTTCGC
AAGCTATTTGAAGTCCACGGAGCCATCGAGGAGTGCACCGTTCTTCGGGACCAGAACGGA
CAGAGCAAGGGTTGTGCCTTCGTCACATTCGCCACCAAACACGCTGCCATTTCGGCCATT
AAAGTGACCCTGAGCCAGAACAAGATCATGGAGGGCTGCACATCGCCGCTGGTCGTCAAG
TTCGCCGACACGCAAAAGGAGAAGGAGCAGAAGAAGATCCAGCAGATTCAGGCCAACCTC
TGGAACCTGGCCAGCAACATCAACATCCCGCTGGGCCAAACGGCCACCAGCGTGACCACG
CCCATCCTGCCCAATCCGCCCCAGCAGCCTTCGCCGGTGCTCGGCGCCGATGCCATCACC
CCGGCCTCCATCCAACTGCTGCAGCAACTGCAGGCGGTTGGGCTGCAGCAGCAGTTGCTG
CAAGCCCTCACAGGACTGGGAGCCCAGCAGAGCAGCTCGGCGACGGACACCAGCGCAGTT
GCGGCCGCAGGACTTCTGACCCCGATGACCGTCCAGAATCTGGCGGCCATTGCGGCCATG
ACGCAGCCGAGTCTCTCGAATGCCGCCGCGGCAGCAGCCGCTGCCTCATCGCCTGGAAGC
GCCCAACTGACCAACACGGCTGCGCTGCTCGGGTCCGATCCGAATCCCCTGGCATCGGCT
TATATGTCAACAGCCGCCGGTCTGCCGCAATTCGGGAGCGCCAGTGCATTGTCCACTTCG
CCGCTGGCCAGCGTTGCCCTCAGCGCCGCAGCCGCCGCCGCGGCGGGAAAGCAGATTGAA
GGACCCGAGGGCTGCAACCTTTTCATCTACCATCTGCCGCAGGAGTTCACCGATACGGAT
CTGGCCTCC
>Dmel_bru1
ATGCTCAGTTCGCTGGACGCGCTGGCCGGCAAAATAGCCACTGCCACGCCCGGAACGGGG
GCGGTAACGGCGGACAGCAAGAACACACAGTCGCTGCACCATCACCATCGCCTGGACTAT
GATTACTCGGCGGTTGAGATTGAACCACCGGCGGAACAACTGGCCAATTCACCGCGCAGC
GAACGGGAGCGACTGCAGCAGGCCCAACAGGCCTACGAGCAGCAGGCCCAGGCGGAACTG
GAGTTCGGTCTCGCGGAGGTGGATGCCAAGCTGACGCAGCTAAAGAGCAGCCACAGTCTG
CAGCATCACCACAGTCATCACCACCAGCTGCAGCGCCATACGGCGCTCAATCAGCAACAG
CAGCTGCACCACCATCAGCCCCACCACAATCACCATCATCCGTACCAGCGACCCAGACCC
ACATCGCCACCGCAACAACAGACGTCCTCATACCAGCAGCAACTTTCCCAGCTGGCCGCT
CTGCAGGATCACCATGATCTCCTCCAGACGCAGCAGGAGCTCTTCCACAAGCAGCTGGCC
ACCATGCAGGAGTACCAGCGTGAGCGGGAAAGGGAGCGGGAACGTGAGCGGGAACGGGAG
CGGGATAGCAGCTTCATTGATAACAGCGATTACGATTCCCAGACGGAGTTCAAAATTTGC
CTGAGGGATAGTGCTTTTGGTATGAGTGATAAGAGCAGCAGTGCAACGAACAGCCTGCCG
AATAGTCCCATACACAGCAACAACAATAATCCATCGCTGCTGAACAACAACAACAATAAC
AGCAACAGCTTAAACGTTGGCAACAACAGCAATCCGAGCTTGGGCGGCAGCAGCAACGCA
CTGGTTTCCGTAGGCAGCAACGGTATAATGTCCGCCGGTTTGGTCAACAATAACAATCCG
TGCAGCGCCAACCGCAATGTGGTCGCCATGGACGATGACGCCTGCTTCCGTCTGGATACG
GACGCCACGGTGACGTACGGCGAGAAGGAACCGGATCCGGACAACATCAAGATGTTCGTC
GGCCAGGTGCCCAAGTCGATGGACGAGTCGCAGCTGCGCGAGATGTTCGAGGAGTACGGC
GCCGTGCACTCGATCAACGTTCTGCGGGACAAGGCTACCGGAATTAGCAAGGGTTGCTGC
TTTGTGACATTTTATACGAGACACGCCGCCCTGAAAGCCCAGGATGCTTTGCATAATGTT
AAGACGCTAAATGGGATGTACCATCCCATTCAAATGAAGCCCGCCGATAGCGAGAATCGC
AATGAACGCAAACTCTTTGTGGGTATGCTAAACAAGAAGCTGAACGAGAACGACGTTCGC
AAGCTATTTGAAGTCCACGGAGCCATCGAGGAGTGCACCGTCCTTCGGGACCAAAACGGA
CAGAGCAAGGGTTGTGCCTTCGTCACATTCGCCACCAAGCACGCTGCCATTTCGGCCATT
AAAGTGACCCTGAGCCAGAACAAGATCATGGAGGGCTGCACATCGCCGCTGGTCGTCAAG
TTCGCCGATACGCAAAAAGAGAAGGAGCAGAAGAAGATTCAGCAAATTCAGGCCAATCTC
TGGAACCTGGCCAGCAACATCAACATACCTCTGGGCCAAACGGCCACCAGCGTGACCACG
CCCATCCTGCCCAATCCGCCGCAGCAGCCTTCGCCGGTTCTCGGCGCAGATGCCATTACC
CCGGCCTCCATTCAACTGCTGCAGCAGCTGCAGGCGGTGGGACTGCAGCACCAGTTGTTG
CAAGCCCTCACAGGACTGGGAGCCCAGCAGAGCAGCTCGGCGACGGACACCAGCGCTGTG
GCGGCCGCAGGACTTTTGACCCCGATGACCGTCCAGAATCTAGCGGCCATTGCGGCCATG
ACGCAGCCGAGTCTCTCGAATGCCGCCGCGGCAGCCGCCGCTGCCACATCGCCTGGAAGC
GCCCAACTGACCAACACGGCTGCGCTGCTCTGGTCCGATCCGAATCCAATGGCATCGGCA
TATATGTCAACAGCCGCCGGTCTGCCGCAATTCGGGAGCGCCAGTGCATTGTCCACTTCG
CCGCTGGCCAGCGTTGCCCTCAGCGCCGCAGCCGCCGCCGCAGCGGGAAAGCAGATTGAA
GGACCCGAGGGCTGCAACCTTTTCATCTACCATCTGCCGCAGGAGTTCACCGATACGGAT
CTGGCCTCC
