# Supplementary material for: Contrasting patterns of molecular evolution in metazoan germ line genes
Source: BMC Evol Biol. 2019 Feb 11;19:53. doi: 10.1186/s12862-019-1363-x (PMC6371493; doi:10.1186/s12862-019-1363-x)
Supplement: Supplementary file 2 — Alignments. (ZIP 213 kb) [file 12862_2019_1363_MOESM2_ESM.zip › Alignments_avail_on_request/Apis_wit_final.fas]

>Amel_XM_397334.6_wit
ATGAAAGCCATTGTATCAATTACATTCATCGTACTACTATATGGGATAAACTCAGTACCC
ATCAGTGCCATTAGAATATGTGCCAGCAGGAAAAAGAATAATGAAAATTTTCCATTAAAA
CAAAATACACCTAGTGTACCTGAAGATTTTCTCAATGACAGTAATATAATTCATACTGCA
AAAAATGATAATATTAAATTTGAAACATGTACTAATTTTTGTCATGCATTATGGCAAGAG
GAAAAGACTGCAAATGGGACTAAAATTATCATTTTATCTCAAGGTTGTTGGAAACAGTCT
GGTGAACAAAAATGTGAAACAACAGAATGCATTGCCCTTCAAAGCTCCACTAAAGCATTA
AATAATACAAAATTTTGTTGCTGCCATGGAGATTATTGTAATCTTAATATCAATAGTACT
AATACTTTATATTCTGAGAATAATGCACATACTTCTATTTCTGCAGAAAATAATCAGCCT
ACAACTCAGTATTTGGAGCAATCAGATTCTGGGAGATGGATTGTTATCATAACAAGTGTT
TTATTATGCATATTATTAGTAATATGTATTATAGCTTTAATGATATATCGTATATATCAT
AATAATATGTTAGCAAGATTAGGAAAACCACTTTCCTATACAGATCAATTTATGGATAGT
ACAGCATTAAGAACTGGTACTTATACAGTAGATCATTTGAAACTTACAACAATTGTAGGT
CAAGGTCGCTATGGTTCTGTATGGCAAGGCAGCATGGGAGATCAAGATGTTGCTGTAAAA
ATATTTCCTTCTCATTATCGTAATTATTTCCAAAATGAACGAGATACTTATTGTCTTCCC
TTTATGGAACACTCATCTCTTTTAAGTTACTATGGTGTGGATGAAAGAGTTAGTATGGAA
GGTAGTGTTGAATATCTTTTGGTACTTAGTTTTGCGCCAGGTGGTACTTTAACAGATTTT
TTAAGAACACATATGATTGATTGGATCACATTTTGTAAAATGGGTCTTTCTATGGTGAAA
GGTCTTGCTTATTTACATACTGATATACATAAAGGTGATAAATTTAAGCCATGTATTGCA
CACAGAGACATCAATTCAAGAAATATATTAATCAAAGCTGATGGTACTTGCTGTATATGC
GATTTAGGATTAGCAGTTCAAATTTCTGGATCTAAATACTATTCAAATGGAGAAGCACAG
CATGCCGAAATAAAATCAATCAATGATGTCGGTACTTTGAGATATATGGCGCCAGAAATA
TTGGAAGGTGCTGTAAATTTACGAGATTGCGAAAGTTCTTTGAAACAAATAGATGTGTAT
GCAATGGGTTTAGTAATATGGGAATTAGTTTCAAGATGTTCGGATATTTACGTATTAGGA
TCCGAAGTACCTCCCTATAGACAACCATATGAGAAAGAAATTGGTCTTCATCCAACATTT
GAACAAATGCAAGTTTTAGTTTCTCGTAATAAAGCAAGACCTCTATTAGAAGGTAATTTA
GTGGATAGGCCAGGAGTACGTTTGATTAAAGAAACAATGGAAGATTGTTGGGATGCAGAT
GCAGAAGCTCGATTAACTGCTTTATGTATAGAAGAACGCCTCTCAGAATTACAATCTCAT
CGAGTAACAATACATTTTACTGATGGAAGTCCAATGGTAAACTCCCATTGTACTCTAGTG
CCTTCAACCACAAATAGTCTTTATAGTGAATCTTCACATCATGACAATATCCATGTCACT
CAATTTATATCACAGGCAGCACAAGATAATTCGAGTAACGAAGGCGGCGTTGTTGAAAAT
CTGGTAACATTATCACCTTCTGAAAGCATTATACATGAACATAGCTTTAAAAATTCAAAT
GAAATAGCAATATATAATCATACTCAAACACTTCAACCTTATCAAGGACGAAATCCTTGT
ATGGAAAGAAATTTAATGTTACAGTCAGATTCACTTGAAGATTTGGAATGTAATGGTAAT
GTACTTGTTGATAAATCTATGAAACATACATGTAATGATCAATATAGAATTGTATCAGAA
GCACAAGGACTTGTTTCTCATGATTATTTAAGTCAACACACAACGCAATTATCTCAGTTG
AGACCAGTTACACCTATACCATACGTTCAAAATGTTATTTCGGATGACGGTACATCATCG
TATGGTAAAAGAAAGCAAACAAATGTACATGAGATTTGTTCGCAAGATAGTCCTCGAAAA
AAATTATTCGGATGGTCAAATTTTAAAAAATTACTTGTTAATAAGAAAATGTATCCATAT
AATAAATATCAAATAGATCGAGAGGATTCTAAATCCAATTTATTGTCAAAACAGAATGTA
CAGATCAAAACTGTAGAAACCAATGTAACGATATCTCCGACGGGAAAATATGTGAATGGT
ATTATTACTAAAACACCTGCTTTTACTTCTACGTTAGATAAGAATGATAAAAATGCTATA
CAAATTGGTAAACAAAAATTTGATAATGATAATAATACAAATACTCGACCATCTACCTTA
CCCCTTGTAAATTTAAGAAATAAAAAAAGTGAAAATATTAATAGACAAGAAAGCATCGAT
AAATTCAACGAAGTTTTTAATGTAGGATCTAATGTAAATGTATTAAAAGATCCACATATG
AGAATAAAAACACCGGGAGATTTACCACCTTCAGTAAGGAAAATTCGTGGTCGTGGACAA
TCAACCGCTAGATTTTCTCTTTATGACGATCGTATGATGTGCAATATTTTAAGCGAAGAA
AATGATCGAAATGACAAAGCTATTTGGAATTCGGTACCGTTTGGTATGGATCTTGGTGAT
AGCGATGATAAACATTCACCGACTAAATTTAATACCAAAAATGTTACTTGCTTT
>Acer_XM_017067197.1
ATGAAAGCCATTGTATCAATTACATTCATCGTACTACTATATGGGATAAACTCAGTACCC
ATCAGTGCCATTAGAATATGTGCCAGCAGGAAAAAGAATAATGAAAATTTTCCATTAAAA
CAAAATACACCTAGTGTACCTGAAGATTTTCTCAATGACAGTAATATAATTCATACTGCA
AAAAATGATAATATTAAATTTGAAACATGTACTAATTTTTGTCATGCATTATGGCAAGAG
GAAAAGACTGCAAATGGAACTAAAATTATCATTTTATCTCAAGGTTGTTGGAAACAATCT
GGTGAACAAAAATGTGAAACAACAGAATGCATTGCCCTTCAAAGCTCCACTAAAGCATTG
AATAATACAAAATTTTGTTGCTGCCATGGAGATTATTGTAATCTTAATATCAATAGTACT
AATACTTTATATTCTGAGAATAATGCACATACTTCTATTTCTGCAGAAAATAATCAGCCT
ACAACTCAGTATTTGGAGCAATCAGATTCTGGAAGATGGATTGTTATCATAACAAGTGTT
TTATTATGCATATTATTAGTAATATGTATTATAGCTTTAATGATATATCGTATATATCAT
AATAATATGTTAGCAAGATTAGGAAAACCACTTTCTTATACAGATCAATTTATGGATAGT
ACAGCATTAAGAACTGGTACTTATACAGTAGATCATTTGAAACTTACAACAATTGTAGGT
CAAGGTCGCTATGGTTCTGTATGGCAAGGCAGCATGGGAGATCAAGATGTTGCTGTAAAA
ATATTTCCTTCTCATTATCGTAATTATTTCCAAAATGAACGAGATACTTATTGTCTTCCC
TTTATGGAACATTCATCTCTTTTAAGTTACTATGGTGTGGATGAAAGAGTTAGTATGGAA
GGTAGTGTTGAATATCTTTTGGTACTTAGTTTTGCGCCAGGTGGTACTTTAACAGATTTT
TTAAGAACACATATGATTGATTGGATCACATTTTGTAAAATGGGTCTTTCTATGGTGAAA
GGTCTTGCTTATTTACATACTGATATACATAAAGGTGATAAATTTAAGCCATGCATTGCA
CACAGAGACATCAATTCAAGAAATATATTAATCAAAGCTGATGGTACTTGCTGTATATGC
GATTTAGGATTAGCAGTTCAAATTTCTGGATCTAAATACTATTCAAATGGAGAAGCACAG
CATGCCGAAATAAAATCAATCAATGATGTTGGTACTTTGAGATATATGGCACCAGAAATA
TTGGAAGGTGCTGTAAATTTACGAGATTGCGAAAGTTCTTTGAAACAAATAGATGTTTAT
GCAATGGGTTTAGTAATATGGGAATTAGTTTCAAGATGTTCGGATATTTACGTATTAGGA
TCCGAAGTACCTCCCTATAGACAACCATATGAGAAAGAAATTGGTCTTCATCCAACATTT
GAACAAATGCAAGTTTTAGTTTCTCGTAATAAAGCAAGACCTCTATTAGAAGGTAATTTA
GTGGATAGGCCAGGAGTACGTTTGATTAAAGAAACAATGGAAGATTGCTGGGATGCAGAT
GCAGAAGCTCGATTAACTGCTTTATGTATAGAAGAACGCCTCTCAGAATTACAATCTCAT
CGAGTAACAATACATTTTACTGATGGAAGTCCAATGGTAAACTCCCATTGTACTCTAGTG
CCTTCAACCACAAATAGTCTTTATAGTGAATCTTCACATCATGACAATATCCACGTCACT
CAATTTATATCACAGACAGCACAAGATAGTTCGAGCAACGAAGGCGGCGTTGTTGAAAAT
CTGGTAACATTATCACCTTCTGAAAGCATTATACATGAACATAGCTTTAAAAATTCAAAT
GAAATAGCAATATATAATCATACTCAAACACTTCAACCTTATCAAGGACGAAATCCTTGT
ATGGAAAGAAATTTAATGTTACAGTCAGATTCACTTGAAGATTTGGAATGTAATGGTAAT
GTACTTGTTGATAAATCTATGAAACATACATGTAATGATCAATATAGAATTGTATCGGAA
GCACAAGGACTTGTTTCTCATGATTATTTGAGTCAACACACAACTCAATTATCTCAGTTG
AGACCAGCTACACCTATACCATATGTTCAAAATGTTATTTCGGATGATGGTACATCATCT
TATGGTAAAAGGAAACAAACAAATGTACATGAGATTTGTTCGCAAGATAGTCCTCGAAAA
AAATTATTCGGATGGTCAAATTTTAAAAAATTACTTGTTAATAAGAAAATGTATCCATAT
AATAAATATCAAATAGATCGAGAGGATTCTAAATCCAATTTATTGTCAAAACAGAATGTA
CAGATCAAAACTGTAGAAACTAATGTAACGATATCTCCGGCGGGAAAATATGTGAATGGT
ATTATTACTAAAACACCTGCTTTTACTTCTACACTAGATAAAAATGATAAAAATGCTATA
CAAATTGGTAAACAAAAATTTGATAATGATAATAATACAAATACTCGACCATCTACCCTA
CCCCTTGTAAATTTAAGAAATAAAAAAAGTGAAAATATTAATAGACAAGAAAGCATCGAT
AAATTCAACGAAGTTTTTAATGTAGGATCTAATGTAAATGTATTAAAAGATCCACATATG
AGAATAAAAACACCGGGAGATTTACCACCTTCAGTAAGGAAAATTCGTGGTCGTGGACAA
TCAACCGCTAGATTTTCTCTTTATGACGATCGTATGATGTGCAATATTTTAAGCGAAGAA
AATGATCGAAATGACAAAGCTATTTGGAATTCGGTACCATTTGGTATGGATCTTGGTGAT
AGCGATGACAAACATTCACCGACTAAATTTAATACCAAAAATGTTACTTGCTTT
>Ador_XM_006622628.1
ATGAAAGCCATTGTATCAATTACATTCATCGTACTACTATATGGGATAAACTCAGTACCC
ATCAGTGCCATTAGAATATGTGCCAGTAGGAAAAAGAATAATGAAAATTTTCCATTAAAA
CAAAATACACCTAGTGTACCTGAAGATTTTCTCAATGACAGTAATATAATTCATACTGCA
AAAAATGATAATATTAAATTTGAAACATGTACTAATTTTTGTCATGCATTATGGCAAGAG
GAAAAGACTGCAAATGGAACTAAAATTATCATTTTATCTCAAGGTTGTTGGAAACAGTCT
GGTGAACAAAAATGTGAAACAACAGAATGCATTGCCCTTCAAAGCTCCACTAAAGCATTG
AATAATACAAAATTTTGTTGCTGCCATGGAGATTATTGTAATCTTAATATCAATAGTACT
AATACTTTATATTCTGAGAATAATGCACATACTTCTATTTCTGCAGAAAATAATCAGCCT
ACAACTCAATATTTGGAGCAATCAGATTCTGGAAGATGGATTGTTATTATAACAAGTGTT
TTATTATGCATATTATTAGTAATATGTATTATAGCTTTAATGATATATCGTATATATCAT
AATAATATGTTAGCAAGATTAGGAAAACCACTTTCTTATACAGATCAATTTATGGATAGT
ACAGCATTAAGAACTGGTACTTATACAGTAGATCATTTGAAACTTACAACAATTGTAGGT
CAAGGTCGCTATGGTTCTGTATGGCAAGGCAGCATGGGAGATCAAGATGTTGCTGTAAAA
ATATTTCCTTCTCATTATCGTAATTATTTCCAAAATGAACGAGATACTTATTGTCTTCCC
TTTATGGAACACTCATCTCTTTTAAGTTACTATGGTGTGGATGAAAGAGTTAGTATGGAA
GGTAGTGTTGAATATCTTTTGGTACTTAGTTTTGCACCAGGTGGTACTTTAACAGATTTT
TTAAGAACACATATGATTGATTGGGCTACATTTTGTAAAATGGGTCTTTCTATGGTGAAA
GGTCTTGCTTATTTACATACTGATATACATAAAGGTGATAAATTTAAGCCATGCATTGCA
CATAGAGATATCAATTCAAGAAATATATTAATCAAAGCTGATGGTACTTGCTGTATATGT
GATTTAGGATTAGCAGTTCAAATTTCTGGATCTAAATATTATTCAAATGGAGAAGCACAA
CATGCCGAAATAAAATCAATCAATGATGTCGGTACTTTGAGATATATGGCGCCAGAAATA
TTGGAAGGTGCTGTAAATTTACGAGATTGCGAAAGTTCTTTAAAACAAATAGATGTTTAT
GCAATGGGTTTAGTAATATGGGAATTAGTTTCAAGATGCTCGGATATTTACGTATTAGGA
TCTGAAGTACCTCCCTATAGACAACCATATGAGAAAGAAATTGGTCTTCATCCAACATTT
GAACAAATGCAAGTTTTAGTTTCTCGTAATAAAGCAAGACCTCTATTAGAAGGTAATTTA
GTGGATAGGCCAGGAGTACGTTTGATTAAAGAAACAATGGAAGATTGTTGGGATGCAGAT
GCAGAAGCTCGGTTAACTGCTTTATGTATAGAAGAACGCCTTTCAGAATTACAATCTCAT
CGAGTAACAATACATTTTACTGATGGAAGTCCAATGGTAAACTCCCATTGTACTCTAGTG
CCTTCAACCACAAATAGTCTTTATAGTGAATCTTCACATCATGACAATATCCACGCCACT
CAACTTATATCACAGGTAGCACAAGATAGTTCGAGCAACGAAGGCGGCGTTGTTGAAAAT
CTGGTAACATTATCACCTTCTGAAAGCATTATCCATGAGCATAGCTTTAAAAATTCAAAT
GAAATAGCAATATATAATCATACTCAAACACTTCAACCTTATCAAGGACGAAATCCTTGT
ATGGAAAGAAATTTAATGTTACAGTCGGATTCACTTGAAGATTTGGAATGTAATGGTAAT
GTACTTGTTGATAAATCTATGAAACATACATGTAATGATCAATATAGAATTGTATCAGAA
GCACAAGGACTTGTTTCTCATGATTATTTGAGTCAACACACAACGCAATTATCTCAATTG
AGACCAGCTACACCTATACCATATGTTCAAAATGTTATTTCGGATGATGGTACATCATCG
TATGGTAAAAGGAAACAAACAAATATACATGAGATTTGTTCGCAAGATAGTCCTAGAAAA
AAATTATTCGGATGGTCAAATTTTAAAAAATTACTTGTTAATAAGAAAATGTATCCATAT
AATAAATATCAAATAGATCGAGAGGATTCTAAATCCAATTTATTGTCAAAACAGAACGTA
CAGATCAAAACTGTAGAAACTAATGTAACGATATCTCCGGCAGGAAAATATGTGAATGGT
ATTATTACTAAAACACCTGCTTTTACTTCTACGTTAGATAAAAATGATAAAAATGCTATA
CAAATTGGTAAACAAAAATTTGATAATGATAATAATACAAATACTCGACCATCTACCCTA
CCCCTTGTAAATTTAAGAAATAAAAAAAGTGAAAATATTAATAGACAAGAAAGCATCGAT
AAATTCAACGAAGTTTTTAATGTAGGATCTAATGTAAATGTGTTAAAAGATCCACATATG
AGAATAAAAACACCGGGAGATTTACCACCTTCAGTAAGGAAAATTCGCGGTCGTGGACAA
TCAACCGCTAGATTTTCTCTTTATGACGATCGTATGATGTGCAATATTTTGAGCGAAGAA
AATGATCGAAATGACAAAGCTATTTGGAATTCGGTACCGTTTGGTATGGATCTTGGTGAT
AGCGATGACAAACATTCACCGACTAAATTTAATACCAAAAATGTTACTTGCTTT
>Aflo_XM_012489159.1
ATGAAAGCCATTGTATCAATTACATTCATCGTACTACTATATGGGATAAACTCAGTACCC
ATCAGTGCCATTAGAATATGTGCCAGCAGGAAAAAGAATAATGAAAATTTTTCATTAAAA
CAAAATACACTTAGTGTACCTGAAGATTTTCTCAATGACAGTAATATAATTCATACTGCA
AAAAATGATAATATTAAATTTGAAACATGTACTAATTTTTGTCATGCATTATGGCAAGAG
GAAAAGACTGCAAATGGAACTAAAATTATCATTTTATCTCAAGGTTGTTGGAAACAGTCT
GGTGAACAAAAATGTGAAACAACAGAATGCATTGCCCTTCAAAGTTCCACCAAAGCATTA
AATAATACAAAATTTTGTTGTTGCCATGGAGATTATTGTAATCTTAATATCAATAGTACT
AATAGTTTATATTCTGAGAATAATGCACATACTTCTATTTCTGCAGAAAATAATCAGCCT
ACAACTCAGTATTTGGAGCAATCAGATTCTGGGAGATGGATTGTTATCATAACAAGTGTT
TTATTATGCATATTATTAGTAATATGTATTGTAGCTTTAATGATATATCGTATATATCAT
AATAATATGTTAGCAAGATTAGGAAAACCACTTTCCTATACAGATCAATTTATGGATAGT
ACAGCATTAAGAACTGGTACTTACACAGTAGATCATTTGAAACTCACAACAATTGTAGGT
CAAGGTCGCTATGGTTCTGTATGGCAAGGTAGCATGGGAGATCAAGATGTTGCTGTAAAA
ATATTTCCTTCTCATTATCGTAATTATTTCCAAAATGAACGAGATACTTATTGTCTTCCC
TTTATGGAACACTCGTCTCTTTTAAGTTACTATGGTATGGATGAAAGAGTTAGTATGGAA
GGTAGTATTGAATATCTTTTGGTACTTAGTTTTGCACCAGGTGGTACTTTAACAGATTTT
TTAAGAACACATACAATTGATTGGGTCACATTTTGTAAAATGGGTCTTTCTATGGTGAAA
GGTCTTGCTTATTTACATACTGATATACATAAAGGTGATAAATTTAAGCCATGTATTGCA
CACAGAGACATTAATTCAAGAAATATATTAATCAAAGCTGATGGTACTTGCTGTATATGC
GATTTAGGATTAGCAGTTCAAATTTCTGGATCTAAATACTATTCAAATGGAGAAGCACAG
CATGCCGAAATAAAATCAATCAATGATGTCGGTACTTTGAGATATATGGCGCCAGAAATA
TTGGAAGGTGCTGTAAATTTACGAGATTGCGAAAGTTCTCTAAAACAAATAGATGTTTAT
GCAATGGGTTTAGTAATATGGGAATTAGTTTCAAGATGCTCGGATATTTACATATTAGGA
TCTGAAGTACCTCCCTATAGACAACCATATGAGAAAGAAATTGGTCTTCATCCAACATTT
GAACAAATGCAAGTTTTAGTTTCTCGTAATAAAGCAAGACCTCTATTAGAAGGTAATTTA
GTGGATAGGCCAGGAGTACGTTTGATTAAANGAACAATGGAAGATTGTTGGGATGCAGAT
GCAGAAGCTCGATTAACTGCTTTATGTATAGAAGAACGCCTCTCAGAATTACAATCTCAT
CGAGTAACAATACATTTTACTGATGGTAGTCCAATGGTAAACTCCCATTGTACTCTAGTG
CCTTCAACCACAAATAGTCTTTATAGTGAATCTTCACATCATGACAATATCCATGCTACT
CAACTTATATCACAAGCAGCACAAGATAGTTCGAGCAATGAAGGTGGTGTTGTTGAAAAT
CTGGTAACATTATCACCTTCTGAAAGCATTATTCATGAGCATAGCTTTAAAAATTCAAAT
GAAATAGCAATATATAATCATACTCAAACACTTCAACCTTATCAAGGACGAAATCCTTGT
ATGGAAAGAAATTTAATGTTACAATCAGATTCACTTGAAGATTTGGAATGTAATGGTAAT
GTACTTGTTGATAAATCTATGAAACATACATGTAATGATCAATATAGAATTGTATCAGAA
GCACAAGGACTTGTTTCTCATGATTATTTGAGTCAACACACAACGCAATTATCTCAGTTG
AGACCAGCTACACCTATACCATACGTTCAAAATGTTATTTCGGATGATGGTACATCTTCG
TATGGTAAAAGGAAACAAACAAATGTACATGAGATTTGTTCGCAAGATAGCCCTCGAAAA
AAATTATTCGGATGGTCAAATTTTAAAAAATTACTTGTTAATAAGAAAATGTATCCATAT
AATAAATATCAAATAGATCGAGAGGATTCTAAATCCAATTTATTGTCAAAACAGAACGTA
CAGATCAAAACTGTAGAAACTAATGTAACGATATCTCCGGCAGGAAAATATGTAAATGGT
ATTATTACTAAAACACCTGCTTTTACTTCTACGCTAGATAAGAATGATAAAAATGCTATA
CAAATTGGTAAACAAAAATTTGATAATGATAATAATACAAATACTCGACCATCTACCTTA
CCCCTTGTAAATTTAAGGAATAAAAAAAGTGAAAATATCAATAGACAAGAAAGCATCGAT
AAATTCAACGAAGTTTTTAATGTAGGATCTAATGTAAATGTATTAAAAGATCCACATATG
AGAATAAAAACACCGGGAGATTTACCACCTTCAGTAAGGAAAATTCGCGGTCGTGGACAA
TCAACCGCTAGATTTTCTCTTTATGACGATCGTATGATGTGCAATATTTTAAGTGAAGAA
AATGATCGAAGTGACAAAGCTATTTGGAATTCAGTACCGTTTGGTATGGATCTTGGTGAT
AGCGATGATAAACATTCACCGACTAAATTTAATACCAAAAATGTTACTTGCTTT
