# Supplementary material for: Contrasting patterns of molecular evolution in metazoan germ line genes
Source: BMC Evol Biol. 2019 Feb 11;19:53. doi: 10.1186/s12862-019-1363-x (PMC6371493; doi:10.1186/s12862-019-1363-x)
Supplement: Supplementary file 2 — Alignments. (ZIP 213 kb) [file 12862_2019_1363_MOESM2_ESM.zip › Alignments_avail_on_request/Apis_byn_final.fas]

>Amel_XM_006565966.2_byn
ATGCAACCAGCACCGGCTACACCCGGTTCTCCAACACGGTCATCTTGTTGCGAGCGAGAT
CGGGAGCGGGAAATTCACGAGGATCGTGGAAGAGAGCGGAACAATACTGGAAGACAAAAT
CGAATGACCCCGGAGGAAGATCACGAGGAAAGAGGCAACGAGAGGACGGTGATTTCGGGA
CAGAATCTTGGTGTTATGACTGTTAGCGGAAATCAGGGATTATCTCTTTCGTTGTCACTC
GAAGACAGGGATCTATGGACTAAATTTCAATGTTTGACCAATGAAATGATTGTGACAAAG
AATGGAAGACGGATGTTTCCTGTCGTTAAAGTGGTTGCAAGAGGATTAGAGCCAAAAGCT
ATGTACACTCTTCTTCTTGAATTCGTTCAAGTGGATCCACACAGATGGAAATATGTTAAT
GGAGAATGGGTCCCAGGTGGAAAAGCGGAAGTCGCTCCTCCGAATCCAATTTACATTCAT
CCAGAGAGTCCAAATTTTGGATCCCATTGGATGAAAGAAGCGGTATCGTTTGCTAAAGTA
AAATTGACAAATAAATCCAATGGAAACGGGCAAATTATGTTAAATTCATTGCATAAATAT
GAACCTCGAGTGCATTTGGTTCGCGTAGACGCAGTGGAAGAAAGAACGGTGCTCACCTAT
CGTTATCCTGAGACACAATTCATAGCGGTGACAGCTTATCAAAATGAAGAAGTTACAAAT
TTAAAAATTAAATATAATCCTTTTGCGAAGGCGTTTCTTGATGCTAAAGAAAGACCTGCT
GATCCGCAAACTTATCCGCAAGGTCACAGGAGTACTTGTAGATCAACGCCTTACACTTTG
AGACATAAATACATTCAAGATGAACAACGCGCGGATCCGTATGGTTCAGTACAACTTTTG
CATTCTACAGCATATGTAGCACCACCAGGATGGTCACCACGTAGTCCAGAATCTCTGCAA
AATTTGAATCCAGCTTGTCTTCCACCTACGCAGGAATGGCCCACATCTCCTTCGCCTTCG
CCAACTTCATCTTCACATGCAGTATTCAGTAGAAGCGTTGTTGGAACAGCATCACCAACC
ACAGCTACAGGATGCACTTTATATGTGCCATCAAACCTATCTTCTGTTCCTCAGGAACAT
AATCATTGTACTGATACTTCAGCTTGGATTCATCCTACTACTCTGTCAGAGCAACAACAA
CAGCAACAACAATCTTATTTAAATTTAAATTTACATTTACATCATCAAATGTCATCTTAT
ACGTCAGTTCCTCATACAGGATTACATCATACTTTACACTCAAATGGAACAGATACCGTT
CCTCCTGTTGACGAATATGTTCACGAATATCATGCTTCTCCTGTTCAATCAACAACACCT
GATCGTCATCCACAACATCATCATTCTCAAATGCTACATTTACAACCAATCCAACAAGCT
GGAACAGTTTCTCCTGTTAGTGTCGAATACGATACTCCTTCGAAAGAACATCATATACCT
GTTAGTTATTCTGAACAAAATGCAGATACATTAAATGATGTACAGTCAGATGAAAATAGA
AGATATCTAACAACGGTGATTGATAGACATCATCGACAAGATTCAGATATTGCAAATAAT
GATCATCAAGCTACTGCTTGGACACCGTTGACACCACCACCGGCACCACAAACTACAGCA
ATT
>Acer_XM_017052915.1
ATGCAACCAGCTCCGGCTACACCCGGTTCTCCAACACGGTCATCTTGTTGTGAACGAGAT
CGCGAACGGGAAGTTCACGAGGATCGTGGAAGAGAGCGGAACAATACTGGAAGACAAAAT
CGAATGACTCCGGAGGAAGATCACGAGGAAAGAGGCAATGAAAGGACGGTGATTTCGGGA
CAGAATCTTGGTGTTATGACTGTTAGCGGAAATCAGGGATTATCTCTTTCATTGTCACTC
GAAGACAGAGATCTATGGACTAAATTTCAATGTTTGACCAATGAAATGATTGTAACAAAG
AATGGAAGACGGATGTTTCCTGTTGTTAAAGTGGTTGCAAGAGGATTAGAGCCAAAAGCT
ATGTACACTCTTCTTCTTGAATTCGTTCAAGTGGATCCACACAGATGGAAATATGTTAAC
GGAGAATGGGTCCCAGGTGGAAAAGCGGAAGTCGCTCCTCCGAATCCAATTTACATTCAT
CCAGAGAGTCCAAATTTTGGATCTCATTGGATGAAAGAAGCGGTATCGTTTGCTAAAGTG
AAATTGACAAACAAATCCAATGGAAACGGGCAAATTATGCTAAATTCATTACATAAATAT
GAACCTCGAGTGCACTTGGTTCGCGTAGATGCAGTGGAAGAAAGAACGGTGCTCACCTAT
CGTTATCCTGAGACACAATTCATAGCGGTGACAGCTTATCAAAATGAAGAAGTTACAAAT
TTAAAAATTAAATACAATCCTTTTGCGAAGGCGTTTCTTGACGCTAAAGAAAGACCTGCT
GATCCGCAAACTTATCCGCAAGGTCACAGGAGTACTTGTAGATCAACGCCTTACACTTTG
AGACATAAATACATTCAAGATGAACAACGCGCGGATCCGTATGGTTCAGTACAACTTTTG
CATTCTACAGCATATGTAGCACCACCAGGATGGTCACCACGTAGTCCAGAATCTCTGCAA
AATTTGAATCCAGCTTGTCTTCCACCTACGCAGGAATGGCCCACATCTCCTTCACCTTCA
CCAACTTCATCTTCACATGCAGTATTCAGTAGAAGCGTTGTTGGAACAGCATCACCAACC
ACAGCTACAGGATGCACTTTATATGTGCCATCAAACCTATCTTCTGTTCCTCAGGAACAC
AATCATTGTACTGATACTTCAGCTTGGATTCATCCTACTACTCTGTCAGAGCAACAACAA
CAGCAACAACAATCTTATTTAAATTTAAATTTACATTTACATCATCAAATGTCATCTTAT
ACGTCAGTTCCTCATACAGGATTACATCATACTTTACACTCAAATGGAACAGATACCGTT
CCTCCTGTTGACGAATATGTTCATGAATATCATGCTTCTCCTGTTCAATCAACAACGCCC
GATCGTCATTCACAACATCATCATTCTCAAATGCTACATTTACAACCAATCCAACAAGCT
GGAACAGTCTCTCCTGTTAGTGTCGAATACGATACTCCTTCGAAAGAACATCATATACCT
GTTAGTTATTCTGAACAAAATGCAGACACATTAAATGATGTACAGTCAGATGAAAATAGA
AGATATCTAACAACGGTGATTGATAGACATCATCGACAAGATTCAGATATTGCAAATAAT
GATCATCAAGCTACTGCTTGGACACCATTGACACCACCGCCGGCACCACAAACTACAGCA
ATT
>Ador_XM_006624624.1
ATGCAACCAGCTCCGGCTACACCCGGTTCTCCAACACGGTCATCTTGTTGTGAACGAGAT
CGCGAGCGGGAAGTTCACGAGGATCGTGGAAGAGAGCGGAACAATACTGGAAGACAAAAT
CGAATGACTCCGGAGGAAGATCACGAGGAAAGAGGCAATGAAAGGACGGTGATTTCGGGA
CAGAATCTTGGTGTTATGACTGTTAGCGGAAATCAGGGATTACCTCTTTCATTGTCACTT
GAAGACAGAGATCTATGGACTAAATTTCAATGTTTGACTAATGAAATGATTGTGACAAAG
AATGGAAGACGGATGTTTCCTGTCGTTAAAGTTGTTGCAAGAGGATTAGAGCCAAAAGCT
ATGTACACTCTTCTTCTTGAATTCGTTCAAGTGGATCCACACAGATGGAAGTACGTTAAC
GGAGAATGGGTCCCAGGTGGAAAAGCGGAAGTCGCTCCTCCGAATCCAATTTACATCCAT
CCAGAGAGTCCAAATTTTGGATCCCATTGGATGAAAGAAGCGGTATCGTTTGCTAAAGTG
AAATTGACAAACAAATCCAATGGAAACGGGCAAATTATGCTAAATTCACTACATAAATAT
GAACCGCGAGTGCACTTGGTTCGCGTAGACGCAGTGGAAGAAAGAACGGTACTCACCTAT
CGTTATCCTGAAACACAATTCATAGCGGTGACAGCTTACCAAAATGAAGAAGTTACAAAT
TTAAAAATTAAATATAATCCTTTTGCGAAGGCGTTTCTCGATGCTAAAGAAAGACCTGCT
GATCCGCAAACTTATCCGCAAGGTCACAGGAGTACTTGTAGATCAACGCCTTACACTTTG
AGACATAAATATATTCAAGATGAACAACGCGCGGATCCGTATGGTTCAGTACAACTTTTG
CATTCTACAGCATATGTGGCACCACCAGGATGGTCGCCACGTAGTCCAGAATCTCTACAA
AACTTGAATCCAGCTTGTCTTCCACCTACGCAGGAATGGCCTACATCTCCTTCGCCTTCG
CCAACTTCATCTTCGCATGCAGTATTCAGTAGAAGCGTTGTCGGAACAGCATCACCAACC
ACAGCTACAGGATGCACTTTATATGTGCCATCAAACCTATCTTCTGTTCCTCAGGAACAC
AATCATTGTACTGATACTTCAGCTTGGATTCATCCTACTACTCTGTCAGAACAACAACAG
CAGCAACAACAATCTTATTTAAATTTAAATTTACATTTACATCATCAAATGTCATCTTAT
ACGTCAGTTCCTCATACAGGGTTACATCATACTTTACACTCAAATGGAACAGATACCGTT
CCTCCTGTTGACGAATATGTTCACGAATATCATGCTTCTCCTGTTCAATCAACAACGCCC
GATCGTCATCCACAACATCATCATTCTCAAATGCTACATTTACAACCAATCCAACAAGCT
GGAACAGTTTCTCCTGTTAGTGTCGAATACGATACCCCTTCGAAAGAACATCATATACCT
GTTAGTTATTCTGAACAAAATGCAGATACATTAAATGATGTACAGTCAGATGAAAATAGA
AGATATCTAACAACGGTGATTGATAGACATCATCGACAAGATTCAGATATTGCAAATAAT
GATCATCAAGCCACTGCTTGGACACCATTGACACCACCGCCGGCACCACAAACTACAGCA
ATT
>Aflo_XM_012492367.1
ATGCAACCAGCTCCGGCTACACCCGGTTCTCCAACACGGTCATCTTGTTGTGAACGAGAT
CGCGAGCGGGAAGTTCACGAGGATCGTGGAAGAGAGCGGAACAATACTGGAAGACAAAGT
CGAATGACTCCGGAGGAAGATCACGAGGAAAGAGGCAACGAAAGGACGGTGATTTCGGGA
CAGAATCTTGGTGCTATGACTGTTAGCGGAAATCAGGGATTACCTCTTTCATTGTCGCTC
GAAGACAGAGATCTGTGGACTAAATTTCAATGTTTGACCAATGAAATGATTGTCACGAAG
AATGGAAGACGGATGTTTCCTGTTGTCAAAGTAGTTGCAAGAGGATTAGAGCCGAAAGCT
ATGTACACTCTTCTTCTTGAATTCGTTCAAGTGGATCCACACAGATGGAAGTACGTTAAC
GGAGAATGGGTCCCAGGTGGAAAAGCAGAAGTCGCTCCTCCGAATCCAATTTACATCCAT
CCAGAGAGTCCAAATTTTGGATCTCATTGGATGAAAGAAGCAGTATCGTTTGCTAAAGTG
AAATTGACAAACAAATCCAATGGAAACGGGCAAATTATGCTAAATTCATTACATAAATAT
GAACCTCGAGTGCATTTAGTTCGTGTAGATGCAGTGGAAGAAAGAACGGTGCTCACCTAT
CGTTATCCTGAGACACAATTCATAGCGGTGACAGCTTATCAAAATGAAGAAGTTACAAAT
TTAAAAATTAAATACAATCCTTTTGCGAAGGCGTTTCTTGATGCTAAAGAAAGACCTGCT
GATCCACAAACTTATCCGCAAGGTCACAGGAGTACTTGTAGATCAACGCCTTACACTTTG
AGACATAAATACATTCAAGATGAACAACGCGCGGATCCATATAGTTCAGTACAACTTTTG
CATTCTACAGCATATGTAGCGCCACCAGGATGGTCGCCACGTAGCCCAGAATCTCTGCAA
AATTTAAATCCAACTTGTCTTCCACCTACGCAGGAATGGCCTACATCTCCTTCGCCTTCG
CCAACTTCATCTTCGCATGCAGTATTTAGTAGAGGCGTTGTTGGAACAGCATCTCCAACC
ACAGCTACAGGATGCACTTTATATGTGCCATCAAACCTATCTTCTGTTCCTCAGGAACAC
AATCATTGTACTGATACTTCAGCTTGGATTCATCCTACTACTCTATCGGAGCAACAACAA
CAACAACAACAATCTTATTTAAATTTAAATTTACATTTACATCATCAAATGTCATCTTAT
ACATCAGTTCCTCATACAGGGTTACATCATACTTTACACTCAAATGGAACAGATACCGTT
CCTCCTGTTGACGAATACGTTCACGAATATCATGCTTCTCCTGTTCAATCAACAACACCC
GATCGTCATCCACATCATCATCATTCTCAAATGCTACATTTACAACCAATCCAACAAGCT
GGAACAGTTTCTCCTGTTAGTGTCGAATACGATACTCCTTCGAAAGAACATCATATACCT
GTTAGTTATTCTGAACAAAATGCAGATACATTAAATGATGTACAATCAGATGAAAATAGA
AGATATCTAACAACGGTAATTGATAGACATCATCGACAGGATTCAGATATTGCAAATAAT
GATCATCAAGCCACTGCTTGGACACCATTGACACCACCGCCGGCACCACAAACTACAGCA
ATT
