# Supplementary material for: Contrasting patterns of molecular evolution in metazoan germ line genes
Source: BMC Evol Biol. 2019 Feb 11;19:53. doi: 10.1186/s12862-019-1363-x (PMC6371493; doi:10.1186/s12862-019-1363-x)
Supplement: Supplementary file 2 — Alignments. (ZIP 213 kb) [file 12862_2019_1363_MOESM2_ESM.zip › Alignments_avail_on_request/Dros_pgc_final.fas]

>FBpp0347625_Dana
ATGTGCGACTACCAGAGAGACTACTCCTTTGTGTTCGAGGACAGTTCCTGCGAGGGCGAC
GTCTCCATGACCGCCCACGACAACGGATTCGAGAGCCTGTGGCAGCAGGTGGGCGAGGAG
CTGCGACGGGAGCGGGAAATGGACGAACTCGGCCAGCTTTTCCAGCAAAACCTGAGCCTG
AGCCCAACAGTTATAGGAAATCCATGGATGTTT
>FBpp0365733_Dere
ATGTGCGACTACCAGATGGAGTACTCCTTTATTTTTGAAGACAGCTCCTGCGAGGGCGAT
GCCTCGATGGCATCCTATGACAGCGGATTTGAGTCTATGTGGCATCAAGTGCGCGAGGAG
TTGCAAAGGGAGCGGGAGATGAATGAGCTCTGCCAAGTTTTCCAGCAAAACCTGAGCCTG
AGTCCGCCGGTCATCGCAGATAGATGGAGATTC
>FBpp0197377_Dsec
ATGTGCGACTACCAGATGGAGTACTCCTTTATTTTTGAAGACAGCTCCTGCGAGGGCGAT
GCCTCGATGGCGTCCTACGACAATGGATTCGAGTCCATGTGGCATCAAGTGCGCGAGGAG
CTGCAAAGGGAGCGGGAGATGAATGAGCTCTGCCAGGTTTTCCAGCAAAACATGAGCCTG
AGTCCGCCGGTCATCGCGGATAGATGGAGATTC
>FBpp0318416_Dsim
ATGTGCGACTACCAGATGGAGTACTCCTTTATTTTTGAAGACAGCTCCTGCGAGGGCGAT
GCCTCGATGGCGTCCTACGACAATGGATTCGAGTCCATGTGGCATCAAGTGCGCGAGGAG
CTGCAAAGGGAGCGGGAGGTGAATGAGCTCTGCCAGGTTTTCCAGCAAAACTTGAGCCTG
AGTCCGCCGGTCATCGCGGATAGATGGAGATTC
>FBpp0259183_Dyak
ATGTGTGACTACCAGAGGGAGTACTCCTTTATTTTTGAAGACAGCTCCTGCGAGGGCGAC
GCCTCTATGGCATCCTATGACAGTGGATTCGAGTCCATGTGGCATCAGGTGCGCGAGGAG
CTGCAAAGGGAGCGGGAGATGAATGAGCTCTGCCAAGTTTTCGAGCAAAACTTGAGCCTG
AGTCCGCCGGTCATCGCGGATAGATGGAGATTC
>Dmel_pgc
ATGTGCGACTACCAGATGGAGTACTCCTTTATTTTTGAAGACAGCTCCTGCGAGGGCGAT
GCCTCGATGGCATCCTACGACAATGGATTCGAGTCCATGTGGCATCAAGTGCGCGAGGAG
TTGCAAAGGGAGCGGGAGATGAATGAGCTCTGCCAGGTTTTCCAGCAAAACTTGAGCCTG
AGTCCGCCGGTCATCGCGGATAGATGGAGATTC
