# Supplementary material for: Contrasting patterns of molecular evolution in metazoan germ line genes
Source: BMC Evol Biol. 2019 Feb 11;19:53. doi: 10.1186/s12862-019-1363-x (PMC6371493; doi:10.1186/s12862-019-1363-x)
Supplement: Supplementary file 2 — Alignments. (ZIP 213 kb) [file 12862_2019_1363_MOESM2_ESM.zip › Alignments_avail_on_request/Dros_psq_final.fas]

>FBpp0342259 Dana
ATGACTAGTTTAGGCATGGGCATGAACGGCGGCCTGTTGGGCGTGTCCATGGGATTCCTG
GACTTCACACCCGAGCCACCAGCACCATCCGCCACCCCAGTCACCGTCACGGAACATGTC
GATCTGTCCTGCAATCCCAGTACGGACACACGCGATCTATCACAGCAACAGGCAGCAGCA
GCAGCGGCCGGAGTGCACGGCCAGCATGGGGGACATGTGTCGCACGGCGATATCGGTGGC
GCCACCGTCATGGAGATCGACCCGAGCCAGATAAAGCACGAGCCGGGCATGATCATAACG
CCAGAGATTGTCAACATGATGTCCACGGGGCACATGGACATGTACAACTCGGACACGAGC
GAGGACTCAATGATGATCGCCAACGGCTCGCCGCACGATCAAAAGGAGCCGCACTACACG
AACTTGGATCAGCAGCACGGTCTGGGGGGCAGCGTGTGCGGGCCGGGGCCCGGCGGTGCT
GGTGGCGGTGGGGGCATGGGTGGTGGTGCTGGCTCTGGCTCTGGCGAGAAAGATGCATTA
AAGAACCAAAACATGAGCCTGACGAAAGCGTCCGCCATTTATGGCATCCCATCGACCACA
TTGTGGCAACGTGCTCATCGGCTGGGCATCGAAACGCCCAAGAAGGAGGGCGGCACCAAG
TCCTGGAACGAGGATGCACTGCAGAATGCATTGGAGGCGCTGCGTTCGGGCATCCGCCTG
GCGGCTCCCTTCAATGCCGCCCCAACCACGTGGACGCCCGATGATCTGGAGCGCGCCTTG
GAGGCGATACGGGCGGGAAATACATCGGTCCAGAAAGCCAGTGCTGAGTTTGGCATACCC
ACAGGAACACTTTACGGACGCTGCAAGCGGGAGGGCATCGAGCTGTCGCGCTCGAACCCC
ACACCCTGGTCCGAGGATGCCATGAACGAGGCCCTGAACTCAGTGCGCGTTGGCCAAATG
TCCATCAACCAGGCGGCCATTCACTACAACCTGCCCTACAGCTCGCTCTATGGACGCTTC
AAGCGCGGCAAGTACGACGTGGTGGCCAACACGAGTGGCGTGGCGCTGCTCAACACCTCG
GGCAACACCACCGGCAGCATTGAGATTATCGAGCACAGCCAGGAGAATTCGCAACAGTTC
CCGTACAGTCCGTCGCCGCATCCGCCAACGCCGCAGCATCACAGCACGCCGCAGCACCAC
AGCACTCCCCAAGGACCACCGACGCCGCAGCACATGCAGCAGCACGTGGTCCACATGCAG
CAGCAGCAGCAGCAGTCGCCCCACCCGGGACACCATCCGCAGCACATGCAACAGGATGTG
GTGACATCGAGCAGCCAGGTGGTGCACAGCCAGCAGCAGCAGCAGCTCCAGCAGATCTAT
CAGCACCACGGAACGCCGGAGCGTAGT
>FBpp0372039 Dere
ATGACTAGTTTAGGCATGGGCATGAACGGCGGCCTGTTGGGCGTGCCCATGGGATTCCTG
GACTTCACACCCGAGCCACCAGCACCATCTGCCACCCCAGTCACCGTCACGGAGCACGTC
GATCTGTCCTGCAACCCCAGCACGGACACACGCGATCTATCACAGCAACAGGCAGCCGCC
GCAGCAGCTGGTGTGCATGGCCAGCATGGGGGACATGTGACGCACGCCGACATTGGCGGT
GCCACAGTCATGGAGATTGATCCAAGCCAGATTAAACACGAGCCGGGCATGATAATAACG
CCAGAGATTGTCAACATGATGTCCTCCGGGCATATGGACATGTATAACTCGGATACGAGT
GAGGATTCGATGATGATCGCCAACGGCTCGCCGCACGATCAGAAGGAACCGCACTATACG
AATTTGGATCAGCAGCACGGTCTGGGTGGCAGCGTTTGCGGCCCGGGGCCCGGCGGTGCT
GGTGGCGGTGGGGGCATGAGTGGTGGGGCTGGCTCTGGCTCTGGCGAGAAAGATGCATTA
AAGAACCAAAACATGAGCCTGACGAAAGCATCCGCCATTTATGGCATCCCATCGACCACC
CTGTGGCAACGTGCTCATCGCCTGGGCATCGAAACGCCCAAGAAGGAGGGCGGCACCAAG
TCGTGGAACGAGGATGCCCTACAGAATGCCTTGGAGGCACTCCGTTCTGGCATCCGCCTA
GCGGCGCCCTTCAATGCCGCCCCGACCACGTGGACGCCCGAGGATCTGGAGCGCGCCTTG
GAGGCGATACGGGCGGGTAATACTTCGGTGCAGAAAGCCAGCGCTGAGTTTGGCATACCC
ACAGGAACACTTTACGGACGCTGCAAACGGGAGGGCATTGAGCTGTCGCGTTCGAATCCA
ACACCCTGGTCCGAGGATGCCATGAACGAGGCCCTGAACTCAGTGCGCGTTGGCCAAATG
TCCATCAACCAGGCGGCCATTCACTATAACCTGCCCTACAGCTCGCTCTATGGCCGCTTC
AAGCGCGGCAAATACGATGTGGTGGCCAACACGAGTGGCGTGGCGCTCTTGAACACCTCG
GGCAACACCACCGGCAGCATTGAGATTATCGAGCACAGTCAGGAGAATTCGCAACAGTTC
CCGTACAGTCCGTCGCCGCATCCGCCAACGCCGCAGCATCACAGCACGCCGCAGCACCAC
AGCTCGGCGCAGGGACCGCCGACGCCGCAGCACATGCAGCAGCACGTGGTGCACATGCAG
CAGCAGCAACAGCAATCGCCCCATCCGGGCCACCATCCGCAGCATATGCAGCAAGACGTG
GTTACATCGAGCAGCCAGGTGGTGCACAGCCAACAGCAGCAGCAGCTTCAGCAGATCTAT
CAGCACCACGGGACGCCGGAGCGTAGT
>FBpp0202699 Dsec
ATGACTAGTTTAGGCATGGGCATGAACGGCGGCCTGTTGGGCGTGCCCATGGGATTCCTG
GACTTCACACCCGAGCCACCAGCACCATCTGCCACCCCAGTCACCGTCACGGAGCACGTC
GATCTGTCCTGCAACCCTAGCACGGACACGCGCGACCTATCACAACAACAGGCAGCCGCC
GCAGCAGCTGGTGTGCATGGCCAGCATGGGGGACACGTGACGCACGCCGACATCGGCGGT
GCCACTGTCATGGAGATTGATCCGAGCCAGATTAAACACGAGCCGGGCATGATAATAACG
CCAGAGATTGTCAACATGATGTCCTCCGGGCATATGGACATGTATAACTCGGATACGAGT
GAGGATTCGATGATGATCGCCAACGGTTCGCCGCACGATCAGAAGGAACCGCACTATACG
AATTTGGATCAGCAGCACGGTCTGGGTGGCAGCGTTTGCGGCCCGGGGCCCGGCGGTGCT
GGTGGCGGTGGGGGCATGAGTGGTGGGGCTGGCTCTGGCTCTGGCGAGAAAGATGCATTA
AAGAACCAAAACATGAGCCTGACGAAAGCATCCGCCATTTATGGCATCCCATCGACCACC
CTGTGGCAACGTGCTCATCGCATGGGCATCGAAACGCCCAAGAAGGAGGGCGGCACCAAG
TCGTGGAACGAGGATGCCCTGCAGAATGCCTTGGAGGCGCTGCGTTCGGGCATCCGCCTT
GCGGCGCCCTTCAATGCCGCCCCGACCACGTGGACGCCCGAGGATCTGGAGCGTGCCTTG
GAGGCGATACGGGCGGGTAACACTTCGGTGCAGAAAGCCAGCGCTGAGTTTGGCATACCC
ACAGGAACACTTTACGGACGCTGCAAACGGGAGGGCATTGAGCTGTCGCGTTCGAATCCA
ACACCCTGGTCCGAGGATGCCATGAACGAGGCCCTGAACTCAGTGCGCGTTGGCCAAATG
TCCATCAACCAGGCGGCCATTCACTATAACCTGCCCTACAGCTCGCTCTACGGCCGCTTC
AAGCGCGGCAAATACGATGTGGTGGCCAACACGAGTGGCGTGGCGCTGTTGAACACCTCG
GGCAACACCACCGGCAGCATTGAGATTATCGAGCACAGTCAGGAGAATTCGCAACAGTTC
CCGTACAGTCCGTCGCCGCATCCGCCAACGCCGCAGCATCACAGCACGCCGCAGCACCAC
AGCTCGGCGCAGGGTCCGCCGACGCCGCAGCACATGCAGCAGCACGTGGTGCACATGCAG
CAACAGCAACAGCAGTCGCCCCATCCGGGCCACCATCCGCAGCATATGCAGCAGGACGTG
GTTACATCGAGCAGCCAGGTGGTGCACAGCCAACAGCAGCAGCAGCTTCAGCAGATCTAT
CAGCACCACGGGACGCCGGAGCGTAGT
>FBpp0324997 Dsim
ATGACTAGTTTAGGCATGGGCATGAACGGCGGCCTGTTGGGCGTGCCCATGGGATTCCTG
GACTTCACACCCGAGCCACCAGCACCATCTGCCACCCCAGTCACCGTCACGGAGCACGTC
GATCTGTCCTGCAACCCTAGCACGGACACGCGCGATCTATCACAACAGCAGGCAGCCGCC
GCAGCAGCTGGTGTGCATGGCCAGCATGGGGGACACGTGACGCACGCCGACATCGGCGGT
GCCACTGTCATGGAGATTGATCCGAGCCAGATTAAACACGAGCCGGGCATGATAATAACG
CCAGAGATTGTCAACATGATGTCCTCCGGGCATATGGACATGTATAACTCGGATACGAGT
GAGGATTCGATGATGATCGCCAACGGTTCGCCGCACGATCAGAAGGAACCGCACTATACG
AATTTGGATCAGCAGCACGGTCTGGGTGGCAGCGTTTGCGGCCCGGGGCCCGGCGGTGCT
GGTGGCGGTGGGGGCATGAGTGGTGGGGCTGGCTCTGGCTCTGGCGAGAAAGATGCATTA
AAGAACCAAAACATGAGCCTGACGAAAGCATCCGCCATTTATGGCATCCCATCGACCACC
CTGTGGCAACGTGCTCATCGCATGGGCATCGAAACGCCCAAGAAGGAGGGCGGCACCAAG
TCGTGGAACGAGGATGCCCTGCAGAATGCCTTGGAGGCGCTGCGTTCGGGCATCCGCCTT
GCGGCGCCCTTCAATGCCGCCCCGACCACGTGGACGCCCGAGGATCTGGAGCGTGCCTTG
GAGGCGATACGGGCGGGTAACACTTCGGTGCAGAAAGCCAGCGCTGAGTTTGGCATACCC
ACAGGAACACTTTACGGACGCTGCAAACGGGAGGGCATTGAGCTGTCGCGTTCGAATCCA
ACACCCTGGTCCGAGGATGCCATGAACGAGGCCCTGAACTCAGTGCGCGTTGGCCAAATG
TCCATCAACCAGGCGGCCATTCACTATAACCTGCCCTACAGCTCGCTCTACGGCCGCTTC
AAGCGCGGCAAATACGATGTGGTGGCCAACACGAGTGGCGTGGCGCTGTTGAACACCTCG
GGCAACACCACCGGCAGCATTGAGATTATCGAGCACAGTCAGGAGAATTCGCAACAGTTC
CCGTACAGTCCGTCGCCGCATCCGCCAACGCCGCAGCATCACAGCACGCCGCAGCACCAC
AGCTCGGCGCAGGGTCCGCCGACGCCGCAGCACATGCAGCAGCACGTGGTGCACATGCAG
CAGCAGCAACAGCAGTCGCCCCACCAGGGCCACCATCCGCAGCATATGCAGCAGGACGTG
GTTACATCGAGCAGCCAGGTGGTGCACAGCCAACAGCAGCAGCAGCTTCAGCAGATCTAT
CAGCACCACGGGACGCCGGAGCGTAGT
>FBpp0257835 Dyak
ATGACTAGTTTAGGCATGGGCATGAACGGCGGCCTGTTGGGCGTGCCCATGGGATTCCTG
GACTTCACACCCGAGCCACCAGCACCATCTGCCACCCCAGTAACCGTCACGGAGCACGTC
GATCTGTCCTGCAAACCTAGCACGGACACGCGCGATCTATCAAnnCAGCAGGCAGCCGCC
GCAGCAGCTGGTGTGCATGGCCAGCATGGGGGACACGTGACGCACGCCGACATCGGCGGT
GCCACAGTCATGGAGATTGATCCGAGCCAGATTAAACACGAGCCGGGCATGATAATAACG
CCAGAGATTGTCAACATGATGTCCTCAGGGCATATGGATATGTATAACTCGGACACGAGT
GAGGATTCGATGATGATCGCCAACGGCTCGCCGCACGATCAGAAGGAACCGCACTATACG
AATTTGGATCAGCAGCACGGTCTGGGTGGCAGCGTTTGCGGCCCGGGGCCCGGCGGTGCT
GGTGGCGGTGGGGGCATGAGTGGTGGGGCTGGCTCTGGCAATGGTCCCAAAGATGCATTA
AAGAACCAAAACATGAGCCTGACGAAAGCATCCGCCATTTATGGCATCCCATCGACCACC
CTGTGGCAACGTGCTCATCGCCTGGGCATCGAAACGCCCAAGAAGGAGGGCGGCACCAAG
TCGTGGAACGAGGATGCCCTGCAGAATGCCTTGGAGGCGCTGCGTTCTGGCATCCGCCTT
GCGGCGCCCTTCAATGCCGCCCCGACCACGTGGACGCCCGAGGATCTGGAGCGTGCCTTG
GAGGCGATACGGGCGGGTAATACTTCGGTGCAGAAAGCCAGCGCTGAGTTTGGCATACCC
ACAGGAACACTTTACGGACGCTGCAAACGGGAGGGCATTGAGCTGTCGCGTTCGAATCCA
ACACCCTGGTCCGAGGATGCCATGAACGAGGCCCTGAACTCAGTGCGCGTTGGCCAAATG
TCCATCAACCAGGCGGCCATTCACTATAACCTGCCCTACAGCTCGCTCTACGGCCGCTTC
AAGCGCGGCAAATACGACGTGGTGGCCAACACGAGTGGCGTGGCGCTGTTGAACACCTCG
GGCAACACCACCGGCAGCATTGAGATTATCGAGCACAGCCAGGAGAATTCGCAACAGTTC
CCGTACAGTCCGTCGCCGCATCCGCCAACGCCGCAGCATCACAGCACGCCGCAGCACCAC
AGCTCGGCGCAGGGTCCGCCGACGCCGCAGCACATGCAGCAGCACGTGGTGCACATGCAA
CAGCAGCAGCAGCAGTCGCCCCACCCGGGCCACCATCCGCAGCATATGCAGCAAGACGTG
GTTACATCGAGCAGCCAGGTGGTGCACAGCCAACAGCAGCAGCAGCTTCAGCAGATCTAT
CAGCACCACGGGACGCCGGAGCGTAGT
>Dmel_psq
ATGACTAGTTTAGGCATGGGCATGAACGGCGGCCTGTTGGGCGTGCCCATGGGATTCCTG
GACTTCACACCCGAGCCACCAGCACCATCTGCCACCCCAGTCACCGTCACGGAGCACGTC
GATCTGTCCTGCAACCCTAGCACGGACACGCGCGATCTATCACAGCAACAAGCAGCCGCC
GCAGCAGCTGGTGTGCATGGCCAGCATGGGGGACATGTGACGCATGCCGACATCGGCGGT
GCCACTGTCATGGAGATTGATCCGAGCCAGATTAAACACGAGCCGGGCATGATAATAACG
CCAGAGATTGTCAACATGATGTCCTCCGGGCATATGGACATGTATAACTCGGATACGAGT
GAGGATTCGATGATGATCGCCAACGGTTCGCCGCACGATCAGAAGGAACCGCACTATACG
AATTTGGATCAGCAGCACGGTCTGGGTGGCAGCGTTTGCGGCCCGGGGCCCGGCGGTGCT
GGTGGCGGTGGGGGCATGAGTGGTGGGGCTGGCTCTGGCTCTGGCGAGAAAGATGCATTA
AAGAACCAAAACATGAGCCTGACGAAAGCATCCGCCATTTATGGCATCCCATCGACCACC
CTGTGGCAACGTGCTCATCGCATGGGCATCGAAACGCCCAAGAAGGAGGGCGGCACCAAG
TCGTGGAACGAGGATGCCCTGCAGAATGCCTTGGAGGCGCTGCGTTCGGGCATCCGCCTT
GCGGCGCCCTTCAATGCCGCCCCGACCACGTGGACGCCCGAGGATCTGGAGCGCGCCTTG
GAGGCGATACGGGCGGGTAATACTTCGGTGCAGAAAGCCAGCGCTGAGTTTGGCATACCC
ACAGGAACACTTTACGGACGCTGCAAACGGGAGGGCATTGAGCTGTCGCGTTCGAATCCA
ACACCCTGGTCCGAGGATGCCATGAACGAGGCCCTGAACTCAGTGCGCGTTGGCCAAATG
TCCATCAACCAGGCGGCCATTCACTATAACCTGCCCTACAGCTCGCTCTACGGCCGCTTC
AAGCGCGGCAAATACGACGTGGTGGCCAACACGAGTGGCGTGGCGCTATTGAACACCTCG
GGCAACACCACCGGCAGCATTGAGATTATCGAGCACAGTCAGGAGAATTCGCAACAGTTC
CCGTATAGTCCGTCGCCGCATCCGCCAACGCCGCAGCATCACAGCACGCCGCAGCACCAC
AGCTCGGCGCAGGGTCCGCCGACGCCGCAGCACATGCAGCAGCACGTGGTGCACATGCAG
CAGCAGCAACAGCAGTCGCCCCATCCGGGCCACCATCCGCAGCATATGCAGCAGGACGTG
GTTACATCGAGCAGCCAGGTGGTGCACAGCCAACAGCAGCAGCAGCTTCAGCAGATCTAT
CAGCACCACGGGACGCCGGAGCGTAGT
