# Supplementary material for: Contrasting patterns of molecular evolution in metazoan germ line genes
Source: BMC Evol Biol. 2019 Feb 11;19:53. doi: 10.1186/s12862-019-1363-x (PMC6371493; doi:10.1186/s12862-019-1363-x)
Supplement: Supplementary file 2 — Alignments. (ZIP 213 kb) [file 12862_2019_1363_MOESM2_ESM.zip › Alignments_avail_on_request/Caen_let756_final.fas]

>CE_let-756
atgagtcttgtatcgattcgaggagttgaaacaaagaatttcatttgtatggatccatcg
gggaaattatatgcaacaccatcatctaattattcaacagaatgcgtttttctcgaagaa
atgatggaaaattattacaatttatatgcgtcttgtgcttatggtgacaatccctggtat
attgaattacgacggagtggaaaaccaaggagaggtcctaattcaaaaaaacgtcggaaa
gcgagccattttctagttgttcatcacgatcttgaccgggttccaaatggaaatgacgta
accgatctggtagttgcttcactctttcaccaacctcccagtcatccattattccgacag
gttacaaaaccaccaaatccacatcgtatttcaaatttacgagcaaaagtggaaatgacg
aaccaagctgagaagagattattagaagaaaagaaaagacgaagagaaaagaagaaacga
aggagagaagatcgattaagaaaagaggaacaaattagagaagcccgtcgccaagagctc
aaaagtcttcgtgaagaagaacaacaacaacagcagcaacaagcatctactcaaactcgg
taccctcaaaatccatatccaacgtatcttccaacaagagtacaatctccacgacctgca
tacaatccatattggcagtctcatcacaattcccatcaccatcatcatcaccatccacgt
gtcagctcatcagaccctcaacaacgtcatcaatcacaacaacactatgctcagacagtg
tcaaatccaaaccgtcagaatgttaactatcaacgatacccg
>WBGene00193007_CBN31042_cbre
ATGAGTCTCGTTTCAATTCGAGGTGTCGAGACGAAGAATTTCATTTGTATGGATCCGACG
GGACGTCTATATGCGACACCATCATCCAATTATTCGACTGAATGTGTTTTCATAGAGGAA
ATGATGGAAAATTATTACAATTTGTATAGTTCATGTGCCTATGGGAATCATCCATGGTAT
ATTGAGTTGCGGAGGAGTGGAAAACCAAGGAAAGGACCCAATTCCAAGAAGCGGCGGAAA
GCCTCCCATTTCCTAGTGGTACATCATGAAGTGGACAAAGTACCCAATGGAAATGACGTC
ACGGAGCTAGTGGTGGCCTCCCTATTCCATCAACCGCCCAGTCATCCACTGTTCCGCCCC
GTCACAAAACCGCCGAATCCTCATCGAATTTCAAGTCTACGAGCAAAAGTCGAAATTACG
AATATGGCTGAAAAGAAACTTCTGGAAGAGAAAAAACGACGGAAGGATAAGAAAAAACGA
AGGAGAGAGGATCGATTGAGGAGGGAGGAGGCGGCGAGACAAGCCCGTCGCCAGGAGCTT
AAGGACCTCCGTGAGGCCGAACAACGTCACCAGCAACAAGCTGCGGCTGCAGCGGCGGCC
GCCAGGACCAATCCATATCCCACCTACTACCCCCAGAGACCTCCACCACCACGGGCGGCC
TACAATCCTTACTATCAGCCCCATCACTATCAACACCATCACCATCATCATCACCCCCAG
GCGGCCTCAGAGGATCCACCACAACAATATCCTCAACAGACCCAGCATGCTCAGACAGTG
TCAAATCCGAATCGTCAAAATGTCAATTATCAACGATACCCA
>WBGene00038838_CBG19663_cbri
ATGAGTCTGATATCAATTCGAGGGGTGGAGACAAAGAATTTTGTTTGTATGGATCCATCT
GGAAAATTATATGCAACACCGTCATCGAATTTCTCAACGGAATGTGTGTTTTTGGAGGAA
ATGATGGAGAATTATTACAATTTATATGCCAGTTGTTTGTATGGAGATAATCCGTGGTAT
TTGGAATTTCGAAGGAGTGGAAAACCCAGAAAAGGACCGAACACTAAGAAGCGACGGAAA
GCCAGTCATTTCCTGGTTGTTCATCATGAAACTGATCGAGTTCCGAATGGGAATGACGTC
ACCAATTTGGTTGGAGCAACCATGTACCACCGGCCGCCCAGCCATCCACTTTTCCGACCA
GTCACGAAGCCACCGAACCCACATCGTATTTCGAATTTGCGAGCAAAAGTGGAGATTGGT
GCTGTAGCGAAGAAGAAGTTGATTGAAGAAGTGAAAAAGAATAAGAAAAAGAAGACGAGA
CGAAGAGAAGATCGGTTGAGGAGGGAAGAAGCACAGAGAGAAGCCCGTCGCCAAGAACTG
AAACGCCTGCGCGCCGAGGAGCAACGGCTACGTGAAGAAGCAGCAGCGGCGGCGGCACGA
GCCATGACGACTCCATATCAAACCTATTATCCAACATCTGCTTCGCCTCCTCGTCCTGCC
TATAATCCATATTATCAGTCTATTCATCATTCCCATCACCATCACCACCATCATCCTCAA
AATCACCCAGATGATCCACAGCTACAGTATCAGCAGCAACAACAGTATGCTCAGACAGTG
TCAAATCCCAACCGTCAGAATGTCAATTATCAACGATACCCG
>WBGene00055475_CRE02963_crem
ATGAGTCTCGTTTCGATACGTGGTGTTGAGACAAAGAACTTCATTTGTATGGATCCATCG
GGGAAATTATATGCGACGCCCACATCGAACTACTCAACAGAATGCGTTTTTACGGAGGAA
ATGATGGAGAATTATTACAATTTATATGCATCTTGTGCTTATGGGAATAATCCGTGGTAT
ATTGAATTACGGAAAAGCGGAAAACCGAGAAAAGGACCGAATTCGAAGAAGAGACGAAAA
GCAAGTCATTTCCTAGTTGTTCATCATGATTTGGATCGAGTTCCCAATGGAAATGACGTG
ACGTCTTTGGTAGTTGCTTCATTATTCCATCAACCACCGAGTCATCCACTGTTCCGTCAT
GTTACGAAGCCACCGAATCCACATCGTATTTCAAATCTACGAGCAAAGGTGGAAGTGGCG
GATCCAGTTGAAAGAAGATTACTTCAAGAGAAAAAGAAGAGAAGAGAAAAGAAAAAACGA
AGGAGAGAAGACCGTTTGAGGAGAGAGGAACGCATAAGACAAGCGCGTCGACAAGAAATA
AAAGATCTCCGAGCAGAAGAAGAAAGAGAAAGGAAACAAGCTGCAGCAGCCGCCGCAGCC
GCAACAAAGACTACATACCCAGCTTATTATCCAACGTCTCTTCCACCTCCTCGTGCTGCT
TATAATCCATATTATCAAACACACCATCACGGACATCATCAACACCATCATCATCATCAG
CAACAATCAGAAGATCCACAACAACAACACCAACAACAACAACAATACGCTCATACAGTG
TCCAACCCGAATCGTCAAAATGTTAATTACCAACGATACCCA
