# Supplementary material for: Contrasting patterns of molecular evolution in metazoan germ line genes
Source: BMC Evol Biol. 2019 Feb 11;19:53. doi: 10.1186/s12862-019-1363-x (PMC6371493; doi:10.1186/s12862-019-1363-x)
Supplement: Supplementary file 2 — Alignments. (ZIP 213 kb) [file 12862_2019_1363_MOESM2_ESM.zip › Alignments_avail_on_request/Caen_dbl_final.fas]

>CE_dbl-1
atgaacgactctgtgcggacaactacaacgatttcaagcacaaaatcccttgttcacagc
ttccaactgtccgccattctcctcatctccttcacaccaatgtctgctgctgccgatcaa
gcgtcccacgctacccgacgcggtttgcttcggaagttgggactcgagcacgtacctgtg
cagactggtccgagcattgatgttccacaacacatgtgggatatttatgacgatgataat
gatgtcgactgggtcagacactattatccgaaggagattattgaagataacgaagggttc
ttgttgtcttataacctctcattggctgctcgaaatgctcacaatgaagaagtgactaag
gctactttgaaactccggttacgacgcaacaacaaagcgaggaggtccggcaatattagt
atttatttttttgaagatgatataaacaatgatcgatttcaaatcgaatctcgatccgtc
gacaaccttaccgaatggatcgattttgatgtgaccgccgcttttttgcggcgaacaaat
cgtatcagtttcttcatcgatttgccggaagatgtggagatcgaagagacacagagcagc
tcactgagctcattgccctacgcgcgggctcagagtgctccgcttattgtgttcagtgac
ctgtccgaaccgtccagtgtgcggcggaaacggagtgcacaaacaggcaacagcgaacga
aaaaatcgaaaaaagggtagaaagcatcataacaccgaggccgagagcaatctttgtcgg
aggactgatttctacgtggattttgatgatttaaattggcaagactggattatggcaccc
aagggctacgatgcttatcaatgtcaaggctcttgtccaaatccaatgccagctcagtta
aatgcaactaatcacgctattattcaatcacttttacactctttgagacctgatgaagta
ccgccaccttgctgtgtgcctactgaaacgagccctctttcgattctctacatggatgta
gataaagtaatagtgataagagagtatgccgacatgcgggttgaatcttgcgggtgccgg

>WBGene00148146_CBN09421_cbre
ATGAACGACTCTGTGCGGACAACTACAACGATTTCAAGCACAAAATCACTTGTTCTCCGC
TTCCAACTGTCCGCCATTCTCCTCCTCTCCTTCACACCAATGTCTGCTACTTCTGATCAA
GAATCCCATGCTTTGCGTCGCGGAATGCTTCGCAAACTTGGTCTTGAGCATGTTCCTGTA
CAGACTGGCCCAAGTATAGATGTGCCACAACATATGTGGGATATTTATGATGATGAAAAT
GATGTCGACTGGGTCAGACATTATTATCCGAAGGAGATTGTTGAAGACAATGATGGATTC
ATGTTGTCATATAATCTTTCATTGGCAGCAAGAAATGCTCACAATGAAGAGGTCACTAAG
GCAATTTTGAAACTTCGTTTACGACACAATAACAAAGCGAGGAGGTCCGGCAATTTTACT
ATTTATTTCTTCGAAGATGATCAGAATAATGAACGATTTCAAATCGAATCTCGATCCGTT
GATAACTTAACCGAATGGATTGACTTCGATGTGACAACTGCATTTTCGAGGCGGACAGAC
CGTATCAGTTTCTTTGTTGAACTGCCGGAAGGTGTGGAGATTGAAGAGACACAGAGCAGC
TCACTGAGCTCATTACCATATGCAAAAGCTCGGAGTGCTCCTCTAATTGTATTCAGTGAT
CTTTCCGAACCGTCGAGTGTCAGGCGGAAACGAAGTGCACAAACAGGCAACAGCGAACGA
AAAAATCGAAAGAAGGGTAGAAAACATCAAATTAATGAGGCGGAGAATAATCTCTGTCGA
AGAACAGATCTCTACGTGGATTTTGATGATCTCGGCTGGCAAGATTGGATTATGGCTCCA
AAGGGCTACGATGCGTATCAATGCCAAGGCTCTTGTCCGAATCCAATGCCAGCTCAGTTG
AATGCAACTAACCACGCTATTATTCAATCACTTTTACATTCTATAAAACCTGATGAGGTA
CCACCACCTTGTTGTGTGCCTACTGAAACGAGCCCTCTTTCGATCCTCTACATGGATGTA
GATAAAGTAATAGTGATAAGAGAGTATGCCGACATGCGGGTTGATTCTTGCGGGTGCCGG

>WBGene00038298_CBG19011_cbri
ATGAACGACTCTGTGCGGACAACGACAACGATTTCAAGCACAAAATCACTTGTTTTCCGC
TTCCAACTGTCCGCCATTCTCCTTCTCGCAATCACTCCGATGTCAGTGTCTGCTGCTGAT
GAAGCTCATGGTTTGCGAAGTGGCATGCTTCGTAAACTTGGTCTTGAGCACGTTCCAGTA
CAGACTGGTCCGAGTATAAATGTCCCACAACACATGTGGGATATTTATGATGATGATAAC
GATGTCGACTGGGTCCGGCATTATTATCCAAAGGAGATCACTGAAGATAGCGAAGGATTA
GTTTTGTCTTACAATCTTTCATTGGCTGCACGAGATGCTCAAAATGAAGAAGTCACTAAG
GCAATACTGAAACTTCGGTTACATCGCAACAACTCAGCGAGGAGGTCCGGCAGATTTTCT
ATATATTTCTTCGAAGATGATATGAACAATGAAAAATTTCAAATCGAATCTCGATCCGAC
GACGAATTAAGCGATTGGATCGATTTCGACGTGACGGCTGCCTTCAGAAGGCGGACAGAT
CGTATCAGTTTCTTTGTCGAATTGCCGGAAGATGTGGAGATTGAAGAGACACAAAGCAGC
TCACTGAGCTCGTTACCATACGCACGGGCTCAGAGTGCACCGCTCATTGTTTTCAGTGAC
CTATCAGAACCATCTAGCGTCCGACGGAAACGAAGTGCACAAACAGGCAACAGCGAACGA
AAAAATCGAAAGAAGGGTAGAAAACATCATAACACTGAAGCAGAGAGTAATCTATGCCGA
AGAACAGATCTCTACGTGGATTTTGATGATCTGGGTTGGCAAGATTGGATTATGGCGCCC
AAGGGCTATGATGCGTATCAATGCCAAGGTAGTTGTCCAAATCCAATGCCAGCTCAGCTA
AATGCTACTAACCATGCTATTATTCAATCTCTTTTACATTCTTTAAAACCTGATGAAGTG
CCACCACCGTGCTGTGTGCCTACTGAAACGAGCCCTCTTTCGATTCTCTACATGGATGTA
GATAAAGTAATAGTGATAAGAGAGTATGCCGATATGCGGGTTGATTCTTGCGGGTGCCGG

>WBGene00052219_CRE30910_crem
ATGAACGACTCTGTGCGGACAACTACAACGATTTCAAGCACAAAATCACTTGTTCTCCGC
TTCCAACTGTCCGCCATTCTCCTCCTCTCCTTCACTCCAATGTCTGTAACTGCTGAAAAT
GAGTCACACAGTTTACGGCGCGGTATGCTTCGTAAACTTGGACTCGAGCACGTTCCAGTT
CAGACTGGACCGAGTATAGATGTTCCACAGCATATGTGGGACATTTATGATGATGAAAAT
GATGTCGACTGGGTCAGACATTATTATCCGAAGGAGATCATTGAAGATAACGATGGATTC
ATTTTGTCTTATAACCTTTCATTGGCAGCACGAAACGCCCACAATGAGGAGGTCCATAAG
GCAATTTTAAAACTTCGTTTACGACGCAACAACAAAGCGAGGAGGTCCGGCAATTTTTCT
ATTTATTTCTTCGAAGATGATATGAACAATGATCGGTTTCAAATCGAATCTCGATCCGTC
GATAATCTAACCGATTGGATTGATTTCGATGTGACCGCTGCGTTCTCAAGGCGGACAGAC
CGTATCAGTTTCTTTGTCGAATTGCCGGAAGATGTGGAGATAGAAGAGACACAGAGCAGC
TCACTGAGTTCATTACCATACGCGAGAGCTCGGAGTGCGCCGCTTATTGTGTTCAGTGAC
CTGTCCGAACCGTCAAGTGTAAGGCGGAAACGGAGTGCACAAACAGGCAACAGCGAACGA
AAAAATCGAAAGAAGGGTAGAAAACATCATAATAATGAGGCGGAGAGTAACCTCTGCCGA
AGAACAGATCTCTATGTGGATTTTGACGATCTGGGCTGGCAAGACTGGATTATGGCGCCA
AAGGGCTACGATGCGTATCAGTGCCAAGGTTCCTGTCCGAATCCAATGCCAGCTCATTTG
AATGCAACTAACCACGCTATTATTCAATCACTTTTACACTCATTAAAACCTGATGAAGTA
CCACCACCATGCTGTGTGCCTACTGAAACGAGCCCTCTTTCGATTCTCTACATGGATGTA
GATAAAGTAATAGTGATAAGAGAGTATGCCGACATGCGGGTTGATTCATGCGGGTGCCGG
