# Supplementary material for: Contrasting patterns of molecular evolution in metazoan germ line genes
Source: BMC Evol Biol. 2019 Feb 11;19:53. doi: 10.1186/s12862-019-1363-x (PMC6371493; doi:10.1186/s12862-019-1363-x)
Supplement: Supplementary file 2 — Alignments. (ZIP 213 kb) [file 12862_2019_1363_MOESM2_ESM.zip › Alignments_avail_on_request/Apis_Blimp1_final.fas]

>Amel_XM_006566008.2_blimp1
ATGGAGCTGTTCTACTACATCGACGGTTATGACGTCCAGAAATCAAATTGGATGCGTTAC
GTAAACCCGGCTTATTCGTCCGAATCGCAGAACCTAATAGCATGCCAGTACAAGATGAAC
ATATATTTTTACACGATCAAGCCGATACTACCGAATCAAGAGCTTCTGGTGTGGTATTGC
AGGGAGTTCGCGGAAAGGCTCAATTACCCGTTGACGGGTGAACTAATGCTTCAAAGAATA
CGACAACAAGTACAACAATCTGCGTTACCTACGGAAATCCCAGCGACCGTGGACGTGGTG
TCACCCCTGAAGGACTCGTCGATCTACGAGAGACGGTCGCAAATGACCCCGACGGACGGC
TCGGTCAGATCGGACGAGGGCTACCATTCGAACGGGTACCACGACGAGATCCTCACCCCG
CCTGAGGAGAGCAGCGAGTCGGACTCGGAGAACAATTACGTGCTCGATTTCAGCAAGAAC
GCGAAAACGTCGGTGTGCAGCAACGAGGTGGTGAAGCAGGACAACGCGGCCGCGAAGAAC
GAGTACAGGAAGGTGAAGATCAAGATCACCAAGACGTACGGCAACTTTCAAACGTCCAAG
CCCGGAAAGGACAAGGATCAGTTGGCCAGCAGGGCGGTGACCCCGGAACTGCAGAAACCC
GTTTCGCCCATTATTCTTCAGAAGAGCGTGGTCCTGACCACGGTCGGGGAGGACGAG
>Acer_XM_017059350.1
ATGGAGCTGTTCTACTACATCGACGGTTATGACGTCCAGAAATCAAATTGGATGCGTTAC
GTAAACCCGGCTTATTCGTCCGAATCGCAGAACCTAATAGCATGCCAGTATAAGATGAAC
ATTTATTTTTACACGATCAAGCCGATACTACCGAATCAAGAGCTTCTGGTGTGGTATTGC
AGGGAGTTCGCGGAAAGGCTCAATTACCCGTTGACGGGTGAACTAATGCTTCAAAGAATA
CGACAACAAGTGCAACAATCTGCGTTACCGACGGAAATTCCAGCGACCGTCGATGTGGTG
TCGCCTCTAAAGGACTCGTCGATCTACGAGAGACGGTCGCAAATGACCCCGACGGACGGT
TCGGTTAGATCGGACGAGGGCTACCATTCGAACGGTTATCACGACGAGATCCTCACCCCC
CCGGAAGAGAGCAGCGAGTCGGACTCGGAGAACAATTACGTGCTCGATTTCAGCAAGAAC
GCGAAAACGTCGGTGTGCAGCAACGAGGTGGTGAAGCAGGACAATGCGGCCGCGAAGAAC
GAGTACAGGAAGGTCAAGATCAAGATCACAAAGACGTACGGCAACTTTCAAACGTCGAAG
AGCGGAAAAGACAAGGATCAGTTGGCCAGCAGGGCGGTGACCCCGGAACTGCAGAAACCC
GTGTCGCCCATTATTCTTCAGAAGAGCGTTGTCCTGACCACGGTCACAGAGGACGAG
>Ador_XM_006621259.1
ATGGAGCTGTTCTACTACATCGACGGTTATGACGTCCAGAAATCAAATTGGATGCGTTAC
GTAAACCCGGCTTATTCGTCCGAATCGCAGAACCTAATAGCATGCCAGTATAAGATGAAC
ATTTATTTTTACACGATCAAGCCGATACTACCGAATCAAGAGCTTCTGGTGTGGTATTGC
AGGGAGTTCGCGGAAAGGCTCAATTACCCGTTGACGGGTGAACTAATGCTTCAAAGAATA
CGACAACAAGTACAACAATCCGCGTTGCCGACGGAAATCCCAGCGACCGTCGATGTGGTG
TCACCCCTGAAGGACTCGTCGATTTACGAGAGACGGTCGCAAATGACCCCGACGGACGGT
TCGGTGAGGTCGGACGAGGGCTACCATTCGAACGGTTATCACGACGAGATCCTCACCCCG
CCGGAGGAGAGCAGCGAGTCGGACTCGGAGAACAATTACGTGCTGGATTTCAGCAAGAAC
GCGAAAACGTCGGTGTGCAGCAACGAGGTGGTGAAGCAGGACAATGCGGCCGCGAAGAAC
GAGTACAGGAAGGTTAAGATCAAGATCACGAAGACGTACGGCAACTTTCAAACGTCGAAG
AGTGGGAAGGACAAGGATCAGTTGGCCAGCAGGGCGGTGACCCCGGAACTGCAGAAACCC
GTGTCGCCCATAATTCTTCAGAAGAGCGTGGTCCTGGCCGCGGCCACCGAGGACGAG
>Aflo_XM_012491531.1
ATGGAGCTGTTCTACTACATCGACGGTTATGACGTCCAGAAATCAAATTGGATGCGTTAC
GTAAACCCGGCTTATTCGTCCGAATCGCAGAACCTGATAGCATGCCAGTACAAGATGAAC
ATTTATTTTTACACGATCAAGCCGATACTACCGAATCAAGAGCTTCTGGTGTGGTATTGC
AGGGAGTTCGCGGAAAGGCTCAATTACCCGTTGACGGGCGAACTGATGCTTCAAAGAATA
CGACAACAAGTGCAACAATCCGCGTTACCGACGGAGATCCCAGCTACCGTGGACGCGGTG
TCGCCCCTGAAAGACTCGTCGATCTACGAGAGACGGTCGCAAATGACCCCGACGGACGGC
TCCGTTAGATCGGACGAGGGCTACCATTCGAACGGTTATCACGACGAGATCCTCACGCCC
CCGGAGGAGAGCAGCGAGTCGGACTCGGAGAACAATTACGTGCTCGATTTCAGCAAGAAC
GCGAAAACGTCGGTGTGCAGCAACGAGGTGGTGAAGCAGGACAATGCGGCGGCCAAGAAC
GAGTACAGGAAGGTTAAGATCAAGATCACCAAGACGTACGGCAACTTTCAAACGTCGAAG
AGCGGAAAAGACAAGGATCAGTTGCCTAGCAGGGCGGTGACCCCGGAACTGCAGAAACCG
GTGTCGCCCATAATTCTTCAGAAGAGCGTTGTCCTGACCACGGTCGCCGAGGACGAG
