# Supplementary material for: Contrasting patterns of molecular evolution in metazoan germ line genes
Source: BMC Evol Biol. 2019 Feb 11;19:53. doi: 10.1186/s12862-019-1363-x (PMC6371493; doi:10.1186/s12862-019-1363-x)
Supplement: Supplementary file 2 — Alignments. (ZIP 213 kb) [file 12862_2019_1363_MOESM2_ESM.zip › Alignments_avail_on_request/Dros_tkv_final.fas]

>FBpp0118711_Dana
ATGTTTTGTGTTTTGTTAGTTTTTGGTGTAATACTGAATTTTGTGAATTTATCGAGTGGT
GAATTCAGTGCAAATGTAATGTCAGACGTCGAAGCTATGGCGGCTGCCGCCCTCAGCGGC
ATGGAAATGGGATCTGGACCCCGATCAGAGGGCTATGGAGATGCCGACGACGACCAACAT
GAAGTCAAAGAAAGTGCCCGCTCCCTGACCTGCTACTGCGATGGCAGTTGTCCCGGCAAC
GTCAGCAATGGCACCTGCGAAACAAGACCCGGCGGCAGTTGCTTCAGCGCTGTCCAAAGC
TTCTACGATGAAACCACCAACACATATGAGGAGGAGCGCACATACGGCTGCATGCCCCCC
GAAGACAACGGCGGGCTTCTAATGTGCAAAGTGTCCGCCGTACCCCACCTGCATGGCAAG
AACATAGTCTGCTGCGACAAGGAGGACATGTGCAACCGCGACCTGCATCCCGTTTACACA
CCGAGGATGACCACGCCGCCTCCAGAGCTGCCGGTGAGCAGCGAATCCGTCCATACACTC
GTCCTCTGCGGTTCCATCGTCGTGTGCCTGTCGGTGCTGACGCTAATCATGGCCAGCCTG
TGCATCACCTACAAGCGGCGCGAGAAACGCAAGCAACCACGTCTCATCTCCTCCATGTGC
AACTCCCAGCTGTCGCCGCTCTCCCAGCTCGTCGAACAGAGTTCCGGATCCGGATCAGGA
CTGCCGCTGCTGGTTCAGCGAACCATTGCCAAGCAGATCCAGATGGTGCGACTGGTGGGC
AAGGGACGTTACGGCGAGGTGTGGCTGGCAAAGTGGCGGGACGAGCGAGTGGCCGTCAAG
ACCTTCTTTACCACCGAGGAGGCCTCCTGGTTCCGCGAGACCGAGATCTACCAGACCGTC
CTGATGCGTCACGATAACATCCTGGGCTTCATCGCCGCCGACATCAAGGGGAATGGCAGC
TGGACGCAGATGTTGCTGATAACCGATTACCATGAGCTGGGAAGCCTGCACGATTACCTC
TCCACATCGGTGATCACTCCCCAGAAGTTGCAGCTGCTAGCCTACTCCTTGGCCTCGGGC
TTGGCCCATCTGCACGAGGAGATCTTTGGAACTCCGGGAAAACCGGCGATTGCCCATCGG
GACATCAAGAGCAAGAATATATTGGTAAAGCGCAACGGCCAGTGCGCCATTGCCGATTTT
GGGCTGGCGGTGAAGTACAACTCGGAACTGGATGTCATCCACATTGCACAGAATCCCCGT
GTCGGAACACGCCGCTACATGGCGCCAGAGGTCCTCAGCCAGCACCTGGACCCGAAACAG
TTCGAGGAGTTCAAACGGGCGGACATGTACTCTGTGGGTCTGGTGCTGTGGGAGATGGCC
CGCCGGTGCTACACACCCATCTCGGGCACCAAGACGACCACCTGCGAAGACTACGCCTTG
CCGTACCACGATGTGGTACCGTCGGATCCCTCGTTCGAGGACATGCACGCTGTGGTGTGT
GTAAAGGGCTTCCGGCCGCCGATACCGTCGCGCTGGCAGGAGGACGACGTCCTGGCCACC
GTCTCCAAGATCATGATGGAGTGTTGGCACCCGAATCCCACCGTCCGACTGACGGCCCTG
CGCGTGAAGAAGACGCTGGGGCGACTGGAAACGGACTGCCTGATCGACATGCCCATTAAG
ATC
>FBpp0142859_Dere
ATGTTTTGTTTTTTGTTAGTTTTCGGTATAAATGTGGTTCTAGTGCATTTAACAACTGGT
GAATTCAGTGCGAATGTTCAGCCAGACGTCGAAGCTATGGCCGCTGCCGCTTTAAGTGGC
ATGGAAATGGGATCTGTACCAGGATCTGAGGGATACGAGGATGCCGACAACGAGAAAAGC
AAGGCCATGAAAAATGCCCGCATCGTGACCTGCTACTGCGAGGGCAGCTGTCCAGACAAC
GTGAGCAATGGAACCTGCGAGACAAGACCCGGTGGCAGTTGCTTCAGCGCCGTTCAGCAG
ACTTACGATGAGGCGACTGGGATGTACGAGGAGGAGCGGACCTATGGATGCATGCCTCCG
GAAGACAACGGTGGCTTTTTGATGTGCAAAGTAGGCGCTGGACCTCACCTGCATGGCAAG
AACATTGACTGCTGCGACAAAGAGGACTTCTGCAACCGCGACCTGTACCCCCCCTACACA
CCCAGGCTGACCACACCAGCGCCGGATTTGCCCGTGAGCACCGAGTCCCTGCACACGGTA
GCCGTCTACGCCTCTATCATCATCTCCATGTCCGTGTTTATGCTGATCCTGGCCAGCTTA
TGCCTCACCTACAAGCGGCGCGAGAAGCGCAAGCAACCACGTCTCATCAACTCCATGTGC
AACTCGCAGCTGTCACCATTGTCTCAACTGGTCGAGCAGAGTTCGGGCTCCGGATCGGGA
TTGCCACTGCTGGTGCAGAGAACCATTGCCAAGCAGATTCAGATGGTGCGACTGGTGGGC
AAGGGACGATATGGCGAGGTCTGGCTAGCCAAGTGGCGCGATGAGCGGGTAGCCGTCAAG
ACCTTTATTACGACCGAAGAGGCTTCTTGGTTCCGCGAGACTGAAATCTATCAGACAGTG
CTGATGCGACACGCCAACATCCTGGGCTTCATTGCCGCCGACATTAAGGGTAATGGTAGC
TGGACGCAGATGTTGCTGATCACCGACTACCACGAGATGGGTAGCCTGCATGATTACCTT
TCAATTTCGGTGATCAATCCCCAGAAGCTGCAGCTGCTAGCGTTCTCGCTGGCCTCCGGA
TTAGCCCACCTGCACGACGAGATTTTCGGAACCCCTGGCAAACCGGCTATCGCTCATCGC
GATATCAAGAGCAAGAATATACTGGTCAAGCGGAATGGGCAGTGCGCTATTGCTGACTTT
GGGCTGGCGGTGAAGTACAACTCGGAACTGGATGTCATCCACATTGCCCAGAATCCGCGT
GTCGGCACACGGCGCTACATGGCTCCAGAAGTATTGAGTCAGCAGCTGGATCCCAAGCAG
TTTGAGGAATTCAAGCGGGCGGATATGTATTCAGTGGGTCTCGTTCTGTGGGAGATCGCC
CGCCGCTGCTACACACCCATATCGGGAACCAAGACAACTACCTGCGAGGACTACGCCCTG
CCCTACCACGATGTGGTGCCCTCGGATCCAACGTTCGAGGACATGCATGCTGTTGTGTGC
GTAAAGGGCTTCCGGCCGCCGATACCACTGCGCTGGCAGGAGGATGATGTACTCGCCACC
GTATCCAAGATCATGCAGGAGTGCTGGCACCCGAATCCCACCGTCCGGCTGACTGCCCTG
CGCGTGAAGAAGACGCTAGGGCGTCTGGAAACAGACTGCCTAATCGATGTGCCCATTAAG
ATT
>FBpp0199508_Dsec
ATGTTTTGTTTTTTGTTAGTTTTCGGTGTAAATGTGGTTTTAGTGCATTTAACAACTGGT
GAATTCAGTGCGAATGTTCAGCCAGACGTTGAAGCTATGGCCGCCGCCGCTTTGAGTGGC
ATGGAAATGGGATCTGGACCAGGATTAGAGGGCTATGAGGATGCCGACAACGAGAAAAGC
AAGGCCATGGAAAATGCCCGATCCCTAACCTGCTACTGCGATGGCAGTTGTCCGGACAAT
GTAAGCAATGGAACCTGCGAGACCAGACCCGGTGGCAGTTGCTTCAGTGCAGTCCAACAG
CTTTACGATGAGACGACAGGGTTGTACGAGGAGGAGCGGACCTATGGATGCATGCCTCCC
GAAGACAACGGTGGCTTTCTCATGTGCAAGGTAGCCGCTGTACCCCACCTGCATGGCAAG
AACATTGTCTGCTGCGACAAGGAGGACTTCTGCAACCGTGACCTGTACCCCACCTACACA
CCCAAGCTGACCACACCAGCGCCGGATTTGCCCGTGAGCAGCGAATCCCTGCACACGCTA
GCCGTCTTCGGCTCCATCATCATCTCCCTGTCCGTGTTTATGCTGATCGTGGCCAGCTTA
TGTTTCACCTACAAGCGACGCGAGAAGCGCAAGCAACCACGTCTCATCAACTCCATGTGC
AACTCGCAGCTCTCACCTTTGTCACAACTGGTGGAACAGAGTTCGGGCTCCGGATCGGGA
TTACCACTGCTGGTGCAAAGAACCATTGCCAAGCAGATTCAGATGGTGCGACTGGTGGGC
AAGGGACGATATGGCGAGGTCTGGCTGGCCAAGTGGCGCGATGAGCGGGTGGCCGTCAAG
ACCTTCTTTACGACCGAAGAGGCTTCTTGGTTCCGCGAGACTGAAATCTATCAGACAGTG
CTGATGCGACACGACAATATCTTGGGCTTCATTGCCGCCGACATCAAGGGTAATGGTAGC
TGGACACAGATGTTGCTGATCACCGACTACCACGAGATGGGCAGCCTACACGATTACCTC
TCAATGTCGGTGATCAATCCGCAAAAGCTGCAATTGCTAGCGTTCTCGCTGGCCTCTGGA
TTAGCCCACCTGCACGACGAGATCTTCGGAACCCCTGGCAAACCAGCTATCGCTCATCGC
GATATCAAGAGCAAGAACATATTGGTAAAGCGGAATGGACAGTGCGCTATTGCTGACTTT
GGACTGGCGGTGAAGTACAACTCGGAACTGGATGTCATCCACATTGCACAAAATCCACGT
GTCGGCACACGCCGCTACATGGCTCCAGAAGTATTGAGTCAGCAGCTGGATCCCAAGCAG
TTTGAAGAGTTCAAGCGGGCGGATATGTATTCAGTGGGTCTCGTTCTGTGGGAGATGACC
CGTCGCTGCTACACACCCATATCGGGCACCAAGACGACCACCTGCGAGGACTACGCCCTG
CCCTACCACGATGTGGTGCCCTCGGATCCCACGTTCGAGGACATGCACGCTGTTGTGTGC
GTAAAGGGTTTCCGGCCGCCGATACCATCGCGCTGGCAGGAGGATGATGTACTCGCCACA
GTATCCAAGATCATGCAGGAGTGCTGGCACCCGAATCCCACCGTCCGGCTGACTGCCCTG
CGCGTAAAGAAGACGCTGGGGCGACTGGAAACAGACTGCCTAATCGATGTGCCCATTAAG
ATT
>FBpp0318816_Dsim
ATGTTTTGTTTTTTGTTAGTTTTCGGTGTAAATGTGGTTTTAGTGCATTTAACAACTGGT
GAATTCAGTGCGAATGTTCAGCCAGACGTTGAAGCTATGGCCGCCGCCGCTTTGAGTGGC
ATGGAAATGGGATCTGGACCAGGATCAGAGGGCTATGAGGATGCCGACAATGAGAAAAGC
AAGGCCATGGAAAATGCCCGCTCCCTAACCTGCTACTGCGATGGCAGTTGTCCGGACAAT
GTAAGCAATGGAACCTGCGAGACCAGACCCGGCGGCAGTTGCTTCAGTGCAGTCCAACAG
CTTTACGATGAGACGACCGGGATGTACGAGGAGGAGCGGACCTATGGATGCATGCCTCCC
GAAGACAACGGAGGCTTTCTCATGTGCAAGGTAGCCGCTGTACCCCACCTGCATGGCAAG
AACATTGTCTGCTGCGACAAGGAGGACTTCTGCAACCGTGACCTGTACCCCACCTACACA
CCCAAGCTGACCACACCAGCGCCGGATTTGCCCGTGAGCAGCGAATCCCTGCACACGCTA
GCCGTCTTCGGCTCCATCATCATCTCCCTGTCCGTGTTTATGCTGATCGTGGCCAGCTTA
TGCTTCACCTACAAGCGACGCGAGAAGCGCAAGCAACCACGTCTCATCAATTCCATGTGC
AACTCGCAGCTGTCACCTTTGTCACAACTGGTGGAACAGAGTTCGGGCTCCGGATCGGGA
TTACCACTGCTGGTGCAAAGAACCATTGCCAAGCAGATTCAGATGGTGCGACTGGTGGGC
AAGGGACGATATGGCGAGGTCTGGCTGGCCAAATGGCGCGATGAGCGGGTGGCCGTCAAG
ACCTTCTTTACGACCGAAGAGGCTTCTTGGTTCCGCGAGACTGAAATCTATCAGACAGTG
CTGATGCGACACGACAATATCTTGGGCTTCATTGCCGCCGACATCAAGGGTAATGGTAGC
TGGACACAGATGTTGCTGATCACCGACTACCACGAGATGGGCAGCCTACACGATTACCTC
TCTATGTCGGTGATCAATCCGCAGAAGCTGCAATTGCTAGCGTTTTCGCTGGCCTCCGGA
TTAGCCCACCTGCACGACGAGATCTTCGGAACCCCTGGCAAACCAGCTATTGCTCATCGC
GATATCAAGAGCAAGAACATATTGGTCAAGCGGAATGGACAGTGCGCTATTGCTGACTTT
GGTCTGGCGGTGAAGTACAACTCGGAACTGGATGTCATCCACATTGCACAGAATCCACGT
GTCGGCACCCGCCGCTACATGGCTCCAGAAGTATTGAGTCAGCAGCTGGATCCCAAGCAG
TTTGAAGAGTTCAAGCGGGCGGATATGTATTCAGTGGGTCTGGTTCTGTGGGAGATGACC
CGTCGCTGCTACACACCCATATCGGGCACCAAGACGACCACCTGCGAGGACTACGCCCTG
CCCTACCACGATGTGGTGCCCTCGGATCCCACGTTCGAGGACATGCACGCTGTTGTGTGC
GTAAAGGGTTTCCGGCCGCCGATACCATCGCGCTGGCAGGAGGATGATGTACTCGCCACC
GTGTCCAAGATCATGCAGGAGTGCTGGCACCCGAATCCCACCGTCCGGCTGACTGCCCTG
CGCGTAAAGAAGACGCTGGGGCGACTGGAAACAGACTGCCTAATCGATGTGCCCATTAAG
ATT
>FBpp0264017_Dyak
ATGTTTTGTTTTTTGTTAGTTTTCGGTATAAATGTGTTTCTAGTGCATTTAACAACTGGT
GAATTCAGTGCGAATGTTCCGCCAGACGTCGAAGCTATGGCCGCCGCCGCTTTGAGTGGC
ATGGAAATGGGATCTGGACCAGGATCAGAAGGATATGAGGATGCCGACAACGAGAAAAGC
AAGGCTATGGAAAATGCCCGCTCCTTGACCTGCTACTGCGATGGCAGCTGTCCAGACAAC
GTGAGCAATGGAACCTGCGAGACCAGACCCGGTGGCTACTGCTTCAGCGCAGTGCAACAG
CTTTACGATGAGACGACTGGGCTGTACGAGGAGGAGCGGACCTATGGCTGCATGCCTCCT
GAAGACAACGGTGGCTTTTTCATGTGCAAGGTAGCCGCTGTACCACACCTGCATGGCAAG
AACATTGACTGCTGCGACAAGGAAGACTTCTGCAACCGCGACTTGTACCCCACCTACACA
CCCAAGCTGACAACACCAGCGCCGGATTTGCCCGTGAGCAGTGAATCCGTACACACGCTA
GTCGTCTTCGGCTCCATCATCGTCTCCCTGTCCGTGTTTATGCTGATCCTGGCCAGCTTA
TGCCTCACCTATAAGCGACGTGAGAAACGCAAGCAACCACGTCTCATCAACTCCATGTGC
AACTCGCAGCTGTCACCTCTGTCCCAACTGGTGGAACAGAGTTCGGGCTCCGGATCGGGA
TTGCCACTGCTGGTGCAAAGAACCATTGCCAAGCAGATTCAGATGGTGCGACTGGTGGGC
AAGGGACGTTATGGTGAGGTCTGGCTGGCCAAATGGCGCGATGAGCGGGTGGCCGTTAAG
ACCTTCTTTACGACCGAGGAGGCTTCTTGGTTCCGCGAGACTGAAATCTATCAGACAGTG
CTGATGCGACACGACAACATCCTGGGCTTCATCGCCGCCGACATTAAGGGTAATGGCAGT
TGGACACAGATGTTGCTGATCACCGACTACCACGAGATGGGCAGCCTACACGATTACCTT
TCCATGTCGGTGATCAATCCCCAGAAGCTGCAGTTGCTAGCGTTTTCGCTGGCCTCTGGA
TTAGCCCACCTGCACGACGAGATTTTTGGAACCCCTGGCAAACCGGCTATCGCACATCGC
GATATCAAGAGCAAGAATATACTGGTCAAGCGGAATGGGCAGTGCGCTATTGCTGATTTT
GGACTGGCGGTGAAATACAACTCGGAACTAGATGTCATCCACATTGCACAGAATCCACGT
GTCGGGACACGGCGCTACATGGCTCCAGAAGTATTGAATCAGCAGCTGGATCCCAAGCAA
TTTGAGGAGTTCAAGCGGGCGGATATGTATTCAGTGGGTCTCGTTCTGTGGGAGATGGCC
CGCCGCTGCTACACACCCATATCGGGAACCAAGACGACCACCTGCGAGGACTATGCCCTG
CCTTACCACGATGTGGTGCCCTCGGATCCAACGTTCGAGGACATGCACGCTGTTGTGTGC
GTAAAGGGCTTCCGGCCGCCGATACCATCGCGCTGGCAGGAGGATGATGTACTCGCCACC
GTATCCAAGATCATGCAGGAGTGCTGGCACCCGAACCCCACCGTCCGGCTGACTGCCCTG
CGCGTAAAGAAAACGCTTGGGCGCCTGGAAACAGACTGCCTAATCGATGTGCCCATTAAG
ATT
>Dmel_tkv_FBpp0078720
ATGTTTTGTTTTTTGTTAGTTTTCGGTGTAAATGTGGTTTTAGTGCACTTAACAACTGGT
GAATTCAGTGCGAATGTTCAGCCAGACGTCGAAGCTATGGCCGCCGCCGCTTTGAGTGGC
ATGGAAATGGGATCTGGACCAGGATCAGAGGGATATGAGGATGCCGACAACGAGAAAAGC
AAGACCGTGGAAAATGCCCGCTCCCTAACCTGCTACTGCGATGGCAGTTGTCCGGACAAT
GTAAGCAATGGAACCTGCGAGACCAGACCCGGTGGCAGTTGCTTCAGCGCAGTCCAACAG
CTTTACGATGAGACGACCGGGATGTACGAGGAGGAGCGTACATATGGATGCATGCCTCCC
GAAGACAACGGTGGTTTTCTCATGTGCAAGGTAGCCGCTGTACCCCACCTGCATGGCAAG
AACATTGTCTGCTGCGACAAGGAGGACTTCTGCAACCGTGACCTGTACCCCACCTACACA
CCCAAGCTGACCACACCAGCGCCGGATTTGCCCGTGAGCAGCGAGTCCCTACACACGCTG
GCCGTCTTTGGCTCCATCATCATCTCCCTGTCCGTGTTTATGCTGATCGTGGCTAGCTTA
TGTTTCACCTACAAGCGACGCGAGAAGCGCAAGCAGCCACGTCTCATCAACTCAATGTGC
AACTCACAGCTGTCGCCTTTGTCACAACTGGTGGAACAGAGTTCGGGCTCCGGATCGGGA
TTACCATTGCTGGTGCAAAGAACCATTGCCAAGCAGATTCAGATGGTGCGACTGGTGGGC
AAAGGACGATATGGCGAGGTCTGGCTGGCCAAATGGCGCGATGAGCGGGTGGCCGTCAAG
ACCTTCTTTACGACCGAAGAGGCTTCTTGGTTCCGCGAGACTGAAATCTATCAGACAGTG
CTGATGCGACACGACAATATCTTGGGCTTCATTGCCGCCGATATCAAGGGTAATGGTAGC
TGGACACAGATGTTGCTGATCACCGACTACCACGAGATGGGCAGCCTACACGATTACCTC
TCAATGTCGGTGATCAATCCGCAGAAGCTGCAATTGCTGGCGTTTTCGCTGGCCTCCGGA
TTGGCCCACCTGCACGACGAGATTTTCGGAACCCCTGGCAAACCAGCTATCGCTCATCGC
GATATCAAGAGCAAGAACATTTTGGTCAAGCGGAATGGGCAGTGCGCTATTGCTGACTTC
GGGCTGGCAGTGAAGTACAACTCGGAACTGGATGTCATTCACATTGCACAGAATCCACGT
GTCGGCACTCGACGCTACATGGCTCCAGAAGTATTGAGTCAGCAGCTGGATCCCAAGCAG
TTTGAAGAGTTCAAACGGGCTGATATGTATTCAGTGGGTCTCGTTCTGTGGGAGATGACC
CGTCGCTGCTACACACCCGTATCGGGCACCAAGACGACCACCTGCGAGGACTACGCCCTG
CCCTATCACGATGTGGTGCCCTCGGATCCCACGTTCGAGGACATGCACGCTGTTGTGTGC
GTAAAGGGTTTCCGGCCGCCGATACCATCACGCTGGCAGGAGGATGATGTACTCGCCACC
GTATCCAAGATCATGCAGGAGTGCTGGCACCCGAATCCCACCGTTCGGCTGACTGCCCTG
CGCGTAAAGAAGACGCTGGGGCGACTGGAAACAGACTGTCTAATCGATGTGCCCATTAAG
ATT
