# Supplementary material for: Contrasting patterns of molecular evolution in metazoan germ line genes
Source: BMC Evol Biol. 2019 Feb 11;19:53. doi: 10.1186/s12862-019-1363-x (PMC6371493; doi:10.1186/s12862-019-1363-x)
Supplement: Supplementary file 2 — Alignments. (ZIP 213 kb) [file 12862_2019_1363_MOESM2_ESM.zip › Alignments_avail_on_request/Caen_cyb2_final.fas]

>CE_cyb-2
atgttgcgagttactacaagcattagaaaaaccacgaaaaatgccgttgggccaagaaca
aacctggaggaagtgttgaattgtatcgctatggctgaagacatttacaactaccttgtt
catcacgagaagaaatatgttcttgacgacagcttcataaatggaggaaatgttaattct
aagatgcgccgcatccttgttgactggcttatccaagttcatcttcgcttccacctcacc
cctgagacgcttcacctgacgattttcgttctggatcgaattatcgtgaagaacattgtc
tccaaggcggaattccagcttctcggtgttgcagctttgttcgttgcctccaaattcgaa
gatatttacttgccagacatcctcgaatacgagatgatcactgataacacattcagcaag
aagcagataatggctatggaacagaccatcctcaacgccttgaactttgacttgtcctgc
ccatcttcgcttgtcttcctccgctgtatttcaaaaactctcacagagaatgacgtcaat
ccaatcgataaggaagcgttctattatgtgcacaatatctccaagtgtctcggagaactc
gcattgctcgattcggtcatgtctacggttccaaggtcgcacgttgccagtgcttcgatg
atcatcactctcaatgttatcaccgttgatggaattaatccgaagactgctgcatcgatg
attcgcaaacaattaggagcctccaagcaagatatttatgatgctatcgctctgctcgct
caagtcgcatataaaaacttcagacatcagaagctttgcgccattagagaaaagtaccag
tcgagcaagtttggacgagtatcctacttgatgaccgacgaaatcttggagaaaattcac
cggatgggg
>WBGene00160296_CBN21571_cbre
ATGTTGCGGGCCAGCAACAACAGTAGAAGGCCTTCGAGTAATGCCAATGGTGCGCGAATC
AATATCCAGGATGAAACGAAATGCCTCGAGGTGGCTGAAGATATATACAAGTATCTAGTG
CACCACGAAAAGAAATATATTCTGGATGAGAATTATATGGAAGGTGGTGAGCCAACAAGC
AAGATGCGTCGTATTCTCGTTGACTGGCTTGTTCAAGTCCATCTTCGCTTCCATTTGATC
CCGGAGACGTTACACCTGACGATCTTCATCCTTGATCGTATTCTCGAAAAGAAAATCGTC
CCAAAGGCCGATCTCCAGCTTCTTGGAATCTCAGCCATGTTCGTCGCTTCCAAGTTCGAG
GAGGTCTTCATCCCAGACATCTACGACTACGAGTTCATCACCGAGAATACTTTCACCAAG
AAGCAGATACTCGCTATGGAGCAGACGATCCTCAACGCCCTCGAATTCGACTTGTCGTGT
CCATCGTCCCTCGTTTTCGCCCGTTGCCTTTCAAGAGTTCTCTCCGAGGATGAGTCCAAG
CCTGTGGATCAGCAGGCATTTTATTATGCCTATAACATCAGCAAGTGCCTCGCGGAGCTT
TCTTTCCTCGACTCGGTTGCTTCATGCGTCCCAAAGTCACACATCGCGATTGCTGCGATG
ATCATTGCCCTCAATGTTCATCCAGTGGAGGGAATTGAGCCAAAGAGAGCTGAGAAGGCT
TGCATTGAGCAGCTTGGGGCTGACAAGGGAGAGATTGCCGACGCCGTCCTTCTTCTCGCT
CAGGTTGCCTACAAGAATTTCAAGCACCCAAAGCTCGTCGCCATTAAGAACAAGTACCAA
TCGACCAAGCTTGCCCAAGCCTCGAACTTGTTGACCGATGAAGTTATGGAGAAGATCCAC
GACATGGGA
>WBGene00037214_CBG17647_cbri
ATGTTGCGGGCCGGCAACAATACGAGGCGGCCCTCAAACAATGGGAATGGCCCACGCATT
AACATCCAGGACGAGATCAAGTGCGCTGAATTGGCTCCGGATATATACAAGTACCTTGTG
TACCACGAGAAGCAGTTTGTTCTGGCGGAAGGATACATGGACGGCGGCGAGCCAACAAGC
AAAATGCGTCGTATTCTTGTGGATTGGCTCGTTCAAGTTCATCTGAGATTCCATCTTCTC
CCAGAGACTCTTCATTTGACCATCTTCATCCTGGACCGTATTCTTGCCAAGAAGACCATC
GCCAAGTCTGACCTTCAACTTCTCGGTATCTCTGCCATGTTCGTCGCTTCGAAGTTCGAG
GAGGTTTTTCTTCCGGACATCTACGACTACGAGTTCATCACCGAGAACACCTTCACCAAA
AAACAGATTCTGGCCATGGAACAGACTATCCTCAACTCCCTGCAATTCGATCTCTCATGC
CCATCATCCCTTGTCTTCGCCCGTTGCCTCTCCCGAGTTCTCTCCGAGGATGAGTCTAAC
CCAGTCGACCAACAAGCTTTCTACTACGCCTATAACATCAGCAAGTTGCTCGGAGAGCTC
GCTCTCCTCGACTCGGTCATGTCATCCGTCCCAAAGTCTCACATTGCCATTGCTGCGATG
ATCATTGCCCTCAATGCTCACCCAGTCGCCGGAATCGACCCAAAGAAGGCTCAGGAGGCT
GTGATCAACCAGCTCGAGGCCAAGACTGAGGATATTAATGAGGCCATCTCTCTTCTCGCC
CAGGTTGCTTTCAAGAACTTCAAGCAGCCAAAGCTTGTTGCCATTAAGAACAAGTACCAA
TCGACGAAGCTCGGAAGTGCCTCGACACACCTGACCGATGAGGTTTTGGACAAGATCGAA
GCCATGGGA
>WBGene00074926_CRE22274_crem
ATGTTGCGGGCCGGCAACAATATAAGGAGGCCCTCCAACAATGGAAATGGGCCACGAATC
AACATTCAGGACGAGACGAAGTTGCTTGAGTTGGCTCCGGATATATACAAGTATCTCGTC
CACCACGAGAAAAAGTTTATTCTCAAGGAGGGATTTATGGATGGTGGTGAGCCAACAAGC
AAGATGCGTCGTATTCTCGTCGACTGGCTCGTACAAGTTCACATTCGTTTCCATCTTCTC
CCCGAGACTCTTCACCTCACTATTTTCATCTTGGATCGCATGCTCGAGACCAAGACCATC
TCCAAGTCTGACCTCCAGCTTCTCGGAATCTCGGCAATGTTCGTCGCCTCCAAGTTCGAG
GAAGTTTATCTCCCGGATATCTACGACTACGAGTTCATCACCGAGAACGCCTTCACCAAG
AAGCAGATTCTGTCCATGGAGCAAGTCATTCTCAACTCCCTTCACTTCGATCTCTCATGC
CCATCGTCCCTTGTTTTCGCTCGCTGTCTCTCGCGAGTCCTTTCGGAGGATGAGACCAAT
CCAGTTGACCAGACCGCCTTCTTTTATGCTTACAACATCAGCAAGTGCATCGGAGAGCTC
GCCCTTCTCGACGCGGTCATGTCGTCTGTCCCAAAGTCGCACATCGCCATCGCCGCCATG
ATCATTGCTCTCAACGTCTTCCCAGTTGAGGGAATTGACCCAAAGAAGGCAGAAGAAGCT
GTCATTGCTCAACTCGAGGCTAACAAGGCAGAGGTCACTGAAGCCATCTCTCTTCTCGCC
CAGGTCGCCTACAAGAACTTCAAGCAGCCGAAGCTTGTTGCCATCAAGAACAAGTACCAG
TCGACCAAGCTCGGAAGCGCTTCGACCCACATGAATGACGAAGTCTTGGATAAGATCGAG
GCACTGGGA
