# Supplementary material for: Contrasting patterns of molecular evolution in metazoan germ line genes
Source: BMC Evol Biol. 2019 Feb 11;19:53. doi: 10.1186/s12862-019-1363-x (PMC6371493; doi:10.1186/s12862-019-1363-x)
Supplement: Supplementary file 2 — Alignments. (ZIP 213 kb) [file 12862_2019_1363_MOESM2_ESM.zip › Alignments_avail_on_request/Apis_punt_final.fas]

>Amel_XM_395928.6_punt
ATGTCCGCATATGCGACGATACTGCCATATTTCATCTTAGGATTGTTAGGATTTTCATTA
GGACACGATGTCAAAGGTTCTTCAGTTTGTGAATTTTATAATGAAACAATGTGTGCAGAA
TCCCAGCAAGAATGTTCAGGAAGAGAAGAATGTGGACCACATGATCCAGGCAAAAGAAAT
CATTGTTATGTATTGTGGCAAATTGATAATGTGACTAAAAAGTCTATAATTAAATTAAAG
GGATGTTTTTTAGATAGTAATGATTGCTATGACAGACCACATTGTATTGAAAACAGTGCA
GAAAGAAAAAAAGAATTATTTTTTTGTTGTTGTGATGGTAATATGTGCAATCAGAATTTC
ACATGGGATCCTCATCCAACTTCTTCTTCTAAACCTATTCAGCCTGATATTCATGATTTA
GAACCTGTTCCAAATACAGAACAACAAATAATAACACTTGTTTTGTCAATATCAATACCC
ATGCTCTTGCTTGCTATTATTTTGCCATTTTTATACTGGTGTTACCGACGTCGAAAGTCG
GGATATTTCAACGAGGTACCAACATTAGAACCTCTTCCATTACCTCAACCATCTCCTAAT
TTGGGGTTGCGTCCAATACAACTTCTTGAAATAAAAGCTCGAGGTCGTTTTGGAGCTGTT
TGGAAAGCACAATTAAAAAACGAAATTGTTGCTGTTAAAGTGTTTCCAATACAGGATAAA
CAATCCTGGCAAACTGAACAAGAAATTTTCAAACTTGCCCATATGGATCATGAAGATATA
TTACGTTTTATAGGTGTTGAAAAGAGAGGAGATAACTTACAAGCAGAATTTTGGTTAATT
ACTTCATATCATGAAAAAGGTTCATTATGTGATTATTTGAAGGCAAATGTTGTTACATGG
CCTGAGATGTGTAAAATAGCAGAATCCATGGCAAGAGGCTTGATGCATTTGCATGAAGAA
ATTCCAGCCAATAAAGCAGATGGATACAAACCTGCTGTGGCTCATAGAGATTTCAAGTCA
AAAAATGTTTTACTTAAAGCTGATATGAGTGCTTGTATAGCAGATTTTGGTTTAGCATTA
ATATTTCATCCTGGCAAACCTTGTGGAGATACCCATGGGCAGGTTGGAACAAGAAGATAT
ATGGCTCCAGAAGTTTTAGAAGGAGCAATTAATTTCACAAGGGATTCGTTTTTACGAATT
GATATGTATGCCTGTGGACTGGTACTTTGGGAGTTAGCTTCACGATGCACTGTGCAAGAT
GGACCAATAGGTGAATATAGATTACCATTTGAAGATGAAGTAGGTCTTCATCCTACTTTG
GAAGATATGCAAGAAAGTGTTGTTCATAAAAAAGAAAGGCCAATCATTTTAGAAACATGG
CGTAAACATCCTGGACTTCAATCAATTTGTGATACAATGGAAGAATGTTGGGATCATGAT
GCTGAAGCACGTCTTTCAGCTTCTTGTGTAATGGAAAGAGTTGCTACATTGAGTAGGACG
CTTGTTTTAAATTCGTCGACATTAATACGAGTTGATAATACCAACGAGACTATTACTACT
AAGGAATCTAGTATG
>Acer_XM_017066094.1
ATGTCCGCATATGCGACGATACTGCCATATCTCATCTTAGGATTGTTAGGATTTTCATTA
GGACACGATGTCAAAGGTTCTTCAGTTTGTGAATTTTATAATGAAACAATGTGTACAGAA
TCCCAGCAAGAATGTTCAGGAAGAGAAGAATGTGGACCACATGATCCAGGCAAAAGAAAT
CATTGTTATGTACTGTGGCAAATTGATAATGTGACTAAAAAGTCTATAATTAAATTAAAG
GGATGTTTTTTAGATAGTAATGATTGCTATGACAGACCACATTGTATTGAAAACAGTGCA
GAAAGAAAAAAAGAATTATTTTTTTGTTGTTGCGATGGTAATATGTGCAATCAGAATTTC
ACATGGGATCCTCATCCAACTTCTTCTTCTAAACCTATTCAGCCTGATGTTCATGATTTA
GAACCTGTTCCAAATACAGAACAACAAATAATAACACTTGTTTTGTCAATATCAATACCC
ATGCTCTTGCTTGCTATTATTTTGCCATTTTTATATTGGTGTTACCGACGTCGGAAGTCG
GGATATTTCAACGAGGTACCGACATTAGAACCTCTTCCATTACCTCAACCATCTCCTAAT
TTGGGATTGCGTCCAATACAACTTCTTGAAATAAAAGCTCGAGGTCGTTTTGGAGCTGTT
TGGAAAGCACAATTAAAAAATGAAATTGTTGCTGTAAAAGTGTTTCCAATACAGGATAAA
CAATCCTGGCAAACTGAACAAGAAATTTTCAAACTTGCCCACATGGATCATGAAGATATA
TTACGTTTTATAGGTGTTGAAAAGAGAGGAGATAATTTACAAGCAGAATTTTGGTTAATT
ACTTCATATCATGAAAAAGGTTCATTATGTGACTATTTGAAGGCAAATGTTGTTACATGG
CCTGAGATGTGTAGAATAGCAGAATCCATGGCAAGAGGCTTGATGCATTTGCATGAAGAA
ATTCCAGCCAATAAAGCAGATGGGTACAAACCTGCTGTGGCTCATAGAGATTTCAAGTCA
AAAAATGTTTTACTTAAAGCTGATATGAGTGCTTGTATAGCAGATTTTGGTTTAGCATTA
ATATTTCATCCTGGCAAACCTTGTGGGGATACCCATGGACAGGTTGGAACAAGAAGATAC
ATGGCCCCAGAAGTTTTAGAAGGAGCAATTAATTTCACAAGAGATTCGTTTTTACGAATT
GATATGTATGCCTGTGGATTGGTACTTTGGGAGTTAGCTTCACGATGCACTGTGCAAGAT
GGACCAATAGGTGAATATAGATTACCATTTGAAGATGAAGTGGGTCTTCATCCTACTTTA
GAAGATATGCAAGAAAGTGTTGTTCATAAAAAAGAGAGGCCAATCATTTTAGAAACATGG
CGTAAACATCCTGGACTTCAATCAATTTGTGATACAATGGAAGAATGTTGGGATCATGAT
GCTGAAGCACGTCTTTCAGCTTCTTGTGTAATGGAAAGAGTTGCTACATTAAGTAGGACG
CTTGTTTTAAATTCGTCGACATTAATACGAGTTGATAATACCAACGAGACTATTACTACT
AAGGAATCTAGTATG
>Ador_XM_006612156.1
ATGTCCGCATATGCGACGATACTGCCATATCTCATCTTAGGATTGTTAGGATTTTCATTA
GGACACGATGTCAAAGGTTCTTCAGTTTGTGAATTTTATAATGAAACAATGTGTACAGAA
TCGCAACAAGAATGTTCAGGAAGAGAAGAATGTGGACCACATGATCCAGGCAAAAGAAAT
CATTGTTATGTACTGTGGCAAATTGATAATGTGACTAAAAAGTCTATAATTAAATTAAAG
GGATGTTTTTTAGATAGTAATGATTGTTATGATAGACCACATTGTATTGAAAACAGTGCA
GAAAGAAAAAAAGAATTATTTTTTTGTTGTTGCGATGGTAATATGTGCAATCAGAATTTT
ACATGGGATCCTCATCCAACTTCTTCTTCTAAACCTATTCAACCTGATATTCATGATTCA
GAACCTGTTCCAAATACGGAACAACAAATAATAACACTTGTTTTGTCAATATCAATACCA
ATGCTCTTGCTTGCTATTATTTTGCCATTTTTATACTGGTGTTACCGACGTCGAAAGTCG
GGATATTTCAACGAGGTACCAACATTAGAACCTCTTCCATTACCGCAACCATCTCCTAAT
TTGGGGTTGCGTCCAATACAACTTCTTGAAATAAAAGCTCGAGGTCGTTTTGGAGCTGTT
TGGAAAGCACAATTGAAAAACGAAATTGTTGCTGTTAAAGTGTTTCCAATACAGGATAAA
CAATCCTGGCAAACTGAACAAGAAATTTTCAAACTTGCTCATATGGATCATGAAGATATA
TTACGTTTTATAGGCGTTGAAAAGAGAGGAGATAATTTACAAGCAGAATTTTGGTTAATT
ACTTCATATCATGAAAAAGGTTCATTATGTGATTATTTGAAGGCAAATGTTGTTACATGG
CCTGAGATGTGTAGAATAGCAGAATCCATGGCAAGAGGCTTGATGCATTTGCATGAAGAA
ATTCCAGCCAATAAAGCAGATGGCTACAAACCTGCTGTGGCTCATAGAGATTTCAAGTCA
AAAAATGTTTTACTTAAAGCTGATATGAGTGCTTGTATAGCAGATTTTGGTTTAGCATTG
ATATTTCATCCTGGCAAACCTTGTGGAGATACTCATGGACAGGTTGGAACAAGAAGATAT
ATGGCCCCAGAAGTTTTAGAAGGAGCAATTAATTTTACAAGGGATTCGTTTTTACGAATT
GATATGTATGCCTGTGGATTGGTACTTTGGGAGTTAGCTTCACGATGCACTGTGCAAGAT
GGACCAATAGGTGAATATAGATTACCATTTGAAGATGAAGTGGGTCTTCATCCTACTTTG
GAAGATATGCAAGAAAGTGTTGTTCATAAAAAAGAAAGGCCAATCATTTTAGAAACATGG
CGTAAACATCCTGTACTTCAATCAATTTGTGATACAATGGAAGAATGTTGGGATCATGAT
GCTGAAGCACGTCTTTCAGCTTCTTGTGTAATGGAAAGAGTTGCTACATTGAGTAGGACG
CTTGTTTTAAATTCGTCGACATTAATACGAGTTGATAATACCAACGAGACTATTACTACT
AAGGAATCTAGTATG
>Aflo_XM_003691695.2
ATGTCCGCATATGCGACGATACTGCCATATCTCATCTTAGGATTGTTAGGATTTTCATTA
GGACACGATGTCAAAGGTTCTTCAGTTTGTGAATTTTATAATGAAACGATGTGTGCAGAA
TCTCAGCAAGAATGTTCAGGAAGAGAAGAATGTGGACCACATGATCCAGGCAAAAGAAAT
CATTGTTATGTGCTGTGGCAAATTGATAATGTGACTAAGAAGTCTATAATTAAATTAAAG
GGATGTTTTTTAGATAGTAATGATTGCTATGATAGACCACATTGTATTGAAAACAGTGCA
GAAAGAAAAAAAGAATTATTTTTTTGTTGTTGCGATGGTAATATGTGCAATCAGAATTTC
ACATGGGATCCTCATCCAACTTCTTCTTCTAAACCTATTCAGCCTGATATTCATGATTCA
GAACCTGTTCCAAATACAGAACAACAAATAATAACACTTGTTTTGTCAATATCAATACCC
ATGCTCTTGCTTGCTATTATTTTGCCATTTTTATACTGGTGTTACCGACGTCGGAAGTCG
GGATATTTCAACGAGGTACCAACATTAGAACCTCTTCCATTACCACAACCATCTCCTAAT
TTGGGATTGCGTCCAATACAACTTCTTGAAATAAAAGCTCGAGGTCGTTTTGGAGCTGTT
TGGAAAGCACAATTGAAAAATGAGATTGTTGCTGTTAAAGTGTTTCCAATACAAGATAAA
CAATCTTGGCAAACTGAACAAGAAATTTTCAAACTTGCCCACATGGATCATGAAGATATA
TTACGTTTTATAGGCGTTGAAAAGAGAGGAGATAATTTACAAGCAGAATTTTGGTTAATT
ACTTCATATCATGAAAAAGGTTCATTATGTGATTATTTGAAGGCAAATGTTGTTACATGG
CCTGAGATGTGTAGAATAGCAGAATCCATGGCAAGAGGTTTGATGCATTTGCATGAAGAA
ATTCCAGCCAATAAAGCAGATGGGTACAAACCTGCTGTGGCTCATAGAGATTTCAAGTCA
AAAAATGTTTTACTTAAAGCTGATATGAGTGCTTGTATAGCAGATTTTGGTTTAGCATTG
ATATTTCATCCTGGCAAACCTTGTGGAGATACACATGGACAGGTTGGAACAAGAAGATAT
ATGGCCCCAGAAGTTTTAGAAGGAGCAATTAATTTTACAAGGGATTCGTTTTTACGAATT
GATATGTATGCCTGTGGACTGGTACTTTGGGAGTTAGCTTCACGATGCACTGTGCAAGAT
GGACCAATAGGTGAATATAGATTACCATTTGAAGATGAAGTAGGTCTTCATCCTACTTTG
GAAGATATGCAAGAAAGTGTTGTGCATAAAAAAGAGAGGCCAATCATTTTAGAAACATGG
CGTAAACATCCTGGACTTCAATCAATTTGTGATACAATGGAAGAATGTTGGGATCATGAT
GCTGAAGCACGTCTTTCAGCTTCTTGTGTAATGGAAAGAGTTGCTACATTGAGTAGGACG
CTTGTTTTAAATTCGTCGACATTAATACGAGTTGATAATACCAACGAGACTATTACTACT
AAGGAATCTAGTATG
