# Supplementary material for: Contrasting patterns of molecular evolution in metazoan germ line genes
Source: BMC Evol Biol. 2019 Feb 11;19:53. doi: 10.1186/s12862-019-1363-x (PMC6371493; doi:10.1186/s12862-019-1363-x)
Supplement: Supplementary file 2 — Alignments. (ZIP 213 kb) [file 12862_2019_1363_MOESM2_ESM.zip › Alignments_avail_on_request/Apis_gcl_final.fas]

>Amel_XM_624700.5_gcl
ATGGGAAATTACGTGAGCAAAATTGCATCGATGTCAAACAATGCGATGCATTCCATGTAT
CGCGGTCGTAAACGAAAATGTATCGAGGAAGATGATTTTGATTCTGAATCGGATTACATC
GATCGCACTCTTCAAACGCCAAAAAAAAGGAAATTGTTGACAACAGCACAATACATTTAT
AAAACATTATTCCAAGAAGAAAAAGGAAGTGACATAACTGTACTAATGTTGGGAAAAGCA
TGGAGATTACATAAAGTTTATATCAGTCAGAGTCCATATTTTGCAAGTATGTTTTCAGGA
TCTTGGAGGGAAGCAAATGAGACAGTTATAAGCGTAGAAATTGCTGATCCTAACATTACA
TTAGATTCTCTTTTGACAGTTTTTGGTTCCTTTTATCAAGATGAAGTTAGTTTAGAACCA
AAAGATGTCATATCAATTTTGGCTACCTCCACCTTATTTCAATTGCAAGGATTAATTGAC
CAGTGTACGGATATTATGGTAGAGACAACAAATATAAAGACAGTTGTTCCTTATTATAAT
GCTGCTGTATCTTATGGTGTACCAGTGGTAAAAACAGCAGCAAAACGATGGTTAGAAGTT
AATCTTTTGGGATATGGATGGTTACATCCAACTTTTTTAAAAGAAATTACACCTGATTTA
ATGGCTGAATTAATTGCTAGTCCAGATTTAATTGCTATGCAAACAGAATTTTGCATATAC
ATGATGTTACGAGTATGGTTGTTTGTTCATGTACACAATAAAGAGGAAACACTTCAAATT
GATGAATATTTTAGAAATCATAAATGGACAAAACCATTTCTTACAACAGAAGAAGGCAAA
GAATTTGCAGCTCCTTTTAAAGCATTAAGAATGAAATATCTTTTGTTACATGATCAAGAT
GTAAAAATTTTATATAGTGACAATTTAATACCACATGAGTGGTTGCACAATGCATACAAA
GAACAATGGTTACATTTATTAAGAATAGATGCGAATAAAGATCGAGGAAAAGAAGAATTC
GCTCGTGAATGTTTCCGTTGTGGAAGGTGCATCGAAAAAGCTGGTGAACATATTTGGAGA
TGGACAGCATTTCATTTTGGTTTAGATTTGGTGGTGTGCTTAGATAGTACTACTTTAAGA
ATTAAAAGGAATCACAGATTAGATACAGATCACATAAAAGCAAATCATAGCAAACATAAT
ATAATTCTGAAAGTAAGTCTAATTTCATTAGATGAACAACGTCAAGTAAAACATATTCAG
AGTTCAGGTATGCTTAGGTTATCACTCCATAAGAATGAAGAAAAACAGGTAATGTCTTTG
GATAAACAACTCACTTATCCTTTGTATATATCAGTCAACATGCAAGTAGTTACTCCATTT
GTATCAACAGAAGAGGAAAAATCAGCTGATATAGTAATATTCTCGGATACT
>Acer_XM_017065545.1
ATGGGAAATTACGTGAGCAAAATTGCATCGATGTCAAACAATGCGATGCATTCCATGTAT
CGCGGTCGTAAACGAAAATGTATCGAGGAAGATGATTTTGATTCTGAATCGGATTACATC
GATCGCACTCTTCAAACGCCAAAAAAAAGGAAATTATTGACAACAGCACAATACATTTAT
AAAACATTATTCCAAGAAGAAAAAGGAAGTGACATAACTGTACTAATGTTAGGAAAAGCA
TGGAGATTACATAAAGTTTATATCAGCCAAAGTCCATATTTTGCAAGTATGTTTTCAGGA
TCTTGGAGGGAAGCAAATGAGACAGTTATAAGCGTAGAAATTGCTGATCCTAACATTACA
TTAGATTCTCTTTTGACAGTTTTTGGTTCTTTTTATCAAGATGAAGTTAGTTTAGAACCA
AAAGATGTCATATCAATTTTGGCTACCTCCACCTTATTTCAATTGCAAGGATTAATTGAC
CAGTGTACGGATATTATGGTAGAGACAACAAATATAAAGACAGTTGTTCCTTATTATAAT
GCTGCTGTATCTTATGGTGTACCAGTGGTAAAAACAGCAGCAAAACGATGGTTAGAAGTT
AATCTTTTGGGATATGGATGGTTACATCCAACTTTTTTAAAAGAAATTACACCTGATTTA
ATGGCTGAATTAATTGCCAGTCCAGATTTAATTGCTATGCAAACAGAATTTTGCATATAT
ATGATGTTACGAGTATGGTTATTTGTTCATGTACACAATAAAGAGGAAACGCTTCAAATT
GATGAATATTTTAGAAATCATAAATGGACAAAACCATTTCTTACAACAGAAGAAGGCAAA
GAATTTGCAGCTCCTTTTAAAGCATTAAGAATGAAATATCTTTTGTTACATGATCAAGAT
GTAAAAATTTTATATAGTGACAATTTAATACCACATGAGTGGTTGCACAATGCATACAAA
GAACAATGGTTACATTTATTAAGAATAGATGCGAATAAAGATCGAGGAAAAGAAGAATTC
GCTCGTGAATGTTTCCGTTGTGGAAGGTGCATCGAAAAAGCTGGTGAACATATTTGGAGA
TGGACAGCATTTCATTTTGGTTTAGATTTGGTGGTGTGCTTAGATAGTACTACTTTAAGA
ATTAAAAGGAATCACAGATTAGATACAGATCACATAAAAGCAAATCATAGCAAACATAAT
ATAATTCTGAAAGTAAGTCTAATTTCATTAGATGAACAACGTCAAGTAAAACATATTCAG
AGTTCAGGTATGCTTAGGTTATCACTCCATAAGAATGAAGAAAAACAGGTAATGTCTTTG
GATAAACAACTCACTTATCCTTTGTATATATCAGTCAACATGCAAGTAGTTACTCCATTT
GTATCAACAGAAGAAGAAAAATCAGCTGATATAGTAATATTCTCGGATACT
>Ador_XM_006622014.1
ATGGGAAATTACGTGAGCAAAATTGCATCGATGTCAAACAATGCGATGCATTCCATGTAT
CGCGGTCGTAAACGAAAATGTATCGAGGAAGATGATTTTGATTCTGAATCGGATTACATC
GATCGCACTCTTCAAACACCAAAAAAAAGGAAATTGTTGACAACAGCACAATACATTTAT
AAAACATTATTCCAAGAAGAAAAAGGAAGTGACATAACTGTACTAATGTTGGGAAAAGCA
TGGAGATTACATAAAGTTTATATCAGTCAGAGTCCATATTTTGCAAGTATGTTTTCAGGA
TCTTGGAGGGAAGCAAATGAGACAGTTATAAGCGTAGAAATTGCTGATCCTAACATTACA
TTAGATTCTCTTTTGACAGTTTTTGGTTCCTTTTACCAAGATGAAGTTAGTTTAGAACCA
AAAGATGTCATATCAATTTTGGCTACCTCCACCTTATTTCAATTGCAAGGATTAATTGAC
CAGTGTACAGATATTATGGTAGAGACAACAAATATAAAAACAGTTGTTCCTTATTATAAT
GCTGCTGTATCTTATGGTGTACCAGTGGTAAAAACAGCAGCAAAACGATGGTTAGAAGTT
AATCTTTTGGGATATGGATGGTTACATCCAACTTTTTTAAAAGAAATTACACCTGATTTA
ATGGCTGAATTAATTGCTAGTCCCGATTTAATTGCTATGCAAACAGAATTTTGCATTTAT
ATGATGTTACGAGTATGGTTATTTGTTCATGTACACAATAAAGAGGAAACACTTCAAATT
GATGAATATTTTAGAAATCATAAATGGACAAAACCATTTCTTACAACAGAAGAAGGCAAA
GAATTTGCAGCTCCTTTTAAAGCATTAAGAATGAAATATCTTTTATTACATGATCAAGAT
GTAAAAATTTTATATAGTGACAATTTAATACCACATGAGTGGTTGCACAATGCATATAAA
GAACAATGGTTACATTTATTAAGAATAGATGCGAATAAAGATCGAGGGGTAGAAGAATTC
GCTCGTGAATGTTTCCGTTGTGGAAGATGCATCGAAAAAGCTGGTGAACATATTTGGAGA
TGGACAGCATTTCATTTTGGTTTAGATTTGGTGGTTTGCTTAGATAGTACTACTTTAAGA
ATTAAAAGGAATCACAGATTAGATACAGATCATATAAAAGCAAATCATAGCAAACATAAT
ATAATTCTGAAAGTAAGTCTAATTTCTTTAGATGAACAACGTCAAGTAAAACATATTCAG
AGTTCAGGTATGCTTAGGTTATCACTTCATAAGAATGAAGAAAAACAGGTAATGTCTTTG
GATAAACAACTCACTTATCCTTTGTATATATCAGTCAACATGCAAGTAGTTACTCCATTT
ATATCAACAGAAGAGGAAAAATCAGCTGATATAGTAATATTCTCGGATACT
>Aflo_XM_003696503.2
ATGGGAAATTACGTGAGCAAAATTGCATCGATGTCAAACAATGCGATGCATTCCATGTAT
CGCGGTCGTAAAAGAAAATGTATCGAGGAAGATGATTTTGATTCTGAATCGGATTACATC
GATCGCACTCTTCAAACGCCAAAAAAAAGGAAATTGTTGACAACAGCACAATACATTTAT
AAAACATTATTCCAAGAAGAAAAAGGAAGTGACATAACTGTACTAATGTTGGGAAAAGCA
TGGAGATTACATAAAGTTTATATCAGTCAGAGTCCATATTTTGCAAGTATGTTTTCAGGA
TCTTGGAGGGAAGCAAATGAGACAGTTATAAGTGTAGAAATTGCTGATCCTAACATTACA
TTAGATTCTCTTTTGACAGTTTTTGGTTCCTTTTACCAAGATGAAGTCAGTTTAGAACCA
AAAGATGTCATACCAATTTTGGCTACCTCCACTTTATTTCAATTGCAAGGACTAATTGAC
CAGTGTACAGATATTATGGTAGAGACAACAAATATAAAGACAGTTGTTCCTTATTATAAT
GCTGCTGTATCTTATGGTGTACCAGTGGTAAAAACAGCAGCAAAACGATGGTTAGAAGTT
AATCTTTTGGGACATGGATGGTTACATCCAACTTTTTTAAAAGAAATTACACCTGATTTA
ATGGCTGAATTAATTGCTAGTCCTGATTTAATTGCTATGCAAACAGAATTTTGCATATAT
ATGATGTTACGAGTATGGTTATTTGTTCATGTACACAATAAAGAGGAAACACTTCAAATT
GATGAATATTTTAGAAATCATAAATGGACAAAACCATTTCTTACAACAGAAGAAGGCAAA
GAATTTGCAGCTCCTTTTAAAGCATTAAGAATGAAATATCTTTTGTTACATGATCAAGAT
GTAAAAATTTTATATAGTGATAATTTAATACCACATGAATGGTTGCACAATGCATATAAA
GAACAATGGTTACATTTATTAAGAATAGATGCGAATAAAGATCGAGGAAAAGAAGAATTC
GCTCGTGAATGTTTCCGTTGTGGAAGGTGCATCGAAAAAGCTGGTGAACATATTTGGAGA
TGGACAGCATTTCATTTTGGTTTAGATTTGGTGGTGTGCTTAGATAGTACTACTTTAAGA
ATTAAAAGGAATCACAGATTAGATACAGATCACATAAAAGCAAATCATAGCAAACATAAT
ATAATTCTGAAAGTAAGTCTAATTTCATTAGATGAACAACGTCAAGTAAAACATATTCAG
AGTTCAGGTATGCTTAGGTTATCACTCCATAAGAATGAAGAAAAACAGGTAATGTCTTTG
GATAAACAACTCACTTATCCTTTGTATATATCAGTCAACATGCAAGTAGTTACTCCATTT
GTATCAACAGAAGAGGAAAAATCAGCTGATATAGTAATATTCTCGGATACT
