# Supplementary material for: Contrasting patterns of molecular evolution in metazoan germ line genes
Source: BMC Evol Biol. 2019 Feb 11;19:53. doi: 10.1186/s12862-019-1363-x (PMC6371493; doi:10.1186/s12862-019-1363-x)
Supplement: Supplementary file 2 — Alignments. (ZIP 213 kb) [file 12862_2019_1363_MOESM2_ESM.zip › Alignments_avail_on_request/Dros_capu_final.fas]

>FBpp0342647_Dana
ATGGCTTTGCAGTTGGGCAAGAAGCTGGCCCAAGTCCTGGGCAGTGGAACTGGCTCACCC
TTGACCCCCGGTAATATGGAGACCCCAGGGCCTGGATCGCCGCTGGGAAATGGCGAATTA
TTCAATGTCTCGAAGGCGAAAAAGGTCGAGCTGCAGAATCTTTCATCCAGATTTACAGCA
GCCGTCAGTCAAACACCACCGCCAGGTGTTGCAACCCCAAACGATTCAGGAGCGCCAGGA
CTTTTGGGAAGTACTGCAGGAGCTGGGACGTCCTCGTCGCTGGAAACGCAATCAACTGTT
ATAATTTCGTTTAAATCATCTCAAACACCTGTGCAGTCTCAAACGAATTCTGCAGCTACT
GACAATGTCGAGGATGACACGGCGCCCCTGCCACTGCCACCGCCACCGCCGGGCTTTGGC
ACACCCACCACGCCCCTCTTGTCGAGCAATGTGCTAAAGAAGGTCGCCAGCTTCACGGTC
GAAAAGTCTTCGGCGGGCAATAGTAGCTCCAATTCGCAATCCAATCCCCCGATTAGTGAG
GAGACAACGCTTTTGGCCACGCCGACCTCGTCGCTGGCGACCCTGCCGGAAATTCCGGGT
GGCGTGGGCGCTGCCGGAGCAGGAACTGTAGTGGGGGGAGCTGGTTCGCGACGCGGCTCA
TCTTATGTACCGGAAAAGTTAAGCTTCGCTGCATATGAAAAGTTCGAAGGTCAAATGCTG
ATGAAATGGATTATCTCAACGATGAAAAGTGCTCCCCACGACTTCAACTTCTACCTGGCG
ATGCAGTGCAATAATCTCAAATATCCGTATGAGATGTACCAATGGACGCACACGGAGCAG
CCGACAACATCACTGCCTCTGACCCCCGGGAAGCTGGATGCAGTGGCAGCTTGGCCATTT
TCGAGTACGCCATCTGGTCTCCGAAACCTCGAGGCGATCTCTTTGAGCGCTCTGGGAGGG
GCAGCAACAGCAGCATCAGCAGCAGCCGTGGCTGGCACAGAAACCACATCGTCGGATAAT
CAAAATACCCTGCAGCAGATACTGAAGAAGCGCCTGCTGAACTGCACCACTTTGGCGGAG
GTTCATGCGGTGGTTAACGAACTGCTGAGCAGTGTGGATGAACCACCGCGGCGACCATCC
AAGAGGTGTGTGAATCTCACGGATGTCCTGAATGCCAGTGAATCGACCGTTTATGAATAC
AACCGAACGGAAGTCAACCAAGGAAGTTTAGTGGATGCTGGTACACAAACGGAACTGGAA
GATTGCAAAGGATCGTGCAAGTGTGGGGGGGCGGATACAGGTCAGGATACGAAGGGCGAT
GGTGAGACTCCACAACCGCCTCCACCACCCCCCCCCCCGCCACCGCCTCCACCACCTGCT
TTTTCTTTAAACGCCCCGCCTCCACCACCACCACCCCCTCCGATGATGGGAGCTCCACCG
CCTCCTCCTCCGCCACCGGGATGTGGCGCGGCACCGCCTCCACCTCCTCCAGCACCGGGT
GCCTGCGGAGTGCCGCCCCCACCGCCTCCCATGGGCGCCTCGCCCTCCAAGTCACTGATC
TCACCCGCCCCGCTTCCCGATCCCGCCGAAGGGAACTGGTTCCATCGCACAAACACCATG
CGCAAGAGTGCTGTTAACCCGCCAAAGCCCATGCGTCCCTTATACTGGACCCGCATCGTG
ACTAGTGCCCCGCCAATCCCACGACCCCCGTCGGTGGCCAACTCTACCGACAGCACAGAC
AATAGTGGCAGCTCACCGGAAGAACCACCTGCTGTGGAATCTACCACCCCTCCCACCAAG
GAAATTTGGACGGAAATCGAGGAAACCCCTCTGGACAATATCGATGAATTTACGGAACTT
TTTTCCCGCCAAGCCATGGCACCGGTCAGCCGGCCCAAGGAGGCCAAGGTCAAGAGGGCG
AAATCGATTAAAGTCCTCGACCAGGAGAGATCCCGCAATGTGGGAATCATTTGGAGGAGT
CTGCACGTCCCGTCCAGCGAAATCGAACATGCAATATACCACATAGATACGTCAGTTGTC
AGTTTGGAGGCACTGCAGCACATTAGCAATATTCAGGGCACCGATGCTGAACTGCAGATG
ATCAAGGAGGCCGCCGGAGGAGACATTCCGCTGGATCATCCAGAGCAGTTCCTGCTGGAC
ATATCGCTAATCTCGATGGCCAAGGAGCGGATCTCGTGCATTGTCTTCCAGACAGAATTT
GAGGAGTCGCTCACTCTATTGGTCCGTAAGCTGGAGACTATTTCCCAGCTGTCCAAGCAA
CTGATCGAAAGTGAAGACCTCAAACTGGTGTTTTCCATTATTTTGACTCTTGGTAATTAT
ATGAACGGCGGCAACCGTCAGCGCGGCCAGGCGGATGGCTTCAATCTGGATATTCTCGGG
AAGCTCAAGGATGTCAAGTCCAAGGATTCGCACACCACTTTGCTCCACTTCATAGTGCGC
ACGTACATTGAGCACAGGAGAAAGGAGGGAGTGCATCTTTTGGAGATCCGTCTGCCGATC
CCAGAGCCAGCGGACGTGGAGAGAGCGGCTCAGATCGATTTCGAAGTTTGGAACCCACTT
ATTGATGAGCTCGACACTAAGTTTAAAGATCACAAGAGAACCACAGCCAAAGTGCTGGCC
GCCTCGCGTCCGGATATCCAGGAGCCCTTTAAGTCCAAAATGGAGGAGTTCGTTGCCGGA
GCTCAAGAATCAATGGACAAACTTAAGCAGCTTCTCCAGGAGTGCCGCGACTTGTTCATG
AAGACGATGAAGTTCTACCACTTCACTCCAAAAAGTGGTTCTGTGACCCTGGAGAAGTGC
ACTCCCGATCAATTTTTTGAGTACTGGACAAACTTCACTAACGATTTTAAAGATATTTGG
AAGAAGATGATCACAGATCTCTTAAACGAATTGATGAAGAAGTCGAAACAAATCGAGTCG
CGTCGCAACGTCTCCACGAAAGTAGAAAAGTCCGGTCGAATTTCTTTGAAGGAGCGCATG
CTTATGAGGCGCAGCAAAAAC
>FBpp0373065_Dere
ATGGCCTTGCAGCTGGGCAAGAAGTTGGCCCAAGTTTTGGGCAGTGGCGCGGGATCACCC
TTGACCCCTGGCCCAATGGAGGGTTCGGGTTCGGGTTCGCCCTTGGGAAATGGGGAGCTC
TTCAACGTGTCCAAGGCCAAAAAGGTGGAGCTACAGAACCTGTCGTCCCGTTTCACAGCC
GCCGTCACTCAAACACCGCCAGGTGCAACATCCACTCCAAGTGAATCAGGAGCTACAGGA
CCTGCAGGACCTTTGGCGGCTACAACATGCTCGCCCTCGCTGGAAACGCAATCAACTGTT
ATAATTTCGTTTAAATCATCTCAAACACCTGTGCAGTCTCAAACGAATGCTGCAGCCTCC
GAAAATGTCGAGGATGACACAGCGCCCCTGCCACTCCCACCGCCGCCCCCCGGCTTCGGC
ACGCCCACCACGCCCCTTTTGTCAAGCAATGTGCTGAAGAAGGTCGCCAGCTTCACGGTC
GAGAAGTCTTCGGCGGGCAATAATAGCTCGAATGCCCCGAATTTCTGCCCCGCCAATGAC
GAGACCACCCTCCTGGCCACTCCATGTTCTTCTTCGCTGGTGGCACCCACCCAGCCCCCC
GATATCGCCGTGGGCGGAGCGGGGGGCGTGGCCGGGGGTGGTGGTTCGCGACGCGGCTCA
TCTTATGTACCGGAAAAGTTAAGCTTCGCTGCATATGAAAAGTTCGAAGGTCAAATGCTG
ATAAAATGGCTAATCTCAACGATGAAGAGTTCCCCAGGTGACGCCAATTTCAACCTAGCG
CTGCAGTGCAATAATCTCAAATATCCCTATGAAATGTACCAATGGACGCACACGGAGCAG
CCGACCACCTCGTTGCCCCTGACCCCCGGAAAGCTGGACAAGGTGACGGCCTGGCCATTC
TCCAGCACACCATCCGGAATCCGAGCGCTGGAGTCCGCTTCGCTGGCGTCCTTGGGCGGA
GGTGCGTTGGCAGGCTCCTTGGCAACGCTGGCCACTGCATCCACCACCACCTCGGATAAT
CAGAAAACCCTGCAACAGATCCTCAAGAAGCGTCTGCTCAACTGCTCCACGTTGGCCGAA
GTGCATGCGGTGGTCAATGAGCTGCTGAGCAGTGTGGATGAACCACCGCGTCGTCCATCG
AAGCGGTGTGTGAATCTCACGGAACTGCTGAATGCCAGTGAGGCGACAGTTTACGAATAC
AACAAGTCCGGAGTGGAGGGCGCTAGTTTCACGGATGCGGAAACTCAAACGGAAGGCGAG
GATTGCGAGGGCACCTGCAAGTGCGGCCAATCATCGACAAACAGTGCAAAGGATGAGGAT
GAGGAAAAGCCACATGCCGCTGCCCCGCCCCCTCCGCCACCTCCACCGCCGCCGCCCGCC
TTTGCAGCACCCGCACCTCCACCACCGCCGCCTCCTCCGCCTCTGGCCGGAGCACCACCG
CCGCCACCCCCGCCACCGGGCAGTGGCAGCGCGCCGCCACCCCCTCCACCCGCTCCCGGA
GGCGGCGCAATACCGCCTCCACCACCGCCCATGAGTGCATCCCCCTCCAAGACGCCGATC
TCACCCGCTCCACTGCCCGATCCCGCCGAGGGCAATTGGTTCCATCGCACAAATACCATG
CGCAAGAGTGCAGTTAACCCGCCGAAGCCAATGCGTCCATTATATTGGACGCGAATAGTG
ACGAGTGCCCCGCCTGCGCCACGCCCCCCCTCGGTGGCCAATTCCACGGACAGCACGGAG
AACAGTGGCAGCTCACCCGACGAGCCTCCGGCCGCAAATGGTGCAGCAGTGCCCACTAAG
GAGATCTGGACGGAGATCGAGGAAACGCCACTGGATAATATCGATGAGTTCACGGAGCTC
TTCTCCCGCCAAGCAATTGCGCCCGTTAGCAAGCCCAAGGAGCTGAAGGTCAAGCGAGCC
AAGTCGATCAAAGTTCTCGATCCGGAGAGATCCCGGAATGTGGGCATTATCTGGCGGAGT
CTGCATGTGCCGTCCAGCGAAATCGAGCATGCTATATACCACATAGACACGTCGGTGGTC
AGTTTGGAGGCCCTGCAGCACATGAGTAACATTCAGGCGACCGAGGACGAACTGCAGAGG
ATCAGGGAGTCAGCCGGCGGCGATATTCCCCTCGATCATCCGGAACAGTTCCTCCTCGAC
ATATCCCTGATTTCCATGGCCAGCGAGAGGATATCCTGCATTGTCTTCCAGGCGGAATTC
GAGGAGTCCGTAACGCTGTTGGCTCGAAAGCTGGAAACCGTTTCCCAGCTATCGCAGCAA
CTGATCGAAAGTGAGGATTTGAAGCTGGTCTTCTCCATCATCCTAACCCTGGGCAACTAC
ATGAACGGTGGCAATCGACAGCGGGGTCAAGCGGATGGCTTCAACCTGGATATACTGGGC
AAGCTTAAGGACGTCAAGTCCAAGGAATCGCACACCACCTTGCTCCATTTCATTGTACGC
ACCTACATTGCGCAGCGCAGAAAGGAGGGAGTGCATCCGCTGGAAATCCGTTTGCCGATC
CCAGAACCAACGGACGTGGAACGAGCCGCACAAATGGACTTCGAGGAGGTGCAGCAGCAG
ATCTACGATCTGAACAAGAAGTTTCTGGGTTGCAAGAGGACCACGGCCAAAGTTCTGGCC
GCCTCCCGCCCGGAGATCATGGAGCCCTTCAAGTCCAAAATGGAGGAATTCGTGAAGGAG
GCGGACAAGTCCATGACCAAGCTCCACCAAGCCCTCGACGAGTGTCGCGATCTCTTCCTG
GAGACCATGCGCTTCTATCACTTCTCACCCAAAGCCTGCACCCTGACTTTGGCCCAGTGC
ACGCCGGACCAGTTCTTCGAGTACTGGACGAATTTCACGAACGATTTCAAGGATATTTGG
AAGAAGGAGATCACCAGTCTCTTGAATGAATTAATGAAGAAATCGAAGCAAATTGAGTCG
CGTCGCAACGTTTCCACGAAGGTGGAAAAGTCCGGACGGATTTCTCTCAAGGAGCGCATG
CTGCTGAGGCGCAGCAAGAAC
>FBpp0199593_Dsec
ATGGCCTTCCAGCTGGGCAAGAAGTTGGCCCAGGTTTTGGGCAGTGGAGCGGGCTCACCC
TTGACCCCTGGCACAATGGAGGCAGCGGGTTCGGGCTCACCGCTGGGAAATGGAGAGCTC
TTCAACGTGTCCAAGGCCAAAAAGATAGAGCTACAGAACCTTTCGTCTCGATTCACAGCC
GCTGTCAGCCAAACACCGCCAGGTGTCACATCCACTCCCAATGAATCAGGAGTCACAGGA
CCTGCAGGACCTTTGGGGGCTACAACATCCTCGCCGTCGCTGGAAACGCAATCAACTGTT
ATAATTTCGTTTAAATCATCTCAAACACCTGTGCAGTCTCAAACGAATTCTGCAGCCTCC
GAAAATGTTGAGGATGACACAGTGCCCCTGCCACTCCCACCGCCGCCGCCCGGCTTCGGC
ACGCCCACCACGCCCCTTTTGTCAAGCAATGTGCTAAAGAAGGTCGCCAGCTTCACGGTC
GAGAAGTCTTCGGCGGGCAATAATAGCTCGAATCCCCCGAATTTGTGCCCCACCAGTGAC
GAGACCACCCTCTTGGCCACTCCATGTTCTTCATCGCTGACGTTGGCAACCCTGCCGCCC
GAAATCGCCGTGGGCGGTGCGGGGGGCGTGGCCGGGGGAGCTGGTTCGCGACGCGGCTCA
TCTTATGTACCGGAAAAGTTAAGCTTCGCTGCATATGAAAAGTTCGAAGGCCAGCTCACC
CAAAAGTGGGGGAAAGGCTGTGTCAAAGGTTCGGTGTTCGACTTTAACTTTGGCTGGGGT
CTCACTTGTACAGTACTGCGCTATCCCTATGAAATGTACCAATGGACGCACACGGAGCAG
CCGACCACCTCGTTGCCGCTGACCCCTGGCAAGCTGGACAAGGTGGCGGCCTGGCCTTTT
TCCAGCACACCATCCGGCATTCGAGCGCTGGAGTGCGCATCCCTGGCGTCCGTGGGAGCA
GGTGGGTTGGCAGGTTCTTTGGCAACCATTGCCACCTCATCCACAGCCTCCTCGGACAAT
CAGAAAACCCTGCAGCAGATCCTCAAGAAGCGTCTCCTCAACTGCTCGACGTTGGCCGAA
GTTCATGCGGTGGTAAACGAGCTGCTGAGCAGCGTGGATGAACCACCGCGTCGTCCATCG
AAGAGATGTGTGAATCTCACGGAGCTGCTGAATGCCAGTGAGGCGACAGTTTATGAATAC
AACAAGACCGGAGCGGAGGACGGTAGCTTTACGGATGCGGAAACTCAAACGGAAAGCGAA
GATTGTGGGGGCACCTGCAAGTGCGGCCAATTCTCGGCGAACGAAAGTTTAAAGGAAGAT
GGGGATAAGCCACATGCCGTTGCCCCGCCGCCTCCGCCACCTCCTCCGCCGCCGCCCGCC
TTTGATGCGCCTCCTCCTCCACCACCACCACCACCTCCGCCACTGGCCGGAGCACCACCG
CCGCCACCCCCGCCTCCGGGCAGTGGTAGTGCCCCGCCACCGCCTCCACCCGCACCCGGA
GGCAGCGGCATACCGCCTCCACCACCACCCCTGGGTGCATCCCCCTCCAAGACTACGATC
TCACCCGCTCCACTGCCCGATCCCGCCGAGGGCAATTGGTTCCATCGCACAAATACCATG
CGCAAGAGTGCAGTTAACCCGCCGAAGCCAATGCGTCCTTTATATTGGACACGGATAGTG
ACGAGTGCGCCGCCTGCGCCACGCCCCCCGTCGGTGGCCAATTCCACGGACAGCACGGAG
AACAGCGGGAGCTCACCCGATGAGCCTCCGGCTGCGAATGGTGGAGCTCCGCCCACAAAG
GAGATCTGGACGGAGATCGAGGAAACGCCACTGGATAATATCGATGAGTTCACGGAGCTC
TTTTCCCGCCAAGCCATTGCCCCCGTTAGCAAGCCCAAGGAGCTGAAGGTCAAGCGAGCC
AAGTCCATCAAGGTACTCGATCCCGAGAGATCGCGAAATGTGGGCATTATCTGGCGGAGT
TTGCATGTGCCGTCCAGCGAAATCGAGCATGCTATCTACCACATAGACACATCGGTGGTC
AGTTTGGAGGCCCTGCAGCACATGAGCAACATTCAGGCGACTGAGGATGAGCTGCAGAGG
ATCAAGGAGGCAGCGGGCGGCGACATTCCGCTCGATCATCCCGAACAGTTCCTGCTGGAC
ATATCCCTGATTTCCATGGCCAGCGAGAGGATTTCCTGCATTGTCTTCCAGGCGGAATTC
GAGGAGTCCGTAACGCTGTTGGTTCGAAAGCTGGAAACGGTGTCCCAGCTATCGCAGCAA
TTGATCGAGAGCGAGGATTTGAAGCTGGTCTTCTCCATCATCCTTACGCTGGGCAACTAT
ATGAACGGCGGCAACCGGCAGCGCGGACAAGCGGATGGCTTTAATCTGGATATTCTGGGC
AAGCTGAAGGATGTCAAGTCCAAGGAATCGCACACCACCTTGCTCCATTTCATTGTGCGC
ACCTACATTGCGCAGCGACGAAAGGAGGGAGTGCATCCCCTGGAGATCCGCTTGCCCATC
CCAGAGCCAGCCGACGTGGAGAGAGCCGCACAAATGGACTTCGAGGAGGTGCAGCAGCAG
ATCTTCGATCTCAACAAGAAGTTCTTGGGTTGCAAGAGGACGACGGCCAAAGTTCTGGCC
GCCTCGCGACCCGAGATCATGGAGCCCTTCAAGTCCAAAATGGAGGAGTTCGTGGAGGGG
GCGGACAAGTCGATGGCGAAGCTGCATCAATCCCTCGACGAGTGTCGCGATCTCTTTCTG
GAGACCATGCGCTTCTACCACTTCTCACCCAAAGCCTGCACCCTAACGTTGGCCCAGTGC
ACCCCCGACCAGTTCTTCGAGTACTGGACGAATTTCACCAATGATTTCAAGGACATTTGG
AAGAAGGAGATCACCAGTCTCCTAAATGAATTAATGAAGAAATCGAAGCAAATCGAATCA
CGTCGCAACGTGTCCACCAAGGTGGAGAAGTCCGGACGGATTTCGCTGAAGGAGCGCATG
CTGATGAGGCGCAGCAAGAAC
>FBpp0321867_Dsim
ATGGCATTGCAGCTGGGCAAGAAGTTGGCCCAGGTCTTGGGCAGTGGAGCGGGCTCACCT
TTGACCCCTGGCACAATGGAGGCAGCGGGTTCGGGCTCACCGCTGGGAAATGGAGAGCTC
TTCAACGTGTCCAAGGCGAAAAAGGTAGAGCTACAGAACCTTTCGTCTCGATTCACAGCC
GCTGTCAGCCAAACACCGCCAGGTGTCACATCCACTCACAATGAATCAGGAGTCACAGGA
CCTGCAGGACCTTTGGGGGCTACAACATCCTCGCCGTCGCTGGAAACGCAATCAACTGTT
ATAATTTCGTTTAAATCATCTCAAACACCTGTGCAGTCTCAAACGAATTCTGCAGCCTCC
GAAAATGTTGAGGATGACACAGCGCCCCTGCCACTCCCACCGCCGCTGCCCGGCTTCGGC
ACGCCCACCACGCCCCTTTTGTCAAGCAATGTGCTGAAGAAGGTCGCCAGCTTCACGGTC
GAGAAGTCTTCGGCGGGCAATAATAGCTCGAATCCCCCGAATTTGTGCCCCACCAGTGAC
GAGACCACCCTCTTGGCCACTCCATGTTCTTCATCGCTGACGTTGGCAAGCCTGCCGCCC
GAAATCGCCGTGGGCGGTGCGGGGGGCGTGGCCGGGGGAGCTGGTTCGCGACGCGGCTCA
TCTTATGTACCGGAAAAGTTAAGCTTCGCTGCATATGAAAAGTTCGAAGGTCAAATGCTA
ATAAAATGGCTAATCTCAACGATGAGGAGTTCGAGCGTTGATGCTAATTTTAATCTGGCG
CTGCAGTGCAATAATCTCAAATATCCCTATGAAATGTACCAATGGACGCACACGGAGCAG
CCGACCACCTCGTTGCCCCTGACCCCCGGCAAGCTGGACAAGGTGGCGGCCTGGCCATTT
TCCAGCACACCATCCGGCATTCGAGCGCTGGAGTGCGCATCCCTGGCGTCCGTGGGAGCA
GGTGGGCTGGCAGGTTCTTTGGCAACCATTGCCACCTCATCCACAGCCTCCTCGGACAAT
CAGAAAACCCTGCAGCAGATCCTCAAGAAGCGTCTCCTCAACTGCTCGACGTTGGCCGAA
GTTCATGCGGTGGTAAACGAGCTGCTGAGCAGCGTGGATGAACCACCGCGTCGTCCATCG
AAGAGATGTGTGAATCTCACGGAGCTGCTGAATGCGAGTGAGGCGACAGTTTATGAGTAC
AACAAGACCGGAGCGGAGGGCGGTAGCTTCACGGATGCGGAAACTCAAACGGAAAGCGAG
GTTTGCGAGGGCACCTGCAAGTGCGGCCAATCCTCGGCGAACGAAAGTTCAAAGGAAGAT
GGGGATAAGCCACATGCCGTTGCCCCGCCGCCTCCGCCACCTCCTCCGCCGCCGCCCGCC
TTTGATGCGCCTCCTCCTCCACCGGAAACGGGGGAACCATTTGGGCGAGACGCACCACCG
CCGCCACCCCCGCCTCCGGGCAGTGGTAGTGCCCCGCCACCGCCTCCACCCGCACCCGGA
GGCAGCGGCATTCCGCCTCCACCACCACCCCTGGGTGCATCCCCCTCCAAGACTACGATC
TCACCCGCTCCACTGCCCGATCCCGCCGAGGGCAATTGGTTCCATCGCACAAATACCATG
CGCAAGAGTGCAGTTAACCCGCCGAAGCCAATGCGTCCTTTATATTGGACACGGATAGTG
ACGAGTGCGCCGCCTGCGCCACGCCCCCCATCGGTGGCCAATTCCACGGACAGCACGGAG
AACAGCGGGAGCTCACCCGATGAGCCTCCGGCTGCGAATGGTGCAGCTCCGCCCACAAAG
GAGATCTGGACGGAGATCGAGGAAACGCCACTGGATAATATCGATGAGTTCACGGAGCTC
TTTTCCCGCCAAGCCATTGCGCCCGTTAGCAAGCCCAAGGAGCTGAAGGTCAAGCGAGCC
AAGTCCATCAAGGTACTCGATCCCGAGAGATCGCGAAATGTGGGCATTATCTGGCGGAGT
TTGCATGTGCCGTCCAGCGAAATCGAGCATGCTATCTACCACATAGACACATCGGTGGTC
AGTTTGGAGGCCCTGCAGCACATGAGCAACATTCAGGCGACAGAGGATGAGCTGCAGAGG
ATCAAGGAGGCAGCGGGCGGCGATATTCCGCTCGATCATCCCGAACAGTTCCTGCTGGAC
ATATCCCTGATTTCCATGGCCAGCGAGAGGATTTCCTGCATTGTCTTTCAGGCGGAATTC
GAGGAGTCCGTAACGCTGTTGGTTCGAAAGCTGGAAACGGTGTCCCAGCTATCGCAGCAA
TTGATCGAGAGCGAGGATTTGAAGCTGGTCTTCTCCATCATCCTAACGCTGGGCAACTAT
ATGAACGGTGGCAACCGGCAGCGCGGACAAGCGGATGGCTTTAATCTGGATATTCTGGGC
AAGCTGAAGGACGTCAAGTCCAAGGAATCGCACACCACCTTGCTCCATTTCATTGTGCGC
ACCTACATTGCGCAGCGGCGAAAGGAGGGAGTGCATCCCCTGGAGATCCGCTTGCCCATC
CCAGAGCCAGCCGACGTGGAGAGAGCCGCACAAATGGACTTCGAGGAGGTGCAGCAGCAG
ATCTTCGATCTCAACAAGAAGTTCTTGGGTTGCAAGAGGACGACGGCCAAAGTTCTGGCC
GCCTCGCGACCCGAGATCATGGAGCCCTTCAAGTCCAAAATGGAGGAGTTCGTGGAGGGG
GCGGACAAGTCTATGGCCAAGCTGCATCAATCCCTCGACGAGTGTCGCGATCTCTTCCTG
GAAACCATGCGCTTCTACCACTTCTCACCCAAAGCCTGCACCCTAACGTTGGCCCAGTGC
ACGCCCGACCAGTTCTTCGAGTACTGGACGAATTTCACCAATGATTTCAAGGACATTTGG
AAGAAGGAGATCACCAGTCTCCTGAATGAATTAATGAAGAAATCGAAGCAAATCGAATCA
CGTCGCAACGTGTCCACCAAGGTGGAGAAGTCCGGACGGATTTCGCTGAAGGAGCGCATG
CTGATGAGGCGCAGCAAGAAC
>FBpp0259795_Dyak
ATGGCTTTGCAGCTGGGCAAGAAGTTGGCCCAAGTTTTGGGCAGTGGCGCGGGATCACCT
CTGACCCCTGGCGCAGTGGAGTCAGCGGGTTCGGGCTCGCCCCTCGCAAATGGAGAGCTC
TTTAATGTGTCCAAAGCCAAAAAGGTTGAGCTACAGAACCTCTCGTCTCGATTCGCTGCC
GCCGTCACTCAAACACCACCAGGTGGCACATCCACTCCCAATGAAACAGGAGCTACAGGA
CCTGCAGGACCTTTGGGGGCTACAACTGCCTCGCCGTCGCTGGAGACGCAATCAACTGTT
ATAATTTCGTTTAAATCATCTCAAACACCTGTGCAGTCTCAAACGAATTCTGCAGCCTCC
GAAAATGTTGAGGATGACACAGCGCCCCTGCCACTCCCACCGCCGCCCCCCGGCTTCGGC
ACGCCCACCACGCCCCTTTTGTCAAGCAATGTGCTAAAGAAGGTCGCCAGCTTCACGGTC
GAGAAGTCTTCGGCGGGCAATAATAGCTCGAATCCCCCGAATTTGTGCCCCGCCAATGAC
GATACCACCCTCTTGGCCACTCCATGTTCCTCGTCGCTGACGGCGGCACCCCCGCCTCCC
GAAATCGCCGTGGGCGGAGCGGGGGGCGTGGCCGGAGGAGCTGGTTCGCGACGCGGCTCA
TCTTATGTACCGGAAAAGTTAAGCTTCGCTGCATATGAAAAGTTCGAAGGTCAAATGCTA
ATAAAATGGCTAATCTCAACGATGAAGAGTTCCTCAATTGACGGCAATTTTAATCTAGCG
CTGCAGTGCAATAATCTCAAATATCCTTATGAAATGTACCAATGGACGCACACGGAGCAG
CCGACAACCTCATTGCCCCTGACCCCCGGAAAACTGGACAAAGTGGCGGCATGGCCATTC
TCCAGCACACCATCCGGAATTCGAGCGCTGGAGTCCGGTTCCCTGGCGTCCATGGGTGGT
GGTGCGATGGCAGGTTCTTTGGCAACCCTTGCCACTGCATCCACAACCACCTCGGACAAT
CAGAAAACCCTGCAACAGATCCTCAAGAAGCGTCTGCTCAACTGCTCAACGCTGGCCGAA
GTTCATGCGGTGGTCAATGAGCTGCTGAGCAGTGTGGATGAACCACCACGGCGTCCATCG
AAGCGATGTGTGAATCTCACGGAACTGCTGAATGCCAGTGAGGCGACAGTTTATGAATAC
AACAAGTCCGGAGTGGAGGGCGCTAGTTTAACGGATGCGGAAACTCAAACGGAAAGCGAG
GATTGCGTGGGCACCTGCAAGTGCGGGCAATCCACGACGAACGAAAGTGCAAAGGACAAT
GAGGAAAAGCCACATGCCTCTGCCCCGCCTCCACCGCCACCACCACCGCCGCCGCCCGCT
TTTGTTGCACCCGCTCCACCACCACCACCGCCTCCGCCGCCACTGGCCGGAGCACCACCT
CCGCCACCCCCTCCTCCGGGCAGTGGTAGCGCCCCGCCACCGCCACCACCTGCGCCTGGA
GGCGGCGCAATACCGCCTCCACCACCGCCCATGAGTGCATCACCCTCTAAGACGCCGATC
TCACCCGCTCCACTGCCCGATCCCGCCGAGGGCAATTGGTTTCAGCGCACAAATACCATG
CGCAAGAGTGCAGTTAACCCGCCGAAGCCGATGCGTCCATTATATTGGACGCGGATAGTG
ACGAGTGCCCCGCCTGTGCCACGCCCCCCATCGGTGGCCAATTCCACGGACAGCACGGAG
AACAGCGGGAGCTCACCCGATGAACCACCGGCTGCTAGTGGTGCAGCCCCGCCCACTAAG
GAGATCTGGACGGAGATCGAGGAAACGCCACTGGATAATATCGATGAGTTTACGGAGCTC
TTTTCCCGCCAAGCAATTGCGCCCGTTAGCAAGCCGAAGGAACTGAAGGTCAAGCGGGCC
AAGTCGATCAAGGTTCTCGATCCCGAGAGGTCCCGAAATGTGGGCATTATCTGGCGAAGT
CTGCATGTGCCGTCCAGCGAAATCGAGCATGCTATATATCACATAGACACATCGGTGGTC
AGTTTGGAGGCACTGCAGCACATGAGTAACATTCAGGCGACAGAGGATGAGCTGCAGAGG
ATCAAGGAGGCAGCCGGCGGAGAGATTCCGCTCGATCATCCCGAACAGTTCCTCCTGGAC
ATATCTTTGATTTCCATGGCCAGCGAGAGGATATCCTGCATTGTCTTCCAGGCGGAATTC
GAGGAGTCTGTAACTCTGTTGGTTCGAAAGCTGGAAACCGTTTCCCAGCTTTCGCAGCAA
TTGATCGAAAGTGAGGATTTGAAGCTGGTCTTCTCCATTATCCTAACCCTGGGCAACTAT
ATGAACGGAGGCAATCGACAGCGGGGACAAGCAGATGGCTTCAATCTGGATATTCTAGGC
AAGCTTAAGGACGTCAAGTCCAAGGAATCGCACACCACCTTGCTCCACTTCATTGTTCGC
ACCTACATTGCGCAGCGGAGAAAGGAGGGAGTGCATCCGCTGGAAATCCGATTGCCAATT
CCAGAACCAGCGGACGTCGAACGAGCCGCACAAATGGATTTCGAGGAGGTGCAGCAGCAG
ATCTCCGATCTCAACAAGAAGTTTCTGGGTTGCAAGAGGACTACGGCCAAAGTGTTGGCC
GCCTCCCGTCCGGAGATCATGGAGCCATTCAAGTCCAAAATGGAGGAATTCGTGGAGGGG
GCGGACAAGTCCATGGCGAAGCTTCATCAATCTCTCGAGGAATGCCGCGAGCTCTTCCTG
GAGACCATGCGCTTCTATCACTTCTCACCCAAAGCCTGCACCCTAATTTTGGCCCAGTGT
ACGCCGGACCAGTTCTTCGAGTACTGGACGAATTTCACCAATGATTTCAAGGATATTTGG
AAGAAGGAGATAACCAGTCTCTTGAATGAATTAATGAAGAAATCGAAGCAAATTGAGTCG
CGTCGCAACGTTTCCACCAAGGTGGAAAAGTCCGGACGGATTTCCCTCAAGGAGCGCATG
CTGATGAGGCGCAGCAAAAAC
>Dmel_capu
ATGGCCTTGCAGCTAGGCAAGAAGTTGGCCCAGGTTTTGGGCAGTGGAGCGGGCTCACCT
TTGACCCCCGGCACAATGGAGGCAGCGGGTTCGGGCTCACCGCTGGCAAATGGAGAGCTC
TTCAACGTCTCCAAGGCCAAAAAGGTAGAGCTACAGAACCTTTCGTCTCGATTCACAGCC
GCCGTCACCCAAACACCGCCAGGTGTCACGTCCACTCCCAATGAATCAGGAGTCACAGGA
CCTGCAGGACCTTTGGGGGCTACAACATCCTCGCCGTCGCTGGAAACGCAATCAACTGTT
ATAATTTCGTTTAAATCATCTCAAACACCTGTGCAGTCTCAAACGAATTCTGCAGCCTCC
GAAAATGTTGAGGATGACACAGCGCCCCTGCCACTTCCACCGCCGCCCCCCGGCTTCGGT
ACGCCCACCACGCCCCTTTTGTCAAGCAATGTGCTGAAGAAGGTCGCCAGCTTCACGGTC
GAGAAGTCTTCGGCGGGCAATAATAGCTCGAATCCTCCGAATTTGTGCCCCACCAGTGAC
GAGACCACCCTCTTGGCCACACCATGTTCTTCATCGCTGACGGTGGCAACCCTGCCGCCC
GAAATCGCCGTGGGCGCAGCGGGGGGCGTGGCCGGGGGTGCTGGTTCGCGACGCGGCTCA
TCTTATGTACCGGAAAAGTTAAGCTTCGCTGCATATGAAAAGTTCGAAGGTCAAATGCTA
ATAAAATGGCTAATCTCAACGATGAAGAGTTCCAGCGGTGATGCTAATTTTAATCTGGCG
TTGCAGTGCAATAATCTCAAATATCCCTATGAAATGTACCAATGGACGCACACGGAGCAG
CCAACCACCTCATTGCCCCTGACCCCTGGCAAGCTGGACAAGGTGGCGGCTTGGCCATTT
TCCAGCACACCATCCGGTATTCGAGCGCTGGAGTCCGCATCGCTGGCGTCCTTGGGAGCA
GGTGGGGTGGCGGGTTCTTTGGCAACCATTGCCACCGCATCCACAGCCTCATCGGACAAT
CAGAAAACCCTGCAGCAGATCCTCAAGAAGCGTCTACTCAACTGCACGACCTTGGCCGAA
GTTCATGCGGTGGTAAACGAGCTGCTGAGCAGCGTGGATGAACCACCGCGTCGTCCATCG
AAGAGATGTGTGAATCTCACGGAGCTGCTGAACGCCAGTGAGGCTACCGTTTATGAATAC
AACAAGACTGGAGCGGAGGGCTGTAGCTTTACGGATGCGGAAACCCAAACGGAAAGCGAG
GATTGCGAGGGCACCTGCAAGTGCGGCCAATCCTCGACGAACGAAAGTGCAAAGGAAGAT
GGGGAAAAGCCCCACGCCGTTGCCCCGCCGCCTCCGCCACCTCCTCCGCCGCTGCACGCC
TTTGTTGCGCCGCCTCCTCCTCCTCCACCACCACCACCGCCACTGGCCGGAGCACCACCG
CCGCCACCTCCGCCTCCGGGCAGTGGTAGTGCCCCGCCGCCACCTCCACCCGCACCCGGC
GGCGGCGGCATACCGCCTCCACCACCGCCCATGAGTGCATCCCCCTCCAAGACGACAATC
TCACCCGCTCCACTGCCCGATCCCGCCGAGGGCAATTGGTTCCATCGCACAAATACCATG
CGCAAGAGTGCAGTTAACCCGCCGAAGCCAATGCGTCCTTTATATTGGACACGGATAGTG
ACGAGTGCGCCGCCTGCGCCACGCCCCCCATCGGTGGCCAATTCCACGGACAGCACGGAG
AACAGCGGGAGCTCACCCGATGAGCCTCCGGCTGCGAATGGTGCAGCTCCGCCCACAAAG
GAGATCTGGACGGAGATCGAGGAAACGCCATTGGATAATATCGATGAGTTCACGGAACTC
TTTTCCCGCCAAGCCATTGCGCCCGTTAGCAAGCCCAAGGAGCTGAAGGTCAAGCGAGCC
AAGTCCATCAAGGTACTCGATCCGGAGAGATCGCGAAATGTGGGCATAATCTGGCGGAGT
TTACATGTGCCGTCCAGCGAAATCGAGCATGCTATCTACCACATAGACACATCGGTGGTC
AGTTTGGAGGCGCTGCAGCACATGAGCAACATTCAGGCGACAGAGGATGAGCTGCAGAGA
ATCAAGGAGGCAGCCGGCGGCGATATTCCGCTCGATCATCCCGAACAGTTCCTGCTGGAC
ATATCCCTAATTTCCATGGCCAGCGAGAGGATTTCCTGCATTGTCTTTCAGGCGGAATTC
GAGGAGTCCGTAACGCTGTTGTTTCGAAAGCTGGAAACGGTGTCCCAGCTATCGCAGCAA
TTGATCGAGAGCGAGGATTTGAAGCTGGTCTTCTCCATCATCCTTACGCTGGGCAACTAT
ATGAACGGTGGCAACCGGCAGCGCGGACAAGCGGATGGCTTCAATCTGGATATTCTGGGC
AAGCTTAAGGATGTCAAGTCCAAGGAATCGCACACCACCTTGCTCCATTTCATTGTGCGC
ACCTACATTGCGCAGCGGCGAAAGGAGGGAGTGCATCCCCTGGAGATCCGCTTGCCCATC
CCAGAGCCAGCCGATGTGGAGAGAGCCGCACAAATGGACTTCGAGGAGGTGCAGCAGCAG
ATCTTCGATCTCAACAAGAAGTTCTTGGGTTGCAAGAGAACGACGGCCAAAGTTTTGGCC
GCCTCGCGTCCCGAGATCATGGAGCCCTTCAAGTCCAAAATGGAGGAGTTTGTGGAGGGG
GCGGACAAATCGATGGCCAAGCTGCATCAATCCCTTGACGAGTGTCGCGATCTCTTTTTG
GAGACCATGCGCTTCTACCACTTCTCACCCAAAGCCTGCACCCTAACGTTGGCCCAGTGC
ACGCCCGACCAGTTCTTCGAGTACTGGACGAATTTCACCAATGATTTCAAGGACATTTGG
AAGAAGGAGATCACCAGTCTCCTGAATGAATTAATGAAGAAATCGAAGCAAATCGAATCG
CGTCGCAACGTATCCACCAAGGTGGAGAAGTCCGGACGGATTTCGCTGAAGGAGCGCATG
CTGATGAGGCGTAGCAAGAAC
