# Supplementary material for: Contrasting patterns of molecular evolution in metazoan germ line genes
Source: BMC Evol Biol. 2019 Feb 11;19:53. doi: 10.1186/s12862-019-1363-x (PMC6371493; doi:10.1186/s12862-019-1363-x)
Supplement: Supplementary file 2 — Alignments. (ZIP 213 kb) [file 12862_2019_1363_MOESM2_ESM.zip › Alignments_avail_on_request/Caen_puf_final.fas]

>CE_puf-8
atgagtcgtccgatttcaattgggaatacatgcacatttgatccttcagcttctccgatt
gaatctcttgggaggagcatcggtgctcagaaaatagtggatagtgtatgctctccgatt
agatcgtatggccgtcatatttctaccaatccaaaaaatgaacgccttcccgatacacca
gagtttcaatttgccacttacatgcatcaaggaggaaaagtaattggccagaatacattg
cacatgttcggaactccaccatcgtgttattgtgctcaagaaaatattccaatcagctct
aatgtcggtcatgtcagtactaataacaactacatgaatcatcaatacaatggttctaat
atgttttcgacacaaatgctacaagcatataatgatttacaaatgcaccaagcgattcgt
gtaccggttccgtctgccacaggcatattttcaaatccctacagggaaccaacaaccacc
gacgatcttctaactagatatcgtgcaaatatgaagaatttaaaattatcagacattcgt
ggagcactgttgaagtttgccaaagatcaagttggctcgagattcattcaacaggaactt
gcttccagtgacagattcgagaaggactctatatttgatgaagtcgtttccaatgctgat
gagctcgttgatgatattttcggcaactacgtagtgcagaaattcttcgaatatggcgaa
gaaaggcattgggctcggctcgtcgatgcaataattgatcgtgtaccagaatacgcgttt
caaatgtatgcctgccgtgttcttcagaaagctttggaaaaaatcaatgagccacttcaa
ataaaaattctttctcaaatccgacacgtcatccatcgttgtatgaaagatcaaaatgga
aaccacgtggttcagaaggccatagagaaagtcagtccacagtacgtccaattcattgtc
gatacgcttctagaatccagcaacacaatttacgagatgtctgtggatccctacggttgt
cgtgttgtccaacgttgtctcgaacactgcagtccttcgcagacgaagcctgttatcggc
caaattcataaacgtttcgacgaaattgcaaataatcagtacggaaactatgtggttcaa
cacgtcattgaacatggaagtgaagaggatagaatggttattgttactcgtgtctccaac
aatctattcgagtttgccacccacaagtactcgtcgaacgttatcgaaaaatgtttggaa
caaggcgcagtttatcacaagtccatgatcgtaggagctgcgtgtcaccatcaggaagga
tctgtaccgattgttgtccaaatgatgaaagatcagtacgccaactacgttgttcagaaa
atgttcgatcaggttacatcagaacagcgccgtgaactcatcctaactgttcgtccacac
attcccgttttgagacaattccctcatggaaagcacattcttgcaaaacttgaaaaatat
tttgtcatgagctatccataccaagatcagggatct
>WBGene00163189_CBN24464_cbre
ATGAGTCGTCCGATTTCAATAGATAATCACTGTGAATCGGATCCGGTGGCTTCCCCAATC
GAGTCGCTTGTGAAGAGTTTTGGTGCTCAACAGATAGTTGATAGTGTTTGTTCCCCAATT
AATGCTTGCGGCCGCCACATTGCAATTAATCCAAAAAATGAACGATTACCAGATACACCC
GAATTCCAATTTAGTGCTTACATGACTTCAGGTGGAAGAGCTTTGGGACAGAACACATAT
TACATGTTTGGTACTCCACCATCCTGTACTTGTTCACAAGAAAACATTCCAATTAACAGT
CTTAATCCTCATATGTGTGGTAATAACAACTATATGAATCCGCAATGGATTGCTTCTCCC
ATGATTTCGACACAGATTATGCATGCGTTTACTGATCCTCAAATGCACCAAGTGATACGT
GTCCCACTTCCGTCTGCAACGGGAATTTTCGCTAGCACTGTTCGAGAGAACGCAGTCGCC
TGTGATCTGTTAACCAGATATCGTTCCAATATGAAAGGATTGAAGTTATCCGATATTAAA
GGAAATCTGCTAAAATTCGCCAAGGACCAAGTTGGATCCAGATTCATTCAACAAAAACTT
GAGTATTGTGACAAAAAAGAAAAAGATTCCATTTTTGATGAAGTAGTTGCCAATGCTGCT
GAACTTGTCGACGATATTTTTGGAAACTATGTTGTTCAAAAGTTTTTTGAATATGGAGAA
GAAAAACATTGGGCGAAACTCGTTGATGCTGTGGTTGAACGCGTTCCCGAATATGCATTC
CAGATGTATGCTTGCCGCGTTCTTCAGAAAGCATTGGAGAAAGTCAACGAGCCGCTTCAA
ATAAAGATCCTCAATAAAGTTCGTCATGTCATTTATCGTTGTATGAAAGATCAAAATGGA
AATCACGTCGTTCAAAAAGCAATCGAGAAAGTTGGTCCAGAGTACATTCAATTTATCGTC
GACACATTGCTGAAAAATCATAAAACCGTTTTCGACATGTCCGTTGATCCCTATGGTTGT
CGGGTGGTTCAAAGATGTTTAGAGCATTGCATTCCGAAGCAAACGAGGCCAATCATTGAA
CGCATTCTCGAGCGCTTCGACGAAGTCACAAACAACCAGTATGGAAACTACGTGGTTCAA
CATGTCATTCAACACGGAACTGATGAAGACCGTATGTTCATTATTAAGCGAGTTGCCGAA
AAACTGTTCGAGTTTGCTACCCACAAATACTCATCAAACGTCATTGAGAAATGCTTAGAG
GAGGGTACAGTCTACCATAAGAATATGATTGTGCGGTCTGCATGTAATCAGCCGGAAGGG
AATATGCCAGTTGTTGTGCAGATGATGAAAGATCAATACGCAAACTACGTCGTCCAAAAG
ATGTTCGACCAAGTAACAACAGATCAAAGACGTGAGCTGATTCAAACTGTTAGACCACAT
ATTCCGGTATTGAGACAATTTCCGCACGGCAAACACATTCTCGCAAAACTCGATAAGTAT
TTCATCATCAACTACCCATATCAGGATCCAGGAAAA
>WBGene00033942_CBG13130_cbri
ATGAGTCGGCCAATCTCGATTGCAAAAACTGATGATTCTGAAACAGTGGCTTCTCCAACA
GAGTCGCTAGTGAAGAGTATTGGTGCTCAACAAATAGTCGATAGCGTCTGTTCACCATTA
AAGTCCTACGGTCGTCACATTGCTGTCAATCCCAAAAATGAGCATCTCCCAGATACTCCA
GAATTTCAATTCGCAGCTTTTATGCATCAAGGAGGAAGAGTCATAGGACAAAACACTGTG
CACATGTTCGGTACACCTCCATCATGCGCGTGTACTCAAGAAAACATACCAATTAACAAC
ATGAACATTCATATGAGTACCAACAATAACTACCTGAATCCCAACTGGAACGCGAACCCA
ATATTTTCCACACAAATGATACACGCATGTTCCGATCTTCCGATTCACCAAGTTATGCGT
ATTCCAATTCCTAACGCCACGGGAGTTTTTGCTAACACCAATAGAGAAACTGCGACTTCA
GATGACCTGCTAACTAGATTTCGTTCTAACATGAAAGGCTTGAAACTGTCTGACGTTCGA
GGAATGCTTCTCAAGTTTGCGAAAGATCAAGTGGGTTCGAGATTCATCCAGCAAAAACTA
GAATTCTGCGATATTAATGAAAAAGATGCCATCTTTGATGAAGTGGTGGATAATGCTGCC
GAGCTAGTGGATGATATTTTCGGAAACTACGTCGTTCAAAAGTTTTTCGAGTACGGAGAG
GAAAAACACTGGACTCGTCTAGTCGATGCTGTCGTGGACCGTGTTCCTGAGTATGCTTTC
CAAATGTATGCATGCCGTGTGCTTCAGAAGGCGTTGGAAAAAGTCAACGAGCCTCTGCAA
ATAAAGATTCTCTCTCAAATTCGCCATGTTATTCATCGTTGCATGAAAGATCAGAACGGG
AATCATGTCATTCAAAAAGCTATAGAGAAGGTCAGCCCGCAGTACATTCAATTCATTGTC
AATACTCTCATGGAGAACCCTGATAACATTTTCGACATGTCTGTTGATCCGTATGGATGC
CGCGTCGTACAACGCTGTCTCGAACATTGCATTGCATCTCAGACGAGACCCATCATTGAA
CGCATTCACGAGCGATTTGACGACATCGCTAACAACCAATATGGAAATTACGTGGTTCAG
CATGTTATTCTACATGGAACAGAAGCCGATCGTCTGCTCATTGTCACAAGAGTCTCGGAA
AACTTGTTCGACTTTGCCTCTCACAAGTATTCATCGAACGTCATCGAGAAATGCTTGGAA
CGAGGTTCGATTCATCACAAAAACATTATTGTGAGAGCTGCATGTAGTCAACCGGACGGA
ACGATGCCAATCGTGGTTCAAATGATGAAAGATCAATATGCTAACTATGTCGTTCAGAAG
ATGTTTGAGCAAGTTACACCCGAACAACGTCGTGAACTGATTCTAACCGTCAGATCCCAC
ATCCCTATTTTGAGACAGTTCGCTCACGGAAAGCACATTCTCGCAAAGCTTGATAAGTAT
TTCGTCATGAATTACGGATATCACGAACCAGGAACG
>WBGene00084758_CRE26150_crem
ATGAGTCGACCAATTTCAATTGCAAACACACAGAAGTCTGAACCGGTGGCTTCTCCGACT
GAGTCGCTTGTGAAAAGTATAGGTGCCCAACAAATAGTGGATAGTGTTTGTTCTCCTTTA
AAATCGTATGGTCGTCACATCTCTAACAATGTCAGAAATGAACTTCTACCAAATACTCCA
GAGTTTCAATTCTCCACTTACATGCATCAAGGAGGAAAAGTTCTTGGACAAAACACCTTG
TACATGTTTGGCACTCCACCATCTTGTGCATGTGCTCAGGAAAACATCCCTATTAACAAC
TTGAGTCTTCACTTGAATAGCAACAATAACTACCTGAATCCGAACTGGAATGCGCCTTCG
ATGTTCTCGACCTCTCCACTGCACTCATGTACCGATATCCCCATTCACCAAGCTTTGCGT
GTTCCAGTGTCTTCCGCCACAGACATATTTTCTCCTCCTAGCAGAGAAAGCACATCTCCT
GACGACCTTTTGTCCAGATATCGCTCTAACATGAAGGGTCTGAAGTTGTCTGATATTCGA
GGACAAGTGATCAAGTTTGCCAAAGATCAAGTCGGCTCCAGATTCATACAGCAAAAACTA
GAGTTTTGTGACAGCAAAGAGAAAGATGCGATTTTCGATGAAGTTGTCGCACATGCTCCC
GAACTCGTCGACGACATCTTCGGCAACTACGTCGTACAGAAATTTTTCGAATACGGAGAA
GAGAAACATTGGGCTCGTCTCGTTGATGCTGTTGTGGATCGTATCCCAGAGTACGCATTC
CAAATGTATGCCTGCCGAGTTTTGCAAAAAGCTTTGGAGAAAGTCAGTGAGCCACTTCAA
ATAAAAATTCTCGCTCGAGTTCGTCACGTCATTCACCGTTGCATGAAAGATCAGAACGGA
AATCACGTCATTCAAAAAGCTATAGAGAAAGTCAGCCCACCGTACGTTCAGTTCATTGTG
AGTACACTATTGGAAAATCCTGACACGATTTATGATATGTCAGTCGATCCTTATGGATGT
CGTGTAGTGCAACGTTGCTTGGAACATTGTATCCCGCAACAGACGAGACCGGTCATCGAA
CGTATACACGAACGTTTCGACGATATTGCTAATAATCAGTACGGAAACTACGTTGTTCAA
CACGTTATTCTTCATGGATCAGATGCTGATAGAATGCTCATTGTCAATCGTGTTGCTGAT
AACTTGTTCGAATTCTCAACACACAAATACTCATCAAACGTCATTGAAAAGTGTTTGGAA
CGAGGAGCAATTCATCACAAGGCGATGCTGGTAGGAGCCGCATGCAGTCAACCGGAGGGT
TGTATGCCGATCGTTGTCCAAATGATGAAAGACCAATACGCTAACTACGTGGTCCAGAAG
ATGTTCGATCAAGTAACTTCCGATCAACGTCGTGAACTGATTCTGACTGTCAGATCTCAC
ATCCCCGTTTTGCGCCAGTTCCCACACGGCAAACACATTCTCGCGAAGCTTGATAAATAC
TTCGTTATGAACTACGGATATTCGGATTCTGGAAGT
