# Supplementary material for: Contrasting patterns of molecular evolution in metazoan germ line genes
Source: BMC Evol Biol. 2019 Feb 11;19:53. doi: 10.1186/s12862-019-1363-x (PMC6371493; doi:10.1186/s12862-019-1363-x)
Supplement: Supplementary file 2 — Alignments. (ZIP 213 kb) [file 12862_2019_1363_MOESM2_ESM.zip › Alignments_avail_on_request/Dros_par1_final.fas]

>Dmel_par1_FBpp0085653
ATGGGCCAAACTTCCAGTCACCGGCATATGCACCACAGTAGCAATAACAACAACAAGGAG
GAACCACCACAACCGGCTTCACAGTTTGGAAATCGTCGAACCTCTACCCGCAAGTCGACT
TCGTCTTCGAAACATTACCCCACATTGGTGCAACCATTGCGTAAGGATGAGCTCTCCCTT
CTGCGAGATTCACTCCTGCGCAATGGAAGCATTATGCGCAAGAACCCGGAACGTCGTCCG
GTGACGATCAGTGAGCTGAAACCAGTTAATCCCGGTCAGGGGACTTCTGGTAGCGTCCTG
CCCATCACAGCAGAGGATGCAGCCGGTGGCAGCAGCAGTAGCACCACCCAACTGATGGCC
TTTCAACTGCCCGTGGATCGCAGTGCCAAGACTGACGACCTGGCTTCCGATTCCGCGGCT
GCAGCAGCAGCAGTTGTGGCGCCCAAGGAGGGGCGCAATGAGTTTTATATTGTCGGAGAT
GGCTATCATCGGACGGATCACTGCTACTACCGCAGTCCCAATGGCGATTTCCACAAACTG
CCATCGGACTCCTTTCACAAGATGTCCGAGGGCTGTTTTGTGCGAATGGCAGATGGAGTC
TTCCGTCGCCTAGAGGTACCCACCAAGGCTCAAATATCCCGAAGATCCAGCAAGGCAGAG
GAAATAGGCGATGCCACAAGTCAGGGAAATGGCAGTGCCGCCACCAATGTGAAGAGCCAA
TTGATGAGGTTTCTTAATCGCTCCAAGAGCCACACACCCGCAACCATTGCCAAGCTGCAG
CGTGAAAAGGAGGAGGCTCGGGCGGAACGAAAGCAGCGGCTATCGAACGCTCTGCGGCAG
AAGAATCTGGCGGCCACAAATGCAGCCTCTGCTGCGGCGGGGAACTCATCCTATGCAAGC
GGTGGTGGGGGTGGCACCGTAAGCAGTCGGAACAATAAGATCGTGGTGACAATGATCGAG
AACGGCGGCTTGCCCATTGTGGCCACCAGCAAGGCGGAAAGGCCCAAGGCCAAGGAGTCG
GCATCATCCAGTGACAAGGCTCGCAACTCGAGG
>FBpp0366532_Dere
ATGGGCCAGACTTCCAGTCACCGGCAGATGCACCACAGTAGCAATAACAACAACAAAGAG
GAACCACCACAACCGGCTTCACAGTTTGGAAATCGACGAACCTCTACCCGCAAATCGACT
TCGTCTTCGAAACATTACCCCACATTGGTGCAACCATTGCGTAAGGATGAGCTCTCCCTC
CTGCGAGATTCACTTCTGCGCAATGGAAGCATCATGCGCAAGAACCCGGAACGTCGTCCG
GTAACGATCAGTGAGCTGAAACCAGTTAATCCCGGCCAGGGGACTTCGGGTAGTGTCCTG
CCTAACACAGCAGAGGATGCAGCTGGTGCGAGCAGTAGTAGCACCACCCAATTGATGGCC
TTTCAACTGCCCGTGGATCGAAGTGCCAAGACTGACGATCTGGCTGCCGAATCCTCGGCA
TCAGCAGCAGCAGTAGTGGCGCCCAAGGAGGGGCGCAATGAGTTTTATATTGTGGGAGAT
GGCTATCATCGGACGGATCACTGCTACTACCGCAGTCCCAATGGCGATTTCCACAAACTG
CCATCCGACTCCTTTCACAAGATGTCGGAGGGCTGTTTCGTGCGAATGGCCGATGGCGTC
TTCCGTCGCCTAGAGGTACCCACCAAGGCTCAAATATCCCGAAGGTCCAGCAGGGCAGAG
GAAATAGGCGATGCCACAAGCCAGGGAAATGGCAGTGCCGCCACCAATGTGAAGAGCCAA
CTGATGAGGTTTCTCAAGCGCTCCAAGAGCCACACGCCCGCCACTATTGCCAAGTTGCAG
CGGGAAAAGGAGGAGGCCCGAGCGGAACGAAAGCAGCGGCTATCGAACGCCCTGCGGCAG
AAGAATCTAGCGGCAACAAATGCAGCCTCAGCTGCGGCGGCGAACTCATCCTACGCAACC
GGTGGTGGGGGTGGCACCGTTAGCAGTCGAAACAATAAGATCGTGGTGACAATGATCGAG
AACGGCGGCTTGCCCATTGTGGCCACCAGTAAGGCGGAAAGGCCCAAGGCCAAGGAGTCG
GCATCATCCAGTGACAAGGCTCGCAACTCGAGG
>FBpp0209861_Dsim
ATGGGCCAGACTTCCAGTCACCGGCAGATGCACCACAGTAGCAATAACAACAACAAGGAG
GAACCACCACAACCGGCTTCACAGTTTGGAAATCGTCGAACCTCTACCCGCAAATCGACT
TCGTCTTCGAAACATTACCCCACATTGGTGCAACCATTGCGTAAGGATGAGCTCTCTCTC
CTGCGAGATTCACTTCTGCGCAATGGAAGCATTATGCGCAAGAACCCGGAACGTCGTCCG
GTAACGATCAGTGAGCTGAAACCAGTTAATACCGGGCAGGGGACTTCGGGTAGTGTCCTG
CCTATTACAGCAGAGGATGCTGCTGGTGGGAGCAGTAGTAGCATCACCCAACTAATGGCC
TTCCAACTGCCCGTGGATCGAAGTGCCAAGACTGACGACCTGGCTGCCGAATCCTCGGCT
TCAGCAGCAGCAGCTGTGGCGCCCAAGGAGGGGCGCAATGAGTTTTATATTGTGGGAGAT
GGCTATCATCGGACGGATCACTGCTACTATCGCAGTCCCAATGGCGATTTTCACAAACTG
CCATCCGACTCCTTTCACAAGATGTCGGAGGGCTGTTTCGTCCGAATGGCCGATGGGGTC
TTCCGTCGCCTGGAGGTACCCACCAAGGCTCAAATATCCCGAAGATCCAGCAGGGCAGAG
GAAATAGGCGATGCCACAAGCCAGGGAAATGGAAGTGCCGCCACCAATGTTAAGAGCCAA
CTGATGAGATTTCTAAAGCGCTCCAAGAGCCACACGCCCGCCACTATTGCCAAGTTGCAG
CGGGAAAAGGAGGAGGCCCGAGCGGAACGCAAGCAACGGCTATCGAACGCCCTGCGGCAG
AAGAATCTAGCGGCCACAAATGCAGCCTCAGCTGCGGCGGCGAACTCATCCTACGCAAGC
GGTGGTGGTGGTGGCACCGTAAGCAGTCGGAACAATAAGATTGTGGTGACAATGATCGAA
AACGGCGGCTTGCCCATTGTGGCCACCAGTAAGGCGGAAAGGCCCAAGGCCAAGGAGTCG
GCATCATCCAGTGACAAGGCTCGCAACTCGAGG
