# Supplementary material for: Contrasting patterns of molecular evolution in metazoan germ line genes
Source: BMC Evol Biol. 2019 Feb 11;19:53. doi: 10.1186/s12862-019-1363-x (PMC6371493; doi:10.1186/s12862-019-1363-x)
Supplement: Supplementary file 2 — Alignments. (ZIP 213 kb) [file 12862_2019_1363_MOESM2_ESM.zip › Alignments_avail_on_request/Apis_vasa_final.fas]

>Amel_XM_006571702.2_vasa
ATGGCTGATGACTGGGGTAAAACTGTTTCTTACAATAAAAAAGATGAATCTTACTTTGAT
GAAGGTGGACGTAGTTATGGAAAAGGAAGAGGATTCATAATACAAAATAACAATAACGAT
GATTGGTCTGTGGGTAAAAAAAATTCCAATAGTGGAACTATAAATGAAAGTGAATTCAAC
GATGAGAATTATTGGCAATGTAACGATAAAAAGACCGATATTGAAGAAACTGGTAGAGGT
AAAGGTAGAGGTCATGGTAAAGGAGGATCTAGAGGAAGAGGAGGCAATCGTGGAAGAACA
GGATTTAATAATAAAAATAAAGATGGTGATGATAATAATGAGGATAACGATTATGGTAAT
CAGGATAATAGAAACGATAGACGAAAAAAAACATTTGCTGCTCGAGAAGATAATGACGAA
GAAGAAGCAAAGCCTAAAGAACAATATATTCCACCAGAATTACCTAACGATGAAAAGTTA
TTTGAAAATGGTGTCGAGATAGGCATTAATTTTGATAAATATGATAATATTCAGGTTAAC
GTGAGTGGAGATAATGTGCCTCAACCGATAGAAAGTTTCGAGGCAGCTGGCCTTAGAAAT
ATTGTTTTAGACAATATAAAAAAGTCTGGATATAAAAAACCTACTCCCGTACAGAAACAT
GCTTTGCCAATTATCATGAATGGTAGAGATTTAATGGCTTGTGCTCAAACTGGTTCAGGA
AAAACTGCTGCGTTCGCAGTCCCTATTATAAATACATTATTAGAGAGATCTGTCGATTTG
GTTGTAACTTCGACATATTGCGAACCACAAGTTGTCATCGTGTCGCCCACTCGAGAACTT
ACCATACAAATATGGCAACAAATTGTCAAATTTTCGCTCAATTCAATTTTGAAAACTGTA
GTCGCATATGGTGGAACATCCGTTATGCATCAAAGAGGAAAGTTGTCTGCTGGTTGCCAC
ATACTCGTAGCAACACCTGGAAGATTATTAGATTTTGTAGAAAAAGGAAGAGTAAAATTT
TCTTCCGTACAATTTCTCGTATTGGATGAAGCTGACCGTATGTTAGACATGGGATTTTTA
CCTAGTATCGAAAAAATGGTGGACCACGAGACTATGGTTCCTTTAGGCGAAAGACAAACG
TTAATGTTTTCCGCCACTTTCCCGGACGAAGTGCAACATTTGGCAAGAAGATTTTTAAAC
AATTATTTGTTCCTTGCGGTTGGTATCGTAGGTGGAGCTTGTTCAGACGTGGAACAAAAC
TTTTACGAAGTTGCTAGAAATAAGAAAAAAGACTTGCTCAAAGAAATATTAGAAAGGGAA
AATGATTCGGGTACGTTAGGTGGCACTCTAGTATTCGTTGAGATGAAAAAGAAAGCCGAT
TTTATTGCCGTTTTCTTATCCGAGAATAATTATCCTACCACCAGTATTCATGGCGATAGA
TTACAGAGACAAAGGGAAGAAGCATTAGCCGATTTCAAAAGTGGAAGGATGTCCATTTTA
GTAGCTACAGCGGTGGCTGCAAGAGGTTTAGACATTAAAAATGTTTCGCACGTTATAAAT
TACGACTTGCCAAAAGGGATTGACGAGTACGTTCATCGAATTGGAAGAACTGGACGTGTA
GGAAATCGAGGAAGAGCGACTTCTTTCTTCGATCCTGAAGAAGATGCACCATTGCGAGGT
GATCTTGTCAGAATATTGAAACAAGCAAATCAATCCGTACCAGATTGGATGATGGGTGGA
AACGCGAATAGGAATTTCATGCCTGGAAGAGGTATAAGCAAATTTGGAGGTGAAGATGTT
AGAGAGTCTGAAGCATTCGCGGAAGAATATACGGAAGAAGCGTATTCCGTAGCACAAGAA
CCGGAAGAAGAATGG
>Acer_XM_017067089.1
ATGGCTGATGACTGGGGCAATACTGTTTCTTACAATGAAAAAGATCAATCTTATTTTGAT
GAAGGTGGACGTAGTTATGGAAAAGGAAGAGGATTTATAATACAAAATAACAATAACGAT
GATTGGCCTGTGGGTAAAATAAATTCCAATATTGGAATTATAAATGAAAGTGAATTCAAC
AATGAAAATTATTGGCAATGTAACGATAAGAAGATTGATATTGAAGAAACTGGTAAAGGT
AAAGGTAGAGGTCATGGTAAAGGAGGATCTAGAGGAAGAGGAGGCAATCGTGGAAGAACA
GGATTTAATAATAGAAATAAAAATGGTGATGATAATAATGAGAATAACGATTATGGTAAT
CAGGATAATAGAAACGATAAACGAAAAAAAACATCTGCTGCTCGAGAAGATAATGATGAG
GAAGAAGCAAAGCCTAAGGAACAATATATTCCGCCAGAATTACCTAATGATGAAAAATTA
TTCGAAAATGGTGTCGAGATAGGCATTAATTTTGATAAATATGATAATATTCAGGTTAAC
GTGAGTGGAGAGAATGTCCCTCAATCGATAGAAAGTTTTGAGGCAGCTGGTCTTAGAAAT
ATTGTTTTAGACAATATAAAAAAGTCCGGATATAAAAAACCTACTCCTGTACAGAAACAT
GCTTTGCCAATTATTATGAATGGTAGAGATTTAATGGCTTGTGCTCAAACTGGTTCAGGA
AAAACTGCTGCATTCGCAGTCCCTATTATAAATACATTATTAGAGAGATCTGTCGATTTG
GTTGTAACTTCGACATATTGCGAACCGCAAGTTGTCATCGTGTCGCCCACTCGAGAACTT
ACCATACAAATATGGCAACAAATTGTTAAATTTTCACTCAATTCGATTTTGAAAACTGTA
GTTGCATATGGTGGAACATCTGTTATGCATCAAAGAGGAAAGCTTTCTGCTGGTTGCCAC
ATACTTGTAGCAACACCTGGAAGATTATTAGATTTTGTAGAAAAAGGAAGAGTAAAATTT
TCTTCTGTACAGTTTCTCGTATTGGATGAAGCTGATCGTATGTTAGACATGGGATTTTTA
CCTAGTATCGAAAAGATGGTGGATCACGAGACTATGGTTCCTTTAGGTGAAAGGCAGACA
TTAATGTTTTCTGCCACTTTCCCGGATGAAGTGCAACATTTGGCAAGAAGATTTTTAAAC
AATTATTTGTTCCTTGCGGTTGGTATCGTAGGTGGAGCTTGTTCAGACGTGGAACAAAAC
TTTTACGAAGTTGCTAGAAATAAGAAAAAAGACTTGCTCAAAGAAATATTAGAAAGAGAA
AATGATTCGGGTACATTAGGCGGAACTCTAGTATTCGTCGAGATGAAAAAGAAAGCCGAT
TTTATTGCTGTTTTCTTATCTGAGAATAATTATCCTACTACCAGTATTCATGGCGATAGA
TTACAGAGACAAAGGGAAGAAGCATTAGCTGATTTTAAAAGTGGAAGGATGTTCATTTTA
GTAGCTACAGCAGTTGCTGCGAGAGGTTTAGACATTAAAAATGTTTCGCACGTTATAAAT
TACGACTTGCCAAAAGGGATTGACGAGTACGTTCATCGAATTGGAAGAACTGGACGTGTA
GGAAATCGAGGACGGGCGACTTCTTTCTTCGATCCTGAAGAAGACGCACCATTGCGAGGT
GATCTTGTCAGAATATTGAAACAAGCAAATCAATCCGTACCAGATTGGTTAATGGGTGGA
AACGCGAATAGGAATTTCATGCCTGGAAGAGGTATAAGCAAATTTGGAGGCGAAGATGTT
AGAGAGTCTGAAATATTTGCGGAAGAATATACGGAAGAAGCATATTCCGTACCACAAGAA
CCGGAAGAAGATTGG
>Ador_XM_006623271.1
ATGGCTGATGATTGGGGCAAAACTGTTTCTTATAATGAAAAAGATCAATCTTACTTTGAT
GAAGGTGGACGTAGTTATGGAAAGGGAAGAGGATTTATAATACAAAATAACAATAACGAT
GATTGGCCTGTGGGTAAAAAAAATTCCAACAGTGAAACTATAAATGATGGTGAATTTAAT
GATGAAACTTACTGGCAATGTGACGATAAGAAGACTGAGATTGAAGAAACTGGTAGAGGT
AGAGGAAGAGGTCACGGTAAAGGAGGATCTAGAGGAAGAGGAAGCAATCGTGGAAGAACA
GGATTTAATAATAGAAATAAAGATGCTGATGATAATAATGAGGATAACGATTATGGTAAT
CAGGATAATAGAAACGATAGACGGAAAAAAACATTTGCTGTTCGAGAAGATAACGACGAG
GAAGAAGTAAAGCCTAAGGAACAATATATTCCACCAGAATTACCTAGCGATGAAAAATTA
TTTGAAAATGGTGTCGAGATAGGCATTAATTTTGATAAATATGATAATATTCAGGTTAAC
GTGAGTGGAGAGAATGTGCCTCAACCGATAGAAAGTTTTGAGGCAGCTGGCCTTAGAAAT
ATTGTTTTAGACAATATAAAAAAGTCTGGATATAAAAAACCTACTCCTGTACAGAAACAT
GCTTTGCCAATTATTATGAATGGTAGAGATTTAATGGCTTGTGCCCAAACTGGTTCAGGA
AAAACTGCTGCATTCGCAGTCCCTATTATAAATACATTATTAGAGAGATCTGTCGATTTG
GTTGTAACTTCGACATATTGCGAACCACAAGTTGTCATCGTGTCGCCAACTCGAGAACTT
ACCATACAAATATGGCAACAAATTGTTAAATTTTCACTCAATTCAATTTTGAAAACTGTA
GTTGCATATGGTGGAACATCTGTTATGCATCAAAGAGGAAAACTCTCCGCTGGTTGCCAC
ATACTTGTAGCAACACCTGGAAGATTATTAGATTTTGTAGAAAAAGGAAGAGTAAAATTT
TCTTCTGTACAATTTCTCGTATTGGATGAAGCTGACCGTATGTTAGACATGGGATTTTTA
CCTAGTATCGAAAAGATGGTAGACCATGAGACTATGGTTCCTTTAGGTGAAAGGCAGACA
TTAATGTTTTCTGCCACTTTCCCGGATGAAGTGCAACATTTGGCAAGAAGATTTTTAAAC
AATTATTTGTTCCTTGCGGTTGGTATCGTAGGTGGAGCTTGTTCAGACGTGGAACAAAAC
TTTTACGAAGTTGCTAGAAATAAGAAAAAAGACTTGCTCAAAGAAATATTAGAAAGAGAA
AATGATTCAGGTACATTAGGCGGTACTCTAGTATTCGTTGAGATGAAAAAGAAAGCCGAT
TTTATTGCTGTTTTCTTATCCGAGAATAATTATCCTACTACCAGTATTCATGGCGATAGA
TTACAGAGACAAAGGGAAGAAGCATTAGCTGATTTTAAAAGTGGAAGGATGTCCATTTTA
GTTGCTACAGCGGTTGCTGCGAGAGGTTTAGACATTAAAAATGTTTCGCACGTTATAAAT
TACGATTTGCCAAAAGGGATTGACGAGTACGTTCATCGAATTGGAAGAACTGGACGTGTA
GGAAATCGAGGACGAGCGACTTCTTTCTTCGATCCTGAAGAAGATGCACCATTGCGAGGT
GATCTTGTCAGAATATTGAAACAAGCAAATCAATCCGTACCAGATTGGTTAATGGGTGGA
AACGCGAACAGGAATTTCATGCCTGGAAGAGGTATAAGCAAATTTGGAGGTGAAGATGTT
AGAGAGTCTGAAGCATTCGCGGAAGAATATACGGAAGAAGCGTATTCCGTACCACAAGAA
CCGGAAGAAGAATGG
>Aflo_XM_003695495.2
ATGGGTGATGACTGGGGCAAAACTGTTTCTTACAATGAAAAAGATCAATCTTACTTCGAC
GAAGGTGGACGCAGTTATGGAAAAGGAAGAGGATTTATAATACAAAACAACAATAACGAT
GATTGGCATGTGGGTAAAAAAAATTCCAAGAGTGGAAATATAAATGATGGTGAATTTAAT
GATGAAAATTATTGGCAATGTAACGATAAGAACACTGATTTTGAAGAAACTGGTAAAGGT
AGAGGTAGAGGTCATGGTAAAGGAGTATCTAAAGGAAGAGGAGGTAATCGTGGAAGAACA
GGATTTAATAATAGAAATAAAGATGGTGACGATAATAATAAGGATAACGATTATGGTAAT
CAGGATAATAGAAATGATAGACGAAAAAAAACATTTGCTGCTCGAGAAGATAATGACGAC
GAAGAAGTAAAGCCTAAGGAACAATATATCCCACCAGAATTACCTAGCGATGAAAAATTA
TTTGAAAATGGTGTCGAGATAGGCATTAATTTTGATAAATATGATAATATACAGGTTAAC
GTGAGCGGAGAGAATGTGCCTGAACCGATAGAAAGTTTTGAGGCAGCTGGTCTTAGAAAT
ATTGTTTTGGACAATATAAAAAAGTCTGGATATAAAAAACCTACTCCTGTACAGAAACAT
GCTTTGCCAATTATTATGAATGGTAGAGATTTAATGGCTTGTGCCCAAACTGGTTCAGGA
AAAACCGCTGCATTCGCAGTCCCTATTATAAATACATTATTAGAGAGATCTGTCGATTTG
GTTGTAACTTCGACATATTGCGAACCACAAGTTGTCATCGTGTCGCCCACTCGAGAACTT
ACCATACAAATATGGCAACAAATTGTTAAATTTTCACTCAATTCAATTTTGAAAACTGTA
GTTGCATATGGTGGAACATCTGTTATGCATCAAAGGGGAAAGCTCTCCGCTGGTTGCCAC
ATACTTGTAGCAACGCCTGGAAGATTATTAGATTTTGTAGAAAAAGGAAGAGTAAGATTT
TCTTCTGTACAGTTTCTCGTATTGGATGAAGCTGACCGTATGTTAGACATGGGATTTTTA
CCTAGTATCGAAAAGATGGTGGATCACGAGACTATGGTTCCTTTGGGCGAAAGGCAGACA
TTAATGTTTTCTGCCACTTTCCCGGATGAAGTGCAACATTTGGCAAGAAGATTTTTAAAC
AATTATTTGTTCCTTGCAGTTGGTATCGTAGGTGGAGCTTGTTCAGACGTGGAACAAAAC
TTTTACGAAGTTGCTAGAAATAAGAAAAAAGACTTGCTCAAAGAAATATTAGAAAGAGAA
AATGATTCGGGTACATTAGGTGGCACTCTAGTATTCGTTGAGATGAAAAAGAAAGCCGAT
TTTATTGCCGTTTTCTTATCTGAGAATAATTATCCTACTACCAGTATTCATGGCGATAGA
TTGCAGAGGCAAAGGGAAGAAGCATTAGCTGATTTTAAAAGTGGAAGGATGTCCATTTTA
GTAGCTACGGCAGTTGCTGCAAGAGGTTTAGACATTAAAAATGTTTCGCACGTTATAAAT
TACGATTTGCCAAAAGGGATTGACGAGTACGTTCATCGAATTGGAAGAACTGGACGCGTA
GGAAATCGAGGACGAGCGACTTCTTTCTTCGATCCCGAAGAAGATGCACCATTACGAGGT
GATCTCGTCAGAATATTGAAGCAAGCAAATCAATCCGTACCAGATTGGTTAATGGGTGGA
AACGCGACTAGGAATTTCATGCCTGGAAGAGGTATAAGCAAATTTGGAGGTGAAGATGTT
AGAGAGTCTGAAGCATTCGCGGAAGAATATACGGAAGAAGCGTATTCCGTATCACAAGAA
CCGGAAGAGGAATGG
