# Supplementary material for: Contrasting patterns of molecular evolution in metazoan germ line genes
Source: BMC Evol Biol. 2019 Feb 11;19:53. doi: 10.1186/s12862-019-1363-x (PMC6371493; doi:10.1186/s12862-019-1363-x)
Supplement: Supplementary file 2 — Alignments. (ZIP 213 kb) [file 12862_2019_1363_MOESM2_ESM.zip › Alignments_avail_on_request/Dros_smox_final.fas]

>FBpp0352144_Dana
ATGTTGCCATTCACACCGCAGGTGGTCAAGCGATTATTAGCACTCAAAAAAGGCAGCGAG
GACAACAGCGTCGAAGGCAAGTGGTCGGAGAAGGCCGTCAAGAACCTGGTGAAGAAGATA
AAGAAGAACTCGCAGTTGGAGGAGCTAGAGCGGGCAATCTCCACGCAGAACTGCCAGACG
CGGTGCGTGACGGTGCCGCGCAGTAAGCCCGCACCCGCCGGTGAGCATCTGCGGAAGGGT
TTGCCGCACGTCATCTATTGCCGTCTGTGGCGCTGGCCGGATCTCCAGTCTCAGAATGAA
CTGAAGCCCCTGGACCACTGCGAATACGCCTTCCATCTGCGCAAGGACGAGATCTGCATT
AATCCGTATCACTACAAGAAGATTGAGTTGTCGATTCTGGTGCCAAAGTCGTTGCCCACG
CCGCCCGACTCCATTGTGGACTATCCGCTGGATAACCATACTCACCAGATACCCAACAAC
ACCGACTACAATGCTGCGATAATCCGCAGCGCCTCACTGAGTCCGCCGCAGTACATGGAA
TTGGGTGGCTCCGGCTCCGGAACCGGTGCGGCCACATCCAGCTCATCTGGGGCACCATCT
TCCTCCCCCTCGTCCCAACAGCAGCAGCAGCTGTCCTTCGGCCAGAATATGGACTCGCAA
TCGAGTGTGCTGAGCGTGGGAAGTAGCATTCCCAACACGGGCACCCCGCCGCCCGGCTAC
ATGAGCGAGGATGGCGATCCGATCGATCCCAATGACAACATGAACATGTCCCGGCTGACG
CCGCCCGCCGATGCCGCACCAGTGATGTACCATGAGCCGGCCTTCTGGTGCTCCATCAGC
TACTACGAGCTAAATACGCGCGTCGGCGAGACCTTCCACGCCTCGCAGCCCTCAATCACC
GTCGACGGCTTCACCGATCCCTCTAACTCGGAGCGCTTCTGTCTCGGCCTACTCTCCAAT
GTCAACCGCAACGAGGTGGTGGAGCAGACCCGCCGCCACATTGGCAAGGGTGTGCGGCTC
TACTATATCGGCGGCGAGGTGTTCGCCGAGTGCCTGAGCGATTCGTCCATCTTCGTGCAG
AGCCCCAATTGCAACCAGCGCTACGGCTGGCATCCGGCCACCGTCTGCAAAATCCCGCCC
GGTTGCAACCTGAAGATCTTCAACAACCAGGAGTTCGCCGCCCTGCTGTCCCAGTCCGTT
TCGCAGGGATTCGAGGCGGTCTATCAGCTCACGCGCATGTGCACCATCCGGATGTCGTTC
GTAAAGGGCTGGGGAGCCGAGTATCGCCGCCAGACGGTCACCTCGACGCCCTGCTGGATC
GAGCTGCACCTGAACGGGCCGCTCCAGTGGCTGGATCGCGTCCTCACCCAGATGGGATCG
CCGCGGCTGCCGTGCAGCTCCATG
>FBpp0370977_Dere
ATGTTGCCATTCACCCCGCAGGTGGTCAAGCGTTTGTTAGCACTCAAAAAGGGCAACGAG
GACAACAGCGTCGAGGGCAAGTGGTCGGAGAAGGCCGTCAAGAATCTGGTCAAGAAGATC
AAAAAGAATTCGCAGCTGGAGGAGCTAGAGCGCGCGATCTCCACACAGAACTGCCAGACG
AGGTGCGTGACGGTGCCGCGCAGCAAGCCAGCTCCCGCCGGCGAGCATCTGCGCAAGGGT
CTGCCGCATGTCATCTACTGTCGCCTGTGGCGCTGGCCGGATCTCCAGTCGCAGAATGAA
CTAAAGCCCCTCGATCATTGCGAGTACGCCTTCCATTTGCGCAAGGAAGAGATCTGCATA
AATCCGTACCACTACAAGAAGATTGAACTGTCCATCCTGGTGCCCAAATCGCTGCCCACG
CCGCCCGACTCCATTGTGGATTATCCGCTGGACAACCATACGCACCAGATACCCAACAAC
ACCGACTACAATGCCGCGATAATTCGCAGCGCCTCGTTGAGTCCGCCGCAGTATATGGAA
TTGGGCGGTGCCGGGCCCGTTTCCGTATCATCGTCCGCCAGTTCGGGTGGTGGTCCCTCC
TCCTCCTCATCGTCGCAGCAACAGCAGCAGCTGTCCTTTGGCCAAAACATGGACTCTCAA
TCGAGTGTGCTCAGTGTGGGCAGCAGCATTCCCAACACCGGCACCCCGCCGCCTGGCTAT
ATGAGCGAGGATGGTGACCCCATCGATCCCAACGACAACATGAACATGTCGCGTCTAACG
CCGCCCGCCGATGCAGCGCCGGTAATGTACCACGAGCCGGCCTTCTGGTGTTCCATCTCC
TACTACGAGCTAAATACGCGTGTCGGAGAGACGTTCCATGCCTCGCAACCCTCGATTACG
GTGGATGGCTTTACCGATCCCTCCAATTCGGAGCGCTTCTGCCTCGGACTGTTGTCCAAT
GTGAATCGCAACGAGGTAGTGGAGCAGACACGTCGCCACATCGGCAAGGGCGTACGGCTG
TACTACATTGGCGGCGAGGTATTTGCAGAATGCCTGAGCGACTCGTCCATCTTCGTACAG
AGCCCAAATTGTAACCAGCGATATGGATGGCATCCGGCCACCGTATGCAAGATACCGCCC
GGTTGCAACCTGAAGATCTTCAACAATCAGGAGTTCGCCGCCCTGCTGTCGCAGTCCGTG
TCGCAGGGATTCGAGGCGGTCTACCAATTGACACGCATGTGCACCATCCGCATGTCATTC
GTCAAGGGCTGGGGCGCCGAATATCGTCGCCAGACGGTGACCTCTACGCCCTGTTGGATC
GAACTCCATCTGAACGGGCCGCTCCAGTGGCTGGACCGCGTGCTCACGCAGATGGGTTCG
CCTCGGCTGCCGTGCAGCTCCATG
>FBpp0192685_Dsec
ATGTTGCCATTCACCCCGCAGGTGGTCAAGCGTTTGTTAGCACTCAAAAAGGGCAACGAG
GACAACAGCGTCGAGGGCAAGTGGTCGGAGAAGGCCGTCAAGAATCTGGTCAAGAAGATC
AAGAAGAATTCGCAGCTGGAGGAGCTAGAGCGCGCGATCTCCACACAGAACTGCCAGACG
CGGTGCGTGACGGTGCCGCGCAGCAAGCCAGCTCCCGCCGGCGAGCATCTGCGCAAGGGT
CTGCCGCACGTCATCTATTGCCGCCTGTGGCGCTGGCCCGATCTCCAGAGTCAGAATGAA
CTAAAGCCCCTCGATCATTGCGAGTACGCCTTCCATTTGCGCAAGGAGGAGATCTGCATA
AATCCGTACCACTACAAGAAAATTGAACTGTCCATCCTGGTGCCCAAATCGCTGCCCACG
CCGCCCGACTCCATTGTGGATTATCCGCTGGACAACCATACGCACCAGATACCCAACAAC
ACCGATTACAATGCGGCGATAATTCGCAGCGCCTCGTTGAGTCCGCCGCAGTATATGGAA
TTGGGCGGTGCCGGGCCCGTTTCCGTATCATCGTCTGCCAGTTCGGGTGGTGGTCCCTCC
TCCTCGTCGTCGTCGCAGCAACAGCAGCAGCTGTCCTTTGGCCAAAACATGGACTCTCAA
TCGAGTGTGCTCAGTGTGGGCAGCAGCATTCCCAACACCGGCACCCCGCCGCCCGGCTAC
ATGAGCGAGGATGGTGACCCCATCGATCCCAACGACAACATGAACATGTCGCGTCTAACG
CCGCCCGCCGATGCAGCGCCGGTGATGTACCATGAGCCGGCCTTTTGGTGTTCCATCTCC
TACTACGAGCTAAATACACGTGTTGGCGAGACGTTCCATGCCTCGCAGCCCTCGATCACG
GTGGATGGCTTTACCGATCCCTCCAATTCGGAGCGCTTCTGCCTCGGACTGCTGTCCAAT
GTGAATCGCAACGAGGTCGTGGAGCAGACACGTCGCCACATCGGCAAGGGCGTACGGCTT
TACTATATTGGCGGAGAGGTATTCGCAGAATGTCTGAGCGACTCGTCCATTTTCGTACAG
AGCCCGAATTGTAACCAGCGATACGGCTGGCATCCGGCCACCGTATGCAAGATACCGCCC
GGTTGCAACCTAAAGATCTTCAACAACCAGGAGTTCGCCGCCCTGCTGTCGCAATCCGTG
TCGCAGGGATTCGAGGCGGTCTACCAATTGACACGCATGTGCACCATCCGCATGTCGTTC
GTCAAGGGCTGGGGCGCCGAATATCGCCGCCAGACGGTGACCTCAACGCCCTGCTGGATC
GAACTCCATCTGAACGGGCCGCTCCAGTGGCTGGATCGCGTGCTCACACAGATGGGTTCG
CCTCGGCTGCCGTGCAGCTCCATG
>FBpp0223044_Dsim
ATGTTGCCATTCACCCCGCAGGTGGTCAAGCGTTTGTTAGCACTCAAAAAGGGCAACGAG
GACAACAGCGTCGAGGGCAAGTGGTCGGAGAAGGCCGTCAAGAATCTGGTCAAGAAGATC
AAGAAGAATTCGCAGCTGGAGGAGCTAGAGCGCGCGATCTCCACACAGAACTGCCAGACG
CGGTGCGTGACGGTGCCGCGCAGCAAGCCAGCTCCCGCCGGCGAGCATCTGCGCAAGGGT
CTGCCGCACGTCATCTATTGCCGCCTGTGGCGCTGGCCCGACCTCCAGAGTCAGAATGAA
CTAAAGCCCCTCGATCATTGCGAGTACGCCTTCCATTTGCGCAAGGAGGAGATCTGCATA
AATCCGTACCACTACAAGAAAATTGAACTGTCCATCCTGGTGCCCAAATCGCTGCCCACG
CCGCCCGACTCCATTGTGGATTATCCGCTGGACAACCATACGCACCAGATACCCAACAAC
ACCGATTACAATGCGGCGATAATTCGCAGCGCCTCGTTGAGTCCGCCGCAGTATATGGAA
TTGGGCGGTGCCGGGCCCGTTTCCGTATCATCGTCTGCCAGTTCGGGTGGTGGTCCCTCC
TCCTCGTCGTCGTCGCAGCAACAGCAGCAGCTGTCCTTTGGCCAAAACATGGACTCTCAA
TCGAGTGTGCTCAGTGTGGGCAGCAGCATTCCCAACACCGGCACCCCGCCGCCCGGCTAT
ATGAGCGAGGATGGTGACCCCATCGATCCCAACGACAACATGAACATGTCGCGTCTAACG
CCGCCCGCCGATGCAGCGCCGGTGATGTACCATGAGCCGGCCTTTTGGTGTTCCATCTCC
TACTACGAGCTAAATACACGTGTCGGCGAGACGTTCCATGCCTCGCAGCCCTCGATCACG
GTGGATGGCTTTACCGATCCCTCCAATTCGGAGCGCTTCTGCCTCGGACTGCTGTCCAAT
GTGAATCGCAACGAGGTCGTGGAGCAGACACGTCGCCACATCGGTAAGGGCGTACGGCTT
TACTATATTGGCGGAGAGGTATTCGCAGAATGTCTGAGCGACTCGTCCATTTTCGTACAG
AGCCCGAATTGTAACCAGCGATACGGCTGGCATCCGGCCACCGTATGCAAGATACCGCCC
GGTTGCAACCTAAAGATCTTCAACAACCAGGAGTTCGCCGCCCTGTTGTCGCAGTCCGTG
TCGCAGGGATTCGAGGCGGTCTACCAATTGACACGCATGTGCACCATCCGCATGTCGTTC
GTCAAGGGCTGGGGCGCCGAATATCGCCGCCAGACGGTGACCTCAACGCCCTGCTGGATC
GAACTCCATCTGAACGGGCCGCTCCAGTGGCTGGATCGCGTGCTCACACAGATGGGTTCG
CCTCGGCTGCCGTGCAGCTCCATG
>FBpp0262489_Dyak
ATGTTGCCATTCACCCCGCAGGTGGTCAAGCGTTTGTTAGCACTCAAAAAGGGCAACGAG
GACAACAGCGTCGAGGGCAAGTGGTCGGAGAAGGCCGTCAAGAATCTGGTCAAGAAGATC
AAAAAGAATTCGCAGCTGGAGGAGCTAGAGCGCGCGATCTCGACACAGAACTGCCAAACA
AGGTGCGTGACGGTGCCGCGCAGCAAGCCAGCTCCCGCCGGCGAGCATCTGCGCAAGGGT
CTGCCGCACGTCATCTATTGTCGCCTGTGGCGCTGGCCGGATCTTCAGTCGCAGAATGAA
CTGAAGCCGCTCGATCATTGCGAGTACGCGTTCCATTTGCGCAAGGAAGAGATCTGCATA
AATCCGTACCACTACAAAAAGATTGAACTGTCCATCCTGGTGCCCAAATCGCTGCCGACG
CCGCCCGACTCCATTGTGGATTATCCGCTGGACAACCATACGCACCAGATACCCAACAAC
ACCGACTACAATGCGGCGATAATTCGCAGCGCCTCGTTGAGTCCACCGCAGTATATGGAA
TTGGGCGGTGCCGGTCCCGTTTCCGTATCATCGTCCGCCAGTTCGGGTGGTGGTCCCTCC
TCCTCCTCGTCGTCGCAGCAACAGCAGCAGCTGTCCTTTGGCCAAAACATGGACTCACAA
TCGAGTGTGCTCAGTGTGGGCAGCAGCATTCCCAACACCGGTACCCCGCCGCCCGGCTAT
ATGAGCGAGGATGGTGACCCCATCGATCCCAACGACAACATGAACATGTCGCGTCTAACG
CCGCCCGCCGATGCAGCGCCGGTGATGTACCACGAGCCGGCCTTCTGGTGTTCCATCTCC
TACTACGAGCTAAATACGCGTGTCGGCGAGACGTTCCATGCCTCGCAGCCCTCGATTACG
GTGGATGGCTTTACCGATCCCTCCAATTCGGAGCGCTTCTGCCTCGGACTGCTGTCCAAT
GTGAATCGCAACGAGGTCGTGGAGCAGACACGTCGCCACATCGGCAAAGGCGTACGGCTG
TACTACATTGGCGGAGAGGTATTCGCAGAATGCCTGAGCGACTCCTCCATCTTCGTACAG
AGCCCGAATTGTAACCAGCGTTATGGCTGGCATCCGGCCACCGTATGCAAGATACCGCCC
GGTTGCAACCTAAAGATCTTCAACAACCAGGAGTTCGCCGCCCTGCTGTCGCAGTCCGTG
TCGCAGGGATTCGAGGCGGTCTACCAATTGACACGCATGTGCACCATCCGCATGTCATTC
GTCAAGGGCTGGGGCGCCGAATATCGCCGCCAGACGGTGACCTCAACGCCCTGCTGGATC
GAACTCCATCTGAACGGGCCGCTTCAGTGGCTGGATCGCGTGCTCACGCAGATGGGTTCG
CCTCGGCTGCCGTGCAGCTCCATG
>Dmel_smox
ATGTTGCCATTCACCCCGCAGGTGGTCAAGCGTTTGTTAGCACTCAAAAAGGGCAACGAG
GACAACAGCGTCGAGGGCAAGTGGTCAGAGAAGGCCGTCAAGAATCTGGTCAAGAAGATC
AAGAAGAATTCGCAGCTGGAGGAGCTAGAGCGCGCGATCTCCACACAGAACTGCCAGACG
CGGTGCGTGACGGTGCCGCGCAGCAAGCCAGCTCCCGCCGGCGAGCATCTGCGCAAGGGT
CTGCCGCACGTCATCTATTGCCGCCTGTGGCGCTGGCCCGATCTCCAGAGTCAGAATGAA
CTAAAGCCCCTCGATCATTGCGAGTACGCCTTCCATTTGCGCAAGGAGGAGATCTGCATA
AATCCGTACCACTACAAAAAAATTGAACTGTCCATCCTGGTGCCCAAATCGCTGCCCACG
CCGCCCGACTCCATTGTGGACTATCCGCTGGACAACCATACGCACCAGATACCCAACAAC
ACCGATTACAATGCGGCGATCATTCGCAGCGCCTCGTTGAGTCCGCCGCAGTACATGGAA
TTGGGCGGTGCCGGGCCCGTTTCCGTATCATCGTCTGCCAGTTCGGGTGGTGGTCCCTCC
TCGTCGTCGTCGTCGCAGCAACAGCAGCAGCTGTCCTTTGGCCAAAACATGGACTCTCAA
TCGAGTGTGCTTAGTGTGGGCAGCAGCATTCCCAACACCGGCACCCCGCCGCCCGGCTAT
ATGAGCGAGGATGGTGACCCCATCGATCCTAACGACAACATGAACATGTCGCGTCTAACG
CCGCCCGCCGATGCAGCGCCGGTGATGTACCACGAGCCGGCCTTTTGGTGTTCCATCTCC
TACTATGAGCTAAATACGCGTGTCGGCGAGACGTTCCATGCCTCGCAGCCCTCGATCACG
GTGGATGGCTTTACCGATCCCTCCAATTCGGAGCGCTTTTGCCTCGGACTGCTGTCTAAT
GTGAATCGCAACGAGGTCGTGGAGCAGACACGTCGCCACATCGGCAAGGGCGTACGGCTT
TACTATATTGGCGGTGAGGTATTCGCAGAATGTCTGAGCGATTCGTCCATTTTCGTACAG
AGCCCAAATTGTAATCAGCGATATGGCTGGCATCCGGCCACCGTATGCAAGATACCGCCC
GGTTGCAACCTAAAGATCTTCAACAACCAGGAGTTTGCCGCCCTGCTGTCGCAGTCCGTG
TCGCAGGGATTCGAAGCGGTCTACCAATTGACACGCATGTGCACCATCCGCATGTCGTTC
GTCAAGGGCTGGGGCGCCGAATATCGCCGCCAGACGGTGACCTCAACGCCCTGCTGGATC
GAACTCCATCTGAACGGGCCGCTCCAGTGGCTGGATCGCGTGCTCACACAGATGGGTTCG
CCACGGCTGCCGTGCAGCTCCATG
