# Supplementary material for: Contrasting patterns of molecular evolution in metazoan germ line genes
Source: BMC Evol Biol. 2019 Feb 11;19:53. doi: 10.1186/s12862-019-1363-x (PMC6371493; doi:10.1186/s12862-019-1363-x)
Supplement: Supplementary file 2 — Alignments. (ZIP 213 kb) [file 12862_2019_1363_MOESM2_ESM.zip › Alignments_avail_on_request/Dros_blimp-1_final.fas]

>FBpp0344294_Dana
ATGCATGGACACCACCACACTCATCTGCAACAGAACCCACAGGGACAGGAGCCGGGAGCC
ATGATGAAGGCAGCGAATCATCCACTCCATCCCCATAACCATGCCCAGTCCCACCCACAT
CCCCATCCCCATCCGCATCCACACCACAAGCTGTCGGCGAGAAGGGCGCGCAGTCGCAGT
CGAAGTCGCAGTCCGACGCCGGACGGCAATCAGGACTACGATGTGACCAGGATGCGGGAG
GAGGACTTCCAGCGCCTGGCCGTCTACCTGGTGCCGGATGTCCAGGCCGAGCGGGGGCTG
CCCAATCGGGCGGACAAGACGCTGCCCCGCAGCCTGACGCTCAAGTCATCCATGGTCTAC
TCAACGCCAAATGTTAAGACTGAAGGAGTTTGGAGCAGCGGTGTCATCCCACGAGGCACT
CGCTTTGGCCCATTCGAAGGCATTCCAACCTCAAACTATCCCAATGATAAGAATAAGGCG
CGCTATTTCTGGCGGATCTTCAAGGACGATGACTACTACTATCTGGATGGCTCGGATCGC
TCGCAATCCAACTGGATGCGGTACGTGGCCTCCGCCTACAGCCTGTCGGTGATGAACCTG
GTGGCGTGCCAGCACCAGGAGAACATCTACTTCTACACCACCCGCGACATCCTGCCCAAC
GAGGAGCTGATGGTGTGGTACTGCAAGGACTTCGCCAGTCGGCTGGGCTACGACGTGGAT
CCCGAGCGGACGATCTTCGGTGCCTGCAAGCAGGCGGTGGAGGAAGAGGAGGAAGCGGAT
GAGCGGGAGGAGGTCGAGGGTGAGGGTAAGCCGCATTACTCCATGCCGGCTCCCGAAATC
CCCGCCGAGGTGGCGGTGAGCCACATCACCTACGTGATGGGCCTCCATCTGCCGGTGGGT
GCGGGAGGTGCTGGAGCCACGCCCCCTCCATCAGGCAGTTCACAGTGCTGCCGCCGCTCC
AGTCCACCCGCCCATGTCAGCACCACCTCCCACCACCCCCACATCCAGCACGCCCGCCAC
GCTTCGGTGATCATCGGACAGGATCGATCGCCGATGGCCAACAGCGACAAGGACACAGCG
GGATCTCCGCTGTCCGGGTTGGACCACCAGATGACCCCACAGGACGGCAGTGTGCGATCG
GTGCGCTCGGACGAGGGCTACCACAGCAACGAGTGCCACGAGGATGGCCTGACCCCGCCC
GAGGACTCCAGCGACAGCGAGAGCGAGCACAACTATGTCCTGGACTGCTCCAAGAAGGCG
ATAGCTCCCAAGGAGACAGTTATTGCCCAGGCCCAGAAGCCGGGCTGCTCTCCTTCGGCA
GTGGTCCTGACCAACACGACGACTAACGCCTCTCTGGGCCACAGCTCACCCACTACCACG
CCCTCTTGTGAGACGGACAAGAACGAGTACCGGAAGTTCAAGGTCAAGATGCCGCTGAAG
TACGAGTTCAAGAACAAGAGCTGCGTGAAACAGGAGCCCAACCTGAAGGAGATGGACCAG
GAGATGTCCCTGCCGCCAGAGGAGGAGGAGGAGCACTCTATGCACCCAGAACCCGATTCC
ATCTGCCCCTCGACCACCACCCACCTGGGGGATGAGCATTTAATGATTCTGGAGCGAGAA
AGGGAGAGGGAGAGAGAGCAGTCCAACCAGCAGCCCGCCTCCTCGACGGTGATCGTACTG
CAAACCCGCACCATCGTGCCTCTGAGCAAGCCCTACTACGAGGCCGATCCCCCGGGACTC
ACCAGCCAGCACCGTCTGGAGGCAGCCAATGCTTGCCGTCAGGCCAACGCTGCCACGCCC
CCGCCCACCTCGCCCACGGAAATGGCCTACAGCTACAAGAAGTCGCAGCGTTACGGCAAT
GCCGTGAGTCCACCGGAAATGACCAGGGCCACCCTGATCAAGGGAGAGTGCTCGCCACCA
CCGCCCAGCCACCATCACCACAATGTGATCTTCTCGCCGTCGCGGCATGCCGCTTATCTG
GGAGCCAGCGATGCAGGTGGTCACTCCCCCAGTCCCGGGTATCCGGGATATCCTCACTAC
GGAGCGGCGGCCACCTCCACGTTCCACTCGCCGCCCCACAGCTCTCATTCCCCCTTCGAC
CGCCAGTCGAACGCCTCGAGCGGCGCTGGTTCCGCCTCCAATTTGCATTTGCTGCAGAGT
AGCACCCAGATGCTGAACCACCCGCTGATGCAGCCGCTCACCCCGCTGCAGCGCCTGTCG
CCCCTGAGGATCTCCCCGCCCAGCAGCCTGAGTCCGGACGGCAATTCTTGTCCGAGGAGC
GGCAGCCCCCTGAGTCCCAACTCCCTGGCGTCCCGCGGCTACCGATCCCTGCCCTATCCG
CTGAAGAAGAAGGATGGGAAGATGCACTATGAGTGCAATGTGTGCTGCAAGACATTCGGG
CAGCTGAGCAACCTGAAAGTCCACCTACGCACCCACTCCGGTGAAAGGCCCTTCAAGTGC
AACGTCTGCACGAAGAGCTTCACCCAGTTGGCGCACCTGCAGAAGCACCACCTGGTCCAC
ACCGGCGAGAAGCCTCACCAGTGCGACATCTGCAAGAAGCGCTTCTCGAGCACCTCCAAC
CTGAAGACCCATCTCCGGCTGCACAGCGGTCAGAAGCCGTACGCCTGCGACCTCTGCCCC
CAGAAGTTCACCCAGTTTGTCCACCTGAAGCTACATAAGAGGCTGCACACGAACGACAGG
CCGTACGTGTGCCAGGGATGCGACAAGAAGTACATCAGTGCCTCGGGTTTGAGGACACAC
TGGAAGACCACCAGTTGCAAGCCCAACAATCTGGAGGAGGAGCTGGCCATGGCCGCAGCT
GCCACATCGGAGTGCTTGGACAAAGACCACCCCGAACCGGATTCCCGGGAGGCGTACGAG
CAACTGCAGCAGCACATGCATCCTGCTGTGCATCCTGGCTTGAGGCATCTCTCCAATGGC
GGTCAGTCGCCTCCCCGTTTGATACCCCTGGGTAGCCACATGCCGCCACAACAACAGCAG
CAGCAGCATCAGCAACAACAGCAGCAGCAGGGCCTGCCCCCGCCCCACCTTCTGATGGGC
CAACATGGCGTGGGTCCAGCCACCATGCTGCTGACCACCGCCAGTCAGCTGCCACCTCCA
CCGCCGCACCACCAGCAGAACTCCCCCAGCCGGCTGCTGCAACATGCCCACCCACATGCC
ATGCAACAGCAGCAGCAGCAACTCTCCCCCAAGGGGCTCAAGTCGCTGCCCGAATCGGGG
GTGTATCTGCATGGAGGTCATGTGCAGGCCCAGGAGAGCAGGCCCTCGGTCATCGAGTCC
TCCAACCAGCCGATGATCATCGAGTGCACG
>FBpp0366908_Dere
ATGCATGGACATCACCACAACCATCTGCCGCAAAATCCGCAGGAGCAGCAGGCGGGTGCC
ATCATGAAGGCTGCCAACCATCCGCTCCACCCACATCCGCACCAGCATGCCCAGCCACAT
CCACATCCGCATCCGCATCCGCATCACAAGCTGTCGGCGCGAAGGGCGCGCAGTCGCAGC
CGAAGTCGCAGTCCGACGCCGGATGGCAATCAGGACTACGATGTGACCAGGATGCGGGAG
GAGGACTTCGAGCGGCTGGCCGTCTACCTGGTGCCGGATGTCCAGGCGGAGCGGGGACTG
CCGAATCGGGCGGACAAGACGCTGCCGCGCAGCCTGACACTCAAGTCATCCATGGTCTAC
TCAACGCCAAATGTTAAGACTGAAGGAGTTTGGAGCAGCGGGGTCATCCCACGTGGCACT
CGCTTCGGCCCATTCGAAGGCATTCCAACCTCTAATTATCCCAATGATAAGAATAAGGCG
CGCTATTTCTGGCGGATCTTCAAGGACGATGACTACTATTACTTGGATGGTTCAGATCGC
TCGCAGTCCAATTGGATGCGCTATGTGGCCTCCGCCTATAGTTTGTCCGTAATGAATCTG
GTGGCGTGCCAGCACCAGGAGAACATCTACTTCTACACCACCCGCGACATTCTGCCCAAC
GAGGAGCTGATGGTGTGGTACTGCAAGGACTTCGCCAGTCGCCTGGGCTACGATGTGGAT
CCCGAGACGACGATCTTCGGGGCCTGCAAGCAGGCGGTGGAGGCGGAGGAGGAGGCGGAG
GAGGAGGATGAGGCGGAGGGCGAGGGAAAGCCGCGATACTCGATGCCAGCTCCGGAAATT
CCACCCGATGTGGCCGTTAGTCACATAACCTACGTCATGGGCCTCCATCTGCCTGTGGGA
GCGGGAAGTGGTGGTGCCACGCCTCCGCCCCCGACTGCCACGCCATGCTGCCGCCGCTCC
AGTCCACCCGCCCACGTCAGCACCACCAGCCACCACCCGCACATCCAGCATGGTCGCCAT
GCCTCCGTGATCATTGGCCAGGATCGATCGCCCTTGGCCAGCAGCGACAAGGACACGGCG
GGCTCTCCTCTCTCCGGTCTGGACCATCAGATGACCCCGCAGGATGGCAGCGTGAGGTCT
GTGAGATCGGACGAGGGCTACCACAGCAACGAGTGCCACGAGGATGGACTCACGCCACCC
GAGGACTCCAGCGACAGCGAGAGTGAGCATAACTACGTGCTGGACTGCTCGAAGAAGGCG
ATTGCTCCCAAAGAGACAGTGATTGCCCAGGCCCAAAAGCCCAGCAGTTCTCCGCCGGCA
GTGGTTATGGCTAACACGACTACCAACTCGATGAATAGCCACAGTTCACCCACTGCGACG
CCCATTTGCGAAACGGACAAGAACGAGTACAGAAAGTTCAAGGTGAAGATGCCACTGAAG
TACGAGTTCAAGAACAAGAGCTGCGTGAAACAGGAGCCAAGTCTCAAGGAAGTGGACCAG
GAGATGTCCTTGCCGCAGGAGGAGGAGGAGGATCAGGTGATGCATCCGGAACCCGATTCC
ATATGCCCATCGACCACCACCCATCTGGGCGACGAGCACATGCTGATGATGGAGCGGGAA
CGGGAGAGGGAGCGCGAACCATCCAACCAGCAGCCCGCCTCCTCCACGGTCATCGTTCTG
CAAGCCCGCACCATTGTCCCACTGAGTAAGCCCTACTACGAACCAGATCCTCCGGGCCTC
ACCAGCCAGCATCGCTTGGAGGCGGCAAACGCCTGCCGACAGGCCAATGCCGCTACACCA
CCGCCCACTTCACCCACGGAGATGGCCTACAGCTACAAGAAATCGCAGCGATACGGCAAT
GCCGTGAGTCCGCAGGAAATGACCAGGGCCACGTTGATCAAGGGAGAGTGCTCGCCACCG
CCGCCTAGCCATCATCATCACAATGTGATCTTCTCGCCCTCGAGACATGCCGCTTATCTG
GGAGCCGGCGAGGCGGGTGGCCACTCGCCGAGTCCGGGCTATCCTGGCTATCCGCACTAT
GGAGCAGCAGCCACCTCGACCTTTCATTCACCGCCGCACAGTTCCCATTCCCCGTTCGAT
CGCCAGTCGAATGCCTCCAGTGGTGCGGGTTCGGCCACCAATTTGCATTTATTGCAAACC
AGCACCCAGATGCTCAACCATCCGCTGATGCAGCCCCTCACTCCCCTGCAGCGTTTGTCC
CCGCTGAGGATTTCCCCACCCAGCAGCCTGAGTCCCGATGGTAACTCGTGTCCCCGCAGT
GGCAGCCCGCTGAGTCCCAACTCCCTGGCCTCCAGAGGCTACCGATCGTTGCCCTATCCG
CTCAAGAAGAAGGATGGCAAGATGCACTACGAGTGCAATGTGTGCTGCAAGACCTTTGGC
CAGTTGAGCAACCTCAAAGTGCACCTGAGAACCCATTCCGGCGAAAGGCCCTTCAAGTGC
AATGTGTGCACGAAGAGCTTCACCCAGTTGGCGCACCTGCAGAAGCATCATCTGGTGCAC
ACGGGCGAGAAACCGCACCAGTGCGACATCTGCAAGAAGCGTTTCTCGAGCACCTCCAAC
CTGAAGACCCATTTGAGGCTGCACAGTGGTCAGAAACCATATGCCTGTGATCTCTGTCCG
CAGAAGTTCACACAGTTTGTGCATTTGAAGTTGCACAAGAGGCTGCACACGAATGACAGA
CCCTATGTGTGCCAGGGTTGCGACAAGAAGTACATCAGTGCATCCGGCCTAAGGACCCAC
TGGAAGACCACCAGCTGCAAGCCCAACAATCTGGAGGAGGAGCTGGCCATGGCAGCAGCG
GCTACGTCCGAGTGTTTGGATAAAGACCATCCCGAACCGGACTCCCGAGAAGCGTACGAG
CAGCTGACGCAGCACATGCATCCTGCAGTGCATCCGGGACTGAGGCACCTCTCGAGTGGG
GGTCAGTCGCCACCACGCCTGATACCCCTGGGCAATCACATGGCGCCGCAGCAGCAGTCG
CAGCAGCAGCAGCAACAGCATCAGCAGCAGGGAGTGCCACCGCCCCACTTGCTGATGACG
CAACATGCAGTGGGTCCGGCACCCATGCTGCTGACCACCGCCAGCCAGTTGCCACCACCG
CCGCCGCATCATCAGCAGAGCTCGCCCAGCCGCCTGCTGCAACATGGCCACCCACATCCG
TTGCAGCAGCAACAGCAGCAGCACTCGCCCAAGGGACTCAAATCCCTGCCGGAACCGGGG
GTATATCTGCATGGGCAGCATGTGCAGGCGCAGGAGAGCAGACCATCGGTCATTGAGTCC
TCCAATCAGCCCATGATCATCGAATGCACG
>FBpp0196190_Dsec
ATGCATGGACATCACCACAACCATCTGCCGCAAAATCCGCAGGAGCAGCAGGCGGGTGCC
ATCATGAAGGCAGCCAACCATCAGCTCCACCCACATCCGCACCAGCATGTCCAGCAACAT
CCGCATCCACATCCGCATCCGCATCACAAGCTGTCGGCGAGAAGGGCGCGCAGTCGCAGT
CGAAGTCGCAGTCCGTCGCCTGATGGCAATCAGGACTACGATGTGACCAGGATGCGGGAG
GAGGACTTTGAGCGGCTGGCCGTCTACCTGGTGCCGGATGTCCAGGCGGAGCGGGGACTG
CCCAATCGGGCGGACAAGACGCTGCCGCGCAGCCTGACGCTCAAGTCATCCATGGTCTAC
TCAACGCCAAATGTTAAGACTGAAGGAGTTTGGAGCAGCGGGGTCATCCCACGTGGCACT
CGCTTTGGCCCATTCGAAGGCATTCCAACCTCTAATTATCCCAATGATAAGAATAAGGCG
CGCTATTTCTGGCGGATCTTCAAGGACGACGACTACTATTACTTGGATGGTTCCGATCGC
TCGCAGTCCAATTGGATGCGCTATGTGGCCTCCGCGTATAGTTTATCCGTAATGAACCTG
GTGGCGTGCCAGCACCAGGATAACATCTATTTCTACACCACCCGCGACATTCTGCCCAAC
GAGGAGCTGATGGTGTGGTACTGCAAGGACTTCGCCAGTCGCCTGGGCTACGATGTGGAT
CCCGAGACGACGATCTTTGGCGCCTGCAAGCAGGCTGTGGAAGCAGAGGAGGAGGCGGAA
GAGGAGGAAGAGGCGGAGGGAGAGGGAAAGCCGCGATACTCGATGCCAGCTCCGGAAATT
CCACCAGATGTGGCCGTGAGTCACATAACCTACGTCATGGGTCTCCATCTGCCTGTGGGA
GCGGGAAGTGGTGGTGCCACACCTCCACCCCCGACTGCCACGCCATGCTGCCGCCGCTCC
AGTCCACCCGCCCACGTCAGCACCACCACCCACCACCCGCACATCCAGCATGGTCGACAT
GCCTCCGTGATCATCGGCCAGGATCGATCGCCTATGGCCAGCAGTGACAAGGATACGGCG
GGATCTCCCCTTTCCGGTCTGGACCATCAGATGACCCCGCAGGATGGCAGCGTGAGGTCT
GTGAGATCGGACGAGGGCTACCACAGCAACGAGTGCCACGAGGATGGACTCACACCACCG
GAGGATTCCAGCGACAGCGAAAGTGAGCATAACTATGTGCTTGACTGCTCAAAGAAGGCG
ATTGCTCCCAAAGAGACAGTGATTGCCCAGGCCCAAAAGCCCAGCAGTTCTCCACCGGCG
GTGGTAATGGCCAACACGACTACCAACTCAATGATTAGCCACAGTTCACCCACTGCGACG
CCCATTTGCGAAACGGACAAGAACGAGTACAGAAAGTTCAAGGTGAAGATGCCGCTGAAG
TACGAGTTCAAGAACAAGAGCTGCGTGAAACAGGAACCAAGCCTTAAGGAAGTGGACCAG
GAGATGTCCTTGCCGCAGGAGGAAGAGGAGGATCAGGTGATGCATCCGGAACCCGATTCC
ATTTGCCCATCGACCACCACCCATCTGGGCGATGAGCACATGCTGATGATGGAACGGAAC
AGAGGGAGCGCGAAAGGACCTACCAGCAGCCCGCCTCCTAACACAACTCCGGCGATCCTT
CCAGTGAACGCTATATGCGATTTGGCCAGCCCTCTTTGGAGACCATCCTCACCAGCCATC
GCTTGGAGGCGGCAGCTGCAAAAGGCAAATGCCTGCCGACAGGCCAATGCCGCCACACCA
CCGCCTACCTCGCCCACGGAGATGGCCTACAGCTACAAGAAGTCCCATCGATATCGCCAT
GCCAGCTGCGCTCAGGGAATGACCAGAGCCACGATGATCAAGGGAGAGTGCTCACCACCA
CAGCCTAGCCACCATCATCACAATGTCATCTTCTCGCCTTCGAGACATGCTGCTTATCTG
GGAGCCGGAGAGGCGGGTGGCCACTCGCTGAGTCCGGGTTATCCTGGCTATCCCCACTAT
GGAGCTGCAGCCACCTCGACCTTTCACTCACCACCGCACAGTTCCCATTCCCCGTTCGAT
CGCCAGTCGAATGCCTCCAGTGGTGCGGGTTCGGCCACAAATCTGCATTTATTGCAAACC
AGCACCCAGATGCTGAACCATCCGCTGATGCAGCCCCTCACTCCCCTGCAGCGCTTGTCC
CCGCTGAGGATTTCCCCACCCAGCAGCTTGAGTCCTGATGGCAACTCGTGTCCCCGCAGC
GGCAGCCCCCTGAGCCCCAATTCCTTGGCCTCCAGGGGCTACCGATCGTTGCCCTATCCG
CTCAAGAAGAAGGATGGCAAGATGCACTACGAGTGCAATGTGTGCTGCAAGACTTTTGGC
CAGTTGAGCAACCTCAAGGTGCACCTGAGAACCCATTCCGGCGAAAGGCCCTTCAAGTGC
AATGTGTGCACGAAGAGCTTTACCCAGTTGGCGCACCTTCAGAAGCATCATCTGGTGCAC
ACGGGCGAGAAACCGCATCAGTGCGACATCTGCAAGAAGCGTTTCTCGAGCACCTCCAAC
CTGAAGACCCATTTGAGGCTGCACAGTGGTCAGAAACCATATGCCTGTGATCTCTGCCCA
CAGAAGTTCACACAGTTTGTGCATCTGAAGTTGCACAAGAGACTGCACACGAACGACAGG
CCCTATGTGTGCCAGGGTTGTGACAAGAAGTACATCAGTGCATCCGGCTTGAGGACCCAC
TGGAAGACCACCAGCTGCAAGCCCAACAATCTGGAGGAGGAGCTAGCCATGGCAGCAGCG
GCTACATCGGAGTGTTTGGATAAAGACCATCCCGAACCGGACTCCCGAGAAGCCTACGAG
CAACTGACGCAGCACATGCATCCTGCTGTGCATCCGGGATTGAGGCACCTCTCGAGTGGG
GGTCAATCACCACCGCGCCTGATACCCCTGGGCAATCACATGGCGCCACAACAGCAGTCG
CAGCAGCAGCAACAGCAGCATCAGCAGCAGGGCGTGCCACCGCCCCACTTGCTGATGACC
CAACATTCGGTGGGTCCGGCACCCATGCTGCTGACCACCGCCAGCCAGTTGCCACCACCG
CCGCCACACCATCAGCAGAACTCGCCCAGCCGCCTGCTGCAACATGGCCACCCACATCCG
TTGCAGCAGCAGCAACAGCAGCACTCGCCCAAGGGACTCAAATCCCTGCCGGAATCGGGG
GTGTATCTGCATGGACATAATGTGCAGGCTCAGGAGAGCAGACCATCGGTCATTGAGTCC
TCCAACCAGCCCATGATCATCGAATGCACG
>FBpp0327183_Dsim
ATGCATGGACATCACCACAACCATCTGCCGCAAAATTCGCAGGAGCAGCAGGCGGGTGCC
ATCATGAAGGCAGCCAACCATCAGCTCCACCCACATCCGCACCAGCATGTCCAGCCACAC
CCGCATCCACATCCGCATCCGCATCACAAGCTGTCGGCGAGAAGGGCGCGCAGTCGCAGT
CGAAGTCGCAGTCCGTCGCCGGATGGCAATCAGGACTACGATGTGACCAGGATGCGGGAG
GAGGACTTCGAGCGGCTGGCCGTCTACCTGGTGCCGGATGTCCAGGCGGAGCGGGGACTG
CCCAATCGGGCGGACAAGACGCTGCCGCGCAGCCTGACGCTCAAGTCATCCATGGTCTAC
TCAACGCCAAATGTTAAGACTGAAGGAGTTTGGAGCAGCGGGGTCATCCCACGTGGCACT
CGCTTTGGCCCATTCGAAGGCATTCCAACCTCTAATTATCCCAATGATAAGAATAAGGCG
CGCTATTTCTGGCGGATCTTCAAGGACGACGACTACTATTACTTGGATGGTTCCGATCGC
TCGCAGTCCAATTGGATGCGCTATGTGGCCTCCGCGTATAGTTTATCCGTAATGAACCTG
GTGGCGTGTCAGCACCAGGAGAGCATCTATTTCTACACCACCCGCGACATTCTGCCCAAC
GAGGAGCTGATGGTGTGGTACTGCAAGGACTTCGCCAGTCGCCTGGGCTACGATGTGGAT
CCTGAGACGACGATCTTTGGCGCCTGCAAGCAGGCTGTAGAAGCGGAGGAGGAGGCGGAG
GAGGAGGAAGAGGCGGAGGGAGAGGGAAAGCCGCGATACTCGATGCCAGCTCCGGAAATT
CCACCAGATGTGGCCGTGAGTCACATAACCTACGTCATGGGTCTCCATCTGCCTGTGGGA
GCGGGAAGTGGTGGTGCCACACCTCCACCCCCGACTGCCACGCCATGCTGCCGCCGCTCC
AGTCCACCCGCCCACGTCAGCACCACCACCCACCACCCGCACATCCAGCATGGTCGACAT
GCCTCCGTGATCATCGGCCAGGATCGATCGCCTATGGCCAGCAGTGACAAGGATACGGCG
GGATCTCCTCTTTCCGGTCTGGACCATCAGATGACCCCACAGGATGGCAGCGTGAGGTCT
GTGAGATCGGACGAGGGCTACCACAGCAACGAGTGCCACGAGGATGGACTCACACCACCG
GAGGATTCCAGCGACAGCGAGAGTGAGCATAACTACGTGCTGGACTGCTCGAAGAAGGCG
ATTGCTCCCAAAGAGACAGTGATTGCCCAGGCCCAAAAGCCCAGCAGTTCTCCACCGGCG
GTGGTAATGGCCAACACGACTACCAACTCAATGATTAGCCACAGTTCACCCACTGCGACG
CCCATTTGCGAAACGGACAAGAATGAGTACAGAAAGTTCAAGGTGAAGATGCCACTGAAG
TACGAGTTCAAGAACAAGAGCTGCGTGAAACAGGAGCCAAGCCTTAAGGAAGTGGACCAG
GAGATGTCCTTGCCGCAGGAGGAGGAGGAGGATCAGGTGATGCATCCGGAACCCGATTCC
ATTTGCCCATCGACCACCACCCATCTGGGCGATGAGCACATGCTGATGATGGAACGGGAA
CGGGAGAGGGAGCGCGAACCATCCAACCAGCAGCCCGCCTCCTCCACGGTCATCGTACTG
CAAGCCCGCACCATTGTCCCACTGAGTAAGCCCTACTACGAACCAGATCCTCCCAGCCTC
ACCAGCCAACATCGCTTGGAGGCGGCAAATGCCTGCCGACAGGCCAATGCCGCCACACCA
CCACCCACATCGCCCACGGAGATGGCCTACAGCTACAAGAAGTCCCAGCGATACGGCAAT
GCCGTGAGTCCGCAGGAAATGACCAGAGCCACGCTGATCAAGGGAGAGTGCTCACCACCA
CCGCCTAGCCACCATCATCACAATGTCATCTTCTCGCCTTCGAGACATGCTGCTTATCTG
GGAGCTGGAGAGGCGGGTGGCCACTCGCCCAGTCCAGGTTATCCTGGCTATCCCCACTAT
GGAGCTGCTGCCACCTCGACCTTCCACTCACCACCACACAGTTCCCATTCCCCCTTCGAT
CGCCAGTCGAATGCCTCCAGTGGTGCGGGTTCGGCCACCAATCTGCATTTATTGCAAACC
AGCACCCAAATGCTGAACCATCCGCTGATGCAGCCCCTCACTCCCCTGCAGCGCTTGTCC
CCGCTGAGGATTTCACCACCCAGCAGCTTGAGTCCTGATGGCAACTCATGTCCCCGCAGC
GGCAGCCCCCTGAGCCCCAATTCCTTGGCCTCCAGGGGCTACCGATCGTTGCCCTATCCG
CTCAAGAAGAAGGATGGCAAGATGCACTACGAGTGCAATGTGTGCTGCAAGACTTTTGGC
CAGTTGAGCAACCTCAAGGTGCACCTGAGAACCCATTCCGGCGAAAGGCCCTTCAAGTGC
AATGTGTGCACGAAGAGCTTCACCCAGTTGGCGCACCTCCAGAAGCATCATCTGGTGCAC
ACGGGCGAGAAACCGCATCAGTGCGACATCTGCAAGAAGCGTTTCTCGAGCACCTCCAAC
CTGAAGACCCATTTGAGGCTGCACAGTGGTCAGAAACCATATGCCTGTGATCTCTGCCCG
CAGAAGTTCACACAGTTTGTGCATCTGAAGTTGCACAAGAGACTGCACACGAACGACAGG
CCCTATGTGTGCCAGGGTTGCGACAAGAAGTACATCAGTGCATCCGGCTTGAGGACCCAC
TGGAAGACCACCAGCTGCAAGCCCAACAATCTGGAGGAGGAGCTGGCCATGGCAGCAGCG
GCTACATCGGAGTGTTTGGATAAAGACCATCCCGAGCCGGACTCCCGAGAAGCCTACGAG
CAACTGACGCAGCACATGCATCCTGCTGTGCATCCGGGATTGAGGCACCTCTCGAGTGGG
GGTCAATCACCACCGCGCCTGATACCCCTGGGCAATCACATGGCGCCACAACAGCAGTCG
CAGCAGCAGCAACAGCAGCATCAGCAGCAGGGCGTGCCACCGCCCCACTTGCTGATGACC
CAACATTCGGTGGGTCCGGCACCCATGCTGCTGACCACCGCCAGCCAGTTGCCACCACCG
CCGCCACACCATCAGCAGAACTCGCCCAGCCGCCTGCTGCAACATGGCCACCCACATCCG
TTGCAACAGCAGCAGCAGCAGCACTCGCCCAAGGGACTCAAATCCCTGCCGGAATCGGGG
GTGTATCTGCATGGACATAATGTGCAGGCGCAGGAGAGCAGACCATCGGTCATTGAGTCC
TCCAACCAGCCCATGATCATCGAATGCACG
>FBpp0266511_Dyak
ATGCATGGACATCACCACAACCATCTGCCGCAAAACCAGCAGGAGCAGCAGGCGGCGGCC
ATCATGAAGGCAGCCAACCATCCGCTCCATCCACATCCGCATCAGCATGCCCAGCCACAT
CCACATCCACATCCGCATCCGCATCACAAGCTGTCGGCGAGAAGGGCGCGCAGTCGGAGT
CGAAGTCGCAGTCCGACGCCGGATGGCAATCAGGACTACGATGTGACCAGGATGCGGGAG
GAGGACTTCGAGCGGCTGGCCGTTTACCTGGTGCCGGATGTCCAGGCGGAGCGAGGACTG
CCCAATCGGGCGGACAAGACGCTGCCGCGCAGCCTGACGCTCAAGTCGTCCATGGTCTAC
TCAACGCCAAATGTTAAGACTGAAGGAGTTTGGAGCAGCGGGGTCATCCCACGTGGCACT
CGCTTTGGCCCATTCGAAGGCATTCCAACCTCTAATTATCCCAATGATAAGAATAAGGCG
CGCTATTTCTGGCGGATCTTCAAGGACGATGACTACTATTACTTGGATGGTTCAGATCGC
TCGCAGTCCAATTGGATGCGCTATGTGGCCTCCGCTTATAGTTTGTCCGTAATGAATCTG
GTGGCGTGCCAGCACCAGGAGAACATCTATTTCTACACCACCCGCGACATTCTGCCCAAC
GAGGAGCTGATGGTGTGGTACTGCAAGGACTTCGCCAGTCGCCTGGGCTACGATGTGGAT
CCCGAGACGACGATCTTCGGTGCCTGCAAGCAGGCGGTGGATGCGGAGGAGGAGGCGGAG
GAGGAGGAGGAGGCGGAGGGTGAGGGCAAGCCGCGATACTCGATGCCAGCTCCGGAAATT
CCACCCGATGTGGCCGTTAGTCACATCACCTACGTCATGGGTCTCCATCTGCCTGTGGGA
GCGGGAAGTGGCGGTGCCACGCCTCCGCCCCCAACTGCCACGCCCTGCTGCCGCCGCTCC
AGTCCACCCGCCCACGTCAGCACCACCAGCCACCACCCGCACATCCAGCATGGTCGCCAT
GCCTCCGTGATCATTGGCCAGGATCGCTCGCCATTGGCCAGCAGTGACAAGGATACGGCG
GGCTCACCTCTGTCCGGTCTGGACCATCAGATGACCCCGCAGGATGGCAGCGTGCGGTCT
GTGAGATCGGACGAGGGCTATCACAGCAACGAGTGCCACGAGGATGGACTCACACCACCC
GAGGATTCCAGCGACAGCGAGAGCGAGCATAACTATGTGCTGGACTGCTCCAAGAAGGCA
ATTGCGCCCAAGGAGACAGTGATTGCCCAGGCCCAAAAGCCCAGCAGTTCTCCGCCGGCC
GTGGTTATGGCTAACACCACTACCAACTCGTTGAATAGCCACAATTCGCCCACTGCGACG
CCCATTTGCGAGACGGACAAGAATGAGTACAGAAAGTTCAAGGTGAAGATGCCGCTGAAG
TACGAGTTCAAGAACAAGAGCTGCGTGAAACAGGAGCCCAGTCTTAAGGAAGTCGACCAG
GAGATGTCCATGCCGCAGGAGGAGGAGGAGGATCAGGTGATGCATCCCGAGCCCGATTCC
ATATGCCCATCGACCACCACCCATCTGGGCGATGAGCACATGCTGATGATGGAACGGGAA
CGCGAAAGGGAGCGCGAACCATCCAACCAGCAGCCCGCCTCCTCCACGGTCATCGTGCTG
CAGGCTCGCACCATTGTTCCACTGAGTAAACCCTACTACGAACCAGATCCACCAGGCCTC
ACCAGCCAACATCGCTTGGAGGCGGCAAATGCCTGTCGCCAGGCCAATGCCGCTACACCA
CCGCCCACTTCACCCACGGAGATGGCCTACAGCTACAAGAAGTCGCAGCGCTACGGCAAT
GCCGTCAGTCCGCAGGAGATGACCAGGGCCACGTTGATCAAGGGCGAGTGCTCACCACCA
CCGCCCAGCCATCATCATCACAATGTGATCTTCTCGCCCTCGAGACATGCTGCATATCTG
GGTGCCGGCGAAGCGGGTGGACACTCACCGAGTCCCGGCTATCCTGGCTATCCCCACTAT
GGAGCTGCAGCCACCTCGACGTTTCATTCACCACCACACAGCTCCCATTCCCCGTTCGAT
CGCCAGTCGAATGCGTCCAGTGGTGCCGGTTCGGCCACCAATTTGCATTTATTGCAAACC
AGCACCCAGATGCTAAACCATCCGCTGATGCAGCCCCTCACTCCACTGCAGCGTCTGTCA
CCGCTGAGGATTTCTCCACCCAGCAGCCTGAGTCCCGATGGCAACTCGTGTCCGCGCAGT
GGCAGCCCTTTGAGTCCCAATTCCTTGGCCTCCCGTGGCTACCGATCCTTGCCCTATCCG
CTGAAGAAGAAGGATGGCAAGATGCACTACGAGTGCAATGTGTGCTGCAAGACTTTCGGC
CAGTTGAGCAACCTGAAGGTGCATCTGAGAACGCATTCGGGCGAAAGGCCCTTCAAGTGC
AATGTGTGCACGAAGAGCTTCACCCAGTTGGCGCACCTGCAGAAGCATCATCTGGTGCAC
ACGGGCGAGAAACCGCATCAGTGCGACATCTGCAAGAAGCGTTTCTCGAGCACCTCCAAT
CTGAAGACCCATCTGAGGCTGCACAGTGGTCAGAAACCATATGCCTGTGATCTCTGCCCG
CAGAAGTTCACACAGTTTGTGCATTTGAAGCTGCACAAGAGGTTGCACACGAATGACAGG
CCGTATGTGTGCCAGGGTTGCGACAAGAAGTACATTAGTGCATCTGGCTTGAGGACCCAC
TGGAAGACCACCAGCTGCAAGCCCAACAATCTGGAGGAGGAGCTGGCCATGGCAGCAGCA
GCTACATCGGAGTGTTTGGATAAAGACCATCCCGAACCGGACTCACGAGAAGCGTACGAG
CAACTGACGCAGCACATGCATCCGGCGGTGCATCCGGGATTGAGGCACCTCTCGAGTGGA
GGGCAATCACCACCACGCTTGATACCCCTGGGCAATCACATGGCGCCACAACAGCAGTCG
CAGCAGCAGCAGCAACAGCATCAGCAGCAGGGCGTGCCACCGCCCCACTTGCTGATGACG
CAACATTCAGTGGGTCCGGCACCCATGCTGCTGACCACCGCCAGCCAGTTGCCACCACCG
CCGCCACATCATCAGCAGAACTCGCCAAGCCGCCTGCTGCAACATGGCCACCCACATCCG
TTGCAGCAGCAGCAGCAGCAGCACTCGCCCAAGGGACTGAAATCCCTGCCAGAATCGGGG
GTGTATCTGCATGGACAGCATGTGCAGGCGCAGGAGAGCAGACCATCGGTCATTGAGTCC
TCCAACCAGCCCATGATCATCGAGTGCACG
>Dmel_blimp1
ATGCATGGACATCACCACAACCATCTGCCGCAAAATCCGCAGGAGCAGCAGTCGGGTGCC
ATCATGAAGGCAGCCAACCATCCGCTCCACCCACATCCGCACCAGCATGCCCAGCCACAT
CCGCATCCACATCCCCATCCGCATCACAAGCTGTCGGCGAGAAGGGCGCGCAGTCGCAGT
CGAAGTCGCAGTCCGACGCCGGATGGCAATCAGGACTACGATGTGACCAGGATGCGGGAG
GAGGACTTCGAGCGGCTGGCCGTCTACCTGGTGCCGGATGTCCAGGCGGAGCGGGGACTG
CCCAATCGGGCGGACAAGACGCTGCCGCGCAGCCTGACGCTCAAGTCATCCATGGTCTAC
TCAACGCCAAATGTTAAGACTGAAGGAGTTTGGAGCAGCGGGGTCATCCCACGTGGCACT
CGCTTTGGCCCATTCGAAGGCATTCCAACCTCTAATTATCCCAATGATAAGAATAAGGCG
CGCTATTTCTGGCGGATCTTCAAGGACGATGACTACTATTACTTGGATGGTTCCGATCGC
TCGCAGTCCAATTGGATGCGCTATGTGGCCTCCGCTTATAGTTTATCCGTAATGAACCTG
GTGGCGTGCCAGCACCAGGAGAACATCTATTTCTACACCACCCGCGACATTCTGCCCAAC
GAGGAGCTAATGGTTTGGTACTGCAAGGACTTCGCCAGTCGCCTGGGCTACGATGTGGAT
CCTGAGACGACGATCTTCGGCGCATGCAAGCAGGCTGTGGAAGCGGAGGAGGAGGCGGAG
GAGGAGGAAGAGGCGGAGGGAGAGGGAAAGCCGCGATACTCGATGCCAGCTCCGGAAATT
CCACCCGATGTGGCCGTGAGTCACATAACCTACGTCATGGGTCTCCATCTGCCTGTGGGA
GCGGGAAATGGTGGTGCCACACCTCCACCACCGACTGCCACGCCATGCTGCCGCCGCTCC
AGTCCACCCGCCCACGTCAGCACCACCACCCACCACCCGCACATCCAGCATGGTCGACAT
GCCTCCGTAATCATCGGCCAGGATCGATCGCCTATGGCCAGCAGTGACAAGGATACGGCG
GGATCTCCCCTTTCCGGTCTGGACCATCAGATGACCCCGCAGGATGGCAGCGTGAGGTCT
GTGAGATCGGACGAGGGCTACCACAGCAACGAGTGCCACGAGGATGGACTCACACCACCC
GAGGATTCCAGCGACAGCGAGAGTGAACATAACTACGTGCTGGACTGCTCGAAGAAGGCA
ATTGCTCCCAAAGAGACAGTGATTGCCCAGGCCCAAAAGCCCAGCAGTTCTCCACCGGCA
GTGGTAATGGCCAACACGACTACCAACTCGATGATTAGCCACAGTTCACCCACTGCGACG
CCCATTTGCGAAACGGACAAGAATGAGTATAGAAAGTTCAAGGTGAAAATGCCGCTGAAG
TACGAGTTCAAGAACAAGACCTGCGTAAAACAGGAGCCAAGCCTTAAGGAAGTGGACCAG
GAGATGTCCTTGCCGCAGGAGGAGGAGGAGGATCAGGTGATGCATCCGGAACCCGATTCA
ATTTGCCCATCGACCACCACCCATCTGGGCGATGAGCACATGCTGATGATGGAGCGGGAA
CGGGAAAGGGAGCGCGAACCATCCAACCAGCAGCCCGCCTCCTCCACGGTCATCGTACTG
CAAGCCCGCACCATTGTCCCACTGAGTAAACCCTACTACGAACCAGATCCTCCCGGCCTC
ACCAGCCAACATCGCTTGGAGGCGGCAAATGCCTGCCGACAGGCCAATGCCGCCACACCA
CCGCCCACATCGCCCACGGAGATGGCCTACAGCTACAAGAAATCCCAGCGGTACGGTAAT
GCCGTGAGTCCGCAGGAAATGACCAGAGCCACCATGATCAAGGGAGAGTGCTCACCACCA
CCGCCTAGCCACCATCATCACAATGTCATCTTCTCGCCCTCGAGACATGCTGCTTATCTG
GGAGCCGGCGAAGCGGGTGGCCACTCACCGAGTCCGGGTTATCCTGGCTATCCCCACTAT
GGAGCTGCAGCCACCTCGACCTTCCACTCACCACCACATAGTTCCCATTCCCCGTTCGAT
CGCCAGTCGAATGCATCCAGTGGTGCGGGTTCGGCCACAAATCTGCATTTATTGCAAACC
AGCACCCAAATGCTGAACCATCCGCTGATGCAGCCCCTCACACCCCTGCAGCGTTTGTCC
CCGCTGAGGATATCCCCACCCAGCAGCCTCAGTCCTGATGGCAACTCGTGTCCCCGCAGC
GGCAGCCCCTTGAGTCCCAATTCCTTGGCCTCCAGAGGCTACCGATCGTTGCCTTATCCG
CTCAAGAAGAAGGATGGCAAGATGCACTACGAGTGCAATGTGTGCTGCAAGACTTTTGGC
CAATTGAGCAACCTCAAGGTGCACCTGAGAACCCATTCCGGCGAAAGGCCCTTCAAGTGC
AATGTGTGCACGAAGAGCTTCACCCAGTTGGCGCACCTCCAGAAGCATCATCTGGTGCAT
ACGGGCGAGAAACCGCATCAGTGCGACATCTGCAAGAAGCGTTTCTCGAGCACCTCCAAC
CTGAAGACCCATTTGAGGCTGCACAGTGGTCAGAAACCATATGCCTGTGATCTCTGCCCG
CAGAAGTTCACACAGTTTGTGCATCTGAAGTTGCACAAGAGACTGCACACGAACGACAGG
CCCTATGTGTGCCAGGGTTGCGACAAGAAGTACATCAGTGCATCCGGCTTGAGGACCCAC
TGGAAGACCACCAGCTGCAAGCCCAACAATCTGGAGGAGGAGCTGGCCATGGCAGCAGCG
GCAACATCGGAGTGTTTGGATAAAGACCATCCCGAACCGGACTCCCGAGAAGCCTACGAG
CAACTGACGCAGCACATGCATCCTGCTGTGCATCCGGGATTGAGGCACCTCTCGAGTGGG
GGTCAATCGCCACCGCGCCTGATACCCCTGGGCAATCACATGGCGCCACAACAGCAGTCG
CAGCAGCAGCAACAGCAGCATCAGCAGCAGGGAGTGCCACCGCCCCACTTACTGATGACC
CAGCATTCGGTGGGTCCGGCACCCATGCTGCTGACCACCGCCAGCCAGTTGCCACCACCG
CCGCCACATCATCAGCAGAACTCGCCCAGCCGTCTGCTGCAACATGGCCACGCACATCCG
TTGCAGCAGCAGCAACAGCAGCACTCGCCCAAGGGACTCAAATCCCTGCCGGAATCGGGG
GTGTATCTGCATGGACAGCATGTGCAGGCCCAGGAGAGCAGACCATCGGTCATTGAGTCC
TCCAACCAGCCCATGATCATCGAATGCACG
