# Supplementary material for: Contrasting patterns of molecular evolution in metazoan germ line genes
Source: BMC Evol Biol. 2019 Feb 11;19:53. doi: 10.1186/s12862-019-1363-x (PMC6371493; doi:10.1186/s12862-019-1363-x)
Supplement: Supplementary file 2 — Alignments. (ZIP 213 kb) [file 12862_2019_1363_MOESM2_ESM.zip › Alignments_avail_on_request/Caen_sma6_final.fas]

>CE_sma-6
atgaacatcacctttatatttattctcattttcggatttcaaaaatgctcaaaagactat
gatcactttgacgatgaagacttagcgttgagcattccaaaaaatgcaataggagttcca
aaggagttcaggcaacaagttttaaaagagatgaagcttcggaacagacccaatgatatt
ttgaaaaatcgatgttattgcaattatgatcagtcgatatgtggaaataatatgacatgt
gtgaaacaagatggagctgcttgttatcatgccgttgaagaggtttataacaaagctgaa
aaacgaatggaaactcttcataaatggggatgtgcaacactggaaagaggaagtggagct
tcacatttgacgtgtaattcttggagagcagctcaccattctcctaaaagtattggttgt
tgctatgaaggtaactattgcaataagaatttgattccgccggcatatgttcatcatcac
aaggagaaagcacttgagaaaactgacaatccagaagactctccactggaaaacatgaca
cgtggaggaaaaatgttcataatggtatttgcaacagtcatgtcggtttttgcagtcatt
ggatgtatttatttatgtattacaagaaagacggtgtctctgaaaacagaatcaacatac
atggagagcaaaatgctcgaagactcaggaagtggttctgggcaggctgcgttgatccaa
aggacagtgagacaagatttaacaattattaaaacaattggacagggaagatatggagaa
gttcgcaaagctctgtatcgtggaagttacgtggctgtaaaaacattctacacaactgat
gaagattcatggaaaaatgaaagagatgtatatcaaactaacatgatcaatcatgaaaat
atccttcaattcgtggcggctgatatttggagtgaggaagattcaatgacaaagatgctt
cttatcactgattatcatgaactgggatctttatcagattatctttgccgtgaagaaaca
ttgacaacagatgaagctcttcgacttattcacagttgtatatgtggtattgaacatcta
catgcagctgtacacggaactggaagctttagaaaacctgaaattgcacatcgagatatt
aaatcaaagaatattatagtcaaacgaccaaatgtgtgttgtatcgctgatttgggtttg
gcactacgatatcaaaacgacaaaattctccctgaaaaattcaatgttcaagttggaaca
aaacgatatatggctccagaactgatatcaaacaagttgaatccaaaagatttttctcag
ttcaagatggcagatatctactcaatggcacttgttatgtgggaagttgcaatcagggtt
gaggtaaacacctgtgaggaagtgttaactgtcgatgagacctctcctgatcacagtgca
tcaagtggtatcggagagtcagttagttcatctggtaatatatcgagacatctacaaaaa
acaaatgtagaaacatctctgaaagcaaaacaacatgtcccaccattcgatggaatcgtg
cacaatgatcccaattttgacgagatgaacgatgtaatttgtgtacgtcgaatacgtcca
ccaccggatcttgcctggaaaaacgtcccagcacttaatgaattgagcaagttgatggaa
gacagttggcattcaattccacacttccgacattctgctcttaaattgaaaaaagaaatg
gctgagttgatcaaaaaccccgacagacagaatcaatcgcagcgtaaagttgaattccaa
cagcaagacagtggccttgttgagtcagccaccaatcaa
>WBGene00153138_CBN14413_cbre
ATGAATGCAATATTCCTTTTTCTTCTTGTCTTTGGACTTCATTCTTGCTCAGAAGATTGG
GATCATTATGACGATGAAGATTTAGCGTTGAGTATTCCGAAAGATGCAATCGGAGTTCCA
CAAGAGTTCAGAAGACAAGTTTTGAAAGAGATGGAAATTCGGAACAAGCCCAATGATGTT
CCCAAAAATCGATGCTACTGCAATTATGGTGAATCAATTTGTGGAAAGAATATGACATGT
GTTAAAAAAGATGGAGCAGCTTGTTATCATTCAGTCAGAGAGAAATACAACAAAGATGAG
AAGCGGATGGAAACTCTTCATGAATATGGATGTGCAACTTTAGAAAGAGGAAGTGGAGCA
TCTCATTTAACGTGTAATTCCTGGAGAGCTGCTCATCATTCTCCAAAAAGTACTGGATGT
TGTTACGAAGGAAATTATTGCAACAAAGTTCTAGTCCCACCACCGTATGCTCATCACAAA
AAAGAAAAAGAACTTAAACCAGCAAAACTACCAGAAGATGCTTCTTTTAAAAGTTCTGTG
AATGGAATCGTAATGTATTTCATTCTGATCGCAGTTGGAATGATTGCATTCGGAGTTGTA
TGGTGTGCTTATCGCTGTTGTTCAAGAAAACCAGTGTCATTAGCAACGGAATCATCCTAT
TTGAGTGAGAAAATGTTGGAAGATTCTGGAAGTGGATCAGGACAGGCTGCATTACTTCCA
AGAACCGTTCGACAAGACTTGACCATCATAAAAACAATTGGACAGGGAAGATATGGAGAA
GTTCGGAAGGCACTCTATCGTGGAAGTTACGTTGCTGTCAAGACATTCTACACAACAGAT
GAAGACTCGTGGAAGAATGAACGAGATGTTTATCAGACGAACATGATCAATCATGAGAAC
ATTCTACAATTCGTAGCAGCCGATATTTGGAGTGAAGAGGACTCAATGACAAAGATGCTT
CTGATCACAGATTACCACGAATTGGGATCCCTTTCTGACTATTTGTGTCGTGAGGAGACA
TTGACAACAGATGAAGCTCTTCGTCTCATTCATAGTTGTATTTGTGGACTTGAACATCTA
CATGCATCTGTACAAGGAACTGGAAGTTTCAAGAAACCTGAAATTGCACATCGTGATATA
AAATCAAAGAATATAATTGTGAAAAGACCCAATGTTTGCTGCATTGCTGATTTGGGACTT
GCATTGAGATATCAAAATGATACAATACTCCCGTCGAAATTTAATGTTCAAGTTGGAACC
AAACGGTATATGGCACCTGAATTACTGTCAAACACCTTGAATCCAAATGATTTCTCTCAA
TTCAAAATGGCTGATATATATTCAATGGCACTCGTAATGTGGGAAGTTGTGTTCAGAGTG
GAAGTTAATACTTGTGATGAAGTGTCAACAGTTGATGAGACGTCCCCTGACCACAGTGCG
TCAAGTGGAATCGGAGAATCAGTCAGCTCTTCTGGAAACTATTCTAGACGCCATCAGAAG
ACCAACGTAGAAGGATTACAGAAAGCAAAACCATATATTCCTCCATTTGATGAAACTGTT
CCAAATGATCCCACTTTTGATGAGATGAAAAGAGTGGTTTGTGAACAGAGACTTCGTCCG
CCACATGAAGAAGCGTGGAAAAATATACCAGCACTGTTTGCATTGAGTAAATTAATGGAA
GACAGTTGGCATGCACATCCAAAATATAGACATACTGCTTTGAAATTGAAGTTGGAGACA
ACGAAACTAATTGAAATGATTGATAGACAGAAACAACTCCCAGGAAAGGATCAATTCCAT
CAGCAGGATAGTGGACTCGTTGAATCGGCCACCAATAGA
>WBGene00025646_CBG02627_cbri
ATGAATATCGTCTTCTTGTTCCTTCTTGTTTTTGGATTTAGTCATTGTGCGGTTGATTAC
GATCAGTATGACGATGAGGATTTAGCGTTGAGCATTCCAAAAGATGCAGTTGGTGTCCCA
AAGGAATTCAGACGCCGTGTTTTGAAAGAGATGGCAATTCGACAGAAGCCTAATGATATT
CCCAAAAATCGTTGCTACTGCAATTATGATGAATCGATTTGCGGAAAGAACATGACGTGT
GTGAAAATGGATGGAGCCGCTTGCTATCATGCTGTTGAAGAGAAGTACAACAAACATGAA
AAACGAATGGAAACTCAACACAAATGGGGTTGTGCCACATTGGAAAGGGGAAGTGGAGCC
TCTCATCTTACGTGCAACTCCTGGAGAGCTGCTCATCATTCACCCAAAAGCATCGGATGT
TGCTACGAGGGAAACTTTTGTAACAAAGATTTGGTACCCCCACCTTACGTTCATCATCAT
AAAGAAAAAGTTCTTGAAGACAATAGCTACAACGAGACCTCTTCATTCAATAATGTCATA
AATGGGATAGAGATGTTTTTCATAATCATTGCAGTTGGAATGATTGCATTTGGAGTTGTC
TGGTGGGCGTATCGTCGTCGTTCAAGAAAACCAGTCTCTCTATCGACTGAGTCTTCCTAC
TGGGACGAGAAGATGATGGAAGATTCTGGAAGCGGCTCTGGACAAGCTGCATTATTGCAA
AGAACCGTAAGACAAGACTTGACAATCATTCAAACAATCGGACAAGGAAGATATGGAGAA
GTACGGAAAGCGTTGTATCGTGGAAGCTACGTGGCAGTGAAGACGTTCTACACAACAGAT
GAGGATTCGTGGAAGAATGAACGAGATGTGTATCAGACAAATATGATCAATCATGAGAAC
ATTCTACAATTTGTGGCTGCTGACATCTGGAGTGAAGAAGATTCTATGACAAAGATGCTT
CTGATCACAGATTACCACGAACTTGGGTCCCTTTCTGATTATTTGTGTCGTGAGGAAACA
TTAACCACAGAAGAAGCGCTTCGACTGATTCACAGCTGTCTATGTGGAATCGAACATCTG
CATGCTTCAGTGCAAGGAACTGGAAGTTTCAGAAAACCTGAAATTGCACACAGAGATATC
AAATCGAAGAATATTATTGTGAAAAGACCGAATGTTTGCTGTATTGCGGATCTTGGTCTA
GCTCTCAGATACCAGAATAACGAAATAATTCCCCAAAAGTATAATGTGCAAGTTGGAACG
AAACGTTACATGGCTCCAGAACTTTTATCGAACACCTTGAATCCTCAAGATTTCTCACAA
TTCAAAATGGCAGATATCTATTCGATGGCACTTGTTATGTGGGAAATTGTCATTCGAGTT
GAAGTGAATACTTGTGAAGAAGTGTCGGCTCTAGATGAGACAGCTGCGGATCACAGTGCA
TCGAGTGGAATTGGAGAGTCAATAAGTTCGTCAGACAACTACTCCAGACGCCATCAGAAG
CAAAAAGTTGAGGCCTCTCTGAAAGCCAAGCCATACATGCCTCCATTCGATGGAATTGTA
CACAACGATCCAAGTTTTGATGACATGAGAGAAGTAGTTTACGTTCGGAAAGTTCGTCCG
CCACCGGAATTAGCGTGGAAGAAGGTTCCAGTACTTCATAAACTGAGCAAACTGATGGAG
GATAGTTGGCATGCAATGCCTCACTTCAGACATACAGCTTTGAAGCTGAAAAAAGAGACC
ACCAAGCTCATTGAAATGACTGATAGACAGAAGCAACAACAAGGAAAAGAAATGTTCCAA
CAGCAAGATAGCTGTCTCGTGGAATCAGCCACTAACAGA
>WBGene00054054_CRE26550_crem
ATGAACACAATTTTCATATTTCTTCTCATCTTTGCACTTCAGAATTGCAAAGATGATTAT
GATCAATACGATGATGAAGATTTGGCTCTGAGTATTCCGAAAGACGCTGTTGGAGTCCCA
ATGGAATTCAGACAACGTGTTTTGAAAGAAATGGAAATTCGAGAAAGACCTCATGACGTT
CCGAAAAATCGATGCTATTGTAATTATGACGAATCAATTTGTGGAAAAAATATGACATGT
GTGAAAAAGGACGGAGCTGCTTGTTATCATGCTGTTGAAGAGAAATACAATAAAGATGAA
AAAAGAATGGAAACTCGTCATCAATGGGGCTGTGCAACTTTGGAAAGAGGTAGTGGAGCA
TCACATCTTACGTGTAACGCATGGAGAGCAGCTCATCGTTCTCCAAAAAGTATCGGATGT
TGTTACGAAGGAAATTACTGTAATAAGGACTTGATCCCTCCTCCGTATGCTCATCATCAC
AAAGAAAAAGAACTGGAAATGAATAACTACACAGAAGACTCTCCGTTCCAGAATGTTATA
AACGGAGTTGAGATGTTTCTCATCATTATTTCAGTCTGCATGTCTGCTTTTGGAATTCTT
TGGTGTACCTATAGATATTGCTCAAAAAAGCCAACATCTCTTGCGACAGAATCAACATTT
TTGGATGAGAAAATGCTCGAAGATTCTGGAAGTGGTTCCGGTCAAGCCGCGCTACTCCAA
AGGACTGTCAGACAAGATTTGACAATAATCAAAACAATTGGTCAAGGAAGATACGGAGAA
GTTCGGAAAGCATTGTATCGTGGAAGTTATGTGGCAGTGAAGACATTCTATACAACAGAT
GAGGATTCATGGAAGAATGAAAGAGATGTTTATCAGACGAATATGATTAATCATGAGAAT
ATTTTACAATTTGTGGCTGCTGACATCTGGAGTGAAGAAGATTCAATGACAAAAATGCTC
TTGATCACAGATTATCATGAACTTGGATCACTCTCTGACTATTTGTGCCGTGAAGAAACA
CTGACAATGGACGAAGCTCTCCGTCTTATTCATAGTTGTATATGTGGAATTGAGCATCTT
CATGCAACTGTCCAAGGAACTGGAAGCTTCAGAAAACCAGAAATTGCTCATCGAGATATC
AAATCGAAAAATATTATTGTGAAGAGACCAAATGTTTGCTGCATTGCAGATCTTGGATTA
GCTCTCAGATACCAGAACGACCAAATCCTCCCTCAAAAATTCAATATTCAAGTGGGAACG
AAACGTTACATGGCTCCAGAACTACTCTCTAATACGTTGAATCCAATGGATTTCTCTCAA
TTCAAAATGGCTGATATCTATTCAATGGCACTTGTTATGTGGGAAGTTGTGATCAGAGTG
GAGGTGAATACATGTGAAGAAGTGTCCGCAATAGACGAGACATCGCCTGACCACAGTGCA
TCAAGTGGTATTGGAGAATCAGTCAGTTCATCAGATAACATATCCAGACATCGTCAGAAG
ACAAATGTTGAGGCTTCTCTCAAAGCGAAGCCATACGCACCTCCATTTGATGGAACTGTA
CTCAATGATCCAAGTTTCGACGAGATGAGAGACGTCGTCTGTGTGAGAAAGATGCGTCCG
CCTCCAGATCCAGCGTGGAAAAATGTTCCTGCACTCCATGAATTGAGCAAGTTGATGGAA
GACAGTTGGCACTCGATTCCACATTTCAGACATACAGCGCTGAAATTGAAGAAGGAAACA
ACAAAATTGATTGAAATGACTGAGAGACAGAAGCAACCTCAAGGAAAAGACATTTTCCAG
CAACAAGACAGCGGACTTGTAGAATCAGCCACGAATAGA
