# Supplementary material for: Contrasting patterns of molecular evolution in metazoan germ line genes
Source: BMC Evol Biol. 2019 Feb 11;19:53. doi: 10.1186/s12862-019-1363-x (PMC6371493; doi:10.1186/s12862-019-1363-x)
Supplement: Supplementary file 2 — Alignments. (ZIP 213 kb) [file 12862_2019_1363_MOESM2_ESM.zip › Alignments_avail_on_request/Caen_glh_final.fas]

>CE_glh-1
atgaaatgtttcaactgtaaaggcgagggacatcgctctgctgaatgtccggagccaccc
cgtggatgtttcaattgtggcgagcaaggtcatcgctcgaatgagtgccccaatccagcc
aagccaagggaaggtgttgaaggagaaggacctaaggcgacatacgtgccagtcgaagac
aacatggaggacgttttcaacatgcagaaaatttcggaaggccttatgttcaacaagttt
ttcgatgccgaagttaaactgacttcatcccagaaaaacgttgctcatgctggatactcc
aagaccactccaattcagcaatatgctcttccacttgttcatcagggatatgatatcatg
gcttgtgctcaaactggatcaggaaaaaccgctgcattccttctgcctatcatgactcgt
ctcattgacgataataatctgaacactgccggagaaggcggttgctatccccgttgcatc
atcttgactccaactcgcgaactcgctgatcaaatttacaacgagggaagaaagtttgct
tatcaaacaatgatggagatcaaaccagtttacggaggattggctgtcggttataataag
ggtcagatcgaaaagggagccacgatcattgtcggaactgtcggaagaatcaagcacttc
tgtgaagagggtaccatcaagcttgacaaatgccgcttctttgttcttgacgaggctgat
cgtatgatcgatgctatgggattcggaactgacatcgaaactattgtcaattatgacagt
atgccgaggaaagaaaatcgccagacactcatgttcagtgccactttccccgattctgta
caggaagcagctcgcgcttttctcagagaaaactacgtgatgattgcaatcgacaagatt
ggagctgcaaacaagtgcgtcctacaggaattcgagagatgcgaaagaagcgagaagaag
gacaaacttctagagcttctgggaatcgatatcgacagttacacgaccgagatccatggt
gcccgtgagcagagagagcgttcagaagctttgagacaattccgaaatggatcgaaacct
gttcttattgctactgcggtcgctgaacgtggacttgatatcaaaggagtggatcatgtc
atcaactatgacatgccagacaacattgatgactatatccatcgtatcggaagaactgga
agagttggaaactctggaagagctacaagcttcatctcggaggattgcagtcttctgtcc
gaacttgttggtgttctcgccgacgcacaacagattgttccagactggatgcaaggtgct
gctggaggcaattacggagctagtggatttgggtccagtgtaccaactcaagatgaagaa
ggctgg
>WBGene00148817_CBN10092_cbre
ATGAAGTGCTTCAACTGCAGAGGAGAAGGACATCGTTCTTCTGACTGTCCAGAGCCGCCA
CGTGGTTGCTTCAATTGCGGAGAACAAGGTCATCGTTCAAGTGAATGCACCAATCCACCG
AAGCCAAGAGAACATGCTGAGGGAGAAGGCCCAAAGGCTACCTATGTTCCACAAGAAGAT
ACAATGGAGGACGTTTTCAACATGCAGAAAATTTCGGAGGGACTTATGTTCAACAAGTTT
TTCGATGCTGAAGTCCAAGTTACTTCATGTCGTAAGAATGTTCAACACGCTGGTTACAAC
AAGACAACACCAATCCAGCAATACGCTATTCCACTCATCCGATCTGGTCACGATATCATG
GCTTGTGCTCAAACTGGATCTGGAAAAACAGCTGCTTTCCTTTTGCCAATCATGTCTCGT
CTCATGGATGACAATGACTTGAACACTGCTGGAGAAGGAGGATGTTATCCACGTTGTATC
ATTTTGACACCAACTCGTGAGCTTGCTGATCAGATTTACAACGAAGGAAGGAAATTCTCT
TATCAGACAATGATGGAGATCAAGCCAGTTTACGGAGGATTGGCTGTTGGATACAACAAG
AGTCAAATCGAGAAGGGTGCAACGATCATCGTCGGAACTGTCGGAAGAATCAAGCACTTC
TGTGAAGAAGGAACTATCAAGCTCGACAAATGTCGCTTCTTCGTACTAGATGAAGCTGAT
CGTATGATCGATGCTATGGGATTCGGAAATGACATCGAGACGATTGTCAACTATGAGAAT
ATGCCAAAGAAAGAAGACAGACAAACGCTCATGTTCAGTGCCACGTTCCCAGATAGTGTT
CAAGAAGCTGCTCGTTGTTTCCTCAAGAACAACTACACGATGATTACCATCGACAAAATC
GGAGCGGCAAACAAGTGTGTTGTCCAAGAGTTCGAAAAGTGCGACAGAAGTGAAAAGAAA
GACAAGCTTTTGGAGCTCCTTGGAATCGACATCGACAGTTACTCCACTGAGATTCATGGT
GCACGTGAACAAAGAGAGCGTTCAGAAGCTCTGAGACATTTCCGAACCGGAACCAAGCCA
GTCCTGATTGCCACAGCCGTCGCCGAACGTGGTCTTGATATCAAGGGAGTGGATCATGTG
ATCAACTACGATATGCCGGACAACATCGACGACTACATTCATCGAATCGGAAGAACTGGA
CGTGTCGGAAACTCCGGAAGAGCAACCAGTTTCATCTCAGAGGACAGTCCATTGATTCCA
GATCTTCTGAAGGTCCTCGCCGATGCGGAACAAAACGTGCCGGAATGGATGCAAGGACCT
GCTGCAGGAAACTACGGAGCCACCGGATTCGGAAGCAGCGTCCAAACTCAGGATGACGAA
GGATGG
>WBGene00033744_CBG12875_cbri
ATGAAATGCTTCAACTGCCGCGGAGAAGGACATCGTTCTTCAGATTGTCCAGAACCACCA
CGTGGTTGTTTCAACTGCGGTGAGCAGGGACATCGCTCAAATGAATGCACTAATCCTCCA
AAACCGAGAGAAGGAACAGAGGGAGAAGCACCAAAGGCAACGTATGTTCCAGTCGACGAT
ACTATGGAGGAAATACTCAACATGCAAAAAATCACGGAGGGAATTATGTTCCATAAGTTC
TTCGATGCTGATGTTCAGGTTACCTCATGTCTGAAAAATGTTCGAAACGCTGGGTACAAC
AAGACCACACCAATCCAACAGTTTGCGCTTCCTCTTATTCGTGATGGTCACGATATCATG
GCTTGCGCTCAGACTGGATCCGGAAAAACCGCTGCGTTCCTTTTGCCAATTATGTCTCGT
CTTACTGATGAGAGCGATTTGAACACAGCCGGAGAGGGTGGTTGCTATCCTCGCTGCATT
ATCTTGACCCCGACTCGTGAACTTGCGGACCAAATCTACAACGAAGGAAGAAAGTTTGCA
TATCAGACAATGATGGAGATCAAGCCAGTTTACGGAGGTCTTGCTGTTGGTTACAACAAG
AGTCAGATCGAAAGAGGAGCCACCATCGTCGTTGGAACTGTTGGAAGAATCAAACATTTC
TGCGAGGAAGGTACAATCAAGCTGGATAAGTGCCGATACTTCGTCCTCGACGAAGCTGAT
CGCATGATCGATGCCATGGGATTCGGAGATGACATTAGAACAATTGTCGGCTACGAAGGC
ATGCCACAGAAGGAAAACCGTCAAACTCTCATGTTCAGCGCTACGTTCCCAGACAGTGTT
CAAGAAGCAGCTCGTGAGTTCCTGAGACAGGACTACTCCATGATTACCATTGACAAGATC
GGAGCTGCAAACAAGTGCGTATTGCAAGAATTCGAGCAGTGCGAAATGTGCGACAAGAAG
GACAAGCTTCTTGAAATGCTGGGAGTCGACCTCGAAAGTTATACGACAGTAATTCATGGC
GCACGCGAACAAAGAGAACGCTCTGAAGCTCTGCGGCATTTCCGTAACGGAAGTAAGCCG
GTTCTTATTGCTACTGCTGTCGCGGAACGTGGTCTCGACATCAAAGGAGTGGATCATGTT
ATCAATTATGATATGCCGGATAACATTGACGATTACATCCACCGTATCGGAAGAACTGGT
CGCGTCGGAAACTCGGGAAGAGCTACTAGCTTCATCGAAGAAGGATGCCCGCTGGTTCCG
GATCTTTTGAAGGTTCTTGCGGACGCCGAGCAAAATGTTCCAGACTGGATGCTAGCTGCT
GCCGGAGGAAGCTATGGTGCCTCAGGATTCGGAGGAGGACGTGAATCTCAGGACGAAGAA
GTTTGG
>WBGene00056273_CRE28146_crem
ATGAAATGCTTCAACTGTCGTGGAGAAGGTCATCGTTCTTCAGATTGTCCAGAGCCACAA
CGTGGATGCTTCAACTGCGGAGAACAAGGTCATCGTTCAAATGAATGCACAAACCCACCA
AAACCGAGAGAGGGAGGTGAAGGAGAAGCTCCAAAGGCCACATATGTTCCAGTTGAAGAC
AACATGCAAGACGTTTTCGACATGCAGAAGATCTCGGAAGGACTTATGTTCGACAAGTTT
TTCGATGCTGATGTACAAGTCACTTCATGTCAGAAAAATGTTGAGCGCGCTGGTTACACC
AAAACGACACCGATTCAACAATATGCTCTTCCACTCATTCGTGATGGAAACGATATCATG
GCGTGTGCTCAGACCGGATCTGGAAAGACTGCTGCTTTCCTTTTGCCGATCATGTCTCGT
CTCATGGACGATAACGACTTGAACACAGCCGGAGAAGGTGGATGTTATCCACGCTGCATA
ATTCTGACTCCAACTCGTGAACTTGCGGACCAAATTTACAACGAAGGACGAAAGTTTGCA
TATCAAACAATGATGGAGATCAAACCGGTCTATGGAGGTCTCGCTGTTAGCTACAACAAG
AGCCAGATCGAAAAGGGATCGACTATCATTGTTGGAACTGTCGGAAGAATCAAGCACTTC
TGCGAAGAAGGAACCATCAAACTCGATAAAATTCGCTTTTTCGTTTTGGATGAAGCTGAT
CGCATGATCGACGGAATGGGATTCGGTAATGACATCGAGACTATTGTCAATTATGAAGGA
ATGCCAAAGAAAGAGAATCGTCAAACGCTCATGTTCAGTGCTACTTTCCCAGATGTTGTG
CAAAATTGTGCTAGTGCGTTCCTCAGAGAAAACTACACTATGATCACAATTGATAAGATT
GGAGCCGCAAATAAGTGCGTCGTTCAAGAATTCGAATTGTGCGACAGAAGCGAAAAGAAG
GATAAGCTGCTTACCCTTCTCGGAATCGACATAGACAGTTACTCAACTGAGATCCACGGT
GCGCGCGAACAGAGAGAACGCTCCGAAGCTCTCCGACACTTCCGCAATGGAACAAAACCA
GTTCTCATTGCTACCGCTGTTGCTGAGCGTGGTCTCGATATCAAAGGAGTAGATCATGTC
ATCAACTATGATATGCCGGATAATATCGACGACTACATCCATCGCATCGGAAGAACTGGA
CGAGTCGGTAACTCGGGAAGAGCTACTAGTTTCATCCAAAACGACAGTCCACTGATTCCG
GAGCTTTTGAAAGTACTCGGTGACGCCGAACAAATTGTTCCAGACTGGATGCTCGAATCT
GCAGGAGGAAACTACGGAGCGTCTTCATTCGGAGGACATGTTCCAGCTCAGGAGGAAGAG
GCTTGG
